# Supplementary material for: Origin of the São Paulo Yellow Fever epidemic of 2017–2018 revealed through molecular epidemiological analysis of fatal cases
Source: Sci Rep. 2019 Dec 31;9:20418. doi: 10.1038/s41598-019-56650-1 (PMC6938505; doi:10.1038/s41598-019-56650-1)
Supplement: Supplementary file 2 — Supplementary dataset. [file 41598_2019_56650_MOESM2_ESM.zip]

Archive with 15 entries (10 files):
- YFV_2017-2018/
- YFV_2017-2018/alignments/
- YFV_2017-2018/alignments/dataset-3.fasta
- YFV_2017-2018/alignments/dataset-2.fasta
- YFV_2017-2018/alignments/dataset-1.fasta
- YFV_2017-2018/continuous_model_selection/
- YFV_2017-2018/continuous_model_selection/supplementary_table_5/
- YFV_2017-2018/continuous_model_selection/supplementary_table_5/dataset-3_continuous_logistic_lognormal.xml
- YFV_2017-2018/continuous_model_selection/supplementary_table_5/dataset-3_continuous_logistic_gamma.xml
- YFV_2017-2018/continuous_model_selection/supplementary_table_5/dataset-3_continuous_logistic_cauchy.xml
- YFV_2017-2018/continuous_model_selection/supplementary_table_5/dataset-3_continuous_logistic_BD.xml
- YFV_2017-2018/continuous_model_selection/supplementary_table_4/
- YFV_2017-2018/continuous_model_selection/supplementary_table_4/dataset-3_continuous_logistic.xml
- YFV_2017-2018/continuous_model_selection/supplementary_table_4/dataset-3_continuous_exponential.xml
- YFV_2017-2018/continuous_model_selection/supplementary_table_4/dataset-3_continuous_constant.xml
