# Supplementary material for: Origin of the São Paulo Yellow Fever epidemic of 2017–2018 revealed through molecular epidemiological analysis of fatal cases
Source: Sci Rep. 2019 Dec 31;9:20418. doi: 10.1038/s41598-019-56650-1 (PMC6938505; doi:10.1038/s41598-019-56650-1)
Supplement: Supplementary file 2 — Supplementary dataset. [file 41598_2019_56650_MOESM2_ESM.zip › YFV_2017-2018/alignments/dataset-1.fasta]

>SA1_KY861728_BeAn754036_BRRS_2008
ATGTCTGGTCGTAAAGCTCAGGGAAAAACCCTGGGCGTCAATATGGTTCGACGAGGAGTCCGCTCCTTGTCAAGCAAAATAAAACAAAAAACAAAACAGATTGGAAGTAGACCTGGACCTTCAAGAGGCGTTCAAGGATTTGTTTTTTTCTTTTTGTTCAACGTTTTGACTGGAAAGAAGATTACTGCTCATCTGAAGAAACTATGGAGAATGCTGGACCCAAGACAGGGCCTAGTTGTCCTGAGGAAGGTTAAGAGGGTGGTGGCGAGTCTGATGAGAGGTTTGTCCTCGAGGAAACGCCGATCCCAAGATGTTTTAACTGTACAATTTTTGATTCTGGGAATGCTGCTGATGGTTGGTGGAGTGACCCTGGTACGCAGAAACAGATGGTTACTTCTGAATGTTACATCTGAGGACCTTGGGAAAACCTTCTCTGTTGGCACAGGCAACTGCACAACCAACATTCTGGAGGCCAAATATTGGTGTCCAGATTCCATGGAATACAACTGCCCCAATCTCAGTCCAAGAGAAGAGCCTGATGACATAGACTGTTGGTGCTATGGAGTGGAAAATGTCAGAGTCGCTTATGGCAAGTGTGATTCAGCGGGTAGGTCAAGAAGGTCCAGAAGGGCCATTGACTTACCCACACATGAAAATCATGGCTTAAAGACCCGGCAAGAAAAGTGGATGACTGGAAGAATGGGCGAGAGACAGCTGCAGAAGATTGAAAGATGGCTGGTGAGGAACCCCTTCTTTGCGGCAACAGCCTTGGCCATTGCCTACCTGGTGGGGAGCAACATGACGCAACGAGTTGTCATTGCCCTGCTAGTCTTGGCTGTTGGCCCAGCCTATTCAGCTCACTGTATAGGAATAACCGACAGGGATTTCATTGAGGGGGTGCATGGGGGAACCTGGGTTTCAGCCACTTTGGAACAGGACAAGTGCGTCACTGTGATGGCCCCCGACAAGCCTTCACTAGACATATCACTAGAAACAGTTGCCATTGATGGACCTGCTGAGGCAAGGAAGGTGTGCTACAGTGCAGTCTTAACCAACGTGAAGATCAATGACAAGTGCCCCAGCACTGGTGAAGCCCACTTGGAAGAAGAAAATGAAGGAGACAATGCTTGCAAGCGAACTTACTCCGATAGAGGTTGGGGAAATGGTTGTGGCTTGTTTGGAAAAGGAAGCATTGTGGCATGTGCCAAGTTTACCTGTGCCAAATCCATGAGTCTATTTGAGGTTGATCAGACCAAAATTCAGTATGTCATTAGGGCACAGCTACATGTCGGAGCCAAGCAGGAGAATTGGAACACTGACATCAARACTCTCAAGTTTGATGCCCTGTCAGGCTCTCAGGAAGCTGAGTTCACTGGATACGGGAGGGCCACACTGGAGTGCCAGGTACAGACCGCAGTGGACTTCAGYAACAGTTACATTGCAGARATGGARAAAGAGAGCTGGATTGTGGATAAACAGTGGGCCCAAGACCTGACCCTACCCTGGCAGAGTGGAAGTGGCGGCGTGTGGAGAGAGATGCATCATCTCGTGGAATTTGAGCCTCCACATGCTGCAACCATCAAAGTGTTAGCCCTTGGAAATCAAGAAGGATCCTTGAAGACTGCTCTCACTGGTGCAATGCGAGTCACAAAAGACACAAATAACAGCAAGCTGTATAAGCTGCATGGGGGGCACGTCGCGTGTAGGGTGAAGTTGTCAGCTCTCACACTTAAGGGAACATCCTACAAGATGTGTACCGACAAAATGTCTTTTGTCAAGAACCCAACTGACACTGGACATGGCACCGCAGTGATGCAAGTGAAGGTGCCAAAAGGAGCACCCTGCAGGATTCCAGTAATGGTCGCCGATGATCTCACAGCGGCAGTCAACAAGGGCATCTTGGTCACAGTCAATCCAATAGCCTCCACCAATGATGATGAAGTGTTGATCGAGGTGAATCCTCCCTTTGGGGATAGTTACATCATAGTTGGGACAGGGGATTCACGCCTAACTTACCAGTGGCACAAGGAAGGCAGCTCAATAGGGAAGTTGTTTACTCAGACCATGAAAGGCGCAGAGCGCCTGGCCGTCATGGGGGATGCTGCCTGGGACTTTGGTTCTGCTGGAGGATTTTTCACATCAGTCGGAAAAGGCATACACACTGTGTTTGGCTCTGCCTTCCAAGGATTGTTTGGTGGCTTGAGCTGGATAACAAAGGTCATCATGGGGGTAGTCCTCATATGGGTTGGCATTAACACAAGGAATATGACAATGTCCATGAGCATGATCCTAGTTGGAGTCATCATGATGTTCCTGTCCCTAGGAGTTGGGGCGGACCAAGGATGTGCAATAAACTTTGGCAAGAGAGAACTCAAGTGTGGGGATGGCATCTTCGTCTTTAGAGATTCAGATGACTGGCTGAACAAGTATTCATACTATCCAGAGGACCCAGTAAAACTTGCTTCAATAGTGAAAGCTTCCTTTGAGGAAGGAAAGTGTGGCCTGAACTCAGTCGACTCCCTGGAACATGAGATGTGGAGAAGCAGGGCAGATGAGATCAATGCCATTCTTGAGGAAAATGAGGTAGACATCTCAGTGGTGGTCCAAGACTCAAAAAACATTTATCAGAGAGGGACACATCCGTTTTCCAGAATACGTGATGGCCTACAATACGGCTGGAAGACTTGGGGCAAAAACCTTGTGTTCTCTCCAGGAAGAAAGAATGGAAGCTTCATCATAGATGGGAAGTCCAGGAAAGAGTGTCCGTTTTCAAACAGAGTGTGGAATTCCTTCCAGATAGAAGAGTTTGGGACAGGAGTGTTCACCACCCGAGTGTACATGGATGCAGTCTTTGAATACACTATGGATTGTGATGGATCCATCCTGGGTGCAGCAGTGAATGGAAAGAAGAGCGCGCATGGGTCCCCAACATTCTGGATGGGAAGCCATGAGGTGAATGGAACATGGATGATTCATACCCTAGAGACACTGGACTACAAGGAATGTGAATGGCCGCTGACACACACGATTGGAACATCAGTTGAAGAGAGTGACATGTTCATGCCGAGGTCAATTGGGGGTCCAGTTAGCTCCCACAACCACATTCCGGGATATAAGGTCCAGACAAACGGACCCTGGATGCAGGTGCCACTAGAGGTGAAAAGGGAAGCTTGCCCAGGAACCAATGTGGTTGTTGACGGAGGCTGTGATGGGCGTGGGAAGTCGACCAGATCGACCACTGACAGCGGGAAGATCATTCCTGAATGGTGTTGCCGCTCATGCACAATGCCACCAGTGAGCTTCCACGGGAGTGATGGTTGCTGGTATTCTATGGAGATTAGACCAAAGAAGACACATGACAGCCACCTGGTCCGCTCATGGGTGACGGCTGGAGAGATCCATGCAATCCCCTTTGGGTTGGTGAGCATGATGATAGCCATGGAAGTGGTGTTGAGGAAGAGACAGGGACCCAAGCAAATACTGGTTGGAGGCATGGTGCTTCTAGGAGCCATGTTAGTTGGACAGGTGACTATCTTGGACTTGCTGAAGCTCACAGTGGCGGTTGGATTGCACTTTCATGAGATGAATAATGGAGGGGATGCCATGTATATGGCCCTGATCGCTGCTTTCTCAATCAGACCAGGGCTGCTCATCGGCTTTGGATTGAGGACGCTGTGGAGCCCCCGAGAACGCCTCGTGCTGACCCTGGGGGCCGCCATGGTGGAGATTGCTTTGGGTGGCATGATGGGAGGTCTGTGGAAGTACCTGAACGCAGTATCCCTTTGCATCCTGACAATAAATGCTGTTGCCTCCAGAAAAGCATCAAATGTCATCCTGCCCTTGATGGCTCTGTTGACACCTGTGACAATGGCTGAGGTGAGACTTGCAACAATGCTCTTCTGCACTGTGGTTATCATCGGCGTTCTCCATCAGAACTCAAAGGACACTTCCATGCAGAAGACCATACCCCTGGTGGCCCTTACACTGACATCTTACCTGGGACTGACGCAGCCCTTCTTGGGCTTGTGTGCCTTCATGGCAACCCGAATATTCGGGCGAAGGAGCATCCCAGTGAATGAAGCGCTTGCAGCTGCTGGTCTCGTGGGAGTCCTGGCAGGGCTAGCTTTCCAGGAGATGGAAAATTTTCTAGGTCCAGTCGCAGTTGGAGGAATCCTGATGATGCTGGTCAGTGTGGCTGGGAGGGTAGATGGACTTGAACTCAGGAAGCTTGGGGAAGTTTCTTGGGAAGAAGAAGCTGAGATCAGTGGAAGTTCTGCCCGTTATGATGTGACTCTCAGTGAGCAAGGGGAATTTAAACTACTCTCTGAAGAGAAGGTGCCATGGGATCAGGTTGTGATGACTTCACTGGCTTTGGTCGGAGCTGCTATCCATCCATTTGCACTCTTATTGGTTCTTGCTGGCTGGTTGTTCCACGTCAAAGGAGCCAGAAGAAGTGGGGATGTCCTTTGGGATATTCCCACACCTAAAATCATTGAGGAGTGTGAATATCTAGAGGATGGAATCTACGGCATATTTCAGTCAACATTCCTGGGGGCCTCTCAACGGGGAGTGGGAGTGGCGCAGGGAGGGGTCTTCCACACGATGTGGCACGTCACGCGAGGGGCCTTTCTCGTTAGAAACGGTAAAAAGTTGGTTCCATCCTGGGCCTCAGTCAAGGAAGACCTTGTTGCTTATGGCGGCTCATGGAAGTTGGAGGGTAGATGGGATGGAGAAGAGGAGGTTCAGTTGATAGCAGCTGCCCCCGGAAAAAACGTAGTGAATGTCCAAACAAAGCCAAGCCTATTCAAGGTTAGGAATGGAGGAGAAATCGGGGCGGTTGCCCTTGACTACCCGAGTGGCACTTCTGGTTCTCCTATCGTCAACAGGAATGGTGAGGTAATAGGGCTGTATGGCAATGGAATTCTTGTTGGTGACAACTCTTTTGTGTCTGCCATATCCCAAACTGAGGTGAAAGAGGAGGGGAAAGAGGAGCTACGGGAAATCCCGACAATGTTGAAGAAAGGGATGACAACTATTCTTGATTTCCATCCTGGAGCTGGGAAAACGAGACGTTTTCTTCCCCAGATCCTGGCTGAATGCGCACGAAGACGGTTGCGCACCCTTGTGCTGGCACCCACTAGAGTTGTCCTCTCTGAAATGAAGGAAGCCTTTCACGGCTTAGATGTCAAGTTTCACACACAGGCTTTCTCCGCTCACGGTAGCGGAAAAGAAGTCATTGACGCTATGTGTCATGCCACCCTGACGTATAGAATGTTGGAACCAACCAGAGTGGTCAATTGGGAAGTGATCATCATGGACGAAGCACATTTTTTAGATCCGGCTAGCATAGCAGCCAGAGGCTGGGCGGCACATAGAGCCAGAGCAAATGAAAGTGCAACAATTTTGATGACTGCCACCCCTCCGGGAACCAGTGATGAATTTCCACATTCAAATGGGGAAATAGAGGATGTCCAAACGGACATTCCTAGTGAGCCTTGGAACACAGGTCATGACTGGATTTTGGCGGACAAAAGGCCCACGGCCTGGTTTCTTCCATCCATCAGGGCAGCAAATGTCATGGCAGCCTCTTTGCGCAAAGCTGGAAAGAGTGTGGTGGTGCTAAACAGGAAAACCTTTGAGAAAGAATACCCCACAATTAAACAGAAAAAACCTGATTTCATCTTGGCCACTGACATAGCTGAGATGGGAGCCAATCTCTGCGTGGAGAGAGTGTTGGATTGTAGGACGGCTTTCAAACCTGTGCTTGTGGATGAAGGGAGAAAGGTGGCAATAAAAGGGCCACTCCGGATTTCAGCTTCCTCCGCTGCCCAAAGGAGGGGGCGCATTGGAAGGAACCCTAACAGAGACGGGGACTCATACTACTACTCTGAGCCCACAAGTGAAGACAATGCACATCATGTCTGCTGGCTTGAGGCCTCAATGCTCCTAGACAACATGGAGGTGAGAGGTGGGATGGTTGCTCCACTTTATGGCATAGAAGGAACAAAGACACCAGTTTCCCCAGGTGAAATGAGGCTAAGAGATGACCAGAGGAGAGTCTTCCGAGAGCTGGTGAGGAACTGTGACCTGCCTGTTTGGCTCTCATGGCAGGTGGCTAAGGCTGGATTGAAGACGAATGACCGAAAGTGGTGCTTTGAGGGCCCAGAAGAACATGAGATCTTGAATGACAGTGGTGAGACAGTAAAGTGCAGAGCCCCTGGAGGAGCCAAGAAGCCTCTGCGTCCACGGTGGTGCGATGAAAGGGTGTCGTCTGACCAGAGTGCGCTTGCCGACTTCATAAAGTTTGCTGAGGGCAGGAGAGGGGCTGCTGAGATGCTGGTCGTGCTGAGTGAACTCCCAGACTTCTTGGCCAAGAAAGGTGGAGAGGCGGTGGATACTATCAGCGTGCTCTTGCACTCTGAGGAAGGTTCCAGAGCTTACCGCAATGCATTGTCAATGATGCCTGAGGCAATGACAACAGTCATGCTATTTGTTCTGGCCGGGCTGCTGACGTCTGGAATGGTTATCTTTTTTATGTCTCCCAAGGGTATCAGCAGAATGTCTATGGCAATGGGCACGATGGCTGGTTGTGGATACCTCATGTTTCTTGGAGGCGTCAAACCCACCCACATCTCTTACATCATGCTGATATTCTTTGTCTTGATGGTGGTTGTGGTTCCGGAGCCGGGGCAGCAGAGAACCATTCAGGACAATCAGGTGGCTTATCTTATCATTGGCATCCTGACGCTGATTTCTGTGGTGGCAGCCAATGAATTAGGCATGCTGGAAAAGACTAAGGAAGACCTCTTTGGAAAAAAGAATTTGATTCCATCTAGTGCCGCA---CCTTGGAGCTGGCCAGATTTTGACTTGAAACCAGGAGCTGCTTGGACTGTCTATGTTGGCATTGTCACAATGCTCTCCCCAATGCTGCACCACTGGATCAAGGTTGAGTATGGTAATCTGTCTTTGTCTGGAATTGCACAGTCAGCCTCAGTTTTGTCATTCATGGACAAGGGCATCCCGTTTATGAAGATGAACATCTCGGTCATAATTCTACTGGTCAGTGGCTGGAATTCAATAACGGTGATGCCCCTGCTTTGTGGCATTGGATGCGCCATGCTTCACTGGACTCTCATCCTGCCCGGAATAAAAGCGCAGCAGTCAAAGCTGGCACAGAGGAGGGTGTTTCATGGTGTTGCTAAGAATCCGGTGGTTGATGGGAATCCAACAGTCGACATTGAGGAAGCCCCGGAAATGCCTGCCCTCTATGAGAAGAAGTTGGCATTGTATCTTCTGCTTGCCCTCAGCTTGGCCTCTGTTGCCATGTGTAGAACACCCTTTTCACTGGCTGAAGGCATTGTGCTGGCATCAGCAGCCCTGGGACCGCTCATCGAGGGAAATACCAGCCTCTTGTGGAATGGACCCATGGCTGTGTCCATGACAGGAGTCATGCGGGGGAACTACTATGCTTTTGTGGGTGTCATGTACAATCTCTGGAAGATGAAGACTGGACGCAGGGGGAGAGCGAATGGGAAGACCCTGGGTGAGGTCTGGAAAAGGGAGCTAAACTTGCTGGACAAACAGCAGTTTGAGCTGTATAAACGGACAGACATTGTGGAAGTGGACCGTGACACAGCCCGCCGACACCTGGCTGAAGGGAAAGTGGACACCGGAGTGGCCGTCTCGAGAGGGACCGCAAAATTGAGATGGTTCCATGAACGTGGCTATGTCAAGTTGGAAGGAAGAGTGACTGACCTGGGATGTGGGCGTGGTGGCTGGTGCTACTACGCTGCTGCACAGAAAGAAGTGAGTGGGGTYAAGGGATTCACCCTTGGAAAGGAAGGCCACGAAAAACCCATGAATGTGCAGAGCCTGGGGTGGAACATCATCACCTTCAAGGACAAGACTGATGTCCATCGCCTTGAGCCAGTGAAGTGTGACACCCTGCTGTGCGACATTGGAGAGTCGTCCCCATCATCAGTGACCGAAGGGGAAAGAACCATGAGAGTTCTTGACACTGTTGAGAAATGGTTAGGCTGTGGCGTTGAAAGCTTCTGTGTGAAGGTGTTGGCTCCATACATGCCTGATGTGCTTGAAAAGTTAGAGTTGCTCCAAAGGAGGTTTGGTGGAACGGTAATCAGGAATCCCCTCTCTAGAAATTCAACCCACGAGATGTATTATGTGTCGGGAGCCCGCAGTAACATCACGTTCACTGTGAATCAAACATCCCGCCTCTTAATGAGGAGAATGAGGCGCCCGACAGGCAAAGTGACTCTTGAAGCCGATGTTATCCTCCCAATTGGAACACGCAGTGTGGAAACAGACAAAGGACCACTTGATAGGGCAGCCATTGAAGAGAGGGTTGAAAGAATAAAATCTGAATACACCGCCACTTGGTTCCATGATAATGACAACCCTTACAGGACTTGGCATTATTGTGGTTCCTACGTCACAAGAACCTCAGGGAGTGCAGCAAGCATGATTAACGGGGTGATCAAGATCTTGACATACCCCTGGGACAGGATAGAGGAAGTCACGAGAATGGCAATGACAGACACAACTCCTTTTGGACAACAAAGAGTGTTCAAGGAAAAAGTTGACACCAGAGCAAAGGATCCACCAGCAGGGACCAGGAAAATCATGAAGGTTGTCAATAGGTGGCTATTCCGTCACTTGGCCAGAGAAAAGAACCCCAGGTTGTGTACAAAGGAGGAGTTTATAGCAAAAGTTCGCAGTCATGCAGCCATCGGAGCTTTCCTGGAAGAGCAAGAACAGTGGAAGACTGCCAATGAAGCTGTCCAAGATCCGAAGTTCTGGGAATTAGTGGATGAAGAACGACGGCTGCATCAGCAGGGCAGGTGCCGAACTTGTGTGTACAACATGATGGGGAAGAGAGAAAAGAAGCTGTCAGAGTTTGGAAAGGCGAAGGGAAGCCGTGCCATCTGGTACATGTGGCTGGGAGCTCGATATCTTGAGTTTGAAGCCCTGGGATTCCTGAATGAGGACCACTGGGCATCCAGGGAGAACTCAGGGGGAGGGGTTGAAGGTATCGGTCTACAATATCTAGGCTACGTGATCAGGGACCTGGCTGCACTAGAGGGTGGTGGATTCTATGCGGATGACACAGCTGGATGGGACACACGCATAACAGAGGCGGATCTGGATGATGAACAGGAAATCTTGAACTACATGAGCCCACACCACAGGAAGTTGGCACTGGCTGTAATGGAAATGACATACAAAAACAAAGTGGTGAAAGTCCTGAGGCCAGCTCCAGGTGGGAAAGCTTACATGGATGTTATAAGCCGGCGGGACCAGAGAGGATCCGGGCAGGTGGTGACTTACGCCTTGAACACCATCACCAACCTGAAGGTTCAACTGATTAGGATGGCGGAGGCAGAGATGGTGATACACCACCAGCATGTCCAAGACTGTGACGACACGGTTTTGACCAAGCTTGAAGCATGGCTCGCTGAGCATGGTTGCGACAGGCTCAAGAGGATGGCAGTGAGTGGAGATGACTGTGTTGTCCGACCCATTGATGACAGGTTTGGCCTGGCTCTGTCTCATCTTAATGCCATGTCAAAGGTGCGAAAAGACATATCTGAGTGGCAGCCATCAAAAGGATGGGATGACTGGGAGAATGTGCCCTTCTGCTCTCACCACTTTCATGAATTGCAACTGAAGGATGGCAGGAGAATTGTAGTGCCTTGCCGGGATCAAGATGAGCTGGTTGGCAGAGGGAGAGTGTCTCCAGGAAATGGTTGGATGATCAAGGAGACAGCATGCCTTAGCAAGGCCTACGCCAACATGTGGTCACTGATGTACTTTCACAAGAGGGACATGAGGCTGCTTTCACTGGCTGTTTCTTCTGCTGTTCCCACATCTTGGGTTCCACAGGGACGCACCACGTGGTCTGTTCATGGGAAGGGAGAGTGGATGACCACAGAAGACATGCTTGAGGTGTGGAACAGAGTGTGGATAACCAACAATCCACACATGCAGGACAAAACGACGGTGAAGGAGTGGCGAAACATCCCTTACCTGACCAAGAGACAGGACAAGCTTTGTGGATCACTGATTGGGATGACTAACAGAGCCACCTGGGCATCTCACATCCACTTGGTAATACACCGCATCCGGACACTGATTGGGAAAGAGAGATACACTGACTACCTGACAGTCATGGATAGGTACTCTGTGGATGCTGATCTGCAGCCCGGTGAGCTCATTTGA
>WAfr_U54798_8582H_CI_1982
ATGTCTGGTCGCAAAGCTCAGGGAAAAACCCTGGGCGTCAATATGGTTCGACGGGGAGTCCGCTCCTTGTCAAACAAAATAAAACAAAAAACAAAACAAATTGGAAACAGACCTGGACCTTCAAGAGGTGTTCAAGGATTTATCTCTTTCTTCTCGTTCAACATTCTGACTGGAAAGAAGATCACGGCTCACCTAAAGAGGTTGTGGAAAATGCTAGACCCAAGGCAAGGCCTGGCTGTTCTGAGGAAAGTTAAAAGAGTGGTGGCTGGCTTGATGAGAGGGTTGTCTTCAAGGAAACGCCGCTCCCATGATGTCTTGACTGTGCAATTTCTGATTCTGGGAATGCTGCTGATGGCGGGTGGAGTTACCTTGGTGCGGAAAAACAGATGGCTACTCTTAAATGTGACATCTGAGGACCTTGGGAAGACCTTTTCTGTGGGCACAGGCAACTGTACAACAAACATTCTAGAAGCCAAGTACTGGTGCCCCGATTCAATGGAATACAACTGTCCCAATCTTAGCCCAAGAGAGGAGCCTGATGACATCGATTGCTGGTGTTACGGAGTGGAAAATGTTAGAGTTGCATATGGTAAGTGTGACTCAGCAGGCAGGTCGAGGAGGTCAAGAAGAGCCATTGATTTGCCCACGCATGAAAACCATGGCCTGAAAACTCGGCAAGAAAAATGGATGACTGGAAGAATGGGGGAGAGGCAACTCCAAAAGATTGAGAGATGGCTTGTGAGGAATCCCTTCTTTGCAGTAACAGCCCTGGCCATCGCCTACCTTGTGGGCAGCAACATGACACAACGAGTCGTGATTGCCCTGCTGGTTTTGGCTGTTGGCCCGGCTTACTCAGCTCACTGCATTGGAATCACTGACAGGGATTTCATTGAGGGGGTGCACGGAGGAACCTGGGTTTCAGCCACCTTGGAGCAAGACAAGTGTGTCACTGTCATGGCCCCTGACAAGCCTTCACTGGACATCTCACTGGAGACAGTGGCCATTGATGGACCTGCTGAGGCAAGAAAAGTGTGTTACAATGCAGTCCTTACCCATGTGAAGATCAATGACAAGTGCCCTAGCACTGGTGAGGCCCATTTAGCTGAAGAGAATGAGGGGGATAATGCGTGTAAGCGCACCTATTCGGACAGAGGCTGGGGAAACGGCTGTGGCCTGTTTGGGAAGGGAAGCATTGTGGCATGCGCCAAGTTCACTTGTGCCAAGTCCATGAGCTTGTTTGAGGTTGACCAGACAAAGATCCAGTACGTCATCAGAGCACAATTACATGTTGGGGCAAAGCAGGAAAATTGGAATACCGATATCAAAACTCTCAAGTTTGATGCGTTGTCAGGCTCTCAGGAAGCCGAGTTTACTGGGTATGGAAAAGCTACTCTGGAATGCCGGGTGCAGACTGCAGTAGACTTTGGCAACAGTTACATTGCTGAGATGGAGAAAGAGAGTTGGATAGTGGACAGGCAATGGGCCCAGGATCTAACCTTACCATGGCAGAGCGGTAGCGGCGGGGTGTGGAGAGAAATGCACCATCTTGTTGAATTTGAACCCCCTCACGCCGCAACCATCAGAGTGTTAGCCCTAGGAAACCAGGAAGGCTCTTTGAAAACAGCCCTTACAGGTGCAATGAGGGTCACAAAGGACACCAATGATAACAATCTGTACAAACTACATGGTGGACATGTTTCCTGTAGAGTGAAACTGTCAGCTTTAACACTCAAGGGGACATCCTACAAAATGTGCACAGATAAAATGTCCTTTGTCAAGAACCCGACTGACACTGACCATGGCACTGTTGTGATGCAGGTGAAAGTGCCAAAAGGAGCTCCCTGCAAGATCCCAGTGATAGTGGCTGATGATCTTACAGCAGCAATCAATAAAGGCATTTTGGTTACAGTTAACCCCATCGCCTCAACCAATGATGATGAAGTGCTGATTGAGGTGAATCCACCCTTTGGAGATAGTTACATCATAGTTGGAACGGGAGATTCACGTCTTACTTATCAGTGGCACAAAGAGGGGAGTTCAATAGGAAAGCTGTTTACCCAGACCATGAAAGGCGCAGAACGCCTGGCTGTTATGGGAGACGCTGCCTGGGATTTTAGCTCTGCTGGGGGGCTCTTCACTTCGATTGGGAAAGGAAGTCACACGGTGTTTGGCTCTGCCTTTCAGGGATTGTTTGGTGGCTTGAGCTGGATAACGAAGGTCATTATGGGCGCGGTCCTCATATGGGTTGGCATCAACACAAGAAACATGACAATGTCCATGAGTATGATCTTGGTGGGAGTGATCATGATGTTCTTGTCTCTGGGAGTTGGGGCGGATCAAGGATGTGCAATCAACTTTGGTAAGAGAGAGCTCAAGTGTGGGGATGGCATCTTCATCTTTAGAGATTCTGATGACTGGCTGAACAAGTACTCATACTACCCAGAGGATCCTGTGAAGCTTGCATCAATAGTGAAAGCCTCCTTTGAGGAAGGAAAGTGTGGCCTAAACTCAGTTGACTCCCTTGACCATGAGATGTGGAGAAGTAGGGCAGATGAGATCAATGCCATTCTCGAGGAAAATGAGGTTGACATTTCTGTTGTCGTGCAGGACCCAAAAAATGTGTACCAGAGAGGAACGCATCCATTTTCCAGAATCCGAGATGGTCTGCAGTATGGCTGGAAGACTTGGGGTAAGAACCTTGTGTTCTCCCCAGGGAGGAAGAACGGAAGCTTCATTATAGATGGAAAGTCCAGAAAAGAATGCCCGTTTTCAAACCGGGTTTGGAATTCCTTCCAGATAGAAGAGTTTGGGACAGGAGTGTTCACCACACGCGTGTACATGGACGCAGTCTTTGAATACACCATAGACTGTGATGGATCCATTCTGGGTGCAGCAGTGAATGGAAAAAAGAGTGCCCATGGGTCTCCAACATTTTGGATGGGAAGCCATGAGGTGAATGGGACATGGATGATCCACACCTTAGAGACATTAGATTATAAGGAGTGTGAGTGGCCACTGACGCACACAATAGGAACATCAGTTGAAGAAAGTGACATGTTCATGCCAAGATCAATTGGAGGCCCGGTTAGCTCCCACAATCATATTCCTGGATACAAGGTCCAGACGAATGGACCTTGGATGCAGGTGCCACTGGAAGTGAAGAGAGAAGCCTGCCCGGGGACCAGTGTGATCATTGATGGCAATTGTGATGGACGGGGAAAATCAACTAGATCCACCACAGACAGCGGGAAGATCATTCCTGAATGGTGTTGCCGCTCTTGCACAATGCCGCCTGTGAGCTTTCATGGGAATGATGGATGTTGGTACCCCATGGAAATTCGGCCAAGGAAAACACATGAAAGCCATCTGGTACGATCATGGGTAACGGCTGGAGAAATACATGCAGTCCCTTTTGGGCTGGTGAGCATGATGATAGCAATGGAGGTGGTCCTAAGGAAAAGACAGGGACCAAAGCAAATGCTAGTTGGAGGAATGGTGCTCCTGGGGGCAATGCTGGTTGGACAGGTAACTCTCCTTGATTTGCTGAAACTCACAATGGCCGTGGGACTGCATTTTCATGAGATGAACAATGGAGGAGACGCCATGTACATGGCGTTGATTGCTGCCTTTTCAATCAGGCCAGGGCTGCTCATTGGCTTTGGGCTCAGGACCCTGTGGAGCCCCCGGGAACGCCTTGTGCTGACCCTGGGTGCAGCCATGGTGGAGATTGCCCTGGGTGGCATGATGGGCGGCCTGTGGAAATATCTGAACGCAGTCTCTCTCTGCATCCTGACAATAAATGCTGTAGCCTCTAGGAAAGCATCAAACACCATCTTGCCCCTCATGGCTCTGTTAACACCTGTGACCATGGCGGAGGTGAGGCTTGCCACGATGCTCTTATGCGCCGTGGTTATCATAGGGGTCCTTCACCAGAACTCCAAGGACACCTCCATGCAAAAGACCATACCCTTGGTGGCTCTCACACTTACATCTTACCTGGGCTTGACACAACCTTTTCTGGGCCTGTGTGCATTTCTGGCAACCCGCATATTTGGGCGAAGGAGCATTCCAGTGAATGAGGCACTCGCGGCAGCTGGTTTGGTGGGAGTGCTGGCAGGACTGGCTTTCCAGGAGATGGAGAACTTCCTTGGTCCGATTGCAGTTGGAGGAATCCTGATGATGCTGGTTAGCGTGGCTGGGAGAGTAGATGGGCTTGAGCTGAAGAAGCTCGGTGAGGTTTCATGGGAAGAGGAGGCAGAGATCAGCGGGAGCTCCGCTCGCTATGATGTGGCACTCAGTGAACAGGGGGAATTCAAGCTGCTTTCTGAAGAGAAAGTGCCATGGGACCAGGTTGTGATGACCTCGCTGGCCTTGGTTGGAGCTGCCATTCATCCATCTGCTCTTCTGCTGGTCCTTGCTGGCTGGCTGTTCCATGTCAAGGGAGCTAGGAGAAGTGGGGATGTCCTGTGGGACATTCCCACTCCTAAGATCATTGAAGAATGTGAACATCTGGAGGATGGGATTTATGGCATATTCCAGTCAACCTTCTTGGGAGCCTCCCAGCGAGGAGTGGGAGTAGCACAAGGAGGGGTGTTCCACACAATGTGGCATGTCACAAGAGGAGCTTTCCTTGTCAGGAATGGCAAGAAGCTGATTCCATCTTGGGCTTCAGTAAAAGAGGACCTTGTCGCCTATGGTGGCTCATGGAAATTGGAAGGTAGATGGGATGGGGAAGAAGAGGTCCAGTTGATTGCTGCTGTACCAGGGAAGAATGTGGTCAATGTCCAGACGAAACCTAGCTTGTTCAAAGTGAGGAATGGGGGAGAAATCGGGGCGGTTGCTCTTGATTACCCAAGTGGCACTTCGGGATCTCCTATTGTCAACAGGAATGGAGAGGTGATTGGTCTGTATGGCAATGGCATTCTTGTCGGTGACAATTCATTCGTGTCCGCCATTTCCCAGACTGAGGTGAAGGAGGAAGGAAAGGAGGAGCTTCAGGAGATCCCGACAATGTTGAAGAAAGGAATGACAACTATCCTCGACTACCATCCTGGAGCTGGGAAGACGCGACGGTTTCTCCCACAGATCTTGGCTGAATGCGCACGGAGACGCCTACGCACGCTTGTGCTGGCTCCTACCAGGGTTGTTCTTTCTGAAATGAAGGAGGCTTTCCATGGCTTGGACGTGAAATTTCACACACAGGCTTTCTCCGCCCACGGCAGTGGAAGAGAAGTCATTGATGCCATGTGCCATGCCACTCTAACATATAGAATGTTGGAACCAACCAGGATTGTCAACTGGGAAGTGATCATTATGGATGAAGCCCATTTCCTGGACCCAGCCAGCATAGCAGCTAGAGGCTGGGCAGCACACAGAGCCAGGGCAAATGAAAGTGCAACAATTCTGATGACGGCCACACCGCCAGGGACCAGTGATGAATTCCCACATTCAAATGGTGAAATAGAAGATGTCCAAACGGACATACCCAGTGAACCCTGGAACACAGGGCATGATTGGATCCTGGCAGACAAAAGGCCCACGGCATGGTTCCTCCCTTCCATCAGGGCTGCAAATGTCATGGCTGCTTCCTTGCGCAAGGCTGGAAAGAGCGTGGTGGTCCTGAACAGAAAAACCTTTGAGAAAGAATACCCCACGATAAAACAGAAGAAACCTGATTTCATCTTGGCCACTGACATAGCTGAGATGGGAGCCAACCTTTGCGTGGACAGAGTGCTGGACTGCAGGACGGCTTTTAAGCCTGTACTTGTGGATGAAGGAAGGAAGGTGGCAATAAAGGGGCCACTCCGCATCTCTGCATCTTCTGCTGCCCAAAGAAGAGGACGCATTGGGAGAAATCCCAATAGAGATGGAGATTCATACTACTATTCTGAGCCCACAAGTGAGGATAATGCCCACCACGTCTGCTGGCTGGAGGCCTCAATGCTCCTGGACAACATGGAGGTGAGGGGTGGAATGGTCGCCCCACTCTATGGCATTGAAGGGACAAAAACACCAGTTTCCCCTGGTGAAATGAGACTGAGAGATGACCAGAGGAGAGTCTCCAGAGAATTGGTGAGGAACTGTGATCTGCCTGTCTGGCTGTCCTGGCAAGTGGCCAAGGCTGGTTTGAAGACGAATGACCGGAAATGGTGTTTCGATGGCCCTAAGGAACATGAAATTTTGAACGATAGTGGTGAAACAGTGAAGTGCAGGGCTCCTGGAGGAGCGAAGAGGCCTCTGCGCCCAAGGTGGTGTGATGAAAGGGTGTCATCTGATCAGAGTGCGCTTGCTGACTTCATAAAGTTCGCTGAAGGTAGAAGGGGAGCTGCAGAAATCCTGGTAGTGCTGAGTGAGCTCCCTGACTTCTTGGCGAAGAAAGGTGGAGAGGCCATGGATACCATCAGTGTGTTCCTGCATTCCGAGGAAGGCTCCAGGGCATACCGCAATGCTCTGTCAATGATGCCTGAAGCAATGACAATAGTCATGCTGTTCATACTGGCTGGATTGTTGACATCGGGAATGGTCATCTTCTTCATGTCTCCCAAAGGTATCAGTAGAATGTCCATGGCGATGGGCACAATGGCCGGCTGTGGATATCTCATGTTTCTTGGAGGCGCCAAACCCACTCATATTTCCTACATCATGCTCATATTCTTTGTCCTGATGGTAGTTGTGATTCCCGAGCCAGGGCAACAAAGGTCCATTCAGGACAATCAGGTGGCATATCTTATCATTGGCATCTTGACACTGGTCTCGGTAGTGGCAGCTAATGAATTGGGCATGCTGGAGAGAACTAAAGAAGACCTCTTTGGGAAGAAGAACTTGATTCCATCTAGCG---CCTCACCCTGGAGTTGGCCGGATCTTGACTTAAAGCCAGGAGCGGCTTGGACTGTGTATGTTGGCATTGTCACAATCCTCTCTCCAATGTTGCACCACTGGATCAAGGTCGAGTATGGCAACCTGTCTCTGTCTGGAATAGCCCAGTCAGCCTCAGTCCTTTCTTTCATGGACAAGGGAATACCATTCATGAAGATGAACATCTCGGTCATAATACTGTTGGTTAGTGGCTGGAATTCAATAACAGTGATGCCCCTGCTTTGTGGCATAGGGTGTGCCATGCTCCACTGGACTCTCATCTTACCTGGGATCAAGGCGCAGCAGTCAAAGCTTCCACAAAGAAGGGTGTTTCATGGCGTAGCCAAGAACCCGGTGGTTGATGGAAACCCAACAGTTGACATTGAAGAAGCCCCTGAAATGCCTGCTCTGTATGAAAAGAAACTGGCCCTATATCTTCTTCTTGCTCTCAGCTTGGCCTCTGTTGCCATGTGCAGAACTCCCTTCTCACTGGCTGAAGGCATTGTCCTAGCATCAGCAGCCTTGGGGCCTCTCATAGAGGGAAACACTAGCCTTCTCTGGAACGGACCCATGGCTGTTTCCATGACAGGAGTTATGCGTGGAAACTACTATGCCTTTGTGGGAGTCATGTACAATCTGTGGAAGATGGAGACTGGACGCAGGGGGAGGGCGAATGGAAAAACTCTGGGTGAAGTCTGGAAAAGGGAGCTGAACCTGCTGGACAGGCAGCAGTTTGAGCTGTACAAAAGGACTGACATTGTGGAGGTGGACCGTGACACGGCACGCAGACATCTGGCTGAAGGAAAGGTGGACACCGGGGTGGCTGTCTCGAGGGGGACCGCAAAGTTAAGGTGGTTTCATGAACGTGGCTATGTCAAGCTGGAAGGCAGGGTGACTGACCTAGGGTGCGGACGCGGGGGCTGGTGCTACTACGCTGCTGCACAGAAGGAAGTGAGTGGGGTCAAAGGATTTACTCTTGGAAGAGAAGGCCATGAGAAACCCATGAACGTGCGAAGCCTGGGATGGAATATCATCACCTTCAAGGATAAAACTGACATCCACCACCTGGAACCAGTGAAATGTGACACCCTTCTGTGTGACATTGGAGAGTCATCATCGTCATCAGTGACAGAAGGGGAAAGAACCATGAGAGTTCTTGATACCGTTGAGAAATGGCTGGCTTGCGGCGTTGACAATTTCTGTGTGAAGGTGTTGGCTCCATACATGCCAGATGTTCTCGAGAAGCTGGAACTGCTCCAAAGGAGGTTTGGTGGAACAGTGATCAGGAACCCTCTTTCCAGAAATTCCACTCATGAGATGTACTACGTGTCTGGAGCCCGCAGTAATGTCACATTTACTGTGAACCAAACATCTCGTCTCCTAATGAGGAGAATGAGACGTCCAACTGGCAAAGTGACCCTGGAAGCTGATGTCATTCTCCCAATTGGGACACGCAGTGTCGAGACAGACAAAGGACCCCTGAATAGAGAGGCCATAGAAGAGAGAGTTGAGAGAATAAAATCTGAGTACATGACTACCTGGTTTTATGACAATGACAACCCTTACAGGACTTGGCATTACTGTGGCTCCTATGTTACTAAAACCTCAGGGAGCGCGGCAAGCATGGTCAATGGTGTCATCAAGATTTTGACGTATCCATGGGACAGAATAGAGGAGGTTACAAGAATGGCAATGACTGACACAACCCCCTTTGGACAGCAGAGGGTGTTCAAAGAAAAAGTTGACACCAGAGCAAAGGATCCACCCGCGGGAACCAGAAAAATCATGAAAGTTGTCAACAGATGGCTCTTCCGTCACTTGGCCAGGGAGAAGAATCCTAGACTGTGCACAAAAGAAGAATTCATTGCAAAGGTCCGCAGCCACGCAGCCATTGGAGCCTACCTGGAAGAACAAGAACAGTGGAAGACTGCCAACGAGGCTGTCCAGGACCCGAAGTTTTGGGAATTGGTGGATGAAGAAAGGAGGCTGCACCAACAAGGCAGGTGCCGGACTTGCGTGTACAACATGATGGGGAAAAGAGAGAAGAAGTTGTCAGAGTTTGGGAAAGCAAAAGGAAGCCGTGCCATCTGGTACATGTGGCTGGGGGCGCGGTATCTTGAGTTTGAAGCCCTAGGATTCCTGAATGAAGACCATTGGGCATCCAGAGAGAATTCGGGGGGAGGAGTAGAAGGCATTGGTTTACAGTACCTAGGATATGTGATCAGAGACTTGGCTGCAATGGATGGTGGGGGATTCTACGCGGATGATACCGCTGGGTGGGACACACGCATCACAGAGGCAGACCTTGATGATGAACAGGAGATCCTGAATTACATGAGCTCACATCACAAAAAACTGGCACAAGCAGTGATGGAAATGACATACAAGAATAAGGTGGTGAAAGTGCTGAGACCAACACCAGGCGGGAAAGCCTACATGGATGTCATAAGCCGGAGAGACCAAAGAGGGTCCGGGCAGGTGGTGACCTATGCCCTGAACACCATCACCAACCTGAAAGTCCAATTGATCAGGATGGCAGAAGCAGAGATGGTGATACATCATCATCATGTTCAAGATTGTGATGACTCGACCTTGGTTAGACTGGAGGCATGGCTCATTGAGCATGGATGTGACAGACTGAATAGGATGGCGGTGAATGGAGACGACTGCGTGGTCCGGCCTATTGATGACAGGTTCGGCATGGCCTTGTCCCACCTCAACGCCATGTCCAAGGTTAGAAAGGACATATCTGAATGGCAGCCATCAAAAGGGTGGAATGACTGGGAGAATGTGCCCTTTTGTTCCCACCACTTCCACGAACTGCAGCTGAAGGACGGCAGGAGGATTGTGGTGCCCTGCCGGGAACAAGATGAGCTCATTGGGAGAGGAAGGGTGTCTCCAGGAAATGGCTGGATGATCAAGGAAACGGCATGCCTTAGCAAAGCCTATGCCAACATGTGGTCACTGATGTACTTTCACAAGAGGGACATGAGATTGTTGTCATTGGCTGTTTCCTCGGCCGTTCCCACCTCATGGGTCCCACAAGGACGCACGACATGGTCGATTCATGGGAAAGGGGAGTGGATGACCACGGAAGACATGCTTGAGGTGTGGAACAGGGTGTGGATAACCAATAACCCGCACATGCAGGACAAAACAGTGGTGAAAGAATGGAGGGATGTCCCCTATCTGACCAAGAGACAAGACAAGCTGTGCGGATCACTGATTGGAATGACCAACAGGGCCACCTGGGCCTCCCACATCCATTTGGTAATCCATCGCATCCGAACACTGATTGGACAGGAGAAATATACTGACTATCTGACAGTCATGGACAGATACTCTGTGGATGCTGACCTGCAACCAGGTGAGCTTATTTGA
>WAfr_DQ100292_17DDBrazil_BR_1975
ATGTCTGGTCGTAAAGCTCAGGGAAAAACCCTGGGCGTCAATATGGTACGACGAGGAGTTCGCTCCTTGTCAAACAAAATAAAACAAAAAACAAAACAAATTGGAAACAGACCTGGACCTTCAAGAGGTGTTCAAGGATTTATCTTTTTCTTTTTGTTCAACATTTTGACTGGAAAAAAGATCACAGCCCACCTAAAGAGGTTGTGGAAAATGCTGGACCCAAGACAAGGCTTGGCTGTTCTAAGGAAAGTCAAGAGAGTGGTGGCCAGTTTGATGAGAGGATTGTCCTCAAGGAAACGCCGTTCCCATGATGTTCTGACTGTGCAATTCCTAATTTTGGGAATGCTGTTGATGACGGGTGGAGTGACCTTGGTGCGGAAAAACAGATGGTTGCTCCTAAATGTGACATCTGAGGACCTCGGGAAAACATTCTCTGTGGGCACAGGCAACTGCACAACAAACATTTTGGAAGCCAAGTACTGGTGCCCAGACTCAATGGAATACAACTGTCCCAATCTCAGTCCAAGAGAGGAGCCAGATGACATTGATTGCTGGTGCTATGGGGTGGAAAACGTTAGAGTCGCATATGGTAAGTGTGACTCAGCAGGCAGGTCTAGGAGGTCAAGAAGGGCCATTGACTTGCCTACGCATGAAAACCATGGTTTGAAGACCCGGCAAGAAAAATGGATGACTGGAAGAATGGGTGAAAGGCAACTCCAAAAGATTGAGAGATGGTTCGTGAGGAACCCCTTTTTTGCAGTGACAGCTCTGACCATTGCCTACCTTGTGGGAAGCAACATGACGCAACGAGTCGTGATTGCCCTACTGGTCTTGGCTGTTGGTCCGGCCTACTCAGCTCACTGCATTGGAATTACTGACAGGGATTTCATTGAGGGGGTGCATGGAGGAACTTGGGTTTCAGCTACCCTGGAGCAAGACAAGTGTGTCACTGTTATGGCCCCTGACAAGCCTTCATTGGACATCTCACTAGAGACAGTAGCCATTGATAGACCTGCTGAGGCGAGGAAAGTGTGTTACAATGCAGTTCTCACTCATGTGAAGATTAATGACAAGTGCCCCAGCACTGGAGAGGCCCACCTAGCTGAAGAGAACGAAGGGGACAATGCGTGCAAGCGCACTTATTCTGATAGAGGCTGGGGCAATGGCTGTGGCCTATTTGGGAAAGGGAGCATTGTGGCATGCGCCAAATTCACTTGTGCCAAATCCATGAGTTTGTTTGAGGTTGATCAGACCAAAATTCAGTATGTCATCAGAGCACAATTGCATGTAGGGGCCAAGCAGGAAAATTGGAATACCGACATTAAGACTCTCAAGTTTGATGCCCTGTCAGGCTCCCAGGAAGTCGAGTTCATTGGGTATGGAAAAGCTACACTGGAATGCCAGGTGCAAACTGCGGTGGACTTTGGTAACAGTTACATCGCTGAGATGGAAACAGAGAGCTGGATAGTGGACAGACAGTGGGCCCAGGACTTGACCCTGCCATGGCAGAGTGGAAGTGGCGGGGTGTGGAGAGAGATGCATCATCTTGTCGAATTTGAACCTCCGCATGCCGCCACTATCAGAGTACTGGCCCTGGGAAACCAGGAAGGCTCCTTGAAAACAGCTCTTACTGGCGCAATGAGGGTTACAAAGGACACAAATGACAACAACCTTTACAAACTACATGGTGGACATGTTTCTTGCAGAGTGAAATTGTCAGCTTTGACACTCAAGGGGACATCCTACAAAATATGCACTGACAAAATGTTTTTTGTCAAGAACCCAACTGACACTGGCCATGGCACTGTTGTGATGCAGGTGAAAGTGCCAAAAGGAGCCCCCTGCAGGATTCCAGTGATAGTAGCTGATGATCTTACAGCGGCAGTCAATAAAGGCATTTTGGTTACAGTTAACCCCATCGCCTCAACCAATGATGATGAAGTGCTGATTGAGGTGAACCCACCTTTTGGAGACAGCTACATTATCGTTGGGAGAGGAGATTCACGTCTCACTTACCAGTGGCACAAAGAGGGAAGCTCAATAGGAAAGTTGTTCACTCAGACCATGAAAGGCGTGGAACGCCTGGCCGTCATGGGAGACACCGCCTGGGATTTCAGCTCCGCTGGAGGGTTCTTCACTTCGGTTGGGAAAGGAATTCATACGGTGTTTGGCTCTGCCTTTCAGGGGCTATTTGGCGGCTTGAACTGGATAACAAAGGTCATCATGGGGGCGGTACTCATATGGGTTGGCATCAACACAAGAAACATGACAATGTCCATGAGCATGATCTTGGTAGGAGTGATCATGATGTTTTTGTCTCTAGGAGTTGGGGCGGATCAAGGATGCGCCATCAACTTTGGCAAGAGAGAGCTCAAGTGCGGAGATGGTATCTTCATATTTAGAGACTCTGATGACTGGCTGAACAAGTACTCATACTATCCAGAAGATCCTGTGAAGCTTGCATCAATAGTGAAAGCCTCTTTTGAAGAAGGGAAGTGTGGCCTAAATTCAGTTGACTCCCTTGAGCATGAGATGTGGAGAAGCAGGGCAGATGAGATCAATGCCATTTTTGAGGAAAACGAGGTGGACATTTCTGTTGTCGTGCAGGATCCAAAGAATGTTTACCAGAGAGGAACTCATCCATTTTCCAGAATTCGGGATGGTCTGCAGTATGGTTGGAAGACTTGGGGTAAGAACCTTGTGTTCTCCCCAGGGAGGAAGAATGGAAGCTTCATCATAGATGGAAAGTCCAGGAAAGAATGCCCGTTTTCAAACCGGGTCTGGAATTCTTTCCAGATAGAGGAGTTTGGGACGGGAGTGTTCACCACACGCGTGTACATGGACGCAGTCTTTGAATACACCATAGACTGCGATGGATCTATCTTGGGTGCAGCGGTGAACGGAAAAAAGAGTGCCCATGGCTCTCCAACATTTTGGATGGGAAGTCATGAAGTAAATGGGACATGGATGATCCACACCTTGGAGGCATTAGATTACAAGGAGTGTGAGTGGCCACTGACACATACGATTGGAACATCAGTTGAAGAGAGTGAAATGTTCATGCCGAGATCAATCGGAGGCCCAGTTAGCTCTCACAATCATATCCCTGGATACAAGGTTCAGACGAACGGACCTTGGATGCAGGTACCACTAGAAGTGAAGAGAGAAGCTTGCCCAGGGACTAGCGTGATCATTGATGGCAACTGTGATGGACGGGGAAAATCAACCAGATCCACCACGGATAGCGGGAAAGTTATTCCTGAATGGTGTTGCCGCTCCTGCACAATGCCGCCTGTGAGCTTCCATGGTAGTGATGGGTGTTGGTATCCCATGGAAATTAGGCCAAGGAAAACGCATGAAAGCCATCTGGTGCGCTCCTGGGTTACAGCTGGAGAAATACATGCTGTCCCTTTTGGTTTGGTGAGCATGATGATAGCAATGGAAGTGGTCCTAAGGAAAAGACAGGGACCAAAGCAAATGTTGGTTGGAGGAGTAGTGCTCTTGGGAGCAATGCTGGTCGGGCAAGTAACTCTCCTTGATTTGCTGAAACTCACAGTGGCTGTGGGATTGCATTTCCATGAGATGAACAATGGAGGAGACGCCATGTATATGGCGTTGATTGCTGCCTTTTCAATCAGACCAGGGCTGCTCATCGGCTTTGGGCTCAGGACCCTATGGAGCCCTCGGGAACGCCTTGTGCTGACCCTAGGAGCAGCCATGGTGGAGATTGCCTTGGGTGGCGTGATGGGCGGCCTGTGGAAGTATCTAAATGCAGTTTCTCTCTGCATCCTGACAATAAATGCTGTTGCTTCTAGGAAAGCATCAAATACCATCTTGCCCCTCATGGCTCTGTTGACACCTGTCACTATGGCTGAGGTGAGACTTGCCGCAATGCTCTTTTGTGCCGTGGTTATCATAGGGGTCCTTCACCAGAACTTCAAGGACACCTCCATGCAGAAGACTATACCTCTGGTGGCCCTCACACTCACATCTTACCTGGGCTTGACACAACCTTTTTTGGGCCTGTGTGCATTTCTGGCAACCCGCATATTTGGGCGAAGGAGTATCCCAGTGAATGAGGCACTCGCAGCAGCTGGTCTAGTAGGAGTGCTGGCAGGACTGGCTTTTCAGGAGATGGAGAACTTCCTTGGTCCGATTGCAGTTGGAGGACTCCTGATGATGCTGGTTAGCGTGGCTGGGAGGGTGGATGGGCTAGAGCTCAAGAAGCTTGGTGAAGTTTCATGGGAAGAGGAGGCGGAGATCAGCGGGAGTTCCGCCCGCTATGATGTGGCACTCAGTGAACAAGGGGAGTTCAAGCTGCTTTCTGAAGAGAAAGTGCCATGGGACCAGGTTGTGATGACCTCGCTGGCCTTGGTTGGGGCTGCCCTCCATCCATTTGCTCTTCTGCTGGTCCTTGCTGGGTGGCTGTTTCATGTCAGGGGAGCTAGGAGAAGTGGGGATGTCTTGTGGGATATTCCCACTCCTAAGATCATTGAGGAATGTGAACATCTGGAGGATGGGATTTATGGCATATTCCAGTCAACCTTCTTGGGGGCCTCCCAGCGAGGAGTGGGAGTGGCACAGGGAGGGGTGTTCCACACAATGTGGCATGTCACAAGAGGAGCTTTCCTTGTCAGGAATGGCAAGAAGTTGATTCCATCTTGGGCTTCAGTAAAGGAAGACCTCGTCGCCTATGGTGGCTCATGGAAGTTGGAAGGCAGATGGGATGGAGAGGAAGAGGTCCAGTTGATCGCTGCTGTTCCAGGAAAGAACGTGGTCAACGTCCAGACAAAACCGAGCTTGTTCAAAGTGAGGAATGGGGGAGAAATCGGGGCTGTCGCTCTTGACTATCCGAGTGGCACTTCAGGATCTCCTATTGTTAACAGGAACGGAGAGGTGATTGGGCTGTACGGCAATGGCATCCTTGTCGGTGACAACTCCTTCGTGTCCGCCATATCCCAGACTGAGGTGAAGGAAGAAGGAAAGGAGGAGCTCCAAGAGATCTCGACAATGCTAAAGAAAGGAATGACAACTATCCTTGACTTTCATCCTGGAGCTGGGAAGACAAGACGTTTCCTCCCACAGATCTTGGCCGAGTGCGCACGGAGACGCTTGCGCACTCTTGTGTTGGCCCCCACCAGGGTTGTTCTTTCTGAAATGAAGGAGGCTTTTCACGGCCTGGACGTGAAATTCCACACACAGGCTTTTTCCGCTCACGGCAGCGGGAGAGAAGTCATTGATGCCATGTGCCATGCCACCCTAACTTACAGGATGCTGGAACCAACTAGGGTTGTTAACTGGGAAGTGATCATTATGGATGAAGCCCATTTTTTGGATCCAGCTAGCATAGCCGCTAGAGGTTGGGCAGCGCACAGAGCTAGGGCAAATGAAAGTGCAACAATCTTGATGACAGCCACACCGCCTGGGACTAGTGATGAATTTCCACATTCAAATGGTGAAATAGAAGATGTTCAAACGGACATACCCAGTGAGCCCTGGAACACAGGGCATGACTGGATCCTGGCTGACAAAAGGCCCACGGCATGGTTCCTTCCATCCATCAGAGCTGCAAATGTCATGGCTGCCTCTTTGCGTAAGGCTGGAAAGAGTGTGGTGGTCCTGAACAGGAAAACCTTTGAGAGAGAATACCCCACGATAAAGCAGAAGAAACCTGACTTTATATTGGCCACTGACATAGCTGAAATGGGAGCCAACCTTTGCGTGGAGCGAGTGCTGGATTGCAGGACGGCTTTTAAGCCTGTGCTTGTGGATGAAGGGAGGAAGGTGGCAATAAAAGGGCCACTTCGTATCTCCGCATCCTCTGCTGCTCAAAGGAGGGGGCGCATTGGGAGAAATCCCAACAGAGATGGAGACTCATACTACTATTCTGAGCCTACAAGTGAAAATAATGCCCACCACGTCTGCTGGTTGGAGGCCTCAATGCTCTTGGATAACATGGAGGTGAGGGGTGGAATGGTCGCCCCACTCTATGGCGTTGAAGGAACTAAAACACCAGTTTCCCCTGGTGAAATGAGACTGAGGGATGACCAGAGGAAAGTCTTCAGAGAACTAGTGAGGAATTGTGACCTGCCCGTTTGGCTTTCGTGGCAAGTGGCCAAGGCTGGTTTGAAGACGAATGATCGTAAGTGGTGTTTTGAAGGCCCTGAGGAACATGAGATCTTGAATGACAGCGGTGAAACAGTGAAGTGCAGGGCTCCTGGAGGAGCAAAGAAGCCTCTGCGCCCAAGGTGGTGTGATGAAAGGGTGTCATCTGACCAGAGTGCGCTGTCTGAATTTATTAAGTTTGCTGAAGGTAGGAGGGGAGCTGCTGAAGTGCTAGTTGTGCTGAGTGAACTCCCTGATTTCCTGGCTAAAAAAGGTGGAGAGGCAATGGATACCATCAGTGTGTTTCTCCACTCTGAGGAAGGCTCTAGGGCTTACCGCAATGCACTATCAATGATGCCTGAGGCAATGACAATAGTCATGCTGTTTATACTGGCTGGACTACTGACATCGGGAATGGTCATCTTTTTCATGTCTCCCAAAGGCATCAGTAGAATGTCTATGGCGATGGGCACAATGGCCGGCTGTGGATATCTCATGTTCCTTGGAGGCGTCAAACCCACTCACATCTCCTATATCATGCTCATATTCTTTGTCCTGATGGTGGTTGTGATCCCCGAGCCAGGGCAACAAAGGTCCATCCAAGACAACCAAGTGGCATACCTCATTATTGGCATCCTGACGCTGGTTTCAGCGGTGGCAGCCAACGAGCTAGGCATGCTGGAGAAAACCAAAGAGGACCTCTTTGGGAAGAAGAACTTAATTTCATCTAGTG---CTTCACCCTGGAGTTGGCCGGATCTTGACCTGAAGCCAGGAGCTGCCTGGACAGTGTACGTTGGCATTGTTACAATGCTCTCTCCAATGTTGCACCACTGGATCAAAGTCGAATATGGCAACCTGTCTCTGTCTGGAATAGCCCAGTCAGCCTCAGTCCTTTCTTTCATGGACAAGGGGATACCATTCATGAAGATGAATATCTCGGTCATAATGCTGCTGGTCAGTGGCTGGAATTCAATAACAGTGATGCCTCTGCTCTGTGGCATAGGGTGCGCCATGCTCCACTGGTCTCTCATTTTACCTGGAATCAAAGCGCAGCAGTCAAAGCTTGCACAGAGAAGGGTGTTCCATGGCGTTGCCAAGAACCCTGTGGTTGATGGGAATCCAACAGTTGACATTGAGGAAGCTCCTGAAATGCCTGCCCTTTATGAGAAGAAACTGGCTCTATATCTCCTTCTTGCTCTCAGCCTAGCTTCTGTTGCCATGTGCAGAACGCCCTTTTCATTGGCTGAAGGCATTGTCCTAGCATCAGCTGCCTTAGGGCCGCTCATAGAGGGAAACACCAGCCTTCTTTGGAATGGACCCATGGCTGTCTCCATGACAGGAGTCATGCGGGGGAATCACTATGCTTTTGTGGGAGTCATGTACAATCTATGGAAGATGAAAACTGGACGCCGGGGGAGCGCGAATGGAAAAACTTTGGGTGAAGTCTGGAAGAGGGAACTGAATCTGTTGGACAAGCAACAGTTTGAGTTGTATAAAAGGACCGACATTGTGGAGGTGGATCGTGATACGGCACGCAGGCATTTGGCCGAAGGGAAGGTGGACACCGGGGTGGCGGTCTCCAGGGGGACCGCAAAGTTAAGGTGGTTCCATGAGCGTGGCTATGTCAAGCTGGAAGGTAGGGTGATTGACCTGGGGTGTGGCCGCGGAGGCTGGTGTTACTACGCTGCTGCGCAAAAGGAAGTGAGTGGGGTCAAAGGATTTACTCTTGGAAGAGACGGCCATGAGAAACCCATGAATGTGCAAAGTCTGGGATGGAACATCATCACCTTCAAGGACAAAACTGATATCCACCGCCTAGAACCAGTGAAATGTGACACCCTTTTGTGTGACATTGGAGAGTCATCATCGTCATCGATCACAGAGGGGGAAAGGACCGTGAGAGTTCTTGATACTGTAGAAAAATGGCTGGCTTGTGGGGTTGACAACTTCTGTGTGAAGGTGTTAGCTCCATACATGCCAGATGTTCTCGAGAAACTGGAATTGCTCCAAAGGAGGTTTGGCGGAACAGTGATCAGGAACCCTCTCTCCAGGAATTCCACTCATGAAATGTACTACGTGTCTGGAGCCCGCAGCAATGTCACATTTACTGTGAACCAAACATCCCGCCTCCTGATGAGGAGAATGAGGCGTCCAACTGGAAAAGTGACCCTGGAGGCTGACGTCATCCTCCCAATTGGGACACGCAGTGTTGAGACAGACAAGGGACCCCTGGACAAAGAGGCCATAGAAGAAAGGGTTGAGAGGATAAAATCTGAGTACATGACCTCTTGGTTTTATGACAATGACAACCCCTACAGGACCTGGCACTACTGTGGCTCCTATGTCACAAAAACCTCAGGAAGTGCGGCGAGCATGGTAAATGGTGTTATTAAAATTCTGACATATCCATGGGACAGGATAGAGGAGGTCACAAGAATGGCAATGACTGACACAACCCCTTTTGGACAGCAAAGAGTGTTTAAAGAAAAAGTTGACACCAGAGCAAAGGATCCACCAGCGGGAACTAGGAAGATCATGAAAGTTGTCAACAGGTGGCTGTTCCGCCACCTGGCCAGAGAAAAGAGCCCCAGACTGTGCACAAAGGAAGAATTTATTGCAAAAGTCCGAAGTCATGCAGCCATTGGAGCTTACCTGGAAGAACAAGAACAGTGGAAGACTGCCAATGAGGCTGTCCAAGACCCAAAGTTCTGGGAACTGGTGGATGAAGAAAGGAAGCTGCACCAACAAGGCAGGTGTCGGACTTGTGTGTACAACATGATGGGGAAAAGAGAGAAGAAGCTGTCAGAGTTTGGGAAAGCAAAGGGAAGCCGTGCCATATGGTATATGTGGCTGGGAGCGCGGTATCTTGAGTTTGAGGCCCTGGGATTCCTGAATGAGGACCATTGGGCTTCCAGGGAAAACTCAGGAGGAGGAGTGGAAGGCATTGGCTTACAATACCTAGGATATGTGATCAGAGACCTGGCTGCAATGGATGGTGGTGGATTCTACGCGGATGACACCGCTGGATGGGACACGCGCATCACAGAGGCAGACCTTGATGATGAACAGGAGATCTTGAACTACATGAGCCCACATCACAAAAAACTGGCACAAGCAGTGATGGAAATGACATACAAGAACAAAGTGGTGAAAGTGTTGAGACCAGCCCCAGGAGGGAAAGCCTACATGGATGTCATAAGTCGACGAGACCAGAGAGGATCCGGGCAGGTAGTGACTTATGCTCTGAACACCATCACCAACTTGAAAGTCCAATTGATCAGAATGGCAGAAGCAGAGAATGTGATACATCACCAACATGTTCAAGATTGTGATGAATCAGTTCTGACCAGGCTGGAGGCATGGCTCACTGAGCACGGATGTAACAGACTGAAGAGGATGGCGGTGAGTGGAGACGACTGTGTGGTCCGGCCCATCGATGACAGGTTCGGCCTGGCCCTGTCCCATCTCAACGCCATGTCCAAGGTTAGAAAGGACATATCTGAATGGCAGCCATCAAAAGGGTGGAATGATTGGGAGAATGTGCCCTTCTGTTCCCACCGCTTCCATGAACTACAGCTGAAGGATGGCAGGAGGATTGTGGTGCCTTGCCGAGAACAGGACGAGCTCATTGGGAGAGGAAGGGTGTCTCCAGGAAACGGCTGGATGATCAAGGAAACAGCTTGCCTCAGCAAAGCCTATGCCAACATGTGGTCACTGATGTATTTTCACAAAAGGGACATGAGGCTACTGTCATTGGCTGTTTCCTCAGCTGTTCCCACCTCATGGGTTCCACAAGGACGCACAACATGGTCGATTCATGGGAAAGGGGAGTGGATGACCACGGAAGACATGCTTGAGGTGTGGAACAGAGTATGGATAACCAACAACCCACACATGCAGGACAAGACAATGGTGAAAAAATGGAGAGATGTCCCTTATCTAACCAAGAGACAAGACAAGCTGTGCGGATCACTGATTGGAATGACCAATAGGGCCACCTGGGCCTCCCACATCCATTTGGTCATCCATCGTATCCGAACGCTGATTGGACAGGAGAAATACACTGACTACCTAACAGTCATGGACAGGTATTCTGTGGATGCTGACCTGCAACTGGGTGAGCTTATCTGA
>EAfr_AY968065_Uganda48a_UG_1948
ATGTCTGGTCGAAAAGCTCAGGGTAAAACCCTGGGCGTCAATATGGTAAGACGAGGAGTACGCTCCTTGTCAAATAAAATAAAACAAAAAACAAAACAGATTGGAAACAGACCTGGCCCTTCAAGAGGTGTTCAAGGATTTATTTTCTTCTTTTTGTTCAACATTCTAACTGGGAAAAAATTGACCACCCACCTGAAAAGGCTTTGGAGAATGCTTGATCCCCGACAAGGACTTACTGTTCTAAGGAAAGTCAAGAGAGTGGTAGCCAGTTTGATGAGAGGGTTGTCTTCTAGGAAGCGTCGCTCCAGTGAGATGACCATGATGCCACTTCTGATCTTGAGCATGGTGATTCTAGGTGGAGGGGTGACACTCGTCCGGAAAAATCGATGGCTGCTTTTGAATGTCACAGCTGAGGACTTGGGAAAGACGTTCTCGGTGGGAACCGGGAACTGCACAACCAACATTCTTGAGGCAAAGTACTGGTGTCCCGATTCAATGGAATACAACTGTCCCAATCTCAGTCCTAGAGAGGAGCCTGATGACATTGACTGTTGGTGTTATGGAGTAGAAAACGTCAGAGTAGCCTATGGAAGGTGTGATGCAGTGGGAAGGTCAAAACGTTCTAGGAGAGCAATTGATCTGCCCACACATGAAAATCACGGACTGAAAACTCGACAGGAGAAATGGATGACGGGCAGAATGGGTGAGCGGCAACTCCAAAAGATTGAGCGGTGGCTAGTGAGAAATCCATTCTTTGCCGTAACAGCCCTGGCCATTGCTTACTTGGTGGGCAACAACAAGACACAACGTGTTGTTATAGCTCTGTTGGTTTTGGCAGTTGGTCCGGCCTATTCTGCACACTGCATTGGGATAACTGACAGAGACTTCATTGAGGGGGTCCACGGAGGCACTTGGGTGTCAGCTTCTCTGGAGCAGGACAAGTGCGTGACTGTCATGGCGCCTGATAAACCATCACTGGATATCTCGCTTCAAACAGTGGCGATAGATGGGCCTGCTGAGGCAAGGAAGGTCTGCTACAGTGCAGTTCTCACCCATGTGAAAATCAATGACAAATGCCCGAGCACCGGTGAGGCTCACCTCGCTGAGGAAAATGATGGTGATAACGCCTGCAAACGGACATACTCAGATAGAGGCTGGGGCAATGGCTGTGGGCTATTTGGGAAAGGGAGCATTGTGGCATGTGCCAAGTTCACGTGTGCTAAATCCATGAGTCTTTTTGAAGTGGACCAGACCAAGATCCAATACGTCATCAGGGCTCAGCTTCATGTTGGTGCCAAGCAGGAGAACTGGAACACAGATATAAAAACACTGAAGTTTGATGCCTTATCTGGCTCCCAAGAGGCTGAATTCACTGGCTATGGGAAAGCAACACTGGAATGTCAGGTCCAGACTGCAGTGGATTTTGGGAACAGTTACATTGCAGAGATGGAAAAAGACAGCTGGATTGTCGACCGCCAGTGGGCACAAGACTTGACTCTACCATGGCAGAGTGGGAGTGGTGGAATATGGAGGGAAATGCATCACCTTGTTGAGTTTGAACCTCCGCATGCTGCCACAATCAGGGTGTTGGCCCTGGGGAACCAAGAGGGGTCCTTGAAGACAGCCCTCACAGGAGCTATGCGGGTTACCAAGGACGAAAATGATAACAACTTGTATAAGCTGCATGGTGGCCATGTCTCTTGTAGGGTGAAACTTTCAGCTCTAACCCTTAAGGGGACATCCTACAAGATGTGCACAGATAAAATGTCATTTGTGAAAAACCCAACGGACACAGGGCATGGCACTGTTGTCATGCAGGTGAAGGTCCCCAAAGGAGCCCCATGCAAGATTCCCGTGATTGTGGCCGATGACCTAACGGCTGCAGTCAACAAGGGAATATTGGTCACTGTCAACCCCATAGCATCCACAAATGACGATGAAGTTCTAATTGAAGTCAATCCCCCCTTTGGGGACAGTTACATCATTGTTGGGACTGGTGACTCAAGACTGACCTATCAGTGGCACAAAGAAGGAAGTTCAATAGGAAAACTTTTCACTCAGACAATGAAGGGAGTAGAACGTCTTGCAGTAATGGGTGATGCTGCCTGGGACTTTAGCTCTGCAGGTGGCTTCTTCACGTCAGTGGGGAAAGGAATTCACACTGTGTTTGGTTCAGCTTTTCAGGGGTTGTTTGGCGGCCTGAGCTGGATTACAAAGGTCATCATGGGAGCCGTTCTCATCTGGGTTGGAATCAACACACGTAATATGACCATGTCCATGTCTATGATTTTGGTGGGTGTGATCATGATGTTCCTTTCCCTGGGTGTCGGGGCAGACCAAGGGTGTGCCGTCAACTTTGGGAAGCGGGAGCTCAAATGTGGAGATGGCATTTTTGTGTTCAGAGACTCAGATGACTGGCTTACCAAGTATTCTTATTATCCAGAAGACCCTGTCAAGCTGGCCTCCATCATCAAGGCCTCTTATGAAGAGGGCAAGTGTGGACTGAACTCTGTGGACTCCCTTGAACATGAAATGTGGAGGAGTAGAGCTGATGAGATCAACGCCATATTTGAGGAAAATGAAGTGGACATCTCGATCGTTGTCCAAGATCCAAAGAATATCTACCAAAGAGGGACGCATCCTTTCTCCAGGATTCGTGATGGGTTACAGTATGGATGGAAAACCTGGGGCAAGAATCTAATCTTCTCACCCGGAAGGAAAAACGGCAGCTTCATCATTGATGGAAAATCACGGAAGGAATGCCCTTTCTCAAACAGAGTGTGGAACTCTTTCCAGATTGAGGAGTTTGGCATGGGAGTGTTCACAACACGGGTTTTTATGGATGCTGTTTTTGACTATTCAGTGGACTGTGATGGGGCCATACTGGGTGCGGCTGTGAATGGGAAGAAGAGCGCGCATGGATCGCCAACATTCTGGATGGGAAGTCATGAGGTCAATGGAACATGGATGATGCACACACTTGAGACCCTTGACTATAAAGAGTGTGAATGGCCCCTGACACATACTATAGGAACCTCAGTGGAAGAGAGTGACATGTTTATGCCCCGTTCCATTGGAGGCCCAGTGAGTTCCCATAATCACATCCCAGGCTATAAGGTTCAGACGAATGGACCATGGATGCAAGTCCCTCTGGAAGTCAGAAGGGAGCCATGCCCAGGGACAAGCGTGGTGGTGGATACCAGTTGTGATGGACGTGGCAAATCAACCAGATCAACTACTGACAGCGGGAAAATAATTCCAGAATGGTGCTGCAGATCTTGCACCATGCCCCCAGTTAGCTTCCACGGCAGCGATGGCTGCTGGTATCCCATGGAAATTAGACCCATGAAAACCCACGAGAGCCATCTGGTGAGGTCATGGGTGACCGCAGGAGAAGTGCATGCGGTGCCTTTTGGATTGGTGAGCATGATGATTGCCATGGAGGTTGTTCTACGCAAAAGACAAGGGCCAAAGCAGATGCTGGTGGGAGGAATTATACTACTTGGAGCAATGCTAGTGGGACAAGTCACGATGCTAGACCTAGTGAAACTCATTGTGGCAGTAGGTTTGCATTTCCATGAGATCAACAATGGAGGAGACGCTATGTACATGGCCTTGATTGCGAGCTTTTCCATTCGCCCAGGCTTGCTCATAGGTTTTGGACTGCGCACACTCTGGAGTCCTCGCGAGCGTCTCGTGATGGCATTCGGAGCGGCCATGGTCGAAGTGGCTTTGGGCGGGATGATGGGTGGACTGTGGCAGTACTTGAATGCCGTCTCACTGTGCGTCCTCACCATCAATGCAATTTCTTCAAGGAAGGCTTCAAATACGATCCTTCCCCTGATGGCACTCTTAACTCCTGTGACAATGTATGAAGTAAGAATGGCAACAATGCTGTTCTGTACAGTGGTCATAGTGGGGGTGCTTCACCAGAACTCAAAAGACACGTCCATGCAGAAAACCATTCCCATTGTGGCTCTGACACTGACCTCATACATGGGCTTAACTCAACCTTTCCTTGGGCTGTGTGCCTATATGTCCACACAAGTATTTGGCAGAAGAAGCATTCCTGTGAATGAAGCTCTTGCAGCAGCTGGCCTGGTGGGAGTACTGGCAGGTCTAGCCTTTCAAGACATGGAAAATTTCTTAGGGCCGATTGCCGTGGGTGGAATACTCATGATGCTGGTCAGTGTGGCAGGGAAAGTTGATGGATTGGAACTCAAAAAGCTTGGTGAGGTTTCCTGGGAGGAGGAGGCTGAGATAAGTGGAAGCTCCAGCCGCTACGATGTGGCACTAAGTGAACAGGGAGAATTCAAGCTCCTCTCAGAGGACAAAGTACCCTGGGATCAGATTGTCATGACTTCCTTGGCTCTTGTAGGGGCAGCGATACATCCATTTGCTCTACTACTGGTTTTAGGAGGTTGGGTCCTACACATTAAAGGAGCTAGGAGGAGCGGGGATGTTCTTTGGGACATTCCCACACCAAAAGTCATCGAGGAATGTGAACATCTGGAGGATGGAATTTATGGCATATTCCAATCAACCTTCCTTGGAGCCTCCCAGAGAGGAGTCGGAGTGGCCCAAGGGGGTGTCTTCCACACGATGTGGCATGTCACCAGAGGAGCGTTTCTCTTGAGGAACGGGAAAAAGCTAGTACCATCTTGGGCCTCTGTGAAGGAGGATTTGGTGGCCTATGGTGGATCTTGGAAGCTAGATGGAAAGTGGGATGGTGAGGAAGAGGTCCAACTTATCGCTGCTGTGCCAGGAAAAGCCGTTGTCAATGTGCAAACCAAGCCAAGTTTGTTCAAAGTCAGAAATGGAGGTGAGATTGGGGCAGTTGCCTTGGATTATCCCAGCGGGACCTCTGGTTCACCCATTGTAAATCGCAGTGGTGAAGTGGTGGGACTCTATGGTAATGGAATCCTGGTCGGTGACAATTCCTTTGTGTCTGCCATCTCACAAACTGAGGTGAAAGAGGAATCTAAAGAGGAACTGCAGGAAATACCAACAATGTTGAAGAAAGGAATGACAACCATACTTGATTTCCATCCCGGTGCGGGGAAAACCCGCAGGTTTTTGCCCCAAATACTGGCCGAGTGCGCCAGGAGGCGCCTACGAACACTTGTTCTGGCGCCTACTCGGGTTGTCCTGTCAGAGATGAAGGAGGCCTTTCATGGACTTGATGTGAAGTTCCACACACAGGCTTTCTCAGCTCATGGGAGTGGGAAAGAAGTCATTGATGCAATGTGCCACGCAACTCTCACGTACAGGATGCTAGAACCAACAAGAGTTGTCAACTGGGAAGTCATTATCATGGATGAGGCTCATTTTTTGGATCCTGCCAGTATCGCAGCGAGGGGCTGGGCAGCCCACAGGGCGAGAGCAAACGAAAGTGCCACAATACTCATGACAGCTACTCCGCCAGGCACAAGTGATGAATTTCCCCATTCCAATGGTGAGATTGAGGATGTCCAAACTGACATTCCAAGTGAACCATGGACTTCAGGCCATGAGTGGATCCTAGCCGACAAACGACCAACAGCATGGTTTCTTCCATCGATCAGAGCTGCAAATGTCATGGCCGCCTCCCTGCGCAAAGCGGGGAAAAATGTGGTGGTGTTGAACAGGAAGACCTTTGAAAAGGAATACCCCACCATCAAACAAAAGAGGCCGGATTTCATCCTGGCCACAGACATTGCCGAGATGGGAGCGAACCTGTGCGTTGAGAGAGTGCTAGATTGTAGGACTGCATACAAACCTGTCCTGGTGGATGAAGGGAGAAAGGTAGCCATCAAAGGGCCGCTACGGATTTCCGCATCATCGGCTGCCCAGAGAAGAGGACGCATTGGACGGAATCCAAACAGGGATGGTGATTCCTATTACTACTCAGAACCCACTAGTGAGGATAACGCCCATCATGTGTGTTGGCTAGAAGCTTCCATGCTTCTTGATAACATGGAAGTTAGAGGAGGAATGGTTGCTCCGCTCTATGGAATTGAAGGGACAAAGACCCCTGTCTCCCCTGGGGAGATGAGGCTAAGAGATGATCAAAGAAGAGTCTTCAGGGAGTTGGTGCGTGGATGTGACTTACCAGTTTGGTTATCCTGGCAGGTGGCAAAAGCTGGTCTAAAAACCAATGACCGCAAGTGGTGCTTTGAAGGACCCGAAGAGCACGAGATACTTAATGACAACGGTGAAACTGTGAAGTGCAGGTCCCCCGGTGGAGCAAAAAAGGCACTGAGACCCAGATGGTGTGATGAAAGAGTGTCCTCAGATCAAAGTGCTTTGGCTGATTTCATCAAATTTGCCGAAGGTAGAAGAGGGGCTGCTGAGATGCTTGTGGTTCTCACGGAACTGCCTGACTTCTTGGCGAAAAAAGGAGGGGAGGCCATGGACACCATAAGTGTGTTTCTTCATTCTGAGGAGGGGTCGAGAGCTTACAGAAATGCTCTGTCAATGATGCCTGAAGCCATGACCATCGTGATGCTTTTCATACTGGCTGGTCTCTTGACCTCAGGAATGGTGATTTTCTTCATGTCGCCCAAAGGTATGAGTAGAATGTCTATGGCAATGGGGACTATGGCTGGCAGCGGGTACCTCATGTTCCTAGGGGGAGTGAAACCAACACACATCTCATATGTCATGCTGATCTTTTTTGTCCTCATGGTCGTCATAATTCCAGAGCCAGGACAACAGAGGTCCATCCAGGACAACCAAGTGGCCTATCTTATCATTGGAATACTCACATTGCTGTCTGTCGTGGCAGCTAATGAGCTAGGGATGTTGGAAAAGACCAAAGAAGATTTTTTTGGAAAAAGGAATATTGCAACATCTGGTGGAACGATTCCATGGAGCTGGCCCGACTTGGATCTGAAACCTGGGGCCGCTTGGACTGTCTATGTGGGAATTGTGACAATGCTGTCACCAATGCTTCATCACTGGATTAAAGTGGAATATGGAAACCTCTCGCTGTCAGGAATAGCTCAGTCAGCCTCAGTCCTTTCATTCATGGACAAAGGAGTTCCTTTCATGAAGATGAACATATCTGTGGTCATACTCCTGGTCAGTGGTTGGAACTCAATAACAGTGATCCCCCTTCTATGTGGTGTGGGTGGAGCTATGCTGCATTGGACACTGATTCTTCCTGGAATCAAAGCCCAGCAGTCAAAACTAGCACAAAAAAGAGTTTTTCATGGAGTGGCAAAAAATCCGGTTGTTGATGGTAATCCAACCGCTGACATTGAAGAAGCACCTGAAATGCCTGCCCTGTACGAGAAGAAATTGGCACTGTACCTTCTCCTCGCCTTGAGCCTTATGTCAGTAGCCATGTGCCGAACCCCTTTTTCCTTAGCGGAGGGAATAGTATTGTCATCCGCTGCTCTAGGGCCCCTGATAGAGGGAAACACAAGCCTGCTGTGGAATGGTCCTATGGCCGTTTCCATGACTGGGGTTATGCGCGGCAATTACTATGCTTTTGTGGGTGTGATGTATAACCTCTGGAAGATGAAGACAGGGCGTAGAGGGAGTGCAAATGGCAAGACACTGGGTGAGGTTTGGAAGAGGGAACTCAACCTGCTAGACAAACAGCAATTTGAGCTGTATAAGAGAACAGATATCACCGAGGTGGATCGCGACATGGCTAGACGACATTTGGCCGAGGGGAAGGTGGACACTGGAGTGGCTGTGTCGAGGGGGACAGCGAAGCTGAGGTGGTTCCACGAGCGTGGCTATGTAAAGCTGGAAGGAAGGGTCATGGATTTGGGATGTGGACGTGGAGGTTGGTGCTACTACGCAGCAGCTCAGAAAGAGGTCAGCGGTGTGAAAGGTTACACTTTGGGCAGAGATGGCCATGAAAAGCCCATGAATGTACAAAGCTTAGGATGGAACATTGTGACCTTCAAGGATAAGACTGACATCCACAGACTAGAGCCAGCCAAGTGTGAAACTCTCCTTTGTGACATCGGGGAGTCCTCGCCTTCTTCCGTAACCGAGGGTGAGAGGACTTTGAGAGTTCTTGAAACAGTTGAAAAGTGGCTGGCTTGTGGAGTGGACAATTTTTGTGTCAAGGTTCTGGCACCATACATGCCTGATGTGATAGAGAAATTGGAACTTCTTCAAAGGAGATTTGGTGGAACTGTCATTAGGAATCCCCTTTCCAGAAATTCAACCCATGAGATGTACTATGTGTCAGGAGCAAGAAGTAACATCACCTTCACGGTCAACCAAACATCACGTCTACTGATGAGGAGAATGAGACGACCAACAGGCAAAGTCACCTTGGAGCCCGATGTAATCCTCCCCATAGGCACACGCAGTGTGGAAACTGATAAGGGACCCCTGGATAGGGGTGCTATTGAAGAGAGGGTTGAGAGGATCAAGACTGAGTATGCCGCAACATGGTTTCATGACAATGACAACCCGTACCGGACCTGGCACTATTGCGGCTCATACATTACCAAGACATCAGGCAGTGCAGCCAGCATGATAAATGGAGTCATCAAAATTTTGACCTTCCCATGGGACAGGATAGAAGAGGTCACCAGAATGGCAATGACTGACACCACGCCTTTTGGCCAACAAAGAGTCTTCAAGGAAAAGGTGGACACGAGGGCCAAAGACCCTCCTGCTGGAACCAGGAAGATCATGAGGGTGGTAAACCGATGGTTGTTTCGACACCTAGCTCGGGAAAAGAAACCCAGGTTGTGCACAAAGGAAGAGTTCATAGCCAAGGTGCGCAGTCATGCTGCGATAGGGGCCTTCTTAGAGGAGCAGGAGCAATGGAAGACAGCCAATGAAGCAGTCCAAGACCCCAAGTTTTGGGAGATGGTTGACGCTGAGCGCAAGCTCCATCAACAGGGGCGGTGCCAGTCTTGTGTCTATAACATGATGGGAAAGAGAGAGAAAAAATTATCTGAATTTGGTAAAGCAAAAGGAAGCCGTGCCATCTGGTACATGTGGCTGGGGGCGCGTTTCCTCGAGTTTGAAGCTCTTGGGTTCCTGAATGAAGACCACTGGGCATCCAGAGAGAATTCAGGAGGAGGTGTTGAAGGCATAGGACTCCAATATCTAGGCTATGTAATCAAGGACCTATCCACCAAAGAAGGGGGAGGATTCTATGCTGATGACACAGCAGGATGGGACACACGTATCACGGAAGCTGACCTAGACGATGAGCAGGAGATCATGAGCTACATGAACGCTGAGCAGAGGAAACTGGCTTGGGCAGTGATGGAAATGACATACAAGAACAAAGTGGTCAAGGTCCTCCGACCAGCACCAGGAGGCAAGGCTTTCATGGACATCATCAGTAGGAGAGATCAAAGGGGATCAGGGCAAGTTGTGACATATGCCCTTAACACCATCACCAATCTGAAAGTTCAGCTCATAAGGATGGCTGAAGCTGAGATGGTAATCAACCACCAGCACGTGAATGAATGTGACGAGAGCGCTTTGGCACGGCTAGACGCGTGGCTCGCTGAAAATGGATGTGACAGACTTGCCCGGATGGCTGTGAGTGGAGATGATTGTGTCGTGAAGCCTGTGGATGACAGATTTGGCTTGGCTCTTTCTCATCTCAATGCCATGTCAAAAGTTAGGAAGGACATCTCAGAATGGCAGCCCTCCAAAGGGTGGACAGACTGGGAAAGTGTCCCATTCTGCTCCCATCATTTCCATGAACTTGTGTTGAAAGATGGAAGGAAAGTTGTGGTGCCCTGTAGAGACCAAGATGAGTTAATAGGAAGAGGGAGAGTGTCTCCAGGAAATGGCTGGATGATCAAAGAGACAGCTTGCCTTAGCAAGGCTTATGCGAACATGTGGTCACTGATGTATTTCCACAAGAGAGACATGAGGCTACTCTCATTCGCTGTCTCATCTGCCGTTCCAACGGCATGGGTACCCAGTGGAAGAACAACATGGTCTGTTCATGGAAAAGGAGAGTGGATGACCACTGAGGACATGTTAGACGTCTGGAACAGGGTTTGGGTATTAAATAACCCACACATGAAGGACAAGACTACTGTAAAGGAGTGGAGGGATGTTCCTTACCTTACAAAAAGACAAGACAAACTTTGTGGGTCCCTGATAGGGATGACAAACAGGGCCACATGGGCCTCACACATCCACCTGGTGATCCACCGAATCCGGAACTTAATCGGCCAAGAAAAATACACAGATTACCTCACTGTGATGGACAGGTACTCTGTTGATGCTGACCTCCAACCAGGAGAGCTCATCTGA
>EAfr_DQ235229_Couma_ET_1961
ATGTCTGGTCGAAAAGCTCAGGGTAAAACCCTGGGCGTCAATATGGTAAGACGGGGAGCACGCTCCTTGTCAAACAAAATAAAACAAAAAACAAAACAGATTGGAAACAGACCTGGCCCTTCAAGAGGTGTTCAAGGATTTATTTTCTTCTTTTTGTTCAACATTCTAACTGGGAAAAAATTAACCACCCACCTGAAAAGGCTCTGGAGAATGCTTGACCCCCGACAGGGACTTGCTGTTCTGAGGAAAGTCAAGAGGGTGGTAGCCAGCTTGATGATAGGGCTGTCATCTAGGAAACGCCGCTCTAATGAGATGGCCATGATGCCACTTCTAATCTTGAGCATGGTGATTTTGGCTGGAGGGGTGACACTCGTCCGGAAAAATCGATGGTTGCTTTTGAATGTCACAGCTGAGGACTTGGGAAAGACGTTCTCATTGGGAACCGGGAACTGCACCACCAACATCCTTGAGGCAAAGTATTGGTGTCCCGACTCAATGGAATACAACTGTCCCAATCTCAGTCCCAGAGAGGAGCCTGACGACATTGACTGTTGGTGTTATGGAGTGGAAAATGTCAGAGTGGCCTATGGAAGGTGTGATGCAGTGGGGAGGTCAAAGCGGTCTAGGAGGGCAATTGATCTGCCCACGCATGAAAATCACGGACTGAAAACTCGGCAGGAGAAATGGATGGCAGGCAGAATGGGTGAGCGGCAACTCCAAAAGATTGAGCGGTGGCTGGTGAGAAATCCGTTTTTCGCCATAACAGCCTTGGCCATTGCTTATTTAGTGGGTAATAACATGACACAACGTGTCGTCATAGCTCTGCTAGTCTTAGCAGTTGGTCCAGCCTATTCTGCACATTGTATTGGGATAACTGACAGAGACTTCATTGAGGGTGTCCATGGGGGCACGTGGGTGTCAGCAACCCTAGAGCAGGGCAAGTGCGTAACTGTCATGGCTCCTGATAAACCATCATTGGATATCTCGCTCCAAACAGTGGCAATAGATGGGCCTGCTGAAGCGAGAAAGGTTTGCTACAGCGCGGTTCTCACCCATGTAAAAATCAATGACAAGTGCCCAAGCACTGGTGAGGCTCACCTCGCAGAGGAAAATGATGGTGACAATGCTTGCAAACGAACATACTCAGATAGAGGCTGGGGTAATGGTTGTGGGCTCTTTGGAAAGGGGAGTATTGTGGCATGTGCCAAATTTACGTGTGCCAAATCCATGAGCCTTTTTGAAGTGGACCAGACCAAAATCCAGTACGTTATCAGGGCTCAGCTTCATGTGGGTGCTAAGCAGGAGAACTGGAACACAGATATAAAGACACTGAAATTTGATGCCCTATCTGGCTCTCAAGAAGCCGAATTTACTGGTTATGGGAAAGCAACACTGGAGTGTCAGGTCCAGACTGCAGTTGACTTTGGGAACAGTTACATTGCAGAGATGGAGAAAGACAGCTGGATTGTTGACCGCCAGTGGGCACAAGACTTGACACTACCATGGCAGAGCGGGAGTGGTGGAATATGGAGGGAAATGCATCATCTTGTTGAGTTTGAGCCTCCTCATGCCGCCACAATCAGAGTGCTAGCCTTGGGAAACCAAGAGGGGTCTCTGAAAACAGCTCTCACAGGAGCTATGCGGGTCACTAAAGATGAAAATGACAACAACTTGTACAAGCTGCATGGTGGTCATGTCTCTTGTAGGGTGAAACTTTCAGCTCTAACTCTTAAGGGAACATCCTACAAGATGTGCACAGATAAAATGTCATTTGTGAAAAACCCAACGGACACAGGTCATGGCACGGTTGTCATGCAGGTGAAGGTCCCCAAAGGAGCCCCATGCAAGATTCCCGTGATTGTGGCTGATGACCTAACGGCTGCAGTGAACAAGGGCATACTGGTCACTGTCAACCCCATAGCATCCACAAATGATGATGAAGTCCTAATTGAAGTCAATCCCCCTTTTGGAGACAGCTACATCATTGTTGGGACTGGAGACTCAAGACTGACTTATCAGTGGCATAAGGAAGGAAGTTCAATTGGGAAACTGTTCACACAGACAATGAAGGGAGCTGAACGTCTTGCAGTGATGGGTGATGCCGCCTGGGACTTTAGCTCTGCAGGTGGTTTCTTCACGTCAGTGGGGAAAGGAATTCACACTGTGTTTGGCTCAGCTTTCCAGGGGTTGTTTGGTGGTCTGAGCTGGATTACGAAAGTCATCATGGGAGCCGTTCTCATCTGGGTAGGAATTAACACACGTAACATGACCATGTCCATGTCTATGATTCTGGTAGGTGTGATCATGATGTTCCTCTCCCTGGGTGTTGGGGCAGACCAAGGATGTGCTGTCAACTTTGGGAAGCGAGAGCTCAAATGTGGAGATGGCATCTTTGTGTTCAGAGACTCAGATGATTGGCTCACTAAGTATTCATATTATCCAGAAGACCCTGTTAAGCTGGCTTCTATCATCAAGGCCTCCCATGAAGAGGGCAAATGTGGACTGAATTCTGTGGACTCCCTTGAGCATGAAATGTGGAGGAGTAGAGCTGATGAGATCAACGCCATATTTGAGGAAAATGAGGTAGACATCTCGGTTGTTGTTCAAGACCCAAAGAATATCTATCAAAGAGGGACACATCCTTTCTCTCGGATTCGTGATGGGTTGCAGTATGGATGGAAAACCTGGGGAAAAAATCTCATCTTCTCACCCGGAAGGAAAAATGGCAGTTTCATCATTGATGGGAAGTCAAGGAAGGAATGCCCTTTCTCAAACAGAGTGTGGAACTCTTTCCAGATTGAGGAGTTTGGCATGGGAGTTTTCACAACACGGGTTTTTATGGATGCTGTTTTTGATTACTCAGTGGACTGTGATGGGGCTATACTAGGTGCAGCTGTGAATGGGAAGAAGAGCGCACACGGATCGCCCACATTCTGGATGGGAAGCCATGAGGTCAATGGAACATGGATGGTACACACACTTGAGACCCTTGATTACAAAGAGTGTGAATGGCCTTTGACACACACCATAGGAACCTCAGTGGAAGAGAGTGACATGTTCATGCCCCGTTCCATTGGAGGCCCAGTGAGCTCCCATAACCATATTCCAGGTTACAAAGTCCAAACGAATGGACCATGGATGCAAGTCCCTCTGGAAGTTAGAAGGGAGCCATGCCCGGGGACAAGTGTGGTGCTGGACACCGGCTGTGATGGACGTGGCAAATCAACCAGATCAACCACTGACAGTGGGAAAATTATTCCAGAATGGTGCTGCAGATCTTGCACTATGCCCCCAGTTAGCTTTCACGGCAGTGATGGCTGCTGGTACCCCATGGAAATCAGACCCATGAAAACCCATGAAAGCCATCTGGTGAGATCATGGGTTACCGCAGGAGAAGTGCATGCGGTTCCTTTCGGATTGGTGAGCATGATGATTGCCATGGAGGTTGTCCTACGTAAAAGACAAGGACCAAAGCAGATGCTGGTGGGAGGAATCATTTTACTTGGAGCAATGCTAGTGGGACAAGTCACGGTGCTAGATCTAGTGAAACTCATTGTGGCAGTAGGCTTGCACTTCCATGAGATCAACAATGGAGGAGATGCCATGTATATGGCTTTGATTGCGAGCTTTTCCATTCGCCCAGGCCTGCTCGTAGGCTTTGGACTGCGCACACTCTGGAGTCCTCGCGAGCGTCTCGTGATGGCATTCGGAGCAGCCATGGTCGAAGTGGCCTTGGGCGGGATGATGGGTGGACTGTGGCAGTACTTGAACGCCGTCTCACTATGTGTCCTCACCATCAACGCAATTTCTTCAAGAAAGGCGTCAAATGCGGTCCTCCCCCTGATGGCACTCTTGACTCCTGTAACAATGCATGAAGTAAGGATGGCAACAATGCTGTTCTGCACAGTGGTCATAGTGGGGGTGCTCCACCAGAATGCAAAAGACACGTCCATGCAAAAAACCATTCCCATTGTGGCTCTGACACTGACTTCATATATGGGTCTAACTCAGCCTTTTCTTGGATTGTGTGCCTACATGTCCACACAAGTGTTTGGCAGAAGAAGCATCCCTGTAAATGAAGCTCTTGCAGCAGCCGGCCTGGTAGGAGTGCTGGCAGGCCTAGCCTTCCAAGACATGGAAAATTTTTTAGGTCCGATTGCAGTGGGTGGGATACTCATGATGCTGGTCAGTGTGGCAGGGAAAGTTGATGGATTGGAACTCAAGAAGCTCGGTGAAGTCTCCTGGGAAGAGGAAGCTGAGATAAGTGGAAGCTCCAGCCGCTATGATGTGGCACTCAGTGAACAGGGAGAATTCAAGCTTCTCTCAGAGGATAAAGTGCCCTGGGACCAGATTGTCATGACTTCCTTGGCTCTCGTTGGGGCAGCGATACATCCATTTGCCCTATTACTGGTCCTAGGAGGTTGGGTTTTACACATCAAAGGAGCTAGAAGGAGCGGGGATGTTCTTTGGGACATTCCCACACCAAAAGTCATAGAGGAATGTGAGTATCTGGAAGATGGAATTTATGGCATATTTCAATCAACTTTTCTTGGAGCATCCCAGAGAGGAGTCGGAGTGGCCCAGGGGGGTGTCTTCCACACGATGTGGCACGTCACCAGAGGAGCGTTTCTCTTGAGGAACGGGAAGAAGTTAGTACCATCCTGGGCCTCTGTGAAGGAGGACTTAGTGGCCTATGGTGGATCTTGGAAGCTAGATGGAAAGTGGGATGGTGAGGAAGAGGTACAACTCATAGCTGCTGTGCCAGGAAAAGCCGTTGTCAATGTGCAAACCAAGCCAAGTGTGTTCAAAGTTAGAAATGGAGGTGAGATTGGAGCAGTTGCCTTGGACTATCCTAGCGGGACATCTGGTTCACCCATTGTGAATCGCAGTGGTGAAGTGGTGGGACTTTATGGCAATGGGATCCTGGTTGGTGACAATTCCTTTGTGTCCGCCATCTCACAAACTGAGGTGAAAGAGGAATCCAAAGAGGAACTGCAGGAAATACCAACAATGTTGAAAAAAGGAATGACAACTATCCTTGATTTCCACCCTGGTGCGGGAAAGACCCGTAGGTTCTTGCCCCAAATACTGGCAGAATGCGCCAGGAGGCGTCTACGGACGCTAGTGCTGGCGCCTACTCGGGTTGTCCTGTCAGAAATGAAGGAAGCCTTTCACGGACTTGATGTAAAGTTTCACACGCAGGCCTTTTCAGCCCATGGGAGTGGGAAAGAAGTCATTGATGCAATGTGCCACGCTACCCTCACGTACAGGATGCTGGAACCAACAAGAGCTGTTAACTGGGAGGTGATCATCATGGATGAGGCCCACTTCTTGGATCCTGCCAGCATCGCAGCAAGGGGCTGGGCAGCCCATAGGGCGAGAGCAAACGAGAGTGCCACAATACTTATGACAGCCACTCCACCAGGCACAAGTGATGAATTTCCCCATTCCAATGGTGAGATTGAGGATGTCCAAACTGACATTCCAAGTGAACCATGGACTTCAGGCCATGAGTGGATCCTAGCCGACAAGCGACCAACGGCATGGTTTCTCCCATCGATCAGAGCAGCAAATGTCATGGCCGCCTCTTTGCGGAAGGCCGGGAAGAGTGTGGTGGTGTTGAATAGGAAGACCTTTGAAAAGGAATACCCCACCATCAAACAAAAGAGGCCGGATTTCATCCTGGCCACAGACATTGCCGAAATGGGAGCAAACTTGTGCGTTGAAAGAGTGCTGGACTGTAGGACTGCATATAAACCTGTTCTGGTGGATGAAGGGAGGAAGGTGGCCATCAAAGGGCCACTACGGATTTCTGCATCATCGGCTGCTCAGAGAAGAGGGCGCATTGGACGAAACCCAAACAGGGATGGAGATTCCTACTACTATTCAGAACCCACCAGTGAGGACAATGCCCATCATGTGTGTTGGCTGGAAGCTTCCATGCTCCTTGACAACATGGAAGTTAGAGGAGGAATGGTTGCCCCGCTTTATGGAATTGAAGGGACAAAGACCCCTGTCTCCCCTGGGGAAATGAGGCTGAGAGATGATCAAAGGAGAGTCTTCAGGGAGTTGGTGCGTGGATGTGACTTACCAGTCTGGTTATCCTGGCAGGTAGCAAAGCCCGGTTTAAAAACCAATGACCGCAAGTGGTGCTTTGAAGGACCCGAGGAACACGAGATACTTAATGACAACGGTGAAACTGTGAAGTGCAGGTCACCCGGTGGAGCGAAAAAGGCACTGAGACCTAGATGGTGTGATGAAAGAGTGTCCTCAGACCAGAGCGCTTTGGCTGATTTCATCAAATTTGCCGAAGGTAGAAGAGGAGCAGCTGAGATGCTTGTGGTTCTCACGGAACTGCCTGATTTCCTGGCAAAAAAAGGTGGGGAGGCCATGGACACCATAAGTGTGTTTCTCCATTCTGAGGAGGGATCAAGAGCTTATAGAAATGCTCTGTCAATGATGCCTGAAGCCATGACCATCGTAATGCTTTTCATATTGGCTGGTCTCTTGACCTCAGGAATGGTGATTTTCTTCATGTCGCCCAAAGGCATGAGTAGGATGTCTATGGCAATGGGGACTATGGCTGGCAGCGGGTATCTCATGTTCTTGGGGGGAGTGAAACCAACACACATTTCATATGTTATGTTGATCTTTTTCGTCCTTATGGTCGTCATAATTCCAGAGCCAGGACAACAGAGGACCATCCAGGACAACCAAGTGGCCTATCTTATCATTGGAATACTCACATTGCTGTCCATTGTGGCAGCCAATGAGTTAGGAATGCTGGAAAAGACCAAGGAAGACTTTTTTGGAAGAAGGAATATTGCAACATCTGGTGGAACGATTCCATGGAGCTGGCCCGACTTGGATCTGAAACCTGGGGCCGCTTGGACTGTCTATGTGGGAATTGTGACAATGCTGTCACCAATGCTTCATCACTGGATTAAAGTGGAATATGGAAACCTCTCGCTGTCAGGAATAGCTCAGTCAGCCTCAGTCCTTTCATTCATGGACAAAGGAATTCCTTTCATGAAGATGAACATATCTGTGGTCATACTCCTGGTCAGTGGTTGGAACTCAATAACAGTGATCCCCCTGTTATGTGGAGTGGGTGGAGCCATGTTGCATTGGACGCTGATTCTTCCTGGAATCAAAGCCCAGCAGTCAAAACTGGCACAAAAAAGAGTTTTTCATGGAGTGGCAAAAAATCCAGTAGTTGATGGCAATCCAACCGCTGACATTGAAGAAGCACCTGAAATGCCTGCCTTGTATGAGAAGAAATTGGCACTGTATCTTCTTCTCGCTTTGAGCCTGATGTCAGTAGCCATGTGCAGAACTCCTTTTTCCCTAGCAGAAGGCATAGTGTTGTCATCTGCTGCTCTTGGGCCCCTAATAGAGGGAAACACAAGCTTGCTATGGAATGGTCCTATGGCCGTTTCCATGACTGGGGTCATGCGCGGCAACTACTACGCTTTTGTGGGTGTGATGTACAACCTCTGGAAGATGAAAACAGGGCGTAGAGGGAGCGCAAGCGGCAAGACACTAGGTGAGGTTTGGAAGAGGGAACTCAACCTGCTAGACAAACAGCAATTTGAGTTGTACAAGAGAACAGACATCACCGAGGTGGATCGCGACATGGCTAGGCGACATCTGGCAGAGGGGAAGGTGGATACTGGAGTGGCCGTGTCGAGGGGGACAGCAAAGCTGAGATGGTTCCACGAGCGTGGCTATGTAAAGCTGGAAGGAAGAGTCATGGATTTAGGATGTGGACGTGGAGGTTGGTGCTATTATGCAGCAGCTCAGAAAGAGGTCAGTGGTGTGAAAGGTTACACCCTGGGCAGAGATGGCCATGAAAAGCCCATGAACGTGCAAAGTTTAGGATGGAACATTGTGACCTTCAAGGACAAGACTGACATCCACAGGCTAGAGCCAGCCAAGTGTGAAACCCTCCTTTGTGACATTGGGGAATCCTCGCCTTCTTCCGTGACCGAGGGTGAGAGGACCTTGAGAGTTCTTGAAACAATTGAAAAGTGGCTGGCTTGTGGAGTGGACAACTTTTGTGTCAAGGTTTTAGCACCATACATGCCTGATGTGATAGAGAAATTGGAACTTCTCCAAAGAAGATTTGGCGGAACTATCATCAGGAATCCCCTTTCCAGAAACTCAACCCATGAGATGTATTATGTGTCAGGAGCAAGAAGTAACATTACCTTCACAGTCAACCAAACATCACGTCTGCTGATGAGGAGGATGAGACGACCAACAGGCAAAGTCACTCTTGAGCCCGATGTCATTCTTCCCATAGGCACACGTAGTGTGGAAACTGATAAGGGACCCCTAGACAGGGATGCCATTGAAGAGAGGGTTGAGAGAATTAAGACAGAGTATGCTGCTACATGGTTCTATGACAATGATAACCCGTATCGGACCTGGCATTACTGTGGCTCATATATCACCAAGACATCAGGCAGTGCAGCCAGCATGATAAATGGAGTCATTAAAATCTTGACCTTCCCATGGGACAGGATAGAAGAGGTTACCAGAATGGCAATGACTGACACCACGCCTTTTGGCCAACAAAGAGTCTTTAAGGAAAAGGTGGACACAAGAGCCAAAGATCCTCCTGCTGGAACTAGGAAAATCATGAAGGTGGTAAACCGTTGGTTGTTTCGACATCTGGCCCGGGAAAAGAATCCCAGGCTGTGCACAAAGGAGGAATTCATAGCCAAGGTGCGCAGTCATGCTGCGGTAGGAGCCTTCTTAGAGGAGCAGGAGCAATGGAAGACAGCCAATGAAGCGGTTCAAGACCCTAAGTTTTGGGAGATGGTTGATGCTGAGCGCAAGCTCCATCAACAGGGGCGATGCCAGTCTTGTGTCTATAACATGATGGGAAAAAGAGAGAAAAAACTATCTGAGTTTGGAAAAGCAAAAGGAAGTCGTGCGATCTGGTACATGTGGCTGGGGGCACGTTTCCTTGAGTTTGAGGCTCTTGGGTTCCTGAATGAAGATCACTGGGCCTCCAGAGAGAATTCAGGAGGGGGTGTTGAAGGCATAGGACTCCAATATCTAGGCTATGTAATCAAGGACCTGTCCACCAAAGAAGGGGGAGGATTCTATGCAGATGACACAGCAGGATGGGACACACGCATCACGGAAGCTGACCTGGATGATGAACAGGAGATCATGAGCTACATGAACGCTGAGCAGAGGAAACTGGCCTGGGCAGTGATGGAAATGACATACAAGAACAAAGTGGTCAAGGTCCTTCGACCAGCACCAGGTGGCAAGGCTTTCATGGACATCATCAGTAGGAGAGATCAAAGGGGGTCAGGGCAAGTGGTGACATACGCTCTCAACACTATCACCAATTTGAAAGTCCAGCTCATAAGGATGGCTGAAGCTGAGATGGTAATCAACCATCAGCACGTGAATGAATGTGACGAGGGCGTTTTGGCACGGCTGGACGCATGGCTTGCTGAGAATGGATGTGACAGACTTGCCCGGATGGCTGTGAGTGGAGATGATTGTGTCGTGAGGCCTGTGGATGATAGATTTGGCCTGGCTCTTTCCCATCTTAATGCCATGTCAAAAGTCAGGAAGGACATTTCAGAATGGCAGCCCTCCAAGGAGTGGACAGATTGGGAAAATGTTCCTTTCTGCTCCCACCATTTCCATGAACTTGTGTTGAAAGATGGAAGGAAAGTGGTGGTGCCCTGTAGAGACCAAGATGAGTTGATAGGGAGAGGGAGAGTGTCTCCAGGAAATGGCTGGATGATTAAAGAAACGGCTTGCCTCAGCAAGGCTTATGCAAACATGTGGTCACTGATGTATTTCCATAAGAGAGACATGAGGCTGCTCTCATTTGCTGTCTCATCAGCCGTTCCAATGGCATGGGTACCCAGTGGAAGAACAACATGGTCTGTTCATGGAAAAGGAGAGTGGATGACCACGCAAGACATGTTGGACGTCTGGAACAGAGTTTGGGTCCTAAACAACCCACACATGAAGGACAAGACCACCGTAAAGGAGTGGAGAGATGTTCCTTACCTCACAAAAAGGCAGGACAAACTCTGTGGGTCCCTGATAGGGATGACAAACAGGGCCACATGGGCCTCACACATCCACCTGGTGATCCACCGAATCCGAACCTTAATCGGCCAAGAAAAATACACAGATTATCTCACTGTGATGGACAGGTACTCGGTTGATGCTGACCTCCAACCAGGAGAGCTCATCTGA
>EAfr_JN620362_Uganda2010_UG_2010
ATGTCTGGTCGAAAAGCTCAGGGTAAAACCCTGGGCGTCAATATGGTAAGACGAGGAGTACGCTCCTTGTCAAACAAAATAAAACAAAAAACAAAACAGATTGGAAACAGACCTGGCCCTTCAAGAGGTGTTCAAGGATTTATTTTCTTCTTTTTGTTCAACATCCTAACTGGGAAAAAACTAACTACCCACCTGAAAAGGCTCTGGAGAATGCTTGACCCCCGACAGGGACTTGCTGTTCTAAGGAAAGTTAAGAGGGTGGTAGCCAGCTTGATGAGAGGGTTGTCATCTAGGAAGCGTCGCTCTAATGAGATGACCATGATGCCACTTCTAATCTTGAGCATGGTGATCTTGGCTGGAGGGGTGACACTCGTCCGGAAAAACCGATGGCTACTCTTGAATGTCACAGCTGAGGACTTGGGAAAGACGTTCTCAGTGGGAACCGGGAACTGCACCACCAACATCCTTGAGGCAAAGTATTGGTGTCCCGACTCAATGGAATACAATTGTCCCAATCTTAGCCCCAGAGAGGAGCCTGATGACATTGACTGTTGGTGTTATGGAGTGGAAAATGTCCGAGTAGCCTATGGAAGGTGTGATGCAGTGGGAAGGTCAAAGAGATCTAGGAGAGCAATTGATCTGCCCACACATGAAAACCACGGACTGAAAACTCGGCAGGAAAAATGGATGACAGGCAGAATGGGTGAGCGGCAACTCCAAAAGATTGAGCGGTGGCTGGTGAGGAATCCGTTCTTCGCCATAACAGCCTTGGCCATTGCTTATTTGGTGGGCAATAATATGACACAACGTGTCGTCATAGCTCTGCTGGTTCTGGCAGTTGGCCCAGCCTATTCTGCACATTGCATTGGGATAACTGACAGAGACTTCATTGAGGGTGTCCATGGGGGCACCTGGGTGTCAGCAACCCTGGAGCAGGATAAGTGCGTGACTGTCATGGCGCCTGATAAACCATCACTGGACATCTCACTCCAAACAGTGGCAATAGATGGGCCAGCTGAAGCGAGAAAGGTTTGCTACAGCGCGGTTCTCACCCATGTAAAAATCAATGATAAATGCCCGAGCACTGGTGAGGCTCACCTTGCAGAGGAAAATGATGGTGACAACGCGTGCAAACGAACATACTCAGATAGAGGCTGGGGCAATGGTTGTGGGCTCTTTGGAAAGGGGAGCATTGTGGCATGTGCTAAGTTCACGTGTGCCAAATCCATGAGCCTTTTTGAAGTGGACCAGACCAAAATCCAGTATGTCATCAGAGCCCAGCTTCATGTAGGTGCCAAGCAGGAAAACTGGAACACAGACATAAAGACATTGAAATTTGATGCCTTATCTGGCTCTCAAGAGGCCGAATTTACTGGCTATGGGAAAGCAACACTAGAGTGTCAGGTCCAGACTGCGGTGGACTTTGGAAACAGCTACATTGCAGAGATGGAGAAAGACAGCTGGATTGTTGACCGCCAGTGGGCACAAGACTTGACACTACCATGGCAGAGTGGGAGTGGTGGAATATGGAGGGAAATGCATCATCTAGTTGAGTTTGAGCCTCCTCATGCCGCCACAATCAGAGTGTTGGCCCTGGGAAACCAAGAGGGGTCTTTGAAAACAGCCCTTACAGGAGCCATGCGGGTCACTAAAGATGAAAATGACAACAACTTGTACAAGCTGCATGGTGGTCATGTTTCTTGTAGGGTGAAACTCTCAGCTTTAACTCTCAAGGGAACATCCTACAAAATGTGCACAGATAAAATGTCATTTGTGAAAAATCCAACGGACACAGGTCATGGCACTGTTGTCATGCAGGTGAAGGTCCCCAAAGGAGCTCCATGCAAGATCCCCGTGATTGTGGCCGATGATCTAACAGCTGCAGTGAACAAGGGTATATTGGTCACTGTCAACCCCATAGCATCCACAAATGACGATGAAGTTCTAATTGAAGTCAATCCCCCTTTTGGAGACAGCTACATTATTGTTGGGACTGGAGACTCAAGACTGACTTATCAGTGGCATAAAGAAGGAAGCTCAATAGGGAAATTGTTCACACAGACAATGAAGGGAGCTGAACGTCTTGCAGTGATGGGTGACGCCGCCTGGGACTTTAGCTCTGCAGGTGGCTTCTTCACGTCAGTGGGAAAAGGAATTCATACTGTGTTTGGCTCAGCTTTCCAGGGGTTGTTTGGTGGCCTGAGCTGGATTACAAAGGTCATCATGGGAGCTGTTCTTATCTGGGTTGGAATTAACACACGTAACATGACTATGTCCATGTCTATGATTCTGGTAGGAGTGATCATGATGTTTCTTTCCCTGGGTGTTGGGGCAGACCAAGGATGTGCTGTCAACTTTGGGAAGCGAGAGCTTAAATGTGGAGATGGCATCTTTGTGTTCAGAGACTCAGATGATTGGCTCACCAAGTACTCATATTATCCAGAAGACCCTGTTAAATTGGCTTCTATCATTAAGGCCTCCTATGAAGAGGGCAAATGTGGACTGAATTCCGTGGACTCCCTTGAGCATGAAATGTGGAGGAGTAGAGCTGATGAGATCAACGCCATATTTGAGGAAAATGAAGTGGACATCTCGGTTGTTGTTCAAGACCCAAAGAACATCTACCAAAGAGGGACACATCCTTTTTCTCGGATTCGTGATGGGTTGCAGTATGGATGGAAAACCTGGGGTAAAAATCTTATCTTCTCACCCGGAAGAAGAAATGGCAGTTTCATCATTGATGGGAAGTCAAGGAAGGAATGCCCTTTTTCAAACAGAGTGTGGAACTCTTTTCAAATTGAGGAGTTTGGCATGGGGGTTTTTACGACACGGGTTTTTATGGATGCTGTCTTTGACTACTCAGTGGACTGTGATGGGGCCATACTAGGGGCAGCTGTGAATGGGAAGAAGAGCGCACACGGATCGCCCACCTTCTGGATGGGAAGTCATGAGGTCAATGGAACATGGATGGTACACACACTTGAGACCCTTGATTACAAAGAGTGTGAATGGCCTCTGACACACACCATAGGAACCTCAGTGGAAGAGAGTGACATGTTCATGCCCCGTTCCATTGGAGGCCCAGTGAGCTCCCATAACCACATTCCAGGTTACAAGGTCCAAACGAACGGACCATGGATGCAAGTCCCTCTGGAAGTCAGAAGGGAGCCATGTCCGGGGACAAGTGTGGTGCTAGACACCGGCTGTGATGGACGTGGCAAATCAACCAGATCAACTACTGACAGTGGGAAAATAATTCCAGAATGGTGCTGTAGATCTTGCACCATGCCCCCAGTCAGCTTTCACGGCAGTGATGGCTGCTGGTACCCCATGGAAATTAGACCCATGAAGACCCACGAGAGCCATCTGGTGAGATCATGGGTTGCTGCAGGAGAAGTGCATGCGGTGCCTTTCGGTTTGGTGAGCATGATGATTGCCATGGAGGTTGTCTTACGCAAAAGACAAGGACCAAAGCAAATGCTGGTGGGAGGAATCATTTTACTTGGAGCAATGCTAGTAGGACAAGTCACGACATTGGATCTAGTGAAACTTATTGTGGCAGTGGGCTTGCATTTTCACGAGATCAACAATGGAGGAGACGCTATGTACATGGCTTTGATTGCGAGCTTTTCTATTCGCCCGGGCCTGCTCATAGGTTTTGGACTGCGCACACTCTGGAGTCCTCGCGAACGTCTCGTGATGGCATTCGGAGCAGCCATGGTTGAAGTGGCATTGGGCGGGATGATGGGTGGACTGTGGCAGTATTTGAACGCCGTCTCACTATGCGTCCTCACCATCAATGCAATTTCTTCAAGAAAGGCCTCAAATGCGGTCCTCCCTCTTATGGCGCTCTTGACTCCTGTGACAATGCATGAAGTAAGGATGGCAACAATGTTGTTCTGCACAGTGGTCATAGTGGGTGTGCTCTACCAGAATTCAAAAGACACGTCCATGCAAAAAGCCATTCCCATTGTGGCTCTGACACTGACTTCATATATGGGTCTAACCCAACCTTTTCTTGGACTGTGTGCCTACATGTCCACACAAGTGTTTGGTAGAAGAAGCATCCCCGTAAATGAAGCTCTTGCAGCAGCTGGCCTGGTAGGAGTGTTGGCAGGCTTGGCCTTCCAAGACATGGAAAATTTTTTAGGGCCGATTGCTGTGGGCGGGATACTCATGATGCTAGTCAGTGTGGCAGGGAAAGTTGATGGACTGGAACTCAAAAAGCTCGGTGAGGTTTCCTGGGAGGAGGAAGCTGAGATAAGTGGAAGCTCCAGCCGCTACGATGTGGCACTAAGTGAACAGGGAGAATTCAAGCTTCTCTCAGAGGATAAAGTGCCCTGGGACCAGATTGTCATGACCTCCTTGGCTCTTGTTGGGGCAGCAATACATCCATTTGCCCTATTGCTGGTTCTAGGAGGTTGGGTTTTACATATCAAAGGAGCTAGAAGGAGCGGGGATGTCCTTTGGGACATTCCCACACCAAAAGTCATAGAGGAATGTGAGCACCTGGAAGATGGAATTTACGGCATATTCCAATCAACCTTTCTTGGAGCATCCCAGAGAGGAGTTGGAGTGGCCCAAGGGGGTGTCTTCCACACGATGTGGCACGTCACCAGAGGAGCGTTTCTCTTGAGGAACGGGAAGAAATTAGTGCCATCCTGGGCCTCTGTGAAGGAGGATTTGGTGGCCTATGGTGGATCTTGGAAGCTGGATGGAAAGTGGGATGGTGAGGAAGAGGTACAACTCATAGCTGCTGTGCCAGGAAAAGCCGTTGTAAATGTGCAGACCAAGCCAAGTTTGTTCAAAGTTAGAAATGGAGGTGAGATTGGGGCAGTAGCCCTGGACTATCCTAGCGGGACCTCTGGTTCACCCATTGTGAATCGCAGTGGTGAAGTGGTGGGGCTCTATGGCAACGGGATCTTGGTTGGTGATAATTCCTTTGTGTCCGCCATCTCACAAACTGAGGTGAAAGAGGAATCTAAAGAGGAACTGCAGGAAATACCAACAATGTTGAAAAAAGGAATGACAACCATCCTTGATTTCCACCCCGGCGCGGGAAAGACCCGCAGGTTCCTGCCCCAAATACTGGCAGAATGCGCCAGGAGGCGCCTACGAACACTAGTGCTGGCGCCTACCCGGGTTGTCCTGTCAGAAATGAAGGAAGCTTTTCATGGACTTGATGTGAAGTTTCACACGCAGGCTTTTTCGGCCCATGGGAGTGGGAAAGAAGTCATTGATGCAATGTGCCATGCGACCCTCACGTACAGGATGCTGGAGCCAACAAGAGCTGTCAACTGGGAGGTGATTATCATGGATGAGGCTCACTTCTTGGATCCTGCCAGCATTGCAGCAAGAGGCTGGGCAGCCCATAGGGCAAGAGCAAACGAGAGTGCCACGATACTCATGACAGCCACTCCACCAGGCACAAGTGATGAATTTCCCCATTCCAATGGTGAAATTGAAGATGTCCAGACTGATATTCCAAGTGAACCATGGACTTCAGGCCATGAGTGGATTCTAGCCGACAAACGACCAACGGCATGGTTTCTCCCATCGATCAGAGCAGCAAATGTCATGGCTGCCTCTTTGCGGAAGGCCGGGAAGAGTGTGGTGGTGTTGAACAGGAAGACCTTTGAAAAGGAATACCCCACCATTAAACAAAAGAGACCGGATTTCATCCTAGCCACAGACATTGCCGAGATGGGAGCAAACTTGTGCGTTGAAAGAGTGCTGGACTGTAGGACTGCATACAAACCTGTCCTGGTGGATGAAGGGAGGAAAGTGGCCATCAAAGGGCCATTACGGATTTCTGCATCATCGGCTGCTCAGAGAAGAGGGCGCATTGGACGAAACCCAAACAGAGATGGAGATTCCTACTACTATTCAGAACCCACTAGTGAGGATAATGCCCATCATGTGTGTTGGCTGGAAGCTTCCATGCTTCTTGACAACATGGAAGTTAGAGGGGGAATGGTTGCCCCGCTCTATGGAATTGAAGGGACAAAGACTCCTGTTTCCCCTGGGGAAATGAGGCTGAGAGATGATCAAAGGAGAGTTTTCAGGGAGTTGGTGCGTGGATGTGACCTGCCGGTCTGGCTATCCTGGCAGGTAGCAAAGGCCGGTTTAAAAACCAATGACCGCAAGTGGTGCTTTGAAGGACCCGAGGAACACGAGATACTCAATGACAACGGTGAAACTGTGAAGTGTAGGTCACCTGGTGGAGCGAAAAAGGCACTGAGACCTAGATGGTGTGATGAAAGAGTGTCCTCAGATCAGAGCGCTTTGGCTGACTTCATTAAGTTTGCCGAAGGTAGAAGAGGAGCTGCTGAGATGCTTGTGGTTCTCACGGAACTGCCTGACTTCTTGATGCAAAAAGGGGGGGAGGCTATGGACACCATTAGTGTGTTTCTCCATTCTGAGGAGGGATCAAGAGCTTATAGAAATGCTCTATCAATGATGCCTGAAGCCATGACCATCGTGATGCTTTTCATACTGGCTGGTCTCTTGACCTCAGGAATGGTGATCTTCTTCATGTCGCCCAAAGGCATGAGCAGAATGTCTATGGCAATGGGGACTATGGCTGGCAGCGGGTACCTCATGTTCCTAGGGGGAGTGAAACCAACACACATCTCATATGTCATGTTGATCTTTTTTGTCCTCATGGTCGTCATAATTCCAGAGCCAGGACAACAGAGGTCCATCCAGGACAACCAAGTGGCCTATCTCATCATTGGAATACTCACATTGCTGTCCATTGTGGCGGCTAATGAGTTAGGAATGCTGGAAAAGACCAAGGAAGACTTTTTTGGAAGAAGAAATGCTGCCACACCTGGGGGGACGATTCCATGGAGTTGGCCCGATTTGGATCTGAAACCTGGGGCTGCCTGGACCGTTTATGTGGGAATTGTGACAATGCTGTCACCAATGCTTCATCACTGGATTAAAGTGGAGTATGGCAACCTCTCGTTGTCAGGGATAGCCCAGTCGGCCTCGGTCCTTTCATTTATGGATAAAGGAATCCCTTTCATGAAGATGAACATATCTGTGGTCATACTCCTAGTCAGTGGCTGGAACTCAATAACAGTGATCCCCCTGTTATGTGGTGTGGGTGGAGCCATGCTGCATTGGACACTGATTCTTCCTGGAATCAAAGCCCAGCAGTCAAAACTAGCACAAAAAAGAGTTTTTCATGGAGTGGCAAAAAATCCAGTCGTTGATGGCAATCCAACTGCTGACATTGAAGAAGCACCTGAAATGCCTGCCCTGTACGAGAAGAAATTGGCACTGTATCTTCTCCTCGCCTTGAGCCTGATGTCGGTAGCCATGTGCAGAACTCCTTTTTCCCTAGCCGAAGGCATAGTGCTGTCATCTGCTGCCCTTGGGCCCCTAATAGAGGGAAACACAAGTCTGCTATGGAATGGTCCTATGGCCGTTTCCATGACTGGGGTTATGCGCGGCAATTACTACGCTTTTGTGGGTGTGATGTACAACCTCTGGAAGATGAAAACAGGGCGTAGAGGGAGAGCAAGTGGCAAGACACTAGGTGAGGTCTGGAAGAGGGAGCTCAACCTGCTAGACAAACAGCAATTTGAGCTGTACAAGAGAACAGATATCACCGAGGTGGATCGCGACATGGCTAGGCGACATCTAGCAGAGGGGAAGGTGGACACTGGAGTGGCCGTGTCGAGAGGGACAGCGAAGCTAAGGTGGTTCCACGAGCGTGGCTATGTAAAACTTGAAGGAAGGGTCATGGATTTGGGATGTGGACGTGGAGGTTGGTGCTACTATGCAGCAGCTCAGAAAGAGGTCAGTGGTGTGAAAGGTTACACCCTGGGCAGGGATGGCCATGAGAAGCCCATGAACGTGCAAAGCTTAGGATGGAACATTGTGACCTTCAAGGACAAGACTGACATCCACAGGCTAGAGCCGGCCAAGTGTGAAACCCTCCTTTGTGACATTGGAGAATCCTCACCTTCCTCGGTTACCGAGGGTGAGAGGACCTTGAGAGTTCTTGAAACAATTGAAAAGTGGCTGGCCTGTGGAGTGGACAACTTTTGTGTCAAGGTTCTAGCACCATACATGCCTGATGTGATAGAGAAACTGGAACTTCTCCAAAGAAGATTTGGTGGAACTGTTATCAGGAATCCCCTTTCCAGAAACTCAACCCATGAGATGTATTATGTGTCAGGAGCAAGAAGTAATATCACTTTCACAGTCAACCAAACGTCACGTCTGCTGATGAGGAGGATGAGACGCCCAACAGGCAAGGTCACCCTTGAGCCCGATGTCATTCTTCCCATAGGCACACGCAGCGTAGAAACTGACAAGGGACCATTGGACAGGGATGCCATTGAAGAGAGGGTTGAGAGAATCAAGACCGAGTATGCCACTACATGGTTCTATGACAATGACAACCCATACCGGACCTGGCATTACTGTGGCTCATATATCACTAAAACATCAGGCAGTGCAGCCAGCATGATAAATGGAGTCATCAAAATCTTGACTTTTCCATGGGATAGGATAGAAGAGGTCACCAGGATGGCAATGACTGACACTACGCCTTTTGGCCAACAAAGAGTTTTCAAGGAAAAGGTGGACACGAGAGCCAAAGATCCTCCTGCTGGAACTAGGAAAATCATGAAGGTGGTAAACCGTTGGCTGTTCCGTCATCTGGCCCGGGAGAAGAACCCTAGGCTGTGCACAAAGGAGGAATTCATAGCCAAGGTGCGCAGTCATGCTGCGGTAGGAGCCTTTCTAGAAGAGCAGGAGCAATGGAAGACAGCCAATGAAGCAGTTCAAGACCCTAAGTTTTGGGAGATGGTTGATGCTGAGCGCAAACTACATCAACAGGGGCGTTGCCAGTCTTGTGTCTATAACATGATGGGAAAGAGAGAGAAAAAACTGTCTGAGTTTGGGAAAGCAAAAGGAAGTCGTGCGATCTGGTACATGTGGCTGGGGGCGCGTTTCCTTGAGTTCGAGGCTCTTGGGTTCTTGAATGAAGATCACTGGGCCTCCAGAGAGAACTCAGGAGGAGGTGTTGAAGGCATAGGACTCCAATATCTGGGCTATGTAATCAAGGACCTATCCACCAAAGAAGGGGGAGGATTCTATGCAGATGACACGGCAGGATGGGACACACGCATCACGGAAGCTGACCTAGATGATGAACAGGAGATCATGAGCTACATGAATGCTGAGCAGAGGAAACTGGCCTGGGCAGTGATGGAAATGACATACAAGAACAAAGTGGTCAAGGTCCTTCGACCAGCACCAGGTGGCAAGGCTTTCATGGACATCATCAGTAGGAGAGATCAAAGGGGGTCAGGGCAAGTGGTGACATACGCTCTCAACACTATCACCAATTTGAAAGTCCAGCTCATAAGGATGGCTGAAGCTGAGATGGTAATCAACCATCAGCACGTGAATGAATGTGACGAGGGCGTTTTGGCACGGCTGGACGCATGGCTTGCTGAGAATGGATGTGACAGACTTGCCCGGATGGCTGTGAGTGGAGATGATTGTGTCGTGAGGCCTGTGGATGACAGATTTGGCCTGGCTCTTTCCCATCTCAATGCCATGTCAAAAGTCAGGAAGGACATTTCAGAATGGCAGCCCTCCAAGGGGTGGACGGATTGGGAAAATGTTCCTTTCTGCTCCCACCATTTCCATGAACTTGTGTTGAAAGATGGAAGGAAAGTTGTGGTGCCCTGTAGAGACCAAGATGAGTTGATAGGAAGAGGGAGAGTGTCTCCAGGAAATGGCTGGATGATCAAAGAAACAGCCTGCCTCAGCAAGGCTTATGCAAACATGTGGTCACTGATGTATTTTCACAAGAGGGACATGAGGCTGCTTTCATTTGCTGTCTCATCGGCCGTCCCAACGGCATGGGTACCCAGTGGAAGAACAACATGGTCTGTTCATGGAAAAGGAGAATGGATGACCACCGAAGACATGTTGGACGTCTGGAACAGAGTTTGGGTTTTAAACAACCCACACATGAAGGACAAGACTACCGTGAAGGAGTGGAGAGATGTTCCTTACCTCACAAAAAGGCAAGACAAGCTCTGTGGGTCCCTAATAGGAATGACAAACAGGGCCACATGGGCCTCACACATCCACCTGGTGATCCACCGAATTCGGACTTTAATCGGCCAAGAAAAATACACAGATTATCTCACTGTGATGGACAGGTACTCGGTTGATGCTGACCTCCAACCAGGAGAGCTCATCTGA
>EAfr_AY968064_Angola71_AO_1971
ATGTCTGGTCGAAAAGCTCAGGGTAAAACCCTGGGCGTCAATATGGTAAGACGAGGGGTTCGCTCCTTGTCAAACAAAATAAAACAAAAAACAAAACAGATTGGAAACAGACCTGGCCCTTCAAGAGGTGTTCAAGGATTTATTTTCTTCTTTTTGTTTAACATTCTGACTGGGAAAAAGTTGACTGCTCATCTAAAAAAACTTTGGAGGATGCTTGATCCAAGGCAGGGACTTGCTGTACTGCGGAAGGTCAAAAGAGTTGTAGCTAGCTTAATGAGAGGACTGTCTTCCAGGAAACGTAGATCCAATGAAATGGCCTTGTTTCCACTCTTGTTACTGGGTTTGTTGGCTCTATCAGGAGGAGTGACCCTCGTCAGAAAGAACAGATGGTTGCTCTTGAATGTAACTGCTGAAGATCTGGGGAAAACGTTTTCAGTGGGAACTGGGAATTGCACCACGAATATTCTGGAAGCAAAATACTGGTGCCCCGACTCAATGGAGTACAATTGTCCCAATCTCAGTCCAAGAGAAGAGCCAGATGACATAGATTGCTGGTGTTATGGAGTGGAAAATGTCAGAGTGGCCTATGGAAGATGTGATGCGGTAGGGCGATCAAAACGTTCTAGGAGAGCGATTGATCTACCCACACATGAGAACCATGGACTAAAGACTCGGCAGGAGAAGTGGATGACTGGCAGAATGGGTGAGAGGCAGCTCCAGAAGATTGAAAGATGGCTGGTTAGGAATCCATTTTTTGCGGTCACAGCATTGGCAATAGCCTATCTGGTGGGTAACAACACGACGCAACGAGTGGTAATAGCACTACTGGTTCTAGCGGTTGGTCCAGCGTACTCTGCCCATTGCATAGGGATAACCGACAGAGATTTCATTGAAGGTGTCCATGGGGGCACTTGGGTGTCAGCCACTCTGGAGCAGGACAAATGCGTGACTGTAATGGCCCCTGACAAACCTTCTCTAGACATCTCACTACAGACAGTGGCAATCGATGGACCGGCTGAAGCGAGGAAGGTTTGCTACAGTGCAGTCCTAACCCATGTGAAAATCAATGACAAATGCCCGAGCACTGGTGAGGCTCACCTTGCAGAGGAAAATGATGGTGACAATGCTTGCAAACGGACATATTCTGACAGAGGCTGGGGCAATGGCTGTGGTCTATTTGGGAAAGGGAGCATTGTGGCTTGTGCTAAGTTCACATGTGCCAAATCTATGAGTCTCTTTGAGGTGGATCAGACCAAGATTCAATATGTCATCAGGGCTCAGCTCCATGTGGGTGCCAAACAGGAAAACTGGAACACAGACATAAAAACGCTGAAATTTGATGCTCTTTCTGGCTCACAGGAGGCTGAATTCACTGGTTATGGAAAAGCAACACTGGAGTGTCAGGTCCAGACTGCCGTGGACTTTGGGAACAGCTACATCGCAGAGATGGAAAAAGATAGCTGGATCGTTGACCGCCAATGGGCACAGGACTTGACACTGCCATGGCAGAGTGGGAGTGGTGGCATATGGAGAGAAATGCACCACCTTGTTGAGTTTGAGCCCCCACATGCTGCCACAATTAGGGTGCTGGCCTTGGGCAATCAAGAAGGCTCCTTGAAGACCGCTCTCACAGGCGCCATGCGCGTCACCAAGGATGAGAATGACAACAACTTGTACAAACTGCACGGTGGTCACGTCTCCTGTAGAGTGAAACTGTCAGCTCTCACTCTCAAAGGAACATCCTACAAGATGTGTACAGACAAGATGTCATTTGTCAAGAATCCGACGGATACAGGGCATGGCACAGTTGTCATGCAAGTAAAGGTCCCCAAAGGGGCCCCATGCAAGATTCCCGTGATTGTGGCAGATGACCTAACGGCTGCGGTGAACAAAGGCATCTTGGTCACTGTCAATCCTATTGCATCCACAAATGATGATGAAGTTCTGATTGAGGTCAATCCCCCTTTTGGGGATAGCTACATCATAGTTGGGACTGGAGATTCACGACTGACCTATCAGTGGCACAAAGAAGGGAGTTCAATAGGAAAATTGTTTACACAGACAATGAAAGGAGCTGAACGTCTTGCAGTGATGGGTGATGCTGCTTGGGATTTTAGTTCTGCTGGGGGGTTCTTCACATCTGTGGGAAAAGGAATCCATACCGTGTTTGGCTCGGCCTTCCAGGGGCTGTTTGGTGGCTTGAGTTGGATTACGAAAGTCATCATGGGAGCCGTACTCATCTGGGTGGGAATAAACACCCGCAACATGACCATGTCCATGTCCATGATCTTGGTAGGTGTGATCATGATGTTTCTTTCATTGGGAGTTGGGGCTGACCAAGGATGTGCTGTCAACTTTGGGAAACGCGAGCTCAAATGCGGAGATGGCATCTTTGTGTTTAGAGACTCTGATGATTGGCTCACAAAGTACTCATACTATCCTGAAGACCCTGTCAAATTGGCATCCATTATTAAAGCCTCCCACGAGGAGGGCAAATGTGGATTGAATTCAGTTGATTCCCTCGAACACGAGATGTGGAGGAGTAGGGCGGATGAGATCAACGCCATTTTTGAAGAAAATGAGGTAGACATCTCGGTCGTCGTCCAAGACCCAAAGAACATCTATCAAAGAGGGACCCACCCGTTCTCAAGGATCCGTGACGGATTGCAGTATGGGTGGAAGACCTGGGGAAAAAACCTTGTTTTCTCACCAGGGAGGAAGAACGGCAGCTTCATCATTGACGGGAAGTCACGAAAGGAGTGCCCCTTCTCTAACAGAGTGTGGAACTCATTCCAGATTGAGGAGTTTGGCATGGGGGTCTTCACAACACGAGTTTTTATGGACGCGACCTTTGACTATTCAGTGGACTGTGATGGAGCCATCCTGGGTGCAGCGGTAAATGGAAAGAAGAGTGCCCATGGATCACCCACATTTTGGATGGGAAGTCATGAAGTCAATGGAACGTGGATGATACACACTCTGGAAACTCTTGATTACAAGGAGTGTGAATGGCCACTGACACACACTATTGGAACCTCAGTAGAAGAAAGTGACATGTTCATGCCCCGGTCCATTGGAGGTCCGGTGAGCTCCCACAACCGCATCCCGGGTTACAAGGTGCAAACTAATGGGCCATGGATGCAAGTCCCTCTGGAAGTAAAAAGGGAAGTCTGTCCAGGGACAAGCGTGGTGGTGGACTCCAACTGTGATGGACGTGGAAAATCAACAAGATCAACCACTGACAGTGGGAAAATAATCCCGGAATGGTGTTGCAGATCCTGTACCATGCCTCCAGTCAGCTTCCATGGAAGCGATGGTTGTTGGTATCCTATGGAGATCAGACCCATGAAAACATCCGACAGCCACCTAGTGAGGTCCTGGGTGACTGCAGGAGAAGTTCATGCAGTACCCTTTGGGCTGGTGAGCATGATGATTGCCATGGAGGTGGTGTTGCGCAGAAGGCAAGGACCAAAACAAATGCTGGTAGGAGGAGTTGTGCTGCTTGGAGCGATGTTAGTGGGACAAGTCACAGTCTTAGACCTTGTGAAGTTTGTTGTGGCAGTGGGATTGCACTTCCATGAGATTAACAACGGAGGAGATGCCATGTACATGGCATTAATTGCCAGCTTTTCCATCCGGCCAGGCCTGCTCATGGGCTTTGGGCTGCGCACACTGTGGAGTCCTCGGGAGCGACTTGTAATGGCATTTGGAGCAGCCATGGTTGAGATTGCCCTAGGTGGAATGATGGGTGGGCTTTGGCAGTACTTGAACGCCGTTTCACTGTGTGTGCTCACCATAAATGCAATCTCATCAAGGAAGGCCTCAAATATGATCCTCCCCCTGATGGCACTCATGACTCCCATGACAATGCATGAGGTGAGGATGGCGACGATGCTGTTCTGCACTGTTGTCATAATAGGGGTGCTTCATCAGAATTCAAAAGACACATCTATGCAAAAGACCATTCCCATTGTAGCCCTGACACTGACCTCATACATGGGCTTGACCCAGCCCTTTCTAGGGCTGTGTGCATACATGTCCACGCAGGTGTTTGGCAGAAGGAGTATACCTGTGAATGAAGCCTTGGCAGCGGCTGGCTTGGTGGGAGTGCTAGCAGGGCTAGCCTTCCAAGACATGGAAAACTTTTTGGGTCCAATAGCGGTGGGGGGGATCCTCATGATGCTAGTTAGTGTGGCAGGGAGAGTTGATGGACTAGAGCTCAAGAAACTTGGTGAAATCTCCTGGGAAGAAGAAGCTGAAATAAGCGGAAGCTCTAGCCGCTATGATGTGGCACTCAGTGAGCAGGGTGAATTTAAACTCCTCTCAGAGGACAAAGTGCCCTGGGACCAGATAGTAATGACATCCCTAGCCCTCGTGGGAGCAGCCATACATCCATTTGCCCTCTTGCTGGTCCTGGGAGGATGGATCCTGCACATTAAAGGTGCTAGGAGGAGTGGGGATGTTCTTTGGGACATTCCCACGCCAAAGGTGATTGAGGAATGTGAGCACCTGGAGGATGGAATCTATGGCATATTCCAGTCAACCTTCCTTGGAGCCTCGCAGCGAGGTGTTGGAGTGGCGCAGGGAGGGGTCTTCCACACAATGTGGCATGTCACTAGGGGAGCATTCCTCTTGAGGAATGGAAAGAAACTGGTTCCGTCTTGGGCTTCTGTGAAGGAAGATCTGGTGGCTTATGGTGGTTCCTGGAAACTAGACGGGAGATGGGATGGTGAGGAGGAAGTCCAACTCATCGCTGCTGTGCCTGGAAAATCTGTTGTCAACGTTCAAACAAAACCAAGCTTGTTCAGAGTGAAAAATGGTGGTGAGATTGGAGCAGTTGCTCTGGACTACCCCAGTGGAACCTCAGGCTCCCCCATTGTGAACCGAAATGGTGAAGTGGTCGGGCTCTATGGCAATGGAATTCTGGTGGGTGATAACTCCTTTGTGTCTGCCATCTCACAAACTGAATTGAAGGAAGAATCCAAAGAAGAACTGCAAGAAATACCAACTATGCTGAAGAAAGGAATGACCACCATCCTTGACTTCCACCCTGGGGCGGGGAAAACCCGTAGGTTCCTGCCTCAAATATTGGCGGAGTGTGCCAGAAGGCGTTTGCGCACTCTGGTATTAGCACCCACCAGGGTTGTTTTGTCAGAGATGAAAGAAGCTTTTCAGGGGTTGGATGTGAAATTCCACACACAAGCTTTCTCAGCCCATGGGAGTGGGAAGGAGGTCATTGATGCAATGTGCCATGCAACCCTTACATATAGAATGCTGGAACCAACAAGGGTAGTCAACTGGGAGGTCATTATCATGGATGAGGCGCACTTCCTGGACCCTGCTAGCATAGCAGCGAGAGGCTGGGCGGCTCATAGAGCAAGAGCAAATGAGAGCGCCACCATACTTATGACCGCCACCCCACCAGGCACCAGTGACGAGTTCCCTCACTCCAATGGTGAGATTGAGGACGTCCAGACTGACATCCCCAGCGAGCCATGGACCGCAGGACATGAATGGATCTTGGCGGACAAGCGACCAACTGCATGGTTCCTTCCATCGATCAGAGCAGCAAATGTCATGGCAGCCTCGCTGCGGAAAGCGGGGAAAAATGTGGTGGTGCTGAATAGGAAAACCTTTGAAAAGGAGTACCCCACCATTAAGCAGAAGAAACCGGATTTCATACTTGCCACCGATATCGCTGAGATGGGAGCAAACCTGTGTGTGGAGAGAGTCTTGGACTGCAGAACTGCCTACAAGCCTGTCCTGGTTGATGAAGGGAAGAAGGTGGCCATCAAAGGGCCGCTACGAATCTCAGCGTCATCGGCCGCTCAGAGGAGAGGACGCATTGGACGCAATCCCAACAGAGATGGTGACTCTTACTACTACTCAGAACCTACCAGTGAGGACAATGCACACCATGTGTGCTGGCTGGAGGCTTCCATGCTCCTGGATAACATGGAGGTTAGAGGGGGGATGGTTGCTCCACTTTATGGCATTGAGGGAACAAAGACTCCCGTCTCTCCAGGAGAAATGAGGCTAAGAGATGATCAGAGAAGGGTCTTTAGAGAGTTGGTGCGAGGGTGTGATTTGCCAGTGTGGTTGGCATGGCAAGTGGCAAAAGCTGGCCTGAAGACCAATGACCGCAAATGGTGTTTTGAGGGTCCTGAAGAGCATGAAATACTCAATGACAATGGTGAAACAGTAAAGTGTAGATCTCCGGGCGGAGCAAAAAGAGCATTGAGACCTAGATGGTGTGACGAGAGAGTTTCCTCAGACCAGAGTGCCTTGGCTGACTTCATCAAGTTTGCAGAAGGCAGAAGAGGGGCTGCTGAGATGCTTGTGATCCTCACGGAGTTGCCCGATTTCCTGGCAAAGAAGGGTGGGGAGGCCATGGATACCATCAGTGTGTTCCTACATTCTGAAGAGGGTTCAAGAGCGTACAGAAATGCCCTGTCAATGATGCCAGAAGCCATGACCATTGTCATGCTCTTCCTGCTTGCCGGACTCTTGACCTCAGGAGCGGTGATTTTCTTCATGTCGCCTAAAGGCATGAGTAGAATGTCAATGGCAATGGGTACCATGGCTGGCAGTGGATATCTCATGTTTTTGGGGGGAGTAAAACCAACCCACATCTCTTACGTCATGTTAATATTCTTTGTCCTCATGGTCGTCGTAATTCCCGAACCAGGACAGCAGAGAACAATCCAGGATAACCAAGTTGCCTATCTCATAATTGGGATCTTGACATTGCTATCAGTTGTGGCAGCTAATGAACTAGGGATGCTGGAGAAGACCAAGGAAGATTTTTTTGGAAAGAGAGACATCACAACACCAAGTGGGGCTATCCCATGGAGTTGGCCTGACCTGGATCTGAAACCTGGGGCAGCCTGGACAGTCTATGTGGGAATCGTGACGATGTTGTCTCCCATGTTACATCATTGGATAAAAGTTGAGTATGGCAATTTGTCACTATCGGGAATAGCCCAATCTGCCTCAGTTCTTTCATTTATGGACAAAGGAATTCCCTTCATGAAAATGAACATATCTGTGGTCATACTTTTGGTCAGTGGCTGGAATTCAATCACAGTGATCCCTCTGTTGTGCGGCATTGGTGGAGCCATGTTGCACTGGACGCTCATACTTCCTGGGATTAAAGCCCAGCAATCAAAGCTGGCTCAAAAAAGAGTTTTTCATGGAGTGGCAAAAAATCCAGTTGTTGATGGTAATCCAACTGCTGACATTGAGGAAGCCCCAGAAATGCCAGCTTTATATGAAAAGAAGCTGGCTCTTTACCTCCTTCTGGCCCTAAGCCTCATGTCAGTTGCCATGTGCAGAACCCCTTTTTCCTTAGCGGAAGGAATAGTATTGTCATCTGCCGCCCTTGGACCTCTCATTGAGGGGAACACTAGTCTGTTGTGGAATGGCCCAATGGCCGTTTCCATGACTGGAGTCATGCGTGGCAACTACTATGCTTTTGTGGGAGTCATGTACAATCTCTGGAAAATGAAAACAGAGCGTAGAGGGAGTGCAAGTGGAAAAACATTGGGTGAGGTCTGGAAGCGTGAACTCAACTTGCTAGACAAACAACAATTTGAAATGTACAAAAGAACAGACATCATTGAGGTGGACCGAGACATGGCACGACGACACTTGGCAGAGGGAAAGGTGGACACGGGAGTGGCCGTGTCGAGAGGGACTGCAAAGCTGAGATGGTTCCACGAGCGTGGCTATGTGAAGCTAGAAGGAAGGGTCACCGATCTTGGGTGTGGACGTGGAGGCTGGTGCTACTATGCAGCAGCTCAAAAAGAAGTTAGTGGTGTGAAGGGGTATACCCTTGGCAGAGATGGTCATGAGAAACCTATGAATGTCCAAAGCTTGGGATGGAATATTGTGACTTTTAAGGACAAGACTGATGTTCACCGACTGGAGCCACTCAAGTGTGAAACTCTCCTCTGTGACATTGGAGAATCGTCCCCATCCTCCGCAACTGAGGGTGAGAGGACCTTAAGAGTTCTGGACACAGTTGAAAAGTGGTTGGCTTGTGGAGTGGACAACTTTTGCATCAAAGTTCTGGCACCATACATGCCCGATGTGATAGAGAAACTGGAGCTTCTTCAAAGAAGATTCGGTGGAACCGTCATTAGGAATCCTCTTTCCAGGAATTCCACTCATGAAATGTACTACGTGTCAGGAGCAAGAAGTAACATCACATTCACAGTCAATCAGACATCACGCCTGCTGATGCGAAGGATGAGGCGGCCCACAGGCAAAGTTACCTTGGAAGCTGATGTTATTCTTCCGATAGGCACGCGCAGTGTGGAAACTGATAAAGGCCCATTGGATAAGGATGCTATTGAGGAAAGAGTTGAGAGAATCAAGAATGAATATGCCACTACATGGTTCTATGACAATGACAACCCGTATAGAACGTGGCATTATTGTGGCTCCTATGTGACCAAAACGTCAGGAAGTGCAGCCAGCATGATAAATGGAGTTATCAAAATCTTAACTTTTCCATGGGACAGAATAGAAGAAGTCACAAGAATGGCAATGACTGACACCACACCTTTTGGACAACAAAGAGTTTTCAAGGAGAAAGTAGACACAAGAGCAAAAGACCCTCCTGCTGGAACAAGGAAGATCATGAAGGTGGTGAATAGATGGTTGTTTCGGCATCTGTCCAGGGAGAAGAACCCTAGGTTGTGCACCAAAGAAGAGTTCATTGCCAAAGTGCGGAGCCATGCCGCAGTGGGGGCTTTTCTAGAGGAGCAAGAGCAGTGGAAAACGGCCAATGAGGCAGTCCAGGATCCAAAGTTTTGGGAGATGGTCGATGCAGAACGCAAACTTCATCAGCAGGGGCGATGCCAGTCCTGTGTGTACAACATGATGGGAAAGAGGGAAAAGAAACTCTCTGAATTTGGAAAGGCCAAAGGGAGCCGTGCTATCTGGTACATGTGGCTTGGGGCACGGTTTCTTGAGTTTGAGGCTCTTGGGTTCTTAAATGAAGATCACTGGGCCTCCCGGGAGAACTCGGGGGGAGGAGTTGAGGGCACAGGACTCCAGTACTTGGGCTATGTTATCAGGGACTTGTCAGCCAAAGAAGGTGGAGGGTTTTATGCTGATGACACCGCCGGCTGGGACACACGCATCACAGAAGCTGACCTGGATGACGAGCAAGAGATCATGAGTTACATGAGCCCTGAACAAAGGAAGCTGGCCTGGGCCATAATGGAAATGACATACAAGAACAAAGTGGTCAAGGTGCTGAGGCCAGCCCCAGGAGGCAAGGCCTTCATGGACATCATCAGCCGGAGAGACCAAAGGGGGTCAGGACAAGTTGTGACATACGCCCTCAACACCATAACCAATCTAAAAGTCCAGCTCATAAGAATGGCTGAAGCTGAAATGGTGATTAACCATCAGCATGTGCAGGAGTGTGGTGAAAATGTCTTAGAGCGGCTCGAAACTTGGCTTGCTGAAAATGGATGTGACAGATTGAGCCGAATGGCTGTGAGTGGAGATGATTGTGTGGTGAGACCGGTGGATGACAGATTTGGTCTGGCCCTTTCCCATCTCAATGCAATGTCCAAAGTTAGGAAGGACATATCAGAATGGCAACCCTCCAAAGGATGGACAGATTGGGAAAATGTTCCTTTCTGCTCTCACCACTTCCATGAACTGGTGTTGAAAGATGGGAGGAAGATAGTGGTGCCTTGCAGAGACCAAGATGAACTGATAGGGAGAGGGAGAGTGTCCCCAGGAAATGGCTGGATGATCAAGGAAACAGCCTGCCTCAGCAAAGCTTATGCAAACATGTGGTCACTGATGTACTTCCACAAGAGGGACATGAGGCTACTTTCATTTGCTGTTTCCTCCGCTGTTCCAACAGCCTGGGTGCCCAGTGGAAGGACGACGTGGTCTGTCCACGGAAGAGGGGAGTGGATGACCACTGAGGACATGCTAGATGTCTGGAACAGGGTGTGGGTGTTGAATAACCCGCACATGACGGACAAAACAACCATCAAGGAGTGGAGAGATGTTCCCTACCTCACAAAGAGACAGGATAAGCTTTGCGGGTCACTGATAGGAATGACAAACAGGGCCACATGGGCATCTCACATCCACCTTGTGATCCACCGGATCAGAACTCTAATAGGTCAAGAGAAGTTCACAGACTACCTCACCGTCATGGACAGGTATTCTGTTGATGCTGACCTTCAGCCAGGAGAGCTTATTTGA
>EAfr_KX010994_CIC1_CN_2016
ATGTCTGGTCGAAAAGCTCAGGGTAGAACCCTGGGCGTCAATATGGTAAGACGAGGGGTTCGCTCCTTGTCAAACAAAATAAAACAAAAAACAAAACAGATTGGAAACAGACCTGGCCCTTCAAGAGGTGTTCAAGGATTTATTTTCTTCTTTTTGTTTAACATTCTGACTGGGAAAAAGTTGACTGCTCATCTAAAAAAACTTTGGAGGATGCTTGATCCAAGGCAGGGACTTGCTGTACTGCGAAAGGTCAAAAGAGTTGTAGCTAGCTTAATGAGAGGGCTGTCTTCCAGGAAACGTAGATCCAATGAAATGGCCATGTTTCCACTCCTGTTACTGGGTTTGTTGGCTCTATCAGGAGGAGTGACCCTCGTCAGAAAGAACAGATGGTTGCTCTTGAATGTAACTGCTGAAGACCTGGGGAAAACGTTTTCAGTGGGAACTGGGAATTGCACCACGAATATTCTGGAAGCAAAATACTGGTGCCCCGACTCAATGGAGTACAATTGTCCCAATCTCAGTCCAAGAGAAGAGCCAGATGACATAGATTGCTGGTGTTATGGAGTGGAAAATGTCAGAGTGGCCTATGGAAGATGTGATGCGGTAGGGCGATCAAAACGCTCCAGGAGAGCGATTGATCTACCCACACATGAGAACCATGGACTAAAGACTCGGCAGGAGAAGTGGATGACAGGCAGAATGGGTGAGAGGCAGCTCCAGAAGATTGAAAGATGGCTGGTTAGGAATCCATTTTTTGCGGTCACAGCATTGGCAATAGCCTATCTGGTGGGTAACAACACGACACAACGAGTGGTCATAGCACTACTGGTTCTAGCGGTTGGTCCAGCGTACTCTGCCCATTGCATAGGGATAACCGACAGAGATTTCATTGAAGGTGTCCATGGGGGCACTTGGGTGTCAGCCACTCTGGAGCAGGACAAATGCGTGACTGTAATGGCCCCTGACAAACCTTCTCTGGACATCTCACTACAAACAGTGGCAATCGATGGACCGGCTGAAGCGAGGAAGGTTTGCTACAGTGCAGTCCTAACCCATGTGAAGATCAATGACAAATGCCCGAGCACTGGTGAGGCCCACCTTGCAGAGGAAAATGATGGTGACAATGCTTGTAAACGGACATATTCTGACAGAGGCTGGGGCAATGGCTGTGGTCTTTTTGGGAAAGGAAGCATCGTGGCTTGTGCCAAGTTTACATGTGCCAAATCTATGAGTCTCTTTGAGGTGGATCAGACCAAAATTCAATATGTCATCAGGGCTCAGCTCCATGTGGGTGCCAAACAGGAAAACTGGAACACAGACATAAAAACGCTGAAATTTGATGCTCTTTCTGGCTCACAGGAGGCTGAATTCACTGGTTATGGAAAAGCAACACTGGAGTGTCAGGTCCAGACTGCCGTGGACTTTGGGAACAGCTACATCGCAGAGATGGAAAAAGATAGCTGGATCGTTGACCGCCAATGGGCACAGGACTTGACACTGCCATGGCAGAGTGGGAGTGGTGGCATATGGAGAGAAATGCACCACCTTGTTGAGTTTGAGCCCCCACATGCTGCCACAATTAGGGTGCTGGCCTTGGGCAATCAAGAAGGCTCCTTGAAGACCGCTCTCACAGGCGCTATGCGCGTCACCAAGGATGAGAATGACAACAACTTGTACAAACTGCACGGTGGTCACGTCTCCTGTAGAGTGAAACTGTCAGCTCTCACTCTCAAAGGAACATCCTACAAGATGTGTACAGACAAGATGTCATTTGTCAAGAATCCAACGGATACAGGGCATGGCACAGTTGTCATGCAAGTAAAGGTCCCCAAAGGGGCCCCATGCAAGATTCCCGTGATTGTGGCAGATGACCTAACGGCTGCGGTGAACAAAGGCATCTTGGTCACTGTCAATCCTATTGCATCCACAAATGATGATGAAGTTCTGATTGAGGTCAATCCCCCTTTTGGGGATAGCTACATCATAGTTGGGACTGGAGATTCACGACTGACCTATCAGTGGCACAAAGAAGGGAGTTCAATAGGAAAATTGTTTACACAGACAATGAAAGGAGCTGAACGTCTTGCAGTGATGGGTGATGCTGCTTGGGATTTTAGTTCTGCTGGGGGGTTCTTCACATCTGTGGGAAAAGGAATCCATACCGTGTTTGGCTCGGCCTTCCAGGGGCTGTTTGGTGGCTTGAGTTGGATCACGAAAGTCATCATGGGAGCCGTGCTCATCTGGGTGGGAATAAACACCCGCAACATGACCATGTCCATGTCCATGATCTTGGTAGGTGTGATCATGATGTTTCTTTCACTAGGAGTTGGGGCTGACCAAGGATGTGCTGTTAACTTTGGGAAACGCGAGCTCAAATGCGGAGATGGCATCTTTGTGTTTAGAGACTCTGATGACTGGCTCACAAAGTACTCATACTATCCTGAAGACCCTGTCAAATTGGCATCCATTATTAAAGCCTCCCACGAGGAGGGCAAATGTGGATTGAATTCAGTTGATTCCCTCGAACACGAGATGTGGAGGAGTAGGGCGGATGAGATCAACGCCATTTTTGAAGAAAATGAGGTAGACATCTCGGTCGTCGTCCAAGACCCAAAGAACATCTATCAAAGAGGGACCCACCCGTTCTCAAGGATCCGTGACGGATTGCAGTATGGATGGAAGACCTGGGGAAAAAACCTTGTTTTCTCACCAGGGAGGAAGAACGGCAGCTTCATCATTGACGGGAAGTCACGAAAGGAGTGCCCCTTCTCTAACAGAGTGTGGAACTCATTCCAGATTGAGGAGTTTGGCATGGGGGTCTTCACAACACGAGTTTTTATGGACGCGACCTTTGACTATTCAGTGGACTGTGATGGAGCCATCCTGGGTGCAGCGGTGAATGGAAAGAAGAGTGCCCATGGATCACCCACATTTTGGATGGGAAGTCATGAAGTCAATGGAACGTGGATGATACACACTCTGGAAACTCTTGATTACAAGGAGTGTGAATGGCCACTGACACACACTATTGGAACCTCAGTAGAAGAAAGTGACATGTTCATGCCCCGGTCCATTGGAGGTCCGGTGAGTTCTCACAACCGCATCCCGGGTTACAAGGTGCAAACTAATGGGCCATGGATGCAAGTCCCTCTGGAAGTAAAAAGGGAAGTCTGTCCAGGGACAAGCGTGGTGGTGGACTCCAACTGTGATGGACGTGGAAAATCAACAAGATCAACCACTGACAGTGGGAAAATAATCCCGGAATGGTGTTGCAGATCCTGTACCATGCCTCCAGTCAGCTTCCATGGAAGCGATGGTTGTTGGTATCCTATGGAGATCAGACCCATGAAAACATCCGACAGCCACCTAGTGAGGTCCTGGGTGACTGCAGGAGAAGTTCATGCAGTACCCTTTGGGCTGGTGAGCATGATGATTGCCATGGAGGTGGTGTTGCGCAGAAGGCAAGGACCAAAACAAATGCTGGTAGGAGGAGTTGTGCTGCTTGGAGCGATGTTAGTGGGACAAGTCACAGTCTTAGACCTTGTGAAGTTTGTTGTGGCAGTGGGATTGCACTTCCATGAGATTAACAACGGAGGAGATGCCATGTACATGGCATTAATTGCCAGCTTTTCCATCCGGCCAGGCCTGCTCATGGGCTTTGGGCTGCGCACACTGTGGAGTCCTCGGGAGCGACTTGTAATGGCATTTGGAGCAGCCATGGTTGAGATTGCCCTAGGTGGAATGATGGGTGGGCTTTGGCAGTACTTGAACGCCGTTTCACTGTGTGTGCTCACCATAAATGCAATCTCATCAAGGAAGGCCTCAAATATGATCCTCCCCCTGATGGCACTCATGACTCCCATGACAATGCATGAGGTGAGGATGGCGACGATGCTGTTCTGCACTGTTGTCATAATAGGGGTGCTTCATCAGAATTCAAAAGACACATCTATGCAAAAGACCATTCCCATTGTAGCCCTGACACTGACCTCATACATGGGCTTGACCCAGCCCTTTCTAGGGCTGTGTGCATACATGTCCACGCAGGTGTTTGGCAGAAGGAGTATACCTGTGAATGAAGCCTTGGCAGCGGCTGGCTTGGTGGGAGTGCTAGCAGGGCTAGCCTTCCAAGACATGGAAAACTTTTTGGGTCCAATAGCGGTGGGGGGGATCCTCATGATGCTAGTTAGTGTGGCAGGGAGAGTTGATGGACTAGAGCTCAAGAAACTTGGTGAAATCTCCTGGGAAGAAGAAGCTGAAATAAGTGGAAGCTCTAGCCGCTATGATGTGGCACTCAGTGAGCAGGGTGAATTTAAACTCCTCTCAGAGGACAAAGTGCCCTGGGACCAGATAGTAATGACATCCCTAGCCCTCGTGGGAGCAGCCATACATCCATTTGCCCTCTTGCTGGTCCTGGGAGGATGGATCCTGCACATTAAAGGTGCTAGGAGGAGTGGGGATGTTCTTTGGGACATTCCTACGCCAAAGGTGATTGAGGAATGTGAGCACCTGGAGGATGGAATCTATGGCATATTCCAGTCAACCTTCCTTGGAGCCTCGCAGCGAGGTGTTGGAGTGGCGCAGGGAGGGGTCTTCCACACAATGTGGCATGTCACTAGGGGGGCATTCCTCTTGAGGAATGGAAAGAAACTGGTTCCGTCTTGGGCTTCTGTGAAGGAAGATCTGGTGGCTTATGGTGGTTCCTGGAAACTAGACGGGAGATGGGATGGTGAGGAGGAAGTCCAACTCATCGCTGCTGTGCCTGGAAAATCTGTTGTCAACGTTCAAACAAAACCAAGCTTGTTCAGAGTGAAAAATGGTGGTGAGATTGGAGCAGTTGCTCTAGACTACCCCAGTGGAACCTCAGGCTCCCCCATTGTGAACCGAAATGGTGAAGTGGTTGGGCTCTATGGCAATGGAATTCTGGTGGGTGATAACTCCTTTGTGTCTGCCATCTCACAAACTGAATTGAAGGAAGAATCCAAAGAAGAACTGCAAGAAATACCAACTATGCTGAAGAAAGGAATGACCACCATCCTTGACTTCCACCCTGGGGCGGGGAAAACCCGTAGGTTCCTGCCTCAAATATTGGCGGAGTGTGCCAGAAGGCGTTTGCGCACTCTGGTATTAGCACCCACCAGGGTTGTTTTGTCAGAGATGAAAGAAGCTTTTCAGGGGTTGGATGTGAAATTCCACACACAAGCTTTCTCAGCCCATGGGAGTGGGAAGGAGGTCATTGATGCAATGTGCCATGCAACCCTTACATATAGAATGCTGGAACCAACAAGGGTAGTCAACTGGGAGGTCATTATCATGGATGAGGCGCACTTCCTGGACCCTGCTAGCATAGCAGCGAGAGGCTGGGCGGCTCATAGAGCAAGAGCAAATGAGAGCGCCACCATACTTATGACCGCCACCCCACCAGGCACCAGTGACGAGTTCCCTCACTCCAATGGTGAGATTGAGGACGTCCAGACTGACATCCCCAGCGAGCCATGGACCACAGGACATGAATGGATCTTGGCGGACAAGCGCCCAACTGCATGGTTCCTTCCATCGATCAGAGCAGCAAATGTCATGGCAGCCTCGCTGCGGAAAGCGGGGAAAAATGTGGTGGTGCTGAATAGGAAAACCTTTGAAAAGGAGTACCCCACCATTAAGCAGAAGAAACCGGATTTCATACTTGCCACCGATATCGCTGAGATGGGAGCAAACCTGTGTGTGGAGAGAGTCTTGGACTGCAGAACTGCCTACAAGCCTGTCCTGGTTGATGAAGGGAAGAAGGTGGCCATCAAAGGGCCGCTACGAATCTCAGCGTCATCGGCCGCTCAGAGGAGAGGACGCATTGGACGCAATCCCAACAGAGATGGTGACTCTTACTACTACTCAGAACCTACCAGTGAGGACAATGCACACCATGTGTGCTGGCTGGAGGCTTCCATGCTCCTGGATAACATGGAGGTTAGAGGGGGGATGGTTGCTCCACTTTATGGCATTGAGGGAACAAAGACTCCCGTCTCTCCAGGAGAAATGAGGCTAAGAGATGATCAGAGAAGGGTCTTTAGAGAGTTGGTGCGAGGGTGTGATTTGCCAGTGTGGTTGGCATGGCAAGTGGCAAAAGCCGGCCTGAAGACCAATGACCGCAAATGGTGTTTTGAGGGTCCCGAAGAGCATGAAATACTCAATGACAATGGTGAAACAGTAAAGTGTAGATCTCCGGGCGGAGCAAAAAGAGCATTGAGACCTAGATGGTGTGACGAGAGAGTTTCCTCAGACCAGAGTGCCTTGGCTGACTTCATTAAGTTTGCAGAAGGTAGAAGAGGGGCTGCTGAGATGCTTGTGATCCTCACGGAGTTGCCCGACTTCCTGGCAAAGAAGGGTGGGGAAGCCATGGATACCATCAGTGTGTTCCTACATTCTGAAGAGGGTTCAAGAGCGTACAGAAATGCCCTGTCAATGATGCCAGAAGCCATGACCATTGTCATGCTCTTCCTGCTTGCCGGACTCTTGACCTCAGGAGCGGTGATTTTCTTCATGTCGCCAAAAGGCATGAGTAGAATGTCAATGGCAATGGGTACCATGGCTGGCAGTGGATATCTCATGTTTCTGGGGGGAGTAAAACCAACCCACATCTCTTACGTCATGTTAATATTCTTTGTCCTCATGGTCGTCATAATTCCCGAACCAGGACAGCAGAGATCAATCCAGGATAACCAAGTTGCCTACCTCATAATTGGGATCTTGACATTGTTATCAGTTGTGGCAGCTAATGAACTAGGGATGCTGGAGAAGACCAAGGAAGATTTTTTTGGAAAGAGAGACATCACAACACCAAGTGGGGCTATCCCATGGAGTTGGCCTGACCTGGATCTGAAACCTGGGGCAGCCTGGACAGTCTATGTGGGAATCGTGACGATGTTGTCTCCCATGTTACATCATTGGATAAAAGTTGAGTATGGCAATTTGTCACTATCGGGAATAGCCCAATCTGCCTCAGTTCTTTCATTTATGGACAAAGGAATTCCCTTCATGAAAATGAACATATCTGTGGTCATACTTTTGGTCAGTGGCTGGAATTCAATCACAGTGATCCCTCTGTTGTGCGGCATTGGTGGAGCCATGTTGCACTGGACGCTCATACTTCCTGGGATTAAAGCCCAGCAATCAAAGCTGGCTCAAAAAAGAGTTTTTCATGGAGTGGCAAAAAATCCAGTTGTTGATGGCAATCCAACTGCTGACATTGAGGAAGCCCCAGAAATGCCAGCTTTATATGAAAAGAAGCTGGCTCTTTACCTCCTTCTGGCCCTAAGCCTCATGTCAGTTGCCATGTGCAGAACCCCTTTTTCCTTAGCGGAAGGAATAGTACTGTCATCTGCCGCCCTTGGACCTCTCATTGAGGGGAACACTAGTCTGTTGTGGAATGGCCCAATGGCCGTTTCCATGACTGGAGTCATGCGTGGCAACTACTACGCTTTTGTGGGAGTCATGTACAATCTCTGGAAAATGAAAACAGAGCGTAGAGGGAGAGCAAGTGGAAAAACATTGGGTGAGGTCTGGAAGCGTGAACTTAACTTGCTAGACAAACAACAATTTGAAATGTACAAAAGAACAGACATCATTGAGGTGGACCGAGACATGGCACGACGACACTTGGCAGAGGGAAAGGTGGACACGGGAGTGGCCGTGTCGAGAGGGACTGCAAAGCTGAGATGGTTCCACGAGCGTGGCTATGTGAAGCTAGAAGGAAGGGTCACCGATCTTGGGTGTGGACGTGGAGGCTGGTGCTACTATGCAGCAGCTCAAAAAGAAGTTAGTGGTGTGAAGGGGTATACCCTTGGCAGAGATGGCCATGAGAAACCTATGAATGTCCAAAGCTTGGGATGGAATATTGTGACTTTTAAGGACAAGACTGATATTCACCGACTGGAGCCACTCAAGTGTGAAACTCTCCTCTGTGACATCGGAGAATCGTCCCCATCCTCCGCAACTGAGGGTGAGAGGACCTTAAGAGTTCTGGACACAGTTGAAAAGTGGTTGGCTTGTGGAGTGGATAACTTTTGCATCAAAGTTCTGGCACCATACATGCCCGATGTGATAGAGAAACTGGAGCTTCTTCAAAGAAGATTCGGTGGAACCGTCATCAGGAATCCTCTTTCCAGGAATTCCACTCATGAAATGTACTACGTGTCAGGAGCAAGAAGTAACATCACATTCACAGTCAATCAGACATCACGCCTGCTGATGCGAAGGATGAGGCGGCCCACAGGCAAAGTTACCTTGGAAGCTGATGTCATTCTTCCGATAGGCACGCGCAGTGTGGAAACTGATAAAGGCCCATTGGATAAGGATGCTATTGAGGAAAGAGTTGAGAGAATCAAGAATGAATATGCCACTACATGGTTCTATGACAATGACAACCCGTATAGAACGTGGCATTATTGTGGCTCCTATGTGACCAAAACGTCAGGAAGTGCAGCCAGCATGATAAATGGAGTCATCAAAATCTTGACTTTTCCATGGGACAGGATAGAAGAAGTCACAAGAATGGCAATGACTGACACCACACCTTTTGGACAACAAAGAGTTTTCAAGGAGAAAGTAGACACAAGAGCAAAAGACCCTCCTGCTGGAACAAGGAAGATCATGAAGGTGGTGAATAGATGGTTGTTTCGGCATCTGTCCAGGGAGAAGAACCCTAGGTTGTGCACCAAAGAAGAGTTCATTGCCAAAGTGCGGAGCCATGCCGCAGTGGGGGCTTTTCTAGAGGAGCAAGAGCAGTGGAAAACGGCCAATGAGGCAGTCCAGGATCCAAAGTTTTGGGAGATGGTCGATGCAGAACGCAAACTTCATCAGCAGGGGCGATGCCAGTCCTGTGTGTACAACATGATGGGAAAGAGGGAAAAGAAACTCTCTGAATTTGGAAAGGCCAAAGGGAGCCGTGCTATCTGGTACATGTGGCTTGGGGCACGGTTTCTTGAGTTTGAGGCTCTTGGGTTCTTAAATGAAGATCACTGGGCCTCCCGGGAGAACTCGGGGGGAGGAGTTGAGGGCATAGGACTCCAGTACTTGGGCTATGTTATCAGGGACTTGTCAACCAAAGAAGGTGGAGGGTTTTATGCGGATGACACGGCAGGGTGGGACACACGCATCACAGAAGCTGACCTGGATGACGAGCAAGAGATCATGAGTTACATGAGCCCTGAACAAAGGAAGCTGGCCTGGGCTATAATGGAAATGACATACAAGAACAAAGTGGTTAAGGTGCTGAGGCCAGCCCCAGGAGGCAAGGCCTTCATGGACATCATCAGCCGGAGAGACCAAAGGGGGTCAGGACAAGTTGTGACATACGCCCTCAACACCATAACCAATCTAAAAGTCCAGCTCATAAGAATGGCTGAAGCTGAAATGGTGATTAACCATCAGCATGTGCAGGAGTGTGGTGAAAATGTCTTAGAGCGGCTCGAAACTTGGCTTGCTGAAAATGGATGTGACAGATTGAGCCGAATGGCTGTGAGTGGAGATGATTGTGTGGTGAGACCGGTGGATGACAGATTTGGCCTGGCCCTTTCCCATCTCAATGCAATGTCCAAAGTTAGGAAGGACATTTCAGAATGGCAACCCTCCAAAGGATGGACAGATTGGGAAAATGTTCCTTTCTGCTCCCACCACTTCCATGAACTGGTGTTGAAAGATGGGAGGAAGATAGTGGTGCCTTGCAGAGATCAAGATGAACTGATAGGGAGAGGGAGAGTGTCCCCAGGAAATGGCTGGATGATCAAGGAAACAGCCTGCCTCAGCAAAGCTTATGCAAACATGTGGTCACTGATGTACTTCCACAAGAGGGACATGAGGCTACTTTCATTTGCTGTCTCCTCCGCTGTTCCAACAGCCTGGGTGCCCAGTGGAAGGACAACGTGGTCTGTCCACGGAAGAGGGGAGTGGATGACAACTGAGGACATGCTAGATGTCTGGAACAGGGTGTGGGTGTTGAATAACCCGCACATGACGGACAAAACAACCATCAAGGAGTGGAGAGATGTTCCCTACCTCACAAAGAGACAGGATAAGCTTTGCGGGTCACTGATAGGAATGACAAACAGGGCCACATGGGCATCTCACATCCACCTTGTGATCCACCGGATCAGAACTCTAATAGGTCAAGAGAAGTTCACAGACTACCTCACCGTCATGGACAGGTATTCTGTTGATGCCGACCTTCAGCCAGGAGAGCTTATTTGA
>WAfr_KU978763_Ogbomosho_NG_1946
ATGTCTGGTCGCAAAGCTCAGGGAAAGACCCTGGGCGTCAATATGGTTCGACGGGGAGTCCGCTCCTTGTCAAACAAAATAAAACAAAAAACAAAACAAATTGGAAACAGACCTGGACCTTCAAGAGGTGTTCAAGGATTTATCTTTTTCTTTTTGTTCAACATTCTGACTGGAAAGAAAATCACGGCTCACCTGAAGAGGTTGTGGAAAATGCTGGACCCAAGGCAAGGCCTGGCTGTTCTGAGGAAAGTCAAAAGAGTGGTAGCCGGCTTGATGAGAGGGCTGTCTTCAAGGAAACGCCGCTCCCATGATGTCTTGACTGTGCAATTTCTGATTTTGGGAATGCTGTTGATGGCGGGTGGAGTTACCTTGGTGCGGAAAAACAGATGGCTACTCTTAAATGTGACATCTGAGGACCTTGGGAAGACCTTTTCTGTGGGCACAGGCAACTGTACAACAAACATTCTGGAAGCCAAGTACTGGTGCCCCGATTCAATGGAATACAACTGTCCCAATCTTAGTCCAAGAGAGGAGCCTGATGACATTGATTGCTGGTGTTACGGAGTGGAAAATGTCAGAGTTGCATATGGCAAGTGTGACTCAGCAGGTAGGTCGAGGAGGTCTAGGAGGGCCATTGATTTGCCCACGCATGAAAACCATGGCTTAAAGACTCGGCAAGAAAAATGGATGACTGGAAGAATGGGGGAGAGGCAACTCCAAAAGATTGAGAGATGGCTTGTGAGGAATCCTTTCTTTGCAGTGACAGCCTTGGCCATCGCCTACCTTGTGGGCAGCAACATGACGCAACGAGTCGTGATTGCCCTGCTGGTTTTGGCTGTTGGCCCGGCTTACTCAGCTCACTGTATTGGAATAACTGACAGGGACTTCATTGAGGGGGTGCACGGAGGAACCTGGGTTTCAGCCACCTTGGAGCAAGACAAGTGTGTCACTGTCATGGCCCCTGACAAGCCTTCACTGGACATCTCACTGGAGACAGTGGCCATTGATGGACCTGCTGAGGCAAGAAAAGTGTGTTACAATGCAGTCCTCACCCATGTGAAGATCAATGACAAGTGCCCTAGTACTGGTGAGGCTCACTTAGCTGAGGAGAATGAGGGGGATAATGCGTGTAAGCGCACCTATTCGGACAGAGGCTGGGGAAACGGCTGTGGCCTGTTTGGGAAGGGAAGCATTGTGGCATGCGCCAAATTCACTTGTGCCAAATCTATGAGCTTGTTTGAGGTTGACCAGACAAAGATCCAGTATGTCATCAGAGCACAATTGCATGTTGGGGCAAAGCAGGAAAATTGGAATACCGATATCAAAACTCTCAAGTTTGATGCGTTGTCAGGCTCTCAGGAAGCCGAGTTTACTGGGTATGGAAAAGCTACTCTGGAATGCCAGGTGCAGACTGCAGTAGACTTTGGCAACAGTTACATTGCTGAGATGGAGAAAGAGAGTTGGATAGTAGACAGGCAATGGGCTCAGGATCTAACCTTACCATGGCAGAGCGGTAGCGGCGGGGTGTGGAGAGAAATGCACCATCTTGTTGAATTTGAACCCCCTCACGCCGCAACCATCAGAGTGTTAGCCCTAGGAAACCAGGAAGGCTCTTTGAAAACAGCCCTTACAGGTGCAACGAGGGTTACAAAGGACACGAATGACAACAATCTGTACAAACTACATGGTGGACATGTTTCCTGCAGAGTGAAATTGTCAGCTTTAACACTCAAGGGGACATCCTACAAAATGTGCACTGATAAGATGTCCTTTGTCAAGAACCCGACTGACACTGGCCATGGCACTGTTGTGATGCAGGTGAAAGTGCCAAAAGGAGCTCCCTGCAAGATCCCAGTGATAGTAGCTGATGATCTTACAGCAGCAATCAACAAAGGCATTTTGGTTACAGTCAACCCCATCGCCTCAACCAATGATGATGAAGTGCTGATTGAGGTGAATCCACCCTTTGGAGATAGTTACATCATAGTTGGAACAGGAGATTCACGTCTTACTTACCAGTGGCACAAAGAGGGAAGCTCAATAGGAAAGCTGTTTACCCAGACCATGAAAGGCGCAGAACGCCTGGCTGTCATGGGAGACGCTGCCTGGGATTTTAGCTCTGCTGGAGGGTTCTTCACTTCGATTGGGAAAGGAATCCACACGGTGTTTGGCTCTGCCTTTCAGGGACTGTTTGGTGGCCTGAGCTGGATAACGAAGGTCATCATGGGCGCGGTCCTCATATGGGTTGGCATCAACACAAGAAACATGACAATGTCCATGAGTATGATCTTGGTGGGAGTGATCATGATGTTCTTGTCTCTGGGAGTTGGGGCGGATCAAGGATGCGCAATCAACTTTGGCAAGAGAGAGCTCAAGTGCGGGGATGGTATCTTCATCTTTAGAGATTCTGATGACTGGCTGAACAAGTACTCATACTACCCAGAGGACCCTGTGAAGCTTGCATCAATAGTGAAAGCCTCCTTTGAGGAAGGAAAGTGTGGCCTAAACTCAGTTGACTCCCTTGAGCATGAGATGTGGAGAAGTAGGGCAGATGAGATCAATGCTATTCTTGAGGAAAATGAGGTTGACATTTCTGTTGTCGTGCAGGACCCAAAAAATGTGTACCAGAGAGGAACGCATCCATTTTCCAGAATTCGGGATGGTCTGCAGTATGGCTGGAAGACTTGGGGTAAGAACCTTGTGTTCTCCCCAGGGAGGAAGAACGGAAGCTTCATCATAGATGGAAAGTCCAGAAAAGAATGCCCGTTTTCAAACCGGGTTTGGAATTCCTTCCAGATAGAAGAGTTTGGGACAGGAGTGTTCACCACACGCGTGTACATGGACGCAGTCTTTGAATACACCATAGACTGTGATGGATCCATTCTGGGTGCAGCAGTGAACGGAAAAAAGAGTGCCCATGGGTCTCCAACATTTTGGATGGGAAGCCATGAGGTGAATGGGACATGGATGATCCACACCTTAGAGACATTAGATTACAAGGAGTGCGAGTGGCCACTGACACACACAATAGGAACATCAGTTGAAGAAAGTGATATGTTCATGCCAAGATCAATTGGAGGCCCAGTTAGCTCCCACAATCATATTCCCGGATACAAGGTCCAGACGAATGGACCTTGGATGCAGGTGCCACTGGAAGTGAAGAGAGAAGCCTGCCCGGGGACTAGTGTGATCATTGATGGCAATTGTGATGGACGGGGAAAATCAACTAGATCTACCACAGACAGCGGGAAGATTATCCCTGAATGGTGTTGTCGCTCTTGCACAATGCCGCCTGTGAGCTTTCATGGGAATGATGGATGCTGGTACCCCATGGAAATTAGGCCAAGGAAAACACATGAAAGCCATCTGGTACGATCATGGGTAACGGCTGGAGAAATACATGCAGTCCCTTTTGGGCTGGTGAGCATGATGATAGCAATGGAGGTGGTCCTAAGGAAAAGACAGGGACCAAAGCAAATGCTAGTTGGAGGAATGGTGCTCTTAGGAGCAATGTTGGTTGGGCAGGTGACTCTCCTTGATTTGCTGAAACTCACAATGGCCGTGGGACTGCATTTTCATGAGATGAACAATGGAGGAGACGCCATGTACATGGCGTTGATTGCTGCCTTTTCAATCAGGCCAGGGTTGCTCATTGGCTTTGGGCTTAGGACGCTGTGGAGCCCCCGGGAACGCCTTGTGCTGACCCTGGGAGCCGCCATGGTGGAGATTGCCCTGGGTGGCATGATGGGCGGCCTGTGGAAATATCTGAACGCAGTCTCTCTCTGCATCCTGACAATAAATGCTGTTGCTTCTAGGAGAGCATCAAACATCATCTTGCCCCTTATGGCCCTGTTAACACCTGTGACCATGGCAGAGGTGAGGCTTGCCACAATGCTTTTTTGCACCGTGGTCATCATAGGGGTCCTTCACCAGAACTCCAAGGACACCTCCATGCAAAAGACCATACCCTTGGTGGCTCTCACACTTACATCTTACCTGGGCTTGACACAACCTTTTTTAGGCCTGTGTGCATTTCTGGCAACCCGCATATTTGGGCGAAGGAGTATTCCAGTGAATGAGGCACTCGCGGCAGCTGGTTTGGTGGGAGTGCTAGCAGGACTGGCCTTTCAAGAGATGGAGAACTTCCTTGGTCCAATCGCAGTTGGAGGAATCCTGATGATGTTGGTTAGCGTGGCTGGGAGGGTAGATGGGCTTGAGCTCAAGAAGCTTGGTGAAGTTTCATGGGAAGAGGAGGCAGAGATCAGCGGGAGCTCCGCTCGCTATGATGTGACACTTAGTGAACAGGGGGAGTTCAAGCTGCTTTCTGAAGAGAAAGTGCCATGGGACCAGGTTGTGATGACTTCACTGGCCTTAGTTGGGGCTGCTATTCATCCATTTGCTCTCCTGTTGGTCCTTGCTGGCTGGTTGTTTCATGTCAAGGGAGCTAGGAGAAGTGGGGATGTCCTATGGGACATTCCCACTCCTAAGATCATTGAAGAATGTGAACATCTGGAGGATGGGATTTATGGCATATTCCAGTCAACCTTCTTGGGAGCCTCCCAGCGAGGAGTGGGAGTAGCACAAGGAGGGGTGTTCCACACAATGTGGCATGTCACAAGAGGAGCTTTCCTTGTCAGGAATGGCAAGAAGCTGATTCCATCTTGGGCTTCAGTAAAAGAGGACCTTGTCGCCTATGGTGGCTCATGGAAATTGGAAGGCAGATGGGATGGGGAAGAAGAGGTCCAGTTGATTGCTGCTGTACCAGGGAAGAATGTGGTCAATGTCCAGACAAAACCGAGCTTGTTTAAAGTGAGGAATGGGGGAGAAATCGGGGCGGTTGCTCTTGATTACCCAAGTGGCACTTCTGGATCTCCTATTGTCAACAGGAATGGAGAGGTGATTGGTCTGTATGGCAATGGCATTCTTGTCGGTGACAATTCCTTCGTGTCCGCCATTTCCCAGACTGAGGTGAAGGAGGAAGGAAAGGAGGAGCTTCAGGAGATCCCGACAATGTTGAAGAAAGGAATGACAACTATCCTCGACTTCCATCCTGGAGCTGGGAAGACGCGACGGTTCCTCCCACAGATCTTGGCTGAATGCGCACGGAGACGCCTACGCACGCTTGTGCTGGCTCCTACCAGGGTTGTTCTTTCTGAAATGAAGGAGGCTTTCCATGGCTTGGACGTGAAATTTCACACACAGGCTTTCTCCGCCCACGGCAGTGGAAGAGAAGTCATTGATGCCATGTGTCATGCCACTCTAACATATAGGATGTTGGAACCAACCAGGATTGTCAACTGGGAAGTGATCATCATGGATGAAGCTCATTTCTTGGATCCAGCTAGCATAGCAGCTAGAGGCTGGGCAGCACACAGAGCTAGGGCAAATGAAAGTGCAACAATTTTGATGACGGCCACACCACCAGGGACCAGTGATGAATTCCCACATTCAAATGGTGAGATAGAAGATGTCCAAACGGACATACCCAGTGAGCCCTGGAACACAGGGCATGATTGGATTCTGGCGGACAAAAGGCCCACGGCATGGTTCCTCCCTTCCATCAGGGCTGCAAATGTCATGGCTGCTTCCTTGCGCAAGGCTGGAAAGAGCGTGGTGGTCTTGAACAGAAAAACCTTTGAGAAAGAATACCCCACGATAAAACAGAAGAAACCTGATTTCATCTTGGCCACTGACATAGCTGAGATGGGAGCCAACCTTTGCGTGGAAAGAGTGCTGGACTGCAGGACGGCTTTTAAGCCTGTGCTTGTGGATGAAGGAAGGAAGGTGGCAATAAAGGGGCCACTCCGTATCTCTGCATCTTCTGCTGCCCAAAGAAGAGGACGCATTGGGAGAAATCCCAATAGAGATGGAGACTCATACTACTATTCTGAGCCCACAAGTGAGGATAATGCCCACCACGTCTGCTGGCTGGAGGCCTCAATGCTCCTGGATAACATGGAGGTGAGGGGTGGAATGGTCGCCCCACTCTATGGCATTGAAGGGACGAAAACACCAGTTTCCCCTGGTGAAATGAGACTAAGAGATGACCAGAGGAGAGTCTTCAGAGAATTGGTGAGGAACTGTGATCTGCCCGTCTGGCTGTCTTGGCAAGTAGCCAAGGCTGGTTTGAAGACGAATGATCGGAAATGGTGTTTTGAAGGCCCCGAGGAACATGAGATTCTGAACGATAGTGGTGAAACAGTGAAGTGTAGGGCTCCTGGAGGAGCGAAGAGGCCTCTGCGTCCAAGGTGGTGTGATGAAAGGGTGTCATCTGACCAGAGTGCGCTTGCTGACTTCATAAAGTTCGCTGAAGGGAGAAGGGGAGCTGCAGAAGTGCTGGTTGTGCTGAGTGAGCTCCCTGACTTCTTGGCGAAGAAAGGTGGAGAGGCAATGGATACCATCAGTGTGTTCCTGCATTCCGAGGAAGGCTCCAGGGCCTACCGCAATGCTCTGTCAATGATGCCTGAAGCAATGACAATAGTCATGCTGTTCATACTAGCTGGATTGTTGACATCGGGAATGGTTATCTTCTTCATGTCTCCCAAAGGTATCAGTAGAATGTCCATGGCAATGGGCACAATGGCCGGCTGTGGATATCTCATGTTCCTTGGAGGCGTCAAACCCACTCATATTTCCTACATCATGCTCATATTTTTTGTCCTGATGGTAGTTGTGATTCCCGAGCCGGGGCAACAAAGGTCCATTCAGGACAATCAGGTGGCATATCTTATCATTGGCATTCTGACGCTGGTCTCGGTAGTGGCAGCCAATGAATTGGGCATGCTGGAGAGAACTAAAGAAGATCTGTTTGGGAAGAAGAACTTGATTTCATCTAGCG---CCTCACCCTGGAGTTGGCCGGATCTTGACTTGAAACCGGGAGCGGCTTGGACTGTGTATGTTGGCATTGTCACAATGCTGTCTCCAATGTTGCACCACTGGATTAAGGTCGAGTATGGCAATCTGTCTCTGTCTGGAATAGCCCAGTCAGCCTCAGTCCTTTCTTTCATGGACAAGGGAATACCATTCATGAAGATGAACATCTCGGTCATAATACTGTTGGTTAGTGGCTGGAATTCAATAACAGTGATGCCTCTGCTTTGTGGCATAGGGTGTGCCATGCTCCACTGGACTCTCATCTTGCCTGGGATCAAGGCGCAGCAGTCAAAGCTTGCACAAAGAAGGGTGTTTCATGGCGTAGCCAAGAACCCGGTGGTTGATGGAAACCCAACAGTTGACATTGAAGAAGCCCCTGAAATGCCTGCTCTGTATGAAAAGAAACTGGCCCTATACCTTCTTCTTGCTCTCAGCTTGGCCTCTGTTGCCATGTGCAGAACTCCCTTTTCACTGGCTGAAGGCATTGTCTTAGTATCAGCAGCCTTGGGGCCTCTCATAGAGGGGAACACCAGCCTTCTTTGGAACGGACCCATGGCTGTTTCCATGACAGGAGTTATGCGGGGAAACTACTATGCCTTTGTGGGAGTCATGTACAATCTGTGGAAGATGAAGACTGGACGCAGGGGGAGTGCGAATGGAAAAACTCTGGGTGAAGTCTGGAAAAGGGAGCTGAACCTGCTGGACAAGCAGCAGTTTGAGCTGTACAAAAGGACTGACATTGTGGAGGTGGACCGTGACACGGCACGTAGACATCTGGCCGAGGGAAAGGTGGACACCGGGGTGGCTGTCTCGAGGGGGACCGCAAAGTTAAGGTGGTTTCATGAGCGTGGCTATGTCAAGCTGGAAGGCAGGGTGACTGACCTAGGGTGCGGGCGCGGGGGCTGGTGCTACTACGCTGCTGCACAGAAGGAAGTGAGTGGGGTCAAAGGATTCACTCTTGGAAGAGAAGGCCATGAGAAACCCATGAATGTGCAAAGCCTGGGATGGAATATCATCACCTTCAAGGATAAAACTGACATCCACCGCCTGGAACCAGTGAAATGTGACACCCTTCTGTGCGACATTGGAGAGTCATCATCGTCATCAGTGACAGAAGGGGAAAGAACCATGAGAGTTCTTGATACCGTTGAGAGATGGCTGGCTTGTGGCGTTGACAATTTCTGTGTGAAGGTGTTGGCTCCATACATGCCAGATGTTCTCGAGAAGCTGGAACTGCTTCAAAGGAGGTTTGGTGGAACAGTGATCAGGAACCCTCTCTCCAGAAATTCCACTCATGAGATGTACTACGTGTCTGGAGCCCGCAGTAATGTCACATTCACTGTGAACCAAACATCCCGTCTCCTAATGAGGAGAATGAGACGTCCAACTGGCAAAGTGACCCTGGAAGCTGATGTCATTCTCCCAATTGGGACACGCAGTGTCGAGACAGACAAAGGACCCCTGAATAGAGAGGCCATAGAAGAGAGAGTTGAGCGAATAAAATCTGAGTATATGACCACCTGGTTCTATGACAATGACAACCCCTACAGGACTTGGCACTACTGTGGCTCCTATGTTACCAAAACCTCAGGGAGCGCGGCAAGCATGGTCAATGGTGTCATCAAAATTTTGACGTATCCATGGGACAGGATAGAGGAGGTTACAAGAATGGCAATGACTGACACAACCCCCTTTGGACAGCAAAGGGTGTTTAAAGAAAAAGTTGACACCAGAGCAAAGGATCCACCAGCGGGAACCAGAAAAATCATGAAAGTTGTCAACAGATGGCTTTTCCGTCACTTAGCCAGGGAAAAGAATCCTAGACTGTGCACAAAAGAAGAATTCATTGCAAAAGTCCGCAGCCACGCAGCCATTGGAGCCTACCTGGAAGAACAGGAACAGTGGAAGACTGCCAACGAGGCTGTTCAGGACCCGAAGTTTTGGGAATTGGTGGATGAGGAAAGAAAGCTGCACCAACAAGGCAGGTGTCGGACTTGTGTGTACAATATGATGGGAAAAAGAGAGAAGAAGCTGTCAGAGTTTGGGAAGGCAAAAGGAAGCCGTGCCATCTGGTACATGTGGCTGGGGGCGCGGTATCTTGAGTTTGAAGCCCTAGGATTCCTGAATGAAGACCATTGGGCATCCAGGGAGAATTCGGGGGGAGGAGTGGAAGGCATTGGTTTACAGTACCTAGGATATGTGATCAGAGACTTGGCTGCAATGGATGGTGGGGGATTCTACGCGGATGACACCGCTGGATGGGACACACGCATCACAGAGGCAGATCTTGATGATGAACAGGAGATCTTGAATTATATGAGCCCACATCACAAAAAACTGGCACAAGCAGTGATGGAAATGACATACAAGAATAAGGTAGTGAAAGTGCTGAGACCAGCACCAGGCGGGAAGGCCTACATGGATGTCATAAGCCGGAGAGACCAAAGAGGGTCCGGGCAGGTGGTGACCTATGCCTTGAACACCATTACCAACCTGAAAGTCCAATTGATCAGGATGGCAGAAGCAGAGATGGTGATACATCATCATCATGTTCAAGATTGTGATGACTCGACCTTGGCCAGGCTGGAGGCATGGCTCATTGAGCATGGATGTGACAGACTGAATAGGATGGCGGTGAGTGGAGACGACTGCGTGGTCCGGCCTATCGATGATAGGTTCGGCATGGCCTTGTCCCACCTCAACGCCATGTCCAAGGTTAGAAAGGACATATCTGAATGGCAGCCATCAAAAGGGTGGAATGACTGGGAGAATGTGCCCTTTTGCTCCCACCACTTCCATGAACTGCAGCTGAAGGACGGCAGAAGGATTGTGGTGCCCTGCCGAGAACAAGATGAGCTCATTGGGAGAGGAAGGGTGTCTCCAGGAAATGGCTGGATGATCAAGGAAACGGCATGCCTCAGCAAAGCCTATGCCAACATGTGGTCACTGATGTACTTTCACAAGAGGGACATGAGATTGTTGTCATTGGCTGTTTCCTCTGCCGTTCCCACCTCATGGGTCCCACAAGGACGCACGACATGGTCGATTCATGGGAAAGGGGAGTGGATGACCACGGAAGACATGCTTGAGGTGTGGAACAGGGTGTGGATAACCAATAACCCGCACATGCAGGACAAAACAGTGGTGAAGGAATGGAGGGATGTCCCCTATCTGACCAAGAGACAAGACAAGCTGTGCGGATCACTGATTGGAATGACTAACAGGGCCACCTGGGCCTCCCACATCCATTTGGTAATCCATCGTATCCGAACACTGATTGGACAGGAGAAATACACTGACTATCTGACAGTCATGGACAGATACTCTGTGGATGCTGACCTGCAACCAGGTGAGCTCATTTGA
>SA1_MF465805_YFV112_BRMG_2017
ATGTCTGGTCGTAAAGCTCAGGGAAAAACCCTGGGCGTCAATATGGTTCGACGAGGAGTCCGCTCCTTGTCAAGCAAAATAAAACAAAAAACAAAACAAATTGGAAGTAGACCTGGACCTTCAAGAGGCGTTCAAGGATTTGTTTTTTTCTTTTTGTTCAACGTTTTGACTGGAAAGAAGATTACTGCTCATCTGAAGAAACTATGGAGAATGCTGGACCCAAGACAGGGCTTAGTTGTCCTGAGGAAGGTTAAGAGGGTGGTGGCGAGTCTGATGAGAGGTTTGTCCTCGAGGAAACGCCGATCCCAAGATGTTTTGACTATTCAATTTTTAATTCTGGGAATGCTGCTGATGGTTGGTGGAGTGACCCTGGTACGCAGAAACAGATGGTTACTTCTGAATGTTACATCTGAGGACCTTGGGAAAACCTTCTCCGTTGGCACAGGCAACTGCACAACCAACATTCTGGAGGCCAAATACTGGTGTCCAGATTCCATGGAATACAACTGCCCCAATCTCAGTCCAAGAGAAGAGCCTGATGACATAGACTGTTGGTGCTATGGAGTGGAAAATGTCAGAGTCGCTTATGGCAAGTGTGATTCAGCGGGTAGGTCAAGAAGGTCCAGAAGGGCCATTGACTTACCCACACATGAAAATCATGGCTTAAAGACCCGGCAAGAAAAGTGGATGACTGGAAGAATGGGCGAGAGACAGCTGCAGAAAATTGAAAGATGGCTGGTGAGGAACCCCTTCTTTGCGGCAACAGCCTTGGCCATTGCCTACCTGGTGGGGAGCAACATGACGCAACGAGTTGTCATTGCCCTGCTAGTCTTGGCTGTTGGCCCAGCCTATTCGGCTCACTGTATAGGAATAACCGACAGGGATTTCATTGAGGGGGTGCATGGGGGAACCTGGGTTTCAGCCACCTTGGAACAGGACAAGTGTGTCACTGTGATGGCCCCCGACAAGCCTTCACTAGACATATCACTAGAAACAGTTGCCATTGATGGACCTGCTGAGGCAAGGAAGGTGTGCTACAGTGCAGTCTTGACCAACGTGAAGATCAATGACAAGTGCCCCAGCACTGGTGAAGCCCACTTGGAAGAAGAAAATGAAGGAGACAATGCTTGCAAGCGAACTTACTCCGATAGAGGTTGGGGAAATGGTTGTGGCTTGTTTGGAAAAGGAAGCATTGTGGCATGTGCCAAGTTTACCTGTGCCAAATCCATGAGTCTATTTGAGGTTGATCAGACCAAAATTCAGTATGTCATTAGGGCACAGCTACATGTCGGAGCCAAGCAGGAGAACTGGAACACTGACATCAAAACTCTCAAGTTTGATGCCCTGTCGGGCTCTCAGGAAGCTGAGTTCACTGGATACGGGAGGGCCACACTGGAGTGCCAGGTGCAGACCGCAGTGGACTTCAGTAACAGTTACATTGCAGAGATGGAGAAAGAGAGCTGGATTGTGGATAAACAGTGGGCCCAAGACCTGACCCTACCTTGGCAGAGTGGAAGTGGCGGCGTGTGGAGAGAGATGCATCATCTCGTGGAATTTGAGCCTCCACATGCCGCAACTATCAAAGTGTTAGCCCTTGGAAACCAAGAAGGATCCTTGAAGACTGCTCTCACTGGTGCAATGCGAGTCACAAAAGACACAAACAACAGCAAGCTGTATAAGCTGCATGGGGGGCATGTCGCGTGTAGGGTGAAGTTGTCAGCTCTCACACTTAAGGGAACATCCTACAAGATGTGTACCGACAAAATGTCTTTTGTCAAGAACCCAACTGACACTGGACATGGCACTGCAGTGATGCAAGTGAAGGTGCCAAAAGGAGCACCCTGCAGGATTCCAGTAATGGTCGCCGATGATCTCACAGCGGCAGTCAACAAGGGCATCTTGGTCACAGTCAATCCAATAGCCTCCACCAATGATGATGAAGTGTTGATCGAGGTGAATCCTCCCTTTGGGGATAGTTACATCATAGTTGGGACAGGGGATTCACGCCTGACTTACCAGTGGCACAAGGAAGGCAGCTCAATAGGGAAGTTGTTTACTCAGACCATGAAGGGCGCAGAGCGTCTGGCCGTCATGGGAGATGCTGCCTGGGACTTTGGTTCTGCTGGAGGATTCTTCACATCAGTCGGAAAAGGCATACACACTGTGTTTGGCTCTGCCTTCCAAGGGCTGTTTGGTGGCTTGAGCTGGATAACAAAGGTCATCATGGGGGTAGTCCTCATATGGGTTGGCATTAACACAAGGAATATGACAATGTCCATGAGCATGATCCTAGTTGGAGTCATCATGATGTTCCTGTCCCTAGGAGTTGGGGCGGACCAAGGATGTGCAATAAACTTTGGCAAGAGAGAACTCAAGTGTGGGGATGGCATCTTCGTCTTTAGAGATTCAGATGACTGGCTGAACAAGTATTCATACTATCCAGAGGACCCAGTAAAACTTGCTTCAATAGTGAAAGCTTCCTTTGAGGAAGGGAAGTGTGGCCTGAACTCAGTCGACTCCCTGGAACATGAGATGTGGAGAAGCAGGGCAGATGAGATCAATGCCATTCTTGAGGAAAATGAGGTAGACATCTCAGTGGTGGTCCAAGACTCAAAAAACATTTATCAGAGAGGGACACATCCGTTTTCCAGAATACGTGATGGCCTACAATACGGCTGGAAGACTTGGGGCAAAAACCTTGTGTTCTCCCCAGGAAGAAAGAATGGAAGCTTCATCATAGATGGGAAGTCCAGGAAAGAGTGTCCGTTCTCAAACAGAGTGTGGAATTCCTTCCAGATAGAAGAGTTTGGGACAGGAGTGTTCACCACCCGAGTGTACATGGATGCAGTCTTTGAGTACACTATGGATTGTGATGGATCCATCCTGGGTGCAGCAGTGAATGGAAAGAAGAGCGCGCATGGGTCCCCAACATTCTGGATGGGAAGCCATGAGGTGAATGGAACATGGATGATTCATACTCTAGAGACACTGGACTACAAGGAATGTGAATGGCCGCTGACACACACGATTGGAACATCAGTTGAAGAGAGTGACATGTTCATGCCGAGGTCAATTGGGGGTCCAGTTAGCTCCCACAACCACATTCCGGGATATAAGGTCCAGACAAACGGACCCTGGATGCAGGTGCCACTAGAGGTGAAAAGGGAAGCTTGCCCAGGAACCAGTGTGGTTGTTGACGGAGGCTGTGATGGGCGTGGGAAGTCGACCAGATCGACCACTGACAGCGGGAAGATCATTCCTGAATGGTGTTGCCGCTCATGCACAATGCCACCAGTGAGCTTCCACGGGAGTGATGGTTGCTGGTATCCTATGGAGATTAGACCAAAGAAGACACATGACAGCCACCTGGTCCGCTCATGGGTAACGGCTGGAGAGATCCATGCAATCCCCTTTGGGTTGGTGAGCATGATGATAGCCATGGAAGTGGTATTGAGGAAGAGACAGGGACCCAAGCAAATACTGGTTGGGGGCATGGTGCTTCTAGGAGCCATGCTAGTTGGACAGGTGACTATCTTGGACTTGCTGAAGCTCACAGTGGCGGTTGGACTGCACTTTCATGAGATGAATAATGGAGGGGATGCCATGTATATGGCCCTGATCGCTGCTTTCTCAATCAGACCAGGGCTGCTCATCGGCTTTGGATTGAGGACGCTGTGGAGCCCCCGAGAACGCCTCGTGCTGACCCTGGGGGCCGCCATGGTGGAGATTGCTTTGGGTGGCATGATGGGAGGTCTGTGGAAGTACCTGAACGCAGTGTCCCTTTGCATCCTGACAATAAACGCTGTTGCCTCCAGAAAAGCATCAAATGTCATCCTGCCCTTGATGGCTCTGTTAACACCTGTGACAATGGCTGAGGTGAGACTTGCAACAATGCTCTTCTGCACTGTGGTCATCATCGGCGTTCTCCATCAGAACTCAAAGGACACTTCCATGCAGAAGACCATACCCCTGGTGGCCCTCACACTGACATCCTACCTGGGACTGACGCAGCCCTTCTTGGGCTTGTGTGCCTTCATGGCAACCCGAATATTCGGGCGAAGGAGCATCCCAGTGAATGAAGCGCTTGCAGCTGCTGGTCTCGTGGGAGTCTTGGCAGGGCTAGCTTTCCAGGAGATGGAAAATTTTCTAGGTCCAGTTGCAGTTGGAGGAATCCTGATGATGCTGGTCAGTGTGGCTGGGAGGGTAGATGGACTTGAACTCAGGAAGCTTGGGGAAGTTTCTTGGGAAGAAGAAGCTGAGATCAGTGGAAGTTCTGCCCGTTATGATGTAACTCTCAGTGAGCAAGGGGAATTTAAACTACTCTCTGAAGAGAAGGTGCCATGGGATCAGGTTGTGATGACTTCACTGGCTTTGGTCGGAGCTGCCATCCATCCATTTGCACTTTTATTGGTTCTTGCTGGCTGGTTGTTCCACGTCAAAGGAGCCAGAAGAAGTGGGGATGTCCTTTGGGACATTCCCACACCTAAAATCATTGAGGAGTGTGAATATCTAGAGGATGGAATCTACGGCATATTCCAGTCAACATTCCTAGGGGCCTCTCAACGGGGAGTGGGAGTGGCGCAGGGAGGGGTCTTCCATACGATGTGGCACGTCACGCGAGGGGCCTTTCTCGTTAGAAATGGTAAAAAGCTGGTTCCATCCTGGGCCTCAGTCAAGGAAGACCTTGTTGCTTATGGCGGCTCATGGAAGTTGGATGGTAGATGGGATGGAGAAGAGGAGGTTCAGTTGATAGCAGCTGCCCCCGGAAAAAACGTAGTGAATGTCCAAACAAAGCCAAGCCTATTCAAGGTTAAGAATGGAGGAGAAATTGGGGCGGTTGCCCTTGACTACCCAAGTGGCACTTCTGGTTCTCCCATCGTCAACAGGAATGGTGAGGTAATAGGGCTGTATGGCAATGGAATTCTTGTTGGTGACAACTCTTTTGTGTCTGCCATATCCCAAACTGAGGTGAAAGAGGAGGGGAAAGAGGAGCTACAGGAAATCCCGACAATGTTGAAGAAAGGGATGACAACCATTCTTGATTTCCATCCTGGAGCTGGGAAAACAAGACGTTTTCTTCCTCAGATCCTGGCTGAATGCGCACGAAGACGGTTGCGCACACTTGTGCTGGCTCCTACTAGAGTTGTCCTTTCTGAAATGAAGGAAGCCTTTCACGGTTTAGATGTCAAGTTTCACACACAGGCTTTCTCTGCTCACGGTAGCGGAAAAGAGGTCATTGACGCCATGTGTCATGCCACCCTGACATATAGAATGTTGGAACCAACCAGAGTGGTCAATTGGGAAGTGATCATCATGGACGAAGCACATTTTTTGGATCCGGCTAGCATAGCAGCCAGAGGCTGGGCGGCACATAGAGCCAGAGCAAATGAAAGTGCAACAATCTTGATGACTGCTACCCCTCCGGGAACCAGTGATGAATTTCCACATTCAAATGGGGAAATAGAGGATGTCCAAACGGACATTCCTAGTGAGCCTTGGAACACAGGTCATGACTGGATTTTGGCGGACAAAAGGCCCACGGCCTGGTTTCTTCCATCCATCAGGGCAGCAAATGTCATGGCAGCCTCTTTGCGCAAAGCTGGAAAGAGTGTGGTGGTGCTAAACAGGAAAACCTTTGAGAAAGAATACCCCACAATTAAACAGAAAAAACCTGATTTCATCTTGGCCACTGACATAGCTGAGATGGGAGCCAATCTCTGCGTGGAGAGAGTGTTGGATTGTAGGACGGCTTTCAAACCTGTGCTTGTGGATGAAGGGAGAAAGGTGGCAATAAAAGGGCCACTCCGGATTTCAGCTTCCTCCGCTGCTCAAAGGAGGGGGCGCATTGGAAGGAACCCTAACAGAGACGGGGATTCATACTACTACTCTGAGCCCACAAGTGAAGACAATGCGCATCATGTCTGCTGGCTTGAGGCCTCAATGCTCCTAGACAACATGGAGGTGAGAGGTGGGATGGTTGCTCCACTTTATGGCATAGAAGGAACAAAGACACCAGTTTCCCCAGGTGAAATGAGGCTAAGAGATGACCAGAGGAGAGTCTTCCGAGAGCTGGTGAGGAATTGTGACCTGCCTGTTTGGCTCTCATGGCAAGTGGCTAAGGCTGGATTGAAGACGAATGACCGAAGGTGGTGCTTTGAGGGCCCAGAAGAACATGAGATCTTGAATGACAGTGGTGAGACAGTAAAGTGCAGAGCCCCTGGAGGAGCCAAGAAGCCTCTGCGTCCACGGTGGTGCGATGAAAGGGTGTCGTCTGACCAGAGTGCGCTTGCCGACTTCATAAAGTTTGCTGAGGGCAGGAGAGGGGCTGCTGAGATGCTGGTCGTGCTGAGTGAACTCCCAGACTTCTTGGCCAAGAAAGGTGGAGAGGCGGTGGATACTATCAGCGTGCTCTTGCACTCTGAGGAAGGTTCCAGAGCTTACCGCAATGCATTGTCAATGATGCCTGAGGCAATGACAACAGTCATGCTGTTTGTTCTGGCCGGGCTGCTGACGTCTGGAATGGTTATCTTTTTCATGTCTCCCAAGGGTATCAGCAGAATGTCTATGGCAATGGGCACGATGGCTGGTTGTGGATACCTCATGTTTCTTGGAGGCGTCAAACCCACCCACATCTCTTACATCATGCTAATATTCTTTGTCTTGATGGTGGTTGTGGTTCCGGAGCCGGGGCAGCAGAGAACCATTCAGGACAATCAAGTGGCTTATCTTATTATTGGCATCCTGACGCTGATTTCTGTGGTGGCAGCCAATGAACTAGGCATGCTGGAAAAGACTAAGGAAGACCTCTTTGGAAAAAAGAATTTGATTCCATCTAGTGCCGCA---CCTTGGAGCTGGCCAGATCTTGACTTGAAACCAGGAGCTGCTTGGACTGTCTATGTTGGCATTGTCACAATGCTCTCCCCAATGCTGCACCACTGGATCAAGGTTGAGTATGGTAATCTGTCTTTGTCTGGAATTGCACAGTCAGCCTCAGTTTTGTCATTCATGGACAAGGGCATCCCGTTTATGAAGATGAACATCTCGGTCATAATTCTACTGGTCAGTGGCTGGAATTCAATAACGGTGATGCCCCTGCTTTGTGGCATTGGATGCGCCATGCTACACTGGACTCTCATCCTGCCCGGAATAAAAGCGCAGCAGTCAAAGCTGGCACAGAGGAGGGTGTTTCATGGTGTTGCTAAGAATCCGGTGGTTGATGGGAATCCAACAGTCGACATTGAGGAAGCCCCGGAAATGCCTGCCCTCTATGAGAAGAAGTTGGCATTGTATCTTCTGCTTGCCCTTAGCTTGGCCTCTGTTGCCATGTGTAGAACACCCTTCTCACTGGCTGAAGGCATTGTGCTGGCATCAGCAGCCCTGGGACCGCTCATCGAGGGAAATACCAGCCTCTTGTGGAATGGACCCATGGCTGTGTCCATGACAGGAGTCATGCGGGGGAACTACTATGCTTTTGTGGGTGTTATGTACAATCTCTGGAAGATGAAGACTGGACGCAGGGGGAGAGCGAATGGGAAGACCCTGGGTGAGGTCTGGAAAAGGGAGCTGAACCTGCTGGACAAACAGCAGTTTGAGCTGTATAAACGGACAGACATTGTGGAGGTGGACCGTGACACAGCTCGCCGACACCTGGCTGAAGGGAAAGTGGACACCGGAGTGGCCGTCTCGAGAGGGACCGCAAAATTGAGATGGTTCCATGAACGTGGCTATGTCAAGTTGGAAGGAAGAGTGACTGACCTGGGATGTGGGCGTGGTGGCTGGTGCTACTACGCTGCTGCACAGAGAGAAGTGAGTGGGGTCAGGGGATTCACCCTTGGAAAGGAAGGCCACGAAAAGCCCATGAATGTGCAGAGCCTGGGGTGGAACATCATCACCTTCAAGGACAAGACTGATGTCCATCGCCTTGAGCCGATAAAGTGTGATACCCTGCTGTGCGACATTGGAGAGTCGTCCCCATCATCAGTGACCGAAGGGGAAAGAACCATGAGAGTTCTTGACACTGTTGAGAAATGGTTGAGCTGTGGTGTTGAAAGCTTCTGTGTGAAGGTGTTGGCTCCATACATGCCTGATGTGCTTGAAAAGTTAGAGTTGCTCCAAAGGAGGTTTGGTGGAACGGTAATCAGGAATCCCCTCTCTAGAAATTCAACCCACGAGATGTATTATGTGTCGGGAGCCCGCAGTAACATCACGTTCACTGTGAATCAAACATCCCGCCTCTTAATGAGGAGAATGAGGCGCCCGACAGGCAAGGTGACTCTTGAAGCCGATGTCATCCTCCCAATTGGAACACGCAGTGTGGAAACAGACAAAGGACCACTTGATAGGGCAGCCATTGAAGAGAGGGTTGAAAGAATAAAATCAGAATACACCGCCACTTGGTTCCATGATAGTGACAACCCTTACAGGACTTGGCATTATTGTGGTTCCTACGTCACAAGAACCTCAGGGAGTGCAGCAAGCATGATTAACGGGGTGATTAAGATCTTGACATACCCCTGGGACAGGATAGAGGAAGTCACGAGAATGGCAATGACAGACACAACTCCTTTTGGACAACAAAGAGTGTTCAAGGAAAAAGTTGACACCAGAGCAAAGGATCCACCAGCAGGGACCAGGAAAATCATGAAGGTTGTCAATAGGTGGCTATTCCGTCACTTGGCCAGAGAAAAGAACCCCAGGTTGTGCACAAAGGAGGAGTTTATAGCAAAAGTTCGCAGTCATGCAGCCATCGGAGCTTTCCTGGAAGAGCAAGAACAGTGGAAGACTGCCAATGAAGCTGTCCAAGATCCGAAGTTCTGGGAATTAGTGGATGAAGAACGACGGCTGCATCAGCAGGGCAGGTGCCGAACTTGTGTGTACAACATGATGGGGAAGAGAGAAAAGAAGCTGTCAGAGTTTGGAAAGGCGAAGGGAAGCCGTGCCATCTGGTACATGTGGCTGGGAGCCCGATATCTTGAGTTTGAAGCCCTGGGATTCCTGAATGAGGACCACTGGGCATCCAGGGAGAACTCAGGGGGAGGGGTTGAAGGTATCGGTCTACAATATCTAGGCTACGTGATCAGGGACCTGGCTGCACTAGAGGGTGGTGGATTCTATGCGGATGACACAGCTGGATGGGACACACGCATAACAGAGGCGGATCTGGATGATGAACAGGAAATCTTGAACTACATGAGCCCACACCATAGGAAGTTGGCGCTGGCTGTAATGGAAATGACATACAAAAACAAAGTGGTGAAAGTCCTGAGGCCAGCTCCAGGTGGGAAAGCTTACATGGATGTCATAAGCCGGCGGGACCAGAGAGGATCTGGGCAGGTGGTGACTTACGCCTTGAACACCATCACCAACCTGAAGGTTCAACTGATTAGGATGGCGGAGGCAGAGATGGTGATACACCACCAGCATGTCCAGGACTGTGACGACACGGCTTTGACCAAGCTTGAAGCATGGCTCGCTGAGCATGGCTGCGACAGGCTTAAGAGGATGGCAGTGAGTGGAGATGACTGTGTTGTCCGACCCATTGATGACAGGTTTGGCCTGGCTCTGTCCCATCTCAATGCCATGTCAAAGGTGCGAAAAGACATATCTGAATGGCAGCCATCAAAAGGATGGGATGACTGGGAGAGTGTGCCCTTTTGCTCTCACCACTTTCATGAACTGCAATTGAAGGATGGCAGGAGAATTGTAGTGCCTTGCCGGGATCAAGATGAGCTGGTTGGCAGGGGGAGAGTGTCTCCAGGGAATGGTTGGATGATCAAGGAGACAGCATGCCTTAGCAAGGCCTACGCCAACATGTGGTCACTGATGTACTTTCACAAGAGGGACATGAGGCTGCTTTCACTGGCTGTTTCTTCTGCTGTTCCCACATCTTGGGTTCCACAGGGACGCACCACGTGGTCTGTTCATGGGAAGGGAGAGTGGATGACCACAGAAGACATGCTTGAGGTGTGGAACAGAGTGTGGATAACCAACAATCCACACATGCAGGACAAAACGACGGTGAAGGAGTGGCGAGACATCCCTTACCTGACCAAGAGACAGGACAAGCTTTGTGGATCACTGATTGGGATGACCAACAGAGCCACTTGGGCATCTCACATCCACTTGGTAATACACCGCATCCGGACACTGATTGGGAAAGAGAGATACACTGACTACCTGACAGTCATGGATAGGTACTCTGCGGATGCTGATCTGCAGCCCGGTGAGCTCATTTGA
>SA1_KY885001_ES505_BRES_2017
ATGTCTGGTCGTAAAGCTCAGGGAAAAACCCTGGGCGTCAATATGGTTCGACGAGGAGTCCGCTCCTTGTCAAGCAAAATAAAACAAAAAACAAAACAAATTGGAAGTAGACCTGGACCTTCAAGAGGCGTTCAAGGATTTGTTTTTTTCTTTTTGTTCAACGTTTTGACTGGAAAGAAGATTACTGCTCATCTGAAGAAACTATGGAGAATGCTGGACCCAAGACAGGGCTTAGTTGTCCTGAGGAAGGTTAAGAGGGTGGTGGCGAGTCTGATGAGAGGTTTGTCCTCGAGGAAACGCCGATCCCAAGATGTTTTGACTATACAATTTTTAATTCTGGGAATGCTGCTGATGGTTGGTGGAGTGACCCTGGTACGCAGAAACAGATGGTTACTTCTGAATGTTACATCTGAGGACCTTGGGAAAACCTTCTCCGTTGGCACAGGCAACTGCACAACCAACATTCTGGAGGCCAAATACTGGTGTCCAGATTCCATGGAATACAACTGCCCCAATCTCAGTCCAAGAGAAGAGCCTGATGACATAGACTGTTGGTGCTATGGAGTGGAAAATGTCAGAGTCGCTTATGGCAAGTGTGATTCAGCGGGTAGGTCAAGAAGGTCCAGAAGGGCCATTGACTTACCCACACATGAAAATCATGGCTTAAAGACCCGGCAAGAAAAGTGGATGACTGGAAGAATGGGCGAGAGACAGCTGCAGAAAATTGAAAGATGGCTGGTGAGGAACCCCTTCTTTGCGGCAACAGCCTTGGCCATTGCCTACCTGGTGGGGAGCAACATGACGCAACGAGTTGTCATTGCCCTGCTAGTCTTGGCTGTTGGCCCAGCCTATTCGGCTCACTGTATAGGAATAACCGACAGGGATTTCATTGAGGGGGTGCATGGGGGAACCTGGGTTTCAGCCACCTTGGAACAGGACAAGTGTGTCACTGTGATGGCCCCCGACAAGCCTTCACTAGACATATCACTAGAAACAGTTGCCATTGATGGACCTGCTGAGGCAAGGAAGGTGTGCTACAGTGCAGTCTTGACCAACGTGAAGATCAATGACAAGTGCCCCAGCACTGGTGAAGCCCACTTGGAAGAAGAAAATGAAGGAGACAATGCTTGCAAGCGAACTTACTCCGATAGAGGTTGGGGAAATGGTTGTGGCTTGTTTGGAAAAGGAAGCATTGTGGCATGTGCCAAGTTTACCTGTGCCAAATCCATGAGTCTATTTGAGGTTGATCAGACCAAAATTCAGTATGTCATTAGGGCACAGCTACATGTCGGAGCCAAGCAGGAGAACTGGAACACTGACATCAAAACTCTCAAGTTTGATGCCCTGTCGGGCTCTCAGGAAGCTGAGTTCACTGGATACGGGAGGGCCACACTGGAGTGCCAGGTGCAGACCGCAGTGGACTTCAGTAACAGTTACATTGCAGAGATGGAGAAAGAGAGCTGGATTGTGGATAAACAGTGGGCCCAAGACCTGACCCTACCTTGGCAGAGTGGAAGTGGCGGCGTGTGGAGAGAGATGCATCATCTCGTGGAATTTGAGCCTCCACATGCCGCAACTATCAAAGTGTTAGCCCTTGGAAACCAAGAAGGATCCTTGAAGACTGCTCTCACTGGTGCAATGCGAGTCACAAAAGACACAAACAACAGCAAGCTGTATAAGCTGCATGGGGGGCATGTCGCGTGTAGGGTGAAGTTGTCAGCTCTCACACTTAAGGGAACATCCTACAAGATGTGTACCGACAAAATGTCTTTTGTCAAGAACCCAACTGACACTGGACATGGCACTGCAGTGATGCAAGTGAAGGTGCCAAAAGGAGCACCCTGCAGGATTCCAGTAATGGTCGCCGATGATCTCACAGCGGCAGTCAACAAGGGCATCTTGGTCACAGTCAATCCAATAGCCTCCACCAATGATGATGAAGTGTTGATCGAGGTGAATCCTCCCTTTGGGGATAGTTACATCATAGTTGGGACAGGGGATTCACGCCTGACTTACCAGTGGCACAAGGAAGGCAGCTCAATAGGGAAGTTGTTTACTCAGACCATGAAGGGCGCAGAGCGTCTGGCCGTCATGGGAGATGCTGCCTGGGACTTTGGTTCTGCTGGAGGATTCTTCACATCAGTCGGAAAAGGCATACACACTGTGTTTGGCTCTGCCTTCCAAGGATTGTTTGGTGGCTTGAGCTGGATAACAAAGGTCATCATGGGGGTAGTCCTCATATGGGTTGGCATTAACACAAGGAATATGACAATGTCCATGAGCATGATCCTAGTTGGAGTCATCATGATGTTCCTGTCCCTAGGAGTTGGGGCGGACCAAGGATGTGCAATAAACTTTGGCAAGAGAGAACTCAAGTGTGGGGATGGCATCTTCGTCTTTAGAGATTCAGATGACTGGCTGAACAAGTATTCATACTATCCAGAGGACCCAGTAAAACTTGCTTCAATAGTGAAAGCTTCCTTTGAGGAAGGGAAGTGTGGCCTGAACTCAGTCGACTCCCTGGAACATGAGATGTGGAGAAGCAGGGCAGATGAGATCAATGCCATTCTTGAGGAAAATGAGGTAGACATCTCAGTGGTGGTCCAAGACTCAAAAAACATTTATCAGAGAGGGACACATCCGTTTTCCAGAATACGTGATGGCCTACAATACGGCTGGAAGACTTGGGGCAAAAACCTTGTGTTCTCCCCAGGAAGAAAGAATGGAAGCTTCATCATAGATGGGAAGTCCAGGAAAGAGTGTCCGTTCTCAAACAGAGTGTGGAATTCCTTCCAGATAGAAGAGTTTGGGACAGGAGTGTTCACCACCCGAGTGTACATGGATGCAGTCTTTGAGTACACTATGGATTGTGATGGATCCATCCTGGGTGCAGCAGTGAATGGAAAGAAGAGCGCGCATGGGTCCCCAACATTCTGGATGGGAAGCCATGAGGTGAATGGAACATGGATGATTCATACTCTAGAGACACTGGACTACAAGGAATGTGAATGGCCGCTGACACACACGATTGGAACATCAGTTGAAGAGAGTGACATGTTCATGCCGAGGTCAATTGGGGGTCCAGTTAGCTCCCACAACCACATTCCGGGATATAAGGTCCAGACAAACGGACCCTGGATGCAGGTGCCACTAGAGGTGAAAAGGGAAGCTTGCCCAGGAACCAGTGTGGTTGTTGACGGAGGCTGTGATGGGCGTGGGAAGTCGACCAGATCGACCACTGACAGCGGGAAGATCATTCCTGAATGGTGTTGCCGCTCATGCACAATGCCACCAGTGAGCTTCCACGGGAGTGATGGTTGCTGGTATCCTATGGAGATTAGACCAAAGAAGACACATGACAGCCACCTGGTCCGCTCATGGGTAACGGCTGGAGAGATCCATGCAATCCCCTTTGGGTTGGTGAGCATGATGATAGCCATGGAAGTGGTATTGAGGAAGAGACAGGGACCCAAGCAAATACTGGTTGGGGGCATGGTGCTTCTAGGAGCCATGCTAGTTGGACAGGTGACTATCTTGGACTTGCTGAAGCTCACAGTGGCGGTTGGACTGCACTTTCATGAGATGAATAATGGAGGGGATGCCATGTATATGGCCCTGATCGCTGCTTTCTCAATCAGACCAGGGCTGCTCATCGGCTTTGGATTGAGGACGCTGTGGAGCCCCCGAGAACGCCTCGTGCTGACCCTGGGGGCCGCCATGGTGGAGATTGCTTTGGGTGGCATGATGGGAGGTCTGTGGAAGTACCTGAACGCAGTGTCCCTTTGCATCCTGACAATAAACGCTGTTGCCTCCAGAAAAGCATCAAATGTCATCCTGCCCTTGATGGCTCTGTTAACACCTGTGACAATGGCTGAGGTGAGACTTGCAACAATGCTCTTCTGCACTGTGGTCATCATCGGCGTTCTCCATCAGAACTCAAAGGACACTTCCATGCAGAAGACCATACCCCTGGTGGCCCTCACACTGACATCCTACCTGGGACTGACGCAGCCCTTCTTGGGCTTGTGTGCCTTCATGGCAACCCGAATATTCGGGCGAAGGAGCATCCCAGTGAATGAAGCGCTTGCAGCTGCTGGTCTCGTGGGAGTCTTGGCAGGGCTAGCTTTCCAGGAGATGGAAAATTTTCTAGGTCCAGTTGCAGTTGGAGGAATCCTGATGATGCTGGTCAGTGTGGCTGGGAGGGTAGATGGACTTGAACTCAGGAAGCTTGGGGAAGTTTCTTGGGAAGAAGAAGCTGAGATCAGTGGAAGTTCTGCCCGTTATGATGTAACTCTCAGTGAGCAAGGGGAATTTAAACTACTCTCTGAAGAGAAGGTGCCATGGGATCAGGTTGTGATGACTTCACTGGCTTTGGTCGGAGCTGCCATCCATCCATTTGCACTTTTATTGGTTCTTGCTGGCTGGTTGTTCCACGTCAAAGGAGCCAGAAGAAGTGGGGATGTCCTTTGGGACATTCCCACACCTAAAATCATTGAGGAGTGTGAATATCTAGAGGATGGAATCTACGGCATATTCCAGTCAACATTCCTAGGGGCCTCTCAACGGGGAGTGGGAGTGGCGCAGGGAGGGGTCTTCCATACGATGTGGCACGTCACGCGAGGGGCCTTTCTCGTTAGAAATGGTAAAAAGCTGGTTCCATCCTGGGCCTCAGTCAAGGAAGACCTTGTTGCTTATGGCGGCTCATGGAAGTTGGATGGTAGATGGGATGGAGAAGAGGAGGTTCAGTTGATAGCAGCTGCCCCCGGAAAAAACGTAGTGAATGTCCAAACAAAGCCAAGCCTATTCAAGGTTAAGAATGGAGGAGAAATTGGGGCGGTTGCCCTTGACTACCCAAGTGGCACTTCTGGTTCTCCCATCGTCAACAGGAATGGTGAGGTAATAGGGCTGTATGGCAATGGAATTCTTGTTGGTGACAACTCTTTTGTGTCTGCCATATCCCAAACTGAGGTGAAAGAGGAGGGGAAAGAGGAGCTACAGGAAATCCCGACAATGTTGAAGAAAGGGATGACAACCATTCTTGATTTCCATCCTGGAGCTGGGAAAACAAGACGTTTTCTTCCTCAGATCCTGGCTGAATGCGCACGAAGACGGTTGCGCACACTTGTGCTGGCTCCTACTAGAGTTGTCCTTTCTGAAATGAAGGAAGCCTTTCACGGTTTAGATGTCAAGTTTCACACACAGGCTTTCTCCGCTCACGGTAGCGGAAAAGAGGTCATTGACGCCATGTGTCATGCCACCCTGACATATAGAATGTTGGAACCAACCAGAGTGGTCAATTGGGAAGTGATCATCATGGACGAAGCACATTTTTTGGATCCGGCTAGCATAGCAGCCAGAGGCTGGGCGGCACATAGAGCCAGAGCAAATGAAAGTGCAACAATCTTGATGACTGCTACCCCTCCGGGAACCAGTGATGAATTTCCACATTCAAATGGGGAAATAGAGGATGTCCAAACGGACATTCCTAGTGAGCCTTGGAACACAGGTCATGACTGGATTTTGGCGGACAAAAGGCCCACGGCCTGGTTTCTTCCATCCATCAGGGCAGCAAATGTCATGGCAGCCTCTTTGCGCAAAGCTGGAAAGAGTGTGGTGGTGCTAAACAGGAAAACCTTTGAGAAAGAATACCCCACAATTAAACAGAAAAAACCTGATTTCATCTTGGCCACTGACATAGCTGAGATGGGAGCCAATCTCTGCGTGGAGAGAGTGTTGGATTGTAGGACGGCTTTCAAACCTGTGCTTGTGGATGAAGGGAGAAAGGTGGCAATAAAAGGGCCACTCCGGATTTCAGCTTCCTCCGCTGCCCAAAGGAGGGGGCGCATTGGAAGGAACCCTAACAGAGACGGGGATTCATACTACTACTCTGAGCCCACAAGTGAAGACAATGCGCATCATGTCTGCTGGCTTGAGGCCTCAATGCTCCTAGACAACATGGAGGTGAGGGGTGGGATGGTTGCTCCACTTTATGGCATAGAAGGAACAAAGACACCAGTTTCCCCAGGTGAAATGAGGCTAAGAGATGACCAGAGGAGAGTCTTCCGAGAGCTGGTGAGGAATTGTGACCTGCCTGTTTGGCTCTCATGGCAAGTGGCTAAGGCTGGATTGAAGACGAATGACCGAAAGTGGTGCTTTGAGGGCCCAGAAGAACATGAGATCTTGAATGACAGTGGTGAGACAGTAAAGTGCAGAGCCCCTGGAGGAGCCAAGAAGCCTCTGCGTCCACGGTGGTGCGATGAAAGGGTGTCGTCTGACCAGAGTGCGCTTGCCGACTTCATAAAGTTTGCTGAGGGCAGGAGAGGGGCTGCTGAGATGCTGGTCGTGCTGAGTGAACTCCCAGACTTCTTGGCCAAGAAAGGTGGAGAGGCGGTGGATACTATCAGCGTGCTCTTGCACTCTGAGGAAGGTTCCAGAGCTTACCGCAATGCATTGTCAATGATGCCTGAGGCAATGACAACAGTCATGCTGTTTGTTCTGGCCGGGCTGCTGACGTCTGGAATGGTTATCTTTTTCATGTCTCCCAAGGGTATCAGCAGAATGTCTATGGCAATGGGCACGATGGCTGGTTGTGGATACCTCATGTTTCTTGGAGGCGTCAAACCCACCCACATCTCTTACATCATGCTAATATTCTTTGTCTTGATGGTGGTTGTGGTTCCGGAGCCGGGGCAGCAGAGAACCATTCAGGACAATCAAGTGGCTTATCTTATTATTGGCATCCTGACGCTGATTTCTGTGGTGGCAGCCAATGAACTAGGCATGCTGGAAAAGACTAAGGAAGACCTCTTTGGAAAAAAGAATTTGATTCCATCTAGTGCTGCA---CCTTGGAGCTGGCCAGATTTTGACTTGAAACCAGGAGCTGCTTGGACTGTCTATGTTGGCATTGTCACAATGCTCTCCCCAATGCTGCACCACTGGATCAAGGTTGAGTATGGTAATCTGTCTTTGTCTGGAATTGCACAGTCAGCCTCAGTTTTGTCATTCATGGACAAGGGCATCCCGTTTATGAAGATGAACATCTCGGTCATAATTCTACTGGTCAGTGGCTGGAATTCAATAACGGTGATGCCCCTGCTTTGTGGCATTGGATGCGCCATGCTACACTGGACTCTCATCCTGCCCGGAATAAAAGCGCAGCAGTCAAAGCTGGCACAGAGGAGGGTGTTTCATGGTGTTGCTAAGAATCCGGTGGTTGATGGGAATCCAACAGTCGACATTGAGGAAGCCCCGGAAATGCCTGCCCTCTATGAGAAGAAGTTGGCATTGTATCTTCTGCTTGCCCTTAGCTTGGCCTCTGTTGCCATGTGTAGAACACCCTTCTCACTGGCTGAAGGCATTGTGCTGGCATCAGCAGCCCTGGGACCGCTCATCGAGGGAAATACCAGCCTCTTGTGGAATGGACCCATGGCTGTGTCCATGACAGGAGTCATGCGGGGGAACTACTATGCTTTTGTGGGTGTTATGTACAATCTCTGGAAGATGAAGACTGGACGCAGGGGGAGAGCGAATGGGAAGACCCTGGGTGAGGTCTGGAAAAGGGAGCTGAACCTGCTGGACAAACAGCAGTTTGAGCTGTATAAACGGACAGACATTGTGGAGGTGGACCGTGACACAGCTCGCCGACACCTGGCTGAAGGGAAAGTGGACACCGGAGTGGCCGTCTCGAGAGGGACCGCAAAATTGAGATGGTTCCATGAACGTGGCTATGTCAAGTTGGAAGGAAGAGTGACTGACCTGGGATGTGGGCGTGGTGGCTGGTGCTACTACGCTGCTGCACAGAGAGAAGTGAGTGGGGTCAGGGGATTCACCCTTGGAAAGGAAGGCCACGAAAAGCCCATGAATGTGCAGAGCCTGGGGTGGAACATCATCACCTTCAAGGACAAGACTGATGTCCATCGCCTTGAGCCGATAAAGTGTGATACCCTGCTGTGCGACATTGGAGAGTCGTCCCCATCATCAGTGACCGAAGGGGAAAGAACCATGAGAGTTCTTGACACTGTTGAGAAATGGTTGAGCTGTGGTGTTGAAAGCTTCTGTGTGAAGGTGTTGGCTCCATACATGCCTGATGTGCTTGAAAAGTTAGAGTTGCTCCAAAGGAGGTTTGGTGGAACGGTAATCAGGAATCCCCTCTCTAGAAATTCAACCCACGAGATGTATTATGTGTCGGGAGCCCGCAGTAACATCACGTTCACTGTGAATCAAACATCCCGCCTCTTAATGAGGAGAATGAGGCGCCCGACAGGCAAGGTGACTCTTGAAGCCGATGTCATCCTCCCAATTGGAACACGCAGTGTGGAAACAGATAAAGGACCACTTGATAGGGCAGCCATTGAAGAGAGGGTTGAAAGAATAAAATCAGAATACACCGCCACTTGGTTCCATGATAGTGACAACCCTTACAGGACTTGGCATTATTGTGGTTCCTACGTCACAAGAACCTCAGGGAGTGCAGCAAGCATGATTAACGGGGTGATCAAGATCTTGACATACCCCTGGGACAGGATAGAGGAAGTCACGAGAATGGCAATGACAGACACAACTCCTTTTGGACAACAAAGAGTGTTCAAGGAAAAAGTTGACACCAGAGCAAAGGATCCACCAGCAGGGACCAGGAAAATCATGAAGGTTGTCAATAGGTGGCTATTCCGTCACTTGGCCAGAGAAAAGAACCCCAGGTTGTGCACAAAGGAGGAGTTTATAGCAAAAGTTCGCAGTCATGCAGCCATCGGAGCTTTCCTGGAAGAGCAAGAACAGTGGAAGACTGCCAATGAAGCTGTCCAAGATCCGAAGTTCTGGGAATTAGTGGATGAAGAACGACGGCTGCATCAGCAGGGCAGGTGCCGAACTTGTGTGTACAACATGATGGGGAAGAGAGAAAAGAAGCTGTCAGAGTTTGGAAAGGCGAAGGGAAGCCGTGCCATCTGGTACATGTGGCTGGGAGCCCGATATCTTGAGTTTGAAGCCCTGGGATTCCTGAATGAGGACCACTGGGCATCCAGGGAGAACTCAGGGGGAGGGGTTGAAGGTATCGGTCTACAATATCTAGGCTACGTGATCAGGGACCTGGCTGCACTAGAGGGTGGTGGATTCTATGCGGATGACACAGCTGGATGGGACACACGCATAACAGAGGCGGATCTGGATGATGAACAGGAAATCTTGAACTACATGAGCCCACACCATAGGAAGTTGGCGCTGGCTGTAATGGAAATGACATACAAAAACAAAGTGGTGAAAGTCCTGAGGCCAGCTCCAGGTGGGAAAGCTTACATGGATGTCATAAGCCGGCGGGACCAGAGAGGATCTGGGCAGGTGGTGACTTACGCCTTGAACACCATCACCAACCTGAAGGTTCAACTGATTAGGATGGCGGAGGCAGAGATGGTGATACACCACCAGCATGTCCAGGACTGTGACGACACGGCTTTGACCAAGCTTGAAGCATGGCTCGCTGAGCATGGCTGCGACAGGCTTAAGAGGATGGCAGTGAGTGGAGATGACTGTGTTGTCCGACCCATTGATGACAGGTTTGGCCTGGCTCTGTCCCATCTCAATGCCATGTCAAAGGTGCGAAAAGACATATCTGAATGGCAGCCATCAAAAGGATGGGATGACTGGGAGAGTGTGCCCTTTTGCTCTCACCACTTTCATGAACTGCAATTGAAGGATGGCAGGAGAATTGTAGTGCCTTGCCGGGATCAAGATGAGCTGGTTGGCAGGGGGAGAGTGTCTCCAGGGAATGGTTGGATGATCAAGGAGACAGCATGCCTTAGCAAGGCCTACGCCAACATGTGGTCACTGATGTACTTTCACAAGAGGGACATGAGGCTGCTTTCACTGGCTGTTTCTTCTGCTGTTCCCACATCTTGGGTTCCACAGGGACGCACCACGTGGTCTGTTCATGGGAAGGGAGAGTGGATGACCACAGAAGACATGCTTGAGGTGTGGAACAGAGTGTGGATAACCAACAATCCACACATGCAGGACAAAACGACGGTGAAGGAGTGGCGAGACATCCCTTACCTGACCAAGAGACAGGACAAGCTTTGTGGATCACTGATTGGGATGACCAACAGAGCCACTTGGGCATCTCACATCCACTTGGTAATACACCGCATCCGGACACTGATTGGGAAAGAGAGATACACTGACTACCTGACAGTCATGGATAGGTACTCTGTGGATGCTGATCTGCAGCCCGGTGAGCTCATTTGA
>SA1_MH018096_M211_BRMG_2017
--GTCTGGTCGTAAAGCTCAGGGAAAAACCCTGGGCGTCAATATGGTTCGACGAGGAGTCCGCTCCTTGTCAAGCAAAATAAAACAAAAAACAAAACAAATTGGAAGTAGACCTGGACCTTCAAGAGGCGTTCAAGGATTTGTTTTTTTCTTTTTGTTCAACGTTTTGACTGGAAAGAAGATTACTGCTCATCTGAAGAAACTATGGAGAATGCTGGACCCAAGACAGGGCTTAGTTGTCCTGAGGAAGGTTAAGAGGGTGGTGGCGAGTCTGATGAGAGGTTTGTCCTCGAGGAAACGCCGATCCCAAGATGTTTTGACTATACAATTTTTAATTCTGGGAATGCTGCTGATGGTTGGTGGAGTGACCCTGGTACGCAGAAACAGATGGTTACTTCTGAATGTTACATCTGAGGACCTTGGGAAAACCTTCTCCGTTGGCACAGGCAACTGCACAACCAACATTCTGGAGGCCAAATACTGGTGTCCAGATTCCATGGAATACAACTGCCCCAATCTCAGTCCAAGAGAAGAGCCTGATGACATAGACTGTTGGTGCTATGGAGTGGAAAATGTCAGAGTCGCTTATGGCAAGTGTGATTCAGCGGGTAGGTCAAGAAGGTCCAGAAGGGCCATTGACTTACCCACACATGAAAATCATGGCTTAAAGACCCGGCAAGAAAAGTGGATGACTGGAAGAATGGGCGAGAGACAGCTGCAGAAAATTGAAAGATGGCTGGTGAGGAACCCCTTCTTTGCGGCAACAGCCTTGGCCATTGCCTACCTGGTGGGGAGCAACATGACGCAACGAGTTGTCATTGCCCTGCTAGTCTTGGCTGTTGGCCCAGCCTATTCGGCTCACTGTATAGGAATAACCGACAGGGATTTCATTGAGGGGGTGCATGGGGGAACCTGGGTTTCAGCCACCTTGGAACAGGACAAGTGTGTCACTGTGATGGCCCCCGACAAGCCTTCACTAGACATATCACTAGAAACAGTTGCCATTGATGGACCTGCTGAGGCAAGGAAGGTGTGCTACAGTGCAGTCTTGACCAACGTGAAGATCAATGACAAGTGCCCCAGCACTGGTGAAGCCCACTTGGAAGAAGAAAATGAAGGAGACAATGCTTGCAAGCGAACTTACTCCGATAGAGGTTGGGGAAATGGTTGTGGCTTGTTTGGAAAAGGAAGCATTGTGGCATGTGCCAAGTTTACCTGTGCCAAATCCATGAGTCTATTTGAGGTTGATCAGACCAAAATTCAGTATGTCATTAGGGCACAGCTACATGTCGGAGCCAAGCAGGAGAACTGGAACACTGACATCAAAACTCTCAAGTTTGATGCCCTGTCGGGCTCTCAGGAAGCTGAGTTCACTGGATACGGGAGGGCCACACTGGAGTGCCAGGTGCAGACCGCAGTGGACTTCAGTAACAGTTACATTGCAGAGATGGAGAAAGAGAGCTGGATTGTGGATAAACAGTGGGCCCAAGACCTGACCCTACCTTGGCAGAGTGGAAGTGGCGGCGTGTGGAGAGAGATGCATCATCTCGTGGAATTTGAGCCTCCACATGCCGCAACTATCAAAGTGTTAGCCCTTGGAAACCAAGAAGGATCCTTGAAGACTGCTCTCACTGGTGCAATGCGAGTCACAAAAGACACAAACAACAGCAAGCTGTATAAGCTGCATGGGGGGCATGTCGCGTGTAGGGTGAAGTTGTCAGCTCTCACACTTAAGGGAACATCCTACAAGATGTGTACCGACAAAATGTCTTTTGTCAAGAACCCAACTGACACTGGACATGGCACTGCAGTGATGCAAGTGAAGGTGCCAAAAGGAGCACCCTGCAGGATTCCAGTAATGGTCGCCGATGATCTCACAGCGGCAGTCAACAAGGGCATCTTGGTCACAGTCAATCCAATAGCCTCCACCAATGATGATGAAGTGTTGATCGAGGTGAATCCTCCCTTTGGGGATAGTTACATCATAGTTGGGACAGGGGATTCACGCCTGACTTACCAGTGGCACAAGGAAGGCAGCTCAATAGGGAAGTTGTTTACTCAGACCATGAAGGGCGCAGAGCGTCTGGCCGTCATGGGAGATGCTGCCTGGGACTTTGGTTCTGCTGGAGGATTCTTCACATCAGTCGGAAAAGGCATACACACTGTGTTTGGCTCTGCCTTCCAAGGACTGTTTGGTGGCTTGAGCTGGATAACAAAGGTCATCATGGGGGTAGTCCTCATATGGGTTGGCATTAACACAAGGAATATGACAATGTCCATGAGCATGATCCTAGTTGGAGTCATCATGATGTTCCTGTCCCTAGGAGTTGGGGCGGACCAAGGATGTGCAATAAACTTTGGCAAGAGAGAACTCAAGTGTGGGGATGGCATCTTCGTCTTTAGAGATTCAGATGACTGGCTGAACAAGTATTCATACTATCCAGAGGACCCAGTAAAACTTGCTTCAATAGTGAAAGCTTCCTTTGAGGAAGGGAAGTGTGGCCTGAACTCAGTCGACTCCCTGGAACATGAGATGTGGAGAAGCAGGGCAGATGAGATCAATGCCATTCTTGAGGAAAATGAGGTAGACATCTCAGTGGTGGTCCAAGACTCAAAAAACATTTATCAGAGAGGGACACATCCGTTTTCCAGAATACGTGATGGCCTACAATACGGCTGGAAGACTTGGGGCAAAAACCTTGTGTTCTCCCCAGGAAGAAAGAATGGAAGCTTCATCATAGATGGGAAGTCCAGGAAAGAGTGTCCGTTCTCAAACAGAGTGTGGAATTCCTTCCAGATAGAAGAGTTTGGGACAGGAGTGTTCACCACCCGAGTGTACATGGATGCAGTCTTTGAGTACACTATGGATTGTGATGGATCCATCCTGGGTGCAGCAGTGAATGGAAAGAAGAGCGCGCATGGGTCCCCAACATTCTGGATGGGAAGCCATGAGGTGAATGGAACATGGATGATTCATACTCTAGAGACACTGGACTACAAGGAATGTGAATGGCCGCTGACACACACGATTGGAACATCAGTTGAAGAGAGTGACATGTTCATGCCGAGGTCAATTGGGGGTCCAGTTAGCTCCCACAACCACATTCCGGGATATAAGGTCCAGACAAACGGACCCTGGATGCAGGTGCCACTAGAGGTGAAAAGGGAAGCTTGCCCAGGAACCAGTGTGGTTGTTGACGGAGGCTGTGATGGGCGTGGGAAGTCGACCAGATCGACCACTGACAGCGGGAAGATCATTCCTGAATGGTGTTGCCGCTCATGCACAATGCCACCAGTGAGCTTCCACGGGAGTGATGGTTGCTGGTATCCTATGGAGATTAGACCAAAGAAGACACATGACAGCCACCTGGTCCGCTCATGGGTAACGGCTGGAGAGATCCATGCAATCCCCTTTGGGTTGGTGAGCATGATGATAGCCATGGAAGTGGTATTGAGGAAGAGACAGGGACCCAAGCAAATACTGGTTGGGGGCATGGTGCTTCTAGGAGCCATGCTAGTTGGACAGGTGACTATCTTGGACTTGCTGAAGCTCACAGTGGCGGTTGGACTGCACTTTCATGAGATGAATAATGGAGGGGATGCCATGTATATGGCCCTGATCGCTGCTTTCTCAATCAGACCAGGGCTGCTCATCGGCTTTGGATTGAGGACGCTGTGGAGCCCCCGAGAACGCCTCGTGCTGACCCTGGGGGCCGCCATGGTGGAGATTGCTTTGGGTGGCATGATGGGAGGTCTGTGGAAGTACCTGAACGCAGTGTCCCTTTGCATCCTGACAATAAACGCTGTTGCCTCCAGAAAAGCATCAAATGTCATCCTGCCCTTGATGGCTCTGTTAACACCTGTGACAATGGCTGAGGTGAGACTTGCAACAATGCTCTTCTGCACTGTGGTCATCATCGGCGTTCTCCATCAGAACTCAAAGGACACTTCCATGCAGAAGACCATACCCCTGGTGGCCCTCACACTGACATCCTACCTGGGACTGACGCAGCCCTTCTTGGGCTTGTGTGCCTTCATGGCAACCCGAATATTCGGGCGAAGGAGCATCCCAGTGAATGAAGCGCTTGCAGCTGCTGGTCTCGTGGGAGTCTTGGCAGGGCTAGCTTTCCAGGAGATGGAAAATTTTCTAGGTCCAGTTGCAGTTGGAGGAATCCTGATGATGCTGGTCAGTGTGGCTGGGAGGGTAGATGGACTTGAACTCAGGAAGCTTGGGGAAGTTTCTTGGGAAGAAGAAGCTGAGATCAGTGGAAGTTCTGCCCGTTATGATGTAACTCTCAGTGAGCAAGGGGAATTTAAACTACTCTCTGAAGAGAAGGTGCCATGGGATCAGGTTGTGATGACTTCACTGGCTTTGGTCGGAGCTGCCATCCATCCATTTGCACTTTTATTGGTTCTTGCTGGCTGGTTGTTCCACGTCAAAGGAGCCAGAAGAAGTGGGGATGTCCTTTGGGACATTCCCACACCTAAAATCATTGAGGAGTGTGAATATCTAGAGGATGGAATCTACGGCATATTCCAGTCAACATTCCTAGGGGCCTCTCAACGGGGAGTGGGAGTGGCGCAGGGAGGGGTCTTCCATACGATGTGGCACGTCACGCGAGGGGCCTTTCTCGTTAGAAATGGCAAAAAGCTGGTTCCATCCTGGGCCTCAGTCAAGGAAGACCTTGTTGCTTATGGCGGCTCATGGAAGTTGGATGGTAGATGGGATGGAGAAGAGGAGGTTCAGTTGATAGCAGCTGCCCCCGGAAAAAACGTAGTGAATGTCCAAACAAAGCCAAGCCTATTCAAGGTTAAGAATGGAGGAGAAATTGGGGCGGTTGCCCTTGACTACCCAAGTGGCACTTCTGGTTCTCCCATCGTCAACAGGAATGGTGAGGTAATAGGGCTGTATGGCAATGGAATTCTTGTTGGTGACAACTCTTTTGTGTCTGCCATATCCCAAACTGAGGTGAAAGAGGAGGGGAAAGAGGAGCTACAGGAAATCCCGACAATGTTGAAGAAAGGGATGACAACCATTCTTGATTTCCATCCTGGAGCTGGGAAAACAAGACGTTTTCTTCCTCAGATCCTGGCTGAATGCGCACGAAGACGGTTGCGCACACTTGTGCTGGCTCCTACTAGAGTTGTCCTTTCTGAAATGAAGGAAGCCTTTCACGGTTTAGATGTCAAGTTTCACACACAGGCTTTCTCCGCTCACGGTAGCGGAAAAGAGGTCATTGACGCCATGTGTCATGCCACCCTGACATATAGAATGTTGGAACCAACCAGAGTGGTCAATTGGGAAGTGATCATCATGGACGAAGCACATTTTTTGGATCCGGCTAGCATAGCAGCCAGAGGCTGGGCGGCACATAGAGCCAGAGCAAATGAAAGTGCAACAATCTTGATGACTGCTACCCCTCCGGGAACCAGTGATGAATTTCCACATTCAAATGGGGAAATAGAGGATGTCCAAACGGACATTCCTAGTGAGCCTTGGAACACAGGTCATGACTGGATTTTGGCGGACAAAAGGCCCACGGCCTGGTTTCTTCCATCCATCAGGGCAGCAAATGTCATGGCAGCCTCTTTGCGCAAAGCTGGAAAGAGTGTGGTGGTGCTAAACAGGAAAACCTTTGAGAAAGAATACCCCACAATTAAACAGAAAAAACCTGATTTCATCTTGGCCACTGACATAGCTGAGATGGGAGCCAATCTCTGCGTGGAGAGAGTGTTGGATTGTAGGACGGCTTTCAAACCTGTGCTTGTGGATGAAGGGAGAAAGGTGGCAATAAAAGGGCCACTCCGGATTTCAGCTTCCTCCGCTGCCCAAAGGAGGGGGCGCATTGGAAGGAACCCTAACAGAGACGGGGATTCATACTACTACTCTGAGCCCACAAGTGAAGACAATGCGCATCATGTCTGCTGGCTTGAGGCCTCAATGCTCCTAGACAACATGGAGGTGAGAGGTGGGATGGTTGCTCCACTTTATGGCATAGAAGGAACAAAGACACCAGTTTCCCCAGGTGAAATGAGGCTAAGAGATGACCAGAGGAGAGTCTTCCGAGAGCTGGTGAGGAATTGTGACCTGCCTGTTTGGCTCTCATGGCAAGTGGCTAAGGCTGGATTGAAGACGAATGACCGAAAGTGGTGCTTTGAGGGCCCAGAAGAACATGAGATCTTGAATGACAGTGGTGAGACAGTAAAGTGCAGAGCCCCTGGAGGAGCCAAGAAGCCTCTGCGTCCACGGTGGTGCGATGAAAGGGTGTCGTCTGACCAGAGTGCGCTTGCCGACTTCATAAAGTTTGCTGAGGGCAGGAGAGGGGCTGCTGAGATGCTGGTCGTGCTGAGTGAACTCCCAGACTTCTTGGCCAAGAAAGGTGGAGAGGCGGTGGATACTATCAGCGTGCTCTTGCACTCTGAGGAAGGTTCCAGAGCTTACCGCAATGCATTGTCAATGATGCCTGAGGCAATGACAACAGTCATGCTGTTTGTTCTGGCCGGGCTGCTGACGTCTGGAATGGTTATCTTTTTCATGTCTCCCAAGGGTATCAGCAGAATGTCTATGGCAATGGGCACGATGGCTGGTTGTGGATACCTCATGTTTCTTGGAGGCGTCAAACCCACCCACATCTCTTACATCATGCTAATATTCTTTGTCTTGATGGTGGTTGTGGTTCCGGAGCCGGGGCAGCAGAGAACCATTCAGGACAATCAAGTGGCTTATCTTATTATTGGCATCCTGACGCTGATTTCTGTGGTGGCAGCCAATGAACTAGGCATGCTGGAAAAGACTAAGGAAGACCTCTTTGGAAAAAAGAATTTGATTCCATCTAGTGCCGCA---CCTTGGAGCTGGCCAGATTTTGACTTGAAACCAGGAGCTGCTTGGACTGTCTATGTTGGCATTGTCACAATGCTCTCCCCAATGCTGCACCACTGGATCAAGGTTGAGTATGGTAATCTGTCTTTGTCTGGAATTGCACAGTCAGCCTCAGTTTTGTCATTCATGGACAAGGGCATCCCGTTTATGAAGATGAACATCTCGGTCATAATTCTACTGGTCAGTGGCTGGAATTCAATAACGGTGATGCCCCTGCTTTGTGGCATTGGATGCGCCATGCTACACTGGACTCTCATCCTGCCCGGAATAAAAGCGCAGCAGTCAAAGCTGGCACAGAGGAGGGTGTTTCATGGTGTTGCTAAGAATCCGGTGGTTGATGGGAATCCAACAGTCGACATTGAGGAAGCCCCGGAAATGCCTGCCCTCTATGAGAAGAAGTTGGCATTGTATCTTCTGCTTGCCCTTAGCTTGGCCTCTGTTGCCATGTGTAGAACACCCTTCTCACTGGCTGAAGGCATTGTGCTGGCATCAGCAGCCCTGGGACCGCTCATCGAGGGAAATACCAGCCTCTTGTGGAATGGACCCATGGCTGTGTCCATGACAGGAGTCATGCGGGGGAACTACTATGCTTTTGTGGGTGTTATGTACAATCTCTGGAAGATGAAGACTGGACGCAGGGGGAGAGCGAATGGGAAGACCCTGGGTGAGGTCTGGAAAAGGGAGCTGAACCTGCTGGACAAACAGCAGTTTGAGCTGTATAAACGGACAGACATTGTGGAGGTGGACCGTGACACAGCTCGCCGACACCTGGCTGAAGGGAAAGTGGACACCGGAGTGGCCGTCTCGAGAGGGACCGCAAAATTGAGATGGTTCCATGAACGTGGCTATGTCAAGTTGGAAGGAAGAGTGACTGACCTGGGATGTGGGCGTGGTGGCTGGTGCTACTACGCTGCTGCACAGAGAGAAGTGAGTGGGGTCAGGGGATTCACCCTTGGAAAGGAAGGCCACGAAAAGCCCATGAATGTGCAGAGCCTGGGGTGGAACATCATCACCTTCAAGGACAAGACTGATGTCCATCGCCTTGAGCCGATAAAGTGTGATACCCTGCTGTGCGACATTGGAGAGTCGTCCCCATCATCAGTGACCGAAGGGGAAAGAACCATGAGAGTTCTTGACACTGTTGAGAAATGGTTGAGCTGTGGTGTTGAAAGCTTCTGTGTGAAGGTGTTGGCTCCATACATGCCTGATGTGCTTGAAAAGTTAGAGTTGCTCCAAAGGAGGTTTGGTGGAACGGTAATCAGGAATCCCCTCTCTAGAAATTCAACCCACGAGATGTATTATGTGTCGGGAGCCCGCAGTAACATCACGTTCACTGTGAATCAAACATCCCGCCTCTTAATGAGGAGAATGAGGCGCCCGACAGGCAAGGTGACTCTTGAAGCCGATGTCATCCTCCCAATTGGAACACGCAGTGTGGAAACAGATAAAGGACCACTTGATAGGGCAGCCATTGAAGAGAGGGTTGAAAGAATAAAATCAGAATACACCGCCACTTGGTTCCATGATAGTGACAACCCTTACAGGACTTGGCATTATTGTGGTTCCTACGTCACAAGAACCTCAGGGAGTGCAGCAAGCATGATTAACGGGGTGATTAAGATCTTGACATACCCCTGGGACAGGATAGAGGAAGTCACGAGAATGGCAATGACAGACACAACTCCTTTTGGACAACAAAGAGTGTTCAAGGAAAAAGTTGACACCAGAGCAAAGGATCCACCAGCAGGGACCAGGAAAATCATGAAGGTTGTCAATAGGTGGCTATTCCGTCACTTGGCCAGAGAAAAGAACCCCAGGTTGTGCACAAAGGAGGAGTTTATAGCAAAAGTTCGCAGTCATGCAGCCATCGGAGCTTTCCTGGAAGAGCAAGAACAGTGGAAGACTGCCAATGAAGCTGTCCAAGATCCGAAGTTCTGGGAATTAGTGGATGAAGAACGACGGCTGCATCAGCAGGGCAGGTGCCGAACTTGTGTGTACAACATGATGGGGAAGAGAGAAAAGAAGCTGTCAGAGTTTGGAAAGGCGAAGGGAAGCCGTGCCATCTGGTACATGTGGCTGGGAGCCCGATATCTTGAGTTTGAAGCCCTGGGATTCCTGAATGAGGACCACTGGGCATCCAGGGAGAACTCAGGGGGAGGGGTTGAAGGTATCGGTCTACAATATCTAGGCTACGTGATCAGGGACCTGGCTGCACTAGAGGGTGGTGGATTCTATGCGGATGACACAGCTGGATGGGACACACGCATAACAGAGGCGGATCTGGATGATGAACAGGAAATCTTGAACTACATGAGCCCACACCATAGGAAGTTGGCGCTGGCTGTAATGGAAATGACATACAAAAACAAAGTGGTGAAAGTCCTGAGGCCAGCTCCAGGTGGGAAAGCTTACATGGATGTCATAAGCCGGCGGGACCAGAGAGGATCTGGGCAGGTGGTGACTTACGCCTTGAACACCATCACCAACCTGAAGGTTCAACTGATTAGGATGGCGGAGGCAGAGATGGTGATACACCACCAGCATGTCCAGGACTGTGACGACACGGCTTTGACCAAGCTTGAAGCATGGCTCGCTGAGCATGGCTGCGACAGGCTTAAGAGGATGGCAGTGAGTGGAGATGACTGTGTTGTCCGACCCATTGATGACAGGTTTGGCCTGGCTCTGTCCCATCTCAATGCCATGTCAAAGGTGCGAAAAGACATATCTGAATGGCAGCCATCAAAAGGATGGGATGACTGGGAGAGTGTGCCCTTCTGCTCTCACCACTTTCATGAACTGCAATTGAAGGATGGCAGGAGAATTGTAGTGCCTTGCCGGGATCAAGATGAGCTGGTTGGCAGAGGGAGAGTGTCTCCAGGGAATGGTTGGATGATCAAGGAGACAGCATGCCTTAGCAAGGCCTACGCCAACATGTGGTCACTGATGTACTTTCACAAGAGGGACATGAGGCTGCTTTCACTGGCTGTTTCTTCTGCTGTTCCCACATCTTGGGTTCCACAGGGACGCACCACGTGGTCTGTTCATGGGAAGGGAGAGTGGATGACCACAGAAGACATGCTTGAGGTGTGGAACAGAGTGTGGATAACCAACAATCCACACATGCAGGACAAAACGACGGTGAAGGAGTGGCGAGACATCCCTTACCTGACCAAGAGACAGGACAAGCTTTGTGGATCACTGATTGGGATGACCAACAGAGCCACTTGGGCATCTCACATCCACTTGGTAATACACCGCATCCGGACACTGATTGGGAAAGAGAGATACACTGACTACCTGACAGTTATGGATAGGTACTCTGTGGATGCTGATCTG---------------------
>SA1_MH018095_M210_BRMG_2017
--GTCTGGTCGTAAAGCTCAGGGAAAAACCCTGGGCGTCAATATGGTTCGACGAGGAGTCCGCTCCTTGTCAAGCAAAATAAAACAAAAAACAAAACAAATTGGAAGTAGACCTGGACCTTCAAGAGGCGTTCAAGGATTTGTTTTTTTCTTTTTGTTCAACGTTTTGACTGGAAAGAAGATTACTGCTCATCTGAAGAAACTATGGAGAATGCTGGACCCAAGACAGGGCTTAGTTGTCCTGAGGAAGGTTAAGAGGGTGGTGGCGAGTCTGATGAGAGGTTTGTCCTCGAGGAAACGCCGATCCCAAGATGTTTTGACTATACAATTTTTAATTCTGGGAATGCTGCTGATGGTTGGTGGAGTGACCCTGGTACGCAGAAACAGATGGTTACTTCTGAATGTTACATCTGAGGACCTTGGGAAAACCTTCTCCGTTGGCACAGGCAACTGCACAACCAACATTCTGGAGGCCAAATACTGGTGTCCAGATTCCATGGAATACAACTGCCCCAATCTCAGTCCAAGAGAAGAGCCTGATGACATAGACTGTTGGTGCTATGGAGTGGAAAATGTCAGAGTCGCTTATGGCAAGTGTGATTCAGCGGGTAGGTCAAGAAGGTCCAGAAGGGCCATTGACTTACCCACACATGAAAATCATGGCTTAAAGACCCGGCAAGAAAAGTGGATGACTGGAAGAATGGGCGAGAGACAGCTGCAGAAAATTGAAAGATGGCTGGTGAGGAACCCCTTCTTTGCGGCAACAGCCTTGGCCATTGCCTACCTGGTGGGGAGCAACATGACGCAACGAGTTGTCATTGCCCTGCTAGTCTTGGCTGTTGGCCCAGCCTATTCGGCTCACTGTATAGGAATAACCGACAGGGATTTCATTGAGGGGGTGCATGGGGGAACCTGGGTTTCAGCCACCTTGGAACAGGACAAGTGTGTCACTGTGATGGCCCCCGACAAGCCTTCACTAGACATATCACTAGAAACAGTTGCCATTGATGGACCTGCTGAGGCAAGGAAGGTGTGCTACAGTGCAGTCTTGACCAACGTGAAGATCAATGACAAGTGCCCCAGCACTGGTGAAGCCCACTTGGAAGAAGAAAATGAAGGAGACAATGCTTGCAAGCGAACTTACTCCGATAGAGGTTGGGGAAATGGTTGTGGCTTGTTTGGAAAAGGAAGCATTGTGGCATGTGCCAAGTTTACCTGTGCCAAATCCATGAGTCTATTTGAGGTTGATCAGACCAAAATTCAGTATGTCATTAGGGCACAGCTACATGTCGGAGCCAAGCAGGAGAACTGGAACACTGACATCAAAACTCTCAAGTTTGATGCCCTGTCGGGCTCTCAGGAAGCTGAGTTCACTGGATACGGGAGGGCCACACTGGAGTGCCAGGTGCAGACCGCAGTGGACTTCAGTAACAGTTACATTGCAGAGATGGAGAAAGAGAGCTGGATTGTGGATAAACAGTGGGCCCAAGACCTGACCCTACCTTGGCAGAGTGGAAGTGGCGGCGTGTGGAGAGAGATGCATCATCTCGTGGAATTTGAGCCTCCACATGCCGCAACTATCAAAGTGTTAGCCCTTGGAAACCAAGAAGGATCCTTGAAGACTGCTCTCACTGGTGCAATGCGAGTCACAAAAGACACAAACAACAGCAAGCTGTATAAGCTGCATGGGGGGCATGTCGCGTGTAGGGTGAAGTTGTCAGCTCTCACACTTAAGGGAACATCCTACAAGATGTGTACCGACAAAATGTCCTTTGTCAAGAACCCAACTGACACTGGACATGGCACTGCAGTGATGCAAGTGAAGGTGCCAAAAGGAGCACCCTGCAGGATTCCAGTAATGGTCGCCGATGATCTCACAGCGGCAGTCAACAAGGGCATCTTGGTCACAGTCAATCCAATAGCCTCCACCAATGATGATGAAGTGTTGATCGAGGTGAATCCTCCCTTTGGGGATAGTTACATCATAGTTGGGACAGGGGATTCACGCCTGACTTACCAGTGGCACAAGGAAGGCAGCTCAATAGGGAAGTTGTTTACTCAGACCATGAAGGGCGCAGAGCGTCTGGCCGTCATGGGAGATGCTGCCTGGGACTTTGGTTCTGCTGGAGGATTCTTCACATCAGTCGGAAAAGGCATACACACTGTGTTTGGCTCTGCCTTCCAAGGACTGTTTGGTGGCTTGAGCTGGATAACAAAGGTCATCATGGGGGTAGTCCTCATATGGGTTGGCATTAACACAAGGAATATGACAATGTCCATGAGCATGATCCTAGTTGGAGTCATCATGATGTTCCTGTCCCTAGGAGTTGGGGCGGACCAAGGATGTGCAATAAACTTTGGCAAGAGAGAACTCAAGTGTGGGGATGGCATCTTCGTCTTTAGAGATTCAGATGACTGGCTGAACAAGTATTCATACTATCCAGAGGACCCAGTAAAACTTGCTTCAATAGTGAAAGCTTCCTTTGAGGAAGGGAAGTGTGGCCTGAACTCAGTCGACTCCCTGGAACATGAGATGTGGAGAAGCAGGGCAGATGAGATCAATGCCATTCTTGAGGAAAATGAGGTAGACATCTCAGTGGTGGTCCAAGACTCAAAAAACATTTATCAGAGAGGGACACATCCGTTTTCCAGAATACGTGATGGCCTACAATATGGCTGGAAGACTTGGGGCAAAAACCTTGTGTTCTCCCCAGGAAGAAAGAATGGAAGCTTCATCATAGATGGGAAGTCCAGGAAAGAGTGTCCGTTCTCAAACAGAGTGTGGAATTCCTTCCAGATAGAAGAGTTTGGGACAGGAGTGTTCACCACCCGAGTGTACATGGATGCAGTCTTTGAGTACACTATGGATTGTGATGGATCCATCCTGGGTGCAGCAGTGAATGGAAAGAAGAGCGCGCATGGGTCCCCAACATTCTGGATGGGAAGCCATGAGGTGAATGGAACATGGATGATTCATACTCTAGAGACACTGGACTACAAGGAATGTGAATGGCCGCTGACACACACGATTGGAACATCAGTTGAAGAGAGTGACATGTTCATGCCGAGGTCAATTGGGGGTCCAGTTAGCTCCCACAACCACATTCCGGGATATAAGGTCCAGACAAACGGACCCTGGATGCAGGTGCCACTAGAGGTGAAAAGGGAAGCTTGCCCAGGAACCAGTGTGGTTGTTGACGGAGGCTGTGATGGGCGTGGGAAGTCGACCAGATCGACCACTGACAGCGGGAAGATCATTCCTGAATGGTGTTGCCGCTCATGCACAATGCCACCAGTGAGCTTCCACGGGAGTGATGGTTGCTGGTATCCTATGGAGATTAGACCAAAGAAGACACATGACAGCCACCTGGTCCGCTCATGGGTAACGGCTGGAGAGATCCATGCAATCCCCTTTGGGTTGGTGAGCATGATGATAGCCATGGAAGTGGTATTGAGGAAGAGACAGGGACCCAAGCAAATACTGGTTGGGGGCATGGTGCTTCTAGGAGCCATGCTAGTTGGACAGGTGACTATCTTGGACTTGCTGAAGCTCACAGTGGCGGTTGGACTGCACTTTCATGAGATGAATAATGGAGGGGATGCCATGTATATGGCCCTGATCGCTGCTTTCTCAATCAGACCAGGGCTGCTCATCGGCTTTGGATTGAGGACGCTGTGGAGCCCCCGAGAACGCCTCGTGCTGACCCTGGGGGCCGCCATGGTGGAGATTGCTTTGGGTGGCATGATGGGAGGTCTGTGGAAGTACCTGAACGCAGTGTCCCTTTGCATCCTGACAATAAACGCTGTTGCCTCCAGAAAAGCATCAAATGTCATCCTGCCCTTGATGGCTCTGTTAACACCTGTGACAATGGCTGAGGTGAGACTTGCAACAATGCTCTTCTGCACTGTGGTCATCATCGGCGTTCTCCATCAGAACTCAAAGGACACTTCCATGCAGAAGACCATACCCCTGGTGGCCCTCACACTGACATCCTACCTGGGACTGACGCAGCCCTTCTTGGGCTTGTGTGCCTTCATGGCAACCCGAATATTCGGGCGAAGGAGCATCCCAGTGAATGAAGCGCTTGCAGCTGCTGGTCTCGTGGGAGTCTTGGCAGGGCTAGCTTTCCAGGAGATGGAAAATTTTCTAGGTCCAGTTGCAGTTGGAGGAATCCTGATGATGCTGGTCAGTGTGGCTGGGAGGGTAGATGGACTTGAACTCAGGAAGCTTGGGGAAGTTTCTTGGGAAGAAGAAGCTGAGATCAGTGGAAGTTCTGCCCGTTATGATGTAACTCTCAGTGAGCAAGGGGAATTTAAACTACTCTCTGAAGAGAAGGTGCCATGGGATCAGGTTGTGATGACTTCACTGGCTTTGGTCGGAGCTGCCATCCATCCATTTGCACTTTTATTGGTTCTTGCTGGCTGGTTGTTCCACGTCAAAGGAGCCAGAAGAAGTGGGGATGTCCTTTGGGACATTCCCACACCTAAAATCATTGAGGAGTGTGAATATCTAGAGGATGGAATCTACGGCATATTCCAGTCAACATTCCTAGGGGCCTCTCAACGGGGAGTGGGAGTGGCGCAGGGAGGGGTCTTCCATACGATGTGGCACGTCACGCGAGGGGCCTTTCTCGTTAGAAATGGCAAAAAGCTGGTTCCATCCTGGGCCTCAGTCAAGGAAGACCTTGTTGCTTATGGCGGCTCATGGAAGTTGGATGGTAGATGGGATGGAGAAGAGGAGGTTCAGTTGATAGCAGCTGCCCCCGGAAAAAACGTAGTGAATGTCCAAACAAAGCCAAGCCTATTCAAGGTTAAGAATGGAGGAGAAATTGGGGCGGTTGCCCTTGACTACCCAAGTGGCACTTCTGGTTCTCCCATCGTCAACAGGAATGGTGAGGTAATAGGGCTGTATGGCAATGGAATTCTTGTTGGTGACAACTCTTTTGTGTCTGCCATATCCCAAACTGAGGTGAAAGAGGAGGGGAAAGAGGAGCTACAGGAAATCCCGACAATGTTGAAGAAAGGGATGACAACCATTCTTGATTTCCATCCTGGAGCTGGGAAAACAAGACGTTTTCTTCCTCAGATCCTGGCTGAATGCGCACGAAGACGGTTGCGCACACTTGTGCTGGCTCCTACTAGAGTTGTCCTTTCTGAAATGAAGGAAGCCTTTCACGGTTTAGATGTCAAGTTTCACACACAGGCTTTCTCCGCTCACGGTAGCGGAAAAGAGGTCATTGACGCCATGTGTCATGCCACCCTGACATATAGAATGTTGGAACCAACCAGAGTGGTCAATTGGGAAGTGATCATCATGGACGAAGCACATTTTTTGGATCCGGCTAGCATAGCAGCCAGAGGCTGGGCGGCACATAGAGCCAGAGCAAATGAAAGTGCAACAATCTTGATGACTGCTACCCCTCCGGGAACCAGTGATGAATTTCCACATTCAAATGGGGAAATAGAGGATGTCCAAACGGACATTCCTAGTGAGCCTTGGAACACAGGTCATGACTGGATTTTGGCGGACAAAAGGCCCACGGCCTGGTTTCTTCCATCCATCAGGGCAGCAAATGTCATGGCAGCCTCTTTGCGCAAAGCTGGAAAGAGTGTGGTGGTGCTAAACAGGAAAACCTTTGAGAAAGAATACCCCACAATTAAACAGAAAAAACCTGATTTCATCTTGGCCACTGACATAGCTGAGATGGGAGCCAATCTCTGCGTGGAGAGAGTGTTGGATTGTAGGACGGCTTTCAAACCTGTGCTTGTGGATGAAGGGAGAAAGGTGGCAATAAAAGGGCCACTCCGGATTTCAGCTTCCTCCGCTGCCCAAAGGAGGGGGCGCATTGGAAGGAACCCTAACAGAGACGGGGATTCATACTACTACTCTGAGCCCACAAGTGAAGACAATGCGCATCATGTCTGCTGGCTTGAGGCCTCAATGCTCCTAGACAACATGGAGGTGAGAGGTGGGATGGTTGCTCCACTTTATGGCATAGAAGGAACAAAGACACCAGTTTCCCCAGGTGAAATGAGGCTAAGAGATGACCAGAGGAGAGTCTTCCGAGAGCTGGTGAGGAATTGTGACCTGCCTGTTTGGCTCTCATGGCAAGTGGCTAAGGCTGGATTGAAGACGAATGACCGAAAGTGGTGCTTTGAGGGCCCAGAAGAACATGAGATCTTGAATGACAGTGGTGAGACAGTAAAGTGCAGAGCCCCTGGAGGAGCCAAGAAGCCTCTGCGTCCACGGTGGTGCGATGAAAGGGTGTCGTCTGACCAGAGTGCGCTTGCCGACTTCATAAAGTTTGCTGAGGGCAGGAGAGGGGCTGCTGAGATGCTGGTCGTGCTGAGTGAACTCCCAGACTTCTTGGCCAAGAAAGGTGGAGAGGCGGTGGATACTATCAGCGTGCTCTTGCACTCTGAGGAAGGTTCCAGAGCTTACCGCAATGCATTGTCAATGATGCCTGAGGCAATGACAACAGTCATGCTGTTTGTTCTGGCCGGGCTGCTGACGTCTGGAATGGTTATCTTTTTCATGTCTCCCAAGGGTATCAGCAGAATGTCTATGGCAATGGGCACGATGGCTGGTTGTGGATACCTCATGTTTCTTGGAGGCGTCAAACCCACCCACATCTCTTACATCATGCTAATATTCTTTGTCTTGATGGTGGTTGTGGTTCCGGAGCCGGGGCAGCAGAGAACCATTCAGGACAATCAAGTGGCTTATCTTATTATTGGCATCCTGACGCTGATTTCTGTGGTGGCAGCCAATGAACTAGGCATGCTGGAAAAGACTAAGGAAGACCTCTTTGGAAAAAAGAATTTGATTCCATCTAGTGCCGCA---CCTTGGAGCTGGCCAGATTTTGACTTGAAACCAGGAGCTGCTTGGACTGTCTATGTTGGCATTGTCACAATGCTCTCCCCAATGCTGCACCACTGGATCAAGGTTGAGTATGGTAATCTGTCTTTGTCTGGAATTGCACAGTCAGCCTCAGTTTTGTCATTCATGGACAAGGGCATCCCGTTTATGAAGATGAACATCTCGGTCATAATTCTACTGGTCAGTGGCTGGAATTCAATAACGGTGATGCCCCTGCTTTGTGGCATTGGATGCGCCATGCTACACTGGACTCTCATCCTGCCCGGAATAAAAGCGCAGCAGTCAAAGCTGGCACAGAGGAGGGTGTTTCATGGTGTTGCTAAGAATCCGGTGGTTGATGGGAATCCAACAGTCGACATTGAGGAAGCCCCGGAAATGCCTGCCCTCTATGAGAAGAAGTTGGCATTGTATCTTCTGCTTGCCCTTAGCTTGGCCTCTGTTGCCATGTGTAGAACACCCTTCTCACTGGCTGAAGGCATTGTGCTGGCATCAGCAGCCCTGGGACCGCTCATCGAGGGAAATACCAGCCTCTTGTGGAATGGACCCATGGCTGTGTCCATGACAGGAGTCATGCGGGGGAACTACTATGCTTTTGTGGGTGTTATGTACAATCTCTGGAAGATGAAGACTGGACGCAGGGGGAGAGCGAATGGGAAGACCCTGGGTGAGGTCTGGAAAAGGGAGCTGAACCTGCTGGACAAACAGCAGTTTGAGCTGTATAAACGGACAGACATTGTGGAGGTGGACCGTGACACAGCTCGCCGACACCTGGCTGAAGGGAAAGTGGACACCGGAGTGGCCGTCTCGAGAGGGACCGCAAAATTGAGATGGTTCCATGAACGTGGCTATGTCAAGTTGGAAGGAAGAGTGACTGACCTGGGATGTGGGCGTGGTGGCTGGTGCTACTACGCTGCTGCACAGAGAGAAGTGAGTGGGGTCAGGGGATTCACCCTTGGAAAGGAAGGCCACGAAAAGCCCATGAATGTGCAGAGCCTGGGGTGGAACATCATCACCTTCAAGGACAAGACTGATGTCCATCGCCTTGAGCCGATAAAGTGTGATACCCTGCTGTGCGACATTGGAGAGTCGTCCCCATCATCAGTGACCGAAGGGGAAAGAACCATGAGAGTTCTTGACACTGTTGAGAAATGGTTGAGCTGTGGTGTTGAAAGCTTCTGTGTGAAGGTGTTGGCTCCATACATGCCTGATGTGCTTGAAAAGTTAGAGTTGCTCCAAAGGAGGTTTGGTGGAACGGTAATCAGGAATCCCCTCTCTAGAAATTCAACCCACGAGATGTATTATGTGTCGGGAGCCCGCAGTAACATCACGTTCACTGTGAATCAAACATCCCGCCTCTTAATGAGGAGAATGAGGCGCCCGACAGGCAAGGTGACTCTTGAAGCCGATGTCATCCTCCCAATTGGAACACGCAGTGTGGAAACAGATAAAGGACCACTTGATAGGGCAGCCATTGAAGAGAGGGTTGAAAGAATAAAATCAGAATACACCGCCACTTGGTTCCATGATAGTGACAACCCTTACAGGACTTGGCATTATTGTGGTTCCTACGTCACAAGAACCTCAGGGAGTGCAGCAAGCATGATTAACGGGGTGATTAAGATCTTGACATACCCCTGGGACAGGATAGAGGAAGTCACGAGAATGGCAATGACAGACACAACTCCTTTTGGACAACAAAGAGTGTTCAAGGAAAAAGTTGACACCAGAGCAAAGGATCCACCAGCAGGGACCAGGAAAATCATGAAGGTTGTCAATAGGTGGCTATTCCGTCACTTGGCCAGAGAAAAGAACCCCAGGTTGTGCACAAAGGAGGAGTTTATAGCAAAAGTTCGCAGTCATGCAGCCATCGGAGCTTTCCTGGAAGAGCAAGAACAGTGGAAGACTGCCAATGAAGCTGTCCAAGATCCGAAGTTCTGGGAATTAGTGGATGAAGAACGACGGCTGCATCAGCAGGGCAGGTGCCGAACTTGTGTGTACAACATGATGGGGAAGAGAGAAAAGAAGCTGTCAGAGTTTGGAAAGGCGAAGGGAAGCCGTGCCATCTGGTACATGTGGCTGGGAGCCCGATATCTTGAGTTTGAAGCCCTGGGATTCCTGAATGAGGACCACTGGGCATCCAGGGAGAACTCAGGGGGAGGGGTTGAAGGTATCGGTCTACAATATCTAGGCTACGTGATCAGGGACCTGGCTGCACTAGAGGGTGGTGGATTCTATGCGGATGACACAGCTGGATGGGACACACGCATAACAGAGGCGGATCTGGATGATGAACAGGAAATCTTGAACTACATGAGCCCACACCATAGGAAGTTGGCGCTGGCTGTAATGGAAATGACATACAAAAACAAAGTGGTGAAAGTCCTGAGGCCAGCTCCAGGTGGGAAAGCTTACATGGATGTCATAAGCCGGCGGGACCAGAGAGGATCTGGGCAGGTGGTGACTTACGCCTTGAACACCATCACCAACCTGAAGGTTCAACTGATTAGGATGGCGGAGGCAGAGATGGTGATACACCACCAGCATGTCCAGGACTGTGACGATACGGCTTTGACCAAGCTTGAAGCATGGCTCGCTGAGCATGGCTGCGACAGGCTTAAGAGGATGGCAGTGAGTGGAGATGACTGTGTTGTCCGACCCATTGATGACAGGTTTGGCCTGGCTCTGTCCCATCTCAATGCCATGTCAAAGGTGCGAAAAGACATATCTGAATGGCAGCCATCAAAAGGATGGGATGACTGGGAGAGTGTGCCCTTCTGCTCTCACCACTTTCATGAACTGCAATTGAAGGATGGCAGGAGAATTGTAGTGCCTTGCCGGGATCAAGATGAGCTGGTTGGCAGAGGGAGAGTGTCTCCAGGGAATGGTTGGATGATCAAGGAGACAGCATGCCTTAGCAAGGCCTACGCCAACATGTGGTCACTGATGTACTTTCACAAGAGGGACATGAGGCTGCTTTCACTGGCTGTTTCTTCTGCTGTTCCCACATCTTGGGTTCCACAGGGACGCACCACGTGGTCTGTTCATGGGAAGGGAGAGTGGATGACCACAGAAGACATGCTTGAGGTGTGGAACAGAGTGTGGATAACCAACAATCCACACATGCAGGACAAAACGACGGTGAAGGAGTGGCGAGACATCCCTTACCTGACCAAGAGACAGGACAAGCTTTGTGGATCACTGATTGGGATGACCAACAGAGCCACTTGGGCATCTCACATCCACTTGGTAATACACCGCATCCGGACACTGATTGGGAAAGAGAGATACACTGACTACCTGACAGTTATGGATAGGTACTCTGTGGATGCTGATCTG---------------------
>SA1_MH018093_M138_BRMG_2017
--GTCTGGTCGTAAAGCTCAGGGAAAAACCCTGGGCGTCAATATGGTTCGACGAGGAGTCCGCTCCTTGTCAAGCAAAATAAAACAAAAAACAAAACAAATTGGAAGTAGACCTGGACCTTCAAGAGGCGTTCAAGGATTTGTTTTTTTCTTTTTGTTCAACGTTTTGACTGGAAAGAAGATTACTGCTCATCTGAAGAAACTATGGAGAATGCTGGACCCAAGACAGGGCTTAGTTGTCCTGAGGAAGGTTAAGAGGGTGGTGGCGAGTCTGATGAGAGGTTTGTCCTCGAGGAAACGCCGATCCCAAGATGTTTTGACTATACAATTTTTAATTCTGGGAATGCTGCTGATGGTTGGTGGAGTGACCCTGGTACGCAGAAACAGATGGTTACTTCTGAATGTTACATCTGAGGACCTTGGGAAAACCTTCTCCGTTGGCACAGGCAACTGCACAACCAACATTCTGGAGGCCAAATACTGGTGTCCAGATTCCATGGAATACAACTGCCCCAATCTCAGTCCAAGAGAAGAGCCTGATGACATAGACTGTTGGTGCTATGGAGTGGAAAATGTCAGAGTCGCTTATGGCAAGTGTGATTCAGCGGGTAGGTCAAGAAGGTCCAGAAGGGCCATTGACTTACCCACACATGAAAATCATGGCTTAAAGACCCGGCAAGAAAAGTGGATGACTGGAAGAATGGGCGAGAGACAGCTGCAGAAAATTGAAAGATGGCTGGTGAGGAACCCCTTCTTTGCGGCAACAGCCTTGGCCATTGCCTACCTGGTGGGGAGCAACATGACGCAACGAGTTGTCATTGCCCTGCTAGTCTTGGCTGTTGGCCCAGCCTATTCGGCTCACTGTATAGGAATAACCGACAGGGATTTCATTGAGGGGGTGCATGGGGGAACCTGGGTTTCAGCCACCTTGGAACAGGACAAGTGTGTCACTGTGATGGCCCCCGACAAGCCTTCACTAGACATATCACTAGAAACAGTTGCCATTGATGGACCTGCTGAGGCAAGGAAGGTGTGCTACAGTGCAGTCTTGACCAACGTGAAGATCAATGACAAGTGCCCCAGCACTGGTGAAGCCCACTTGGAAGAAGAAAATGAAGGAGACAATGCTTGCAAGCGAACTTACTCCGATAGAGGTTGGGGAAATGGTTGTGGCTTGTTTGGAAAAGGAAGCATTGTGGCATGTGCCAAGTTTACCTGTGCCAAATCCATGAGTCTATTTGAGGTTGATCAGACCAAAATTCAGTATGTCATTAGGGCACAGCTACATGTCGGAGCCAAGCAGGAGAACTGGAACACTGACATCAAAACTCTCAAGTTTGATGCCCTGTCGGGCTCTCAGGAAGCTGAGTTCACTGGATACGGGAGGGCCACACTGGAGTGCCAGGTGCAGACCGCAGTGGACTTCAGTAACAGTTACATTGCAGAGATGGAGAAAGAGAGCTGGATTGTGGATAAACAGTGGGCCCAAGACCTGACCCTACCTTGGCAGAGTGGAAGTGGCGGCGTGTGGAGAGAGATGCATCATCTCGTGGAATTTGAGCCTCCACATGCCGCAACTATCAAAGTGTTAGCCCTTGGAAACCAAGAAGGATCCTTGAAGACTGCTCTCACTGGTGCAATGCGAGTCACAAAAGACACAAACAACAGCAAGCTGTATAAGCTGCATGGGGGGCATGTCGCGTGTAGGGTGAAGTTGTCAGCTCTCACACTTAAGGGAACATCCTACAAGATGTGTACCGACAAAATGTCTTTTGTCAAGAACCCAACTGACACTGGACATGGCACTGCAGTGATGCAAGTGAAGGTGCCAAAAGGAGCACCCTGCAGGATTCCAGTAATGGTCGCCGATGATCTCACAGCGGCAGTCAACAAGGGCATCTTGGTCACAGTCAATCCAATAGCCTCCACCAATGATGATGAAGTGTTGATCGAGGTGAATCCTCCCTTTGGGGATAGTTACATCATAGTTGGGACAGGGGATTCACGCCTGACTTACCAGTGGCACAAGGAAGGCAGCTCAATAGGGAAGTTGTTTACTCAGACCATGAAGGGCGCAGAGCGTCTGGCCGTCATGGGAGATGCTGCCTGGGACTTTGGTTCTGCTGGAGGATTCTTCACATCAGTCGGAAAAGGCATACACACTGTGTTTGGCTCTGCCTTCCAAGGACTGTTTGGTGGCTTGAGCTGGATAACAAAGGTCATCATGGGGGTAGTCCTCATATGGGTTGGCATTAACACAAGGAATATGACAATGTCCATGAGCATGATCCTAGTTGGAGTCATCATGATGTTCCTGTCCCTAGGAGTTGGGGCGGACCAAGGATGTGCAATAAACTTTGGCAAGAGAGAGCTCAAGTGTGGGGATGGCATCTTCGTCTTTAGAGATTCAGATGACTGGCTGAACAAGTATTCATACTATCCAGAGGACCCAGTAAAACTTGCTTCAATAGTGAAAGCTTCCTTTGAGGAAGGGAAGTGTGGCCTGAACTCAGTCGACTCCCTGGAACATGAGATGTGGAGAAGCAGGGCAGATGAGATCAATGCCATTCTTGAGGAAAATGAGGTAGACATCTCAGTGGTGGTTCAAGACTCAAAAAACATTTATCAGAGAGGGACACATCCGTTTTCCAGAATACGTGATGGCCTACAATACGGCTGGAAGACTTGGGGCAAAAACCTTGTGTTCTCCCCAGGAAGAAAGAATGGAAGCTTCATCATAGATGGGAAGTCCAGGAAAGAGTGTCCGTTCTCAAACAGAGTGTGGAATTCCTTCCAGATAGAAGAGTTTGGGACAGGAGTGTTCACCACCCGAGTGTACATGGATGCAGTCTTTGAGTACACTATGGATTGTGATGGATCCATCCTGGGTGCAGCAGTGAATGGAAAGAAGAGCGCGCATGGGTCCCCAACATTCTGGATGGGAAGCCATGAGGTGAATGGAACATGGATGATTCATACTCTAGAGACACTGGACTACAAGGAATGTGAATGGCCGCTGACACACACGATTGGAACATCAGTTGAAGAGAGTGACATGTTCATGCCGAGGTCAATTGGGGGTCCAGTTAGCTCCCACAACCACATTCCGGGATATAAGGTCCAGACAAACGGACCCTGGATGCAGGTGCCACTAGAGGTGAAAAGGGAAGCTTGCCCAGGAACCAGTGTGGTTGTTGACGGAGGCTGTGATGGGCGTGGGAAGTCGACCAGATCGACCACTGACAGCGGGAAGATCATTCCTGAATGGTGTTGCCGCTCATGCACAATGCCACCAGTGAGCTTCCACGGGAGTGATGGTTGCTGGTATCCTATGGAGATTAGACCAAAGAAGACACATGACAGCCACCTGGTCCGCTCATGGGTAACGGCTGGAGAGATCCATGCAATCCCCTTTGGGTTGGTGAGCATGATGATAGCCATGGAAGTGGTATTGAGGAAGAGACAGGGACCCAAGCAAATACTGGTTGGAGGCATGGTGCTTCTAGGAGCCATGCTAGTTGGACAGGTGACTATCTTGGACTTGCTGAAGCTCACAGTGGCGGTTGGACTGCACTTTCATGAGATGAATAATGGAGGGGATGCCATGTATATGGCCCTGATCGCTGCTTTCTCAATCAGACCAGGGCTGCTCATCGGCTTTGGATTGAGGACGCTGTGGAGCCCCCGAGAACGCCTCGTGCTGACCCTGGGGGCCGCCATGGTGGAGATTGCTTTGGGTGGCATGATGGGAGGTCTGTGGAAGTACCTGAACGCAGTGTCCCTTTGCATCCTGACAATAAACGCTGTTGCCTCCAGAAAAGCATCAAATGTCATCCTGCCCTTGATGGCTCTGTTAACACCTGTGACAATGGCTGAGGTGAGACTTGCAACAATGCTCTTCTGCACTGTGGTCATCATCGGCGTTCTCCATCAGAACTCAAAGGACACTTCCATGCAGAAGACCATACCCCTGGTGGCCCTCACACTGACATCCTACCTGGGACTGACGCAGCCCTTCTTGGGCTTGTGTGCCTTCATGGCAACCCGAATATTCGGGCGAAGGAGCATCCCAGTGAATGAAGCGCTTGCAGCTGCTGGTCTCGTGGGAGTCTTGGCAGGGCTAGCTTTCCAGGAGATGGAAAATTTTCTAGGTCCAGTTGCAGTTGGAGGAATCCTGATGATGCTGGTCAGTGTGGCTGGGAGGGTAGATGGACTTGAACTCAGGAAGCTTGGGGAAGTTTCTTGGGAAGAGGAAGCTGAGATCAGTGGAAGTTCTGCCCGTTATGATGTAACTCTCAGTGAGCAAGGGGAATTTAAACTACTCTCTGAAGAGAAGGTGCCATGGGATCAGGTTGTGATGACTTCACTGGCTTTGGTCGGAGCTGCCATCCATCCATTTGCACTTTTATTGGTTCTTGCTGGCTGGTTGTTCCACGTCAAAGGAGCCAGAAGAAGTGGGGATGTCCTTTGGGACATTCCCACACCTAAAATCATTGAGGAGTGTGAATATCTAGAGGATGGAATCTACGGCATATTCCAGTCAACATTCCTAGGGGCCTCTCAACGGGGAGTGGGAGTGGCGCAGGGAGGGGTCTTCCATACGATGTGGCACGTCACGCGAGGGGCCTTTCTCGTTAGAAATGGCAAAAAGCTGGTTCCATCCTGGGCCTCAGTCAAGGAAGACCTTGTTGCTTATGGCGGCTCATGGAAGTTGGAGGGTAGATGGGATGGAGAAGAGGAGGTTCAGTTGATAGCAGCTGCCCCCGGAAAAAACGTAGTGAATGTCCAAACAAAGCCAAGCCTATTCAAGGTTAAGAATGGAGGAGAAATTGGGGCGGTTGCCCTTGACTACCCAAGTGGCACTTCTGGTTCTCCCATCGTCAACAGGAATGGTGAGGTAATAGGGCTGTATGGCAATGGAATTCTTGTTGGTGACAACTCTTTTGTGTCTGCCATATCCCAAACTGAGGTGAAAGAGGAGGGGAAAGAGGAGCTACAGGAAATCCCGACAATGTTGAAGAAAGGGATGACAACCATTCTTGATTTCCATCCTGGAGCTGGGAAAACAAGACGTTTTCTTCCTCAGATCCTGGCTGAATGCGCACGAAGACGGTTGCGCACACTTGTGCTGGCTCCTACTAGAGTTGTCCTTTCTGAAATGAAGGAAGCCTTTCACGGTTTAGATGTCAAGTTTCACACACAGGCTTTCTCCGCTCACGGTAGCGGAAAAGAGGTCATTGACGCCATGTGTCATGCCACCCTGACATATAGAATGTTGGAACCAACCAGAGTGGTCAATTGGGAAGTGATCATCATGGACGAAGCACATTTTTTGGATCCGGCTAGCATAGCAGCCAGAGGCTGGGCGGCACATAGAGCCAGAGCAAATGAAAGTGCAACAATCTTGATGACTGCTACCCCTCCGGGAACCAGTGATGAATTTCCACATTCAAATGGGGAAATAGAGGATGTCCAAACGGACATTCCTAGTGAGCCTTGGAACACAGGTCATGACTGGATTTTGGCGGACAAAAGGCCCACGGCCTGGTTTCTTCCATCCATCAGGGCAGCAAATGTCATGGCAGCCTCTTTGCGCAAAGCTGGAAAGAGTGTGGTGGTGCTAAACAGGAAAACCTTTGAGAAAGAATACCCCACAATTAAACAGAAAAAACCTGATTTCATCTTGGCCACTGACATAGCTGAGATGGGAGCCAATCTCTGCGTGGAGAGAGTGTTGGATTGTAGGACGGCTTTCAAACCTGTGCTTGTGGATGAAGGGAGAAAGGTGGCAATAAAAGGGCCACTCCGGATTTCAGCTTCCTCCGCTGCCCAAAGGAGGGGGCGCATTGGAAGGAACCCTAACAGAGACGGGGATTCATACTACTACTCTGAGCCCACAAGTGAAGACAATGCGCATCATGTCTGCTGGCTTGAGGCCTCAATGCTCCTAGACAACATGGAGGTGAGAGGTGGGATGGTTGCTCCACTTTATGGCATAGAAGGAACAAAGACACCAGTTTCCCCAGGTGAAATGAGGCTAAGAGATGACCAGAGGAGAGTCTTCCGAGAGCTGGTGAGGAATTGTGACCTGCCTGTTTGGCTCTCATGGCAAGTGGCTAAGGCTGGATTGAAGACGAATGACCGAAAGTGGTGCTTTGAGGGCCCAGAAGAACATGAGATCTTGAATGACAGTGGTGAGACAGTAAAGTGCAGAGCCCCTGGAGGAGCCAAGAAGCCTCTGCGTCCACGGTGGTGCGATGAAAGGGTGTCGTCTGACCAGAGTGCGCTTGCCGACTTCATAAAGTTTGCTGAGGGCAGGAGAGGGGCTGCTGAGATGCTGGTCGTGCTGAGTGAACTCCCAGACTTCTTGGCCAAGAAAGGTGGAGAGGCGGTGGATACTATCAGCGTGCTCTTGCACTCTGAGGAAGGTTCCAGAGCTTACCGCAATGCATTGTCAATGATGCCTGAGGCAATGACAACAGTCATGCTGTTTGTTCTGGCCGGGCTGCTGACGTCTGGAATGGTTATCTTTTTCATGTCTCCCAAGGGTATCAGCAGAATGTCTATGGCAATGGGCACGATGGCTGGTTGTGGATACCTCATGTTTCTTGGAGGCGTCAAACCCACCCACATCTCTTACATCATGCTAATATTCTTTGTCTTGATGGTGGTTGTGGTTCCGGAGCCGGGGCAGCAGAGAACCATTCAGGACAATCAAGTGGCTTATCTTATTATTGGCATCCTGACGCTGATTTCTGTGGTGGCAGCCAATGAACTAGGCATGCTGGAAAAGACTAAGGAAGACCTCTTTGGAAAAAAGAATTTGATTCCATCTAGTGCCGCA---CCTTGGAGCTGGCCAGATTTTGACTTGAAACCAGGAGCTGCTTGGACTGTCTATGTTGGCATTGTCACAATGCTCTCCCCAATGCTGCACCACTGGATCAAGGTTGAGTATGGTAATCTGTCTTTGTCTGGAATTGCACAGTCAGCCTCAGTTTTGTCATTCATGGACAAGGGCATCCCGTTTATGAAGATGAACATCTCGGTCATAATTCTACTGGTCAGTGGCTGGAATTCAATAACGGTGATGCCCCTGCTTTGTGGCATTGGATGCGCCATGCTACACTGGACTCTCATCCTGCCCGGAATAAAAGCGCAGCAGTCAAAGCTGGCACAGAGGAGGGTGTTTCATGGTGTTGCTAAGAATCCGGTGGTTGATGGGAATCCAACAGTCGACATTGAGGAAGCCCCGGAAATGCCTGCCCTCTATGAGAAGAAGTTGGCATTGTATCTTCTGCTTGCCCTTAGCTTGGCCTCTGTTGCCATGTGTAGAACACCCTTCTCACTGGCTGAAGGCATTGTGCTGGCATCAGCAGCCCTGGGACCGCTCATCGAGGGAAATACCAGCCTCTTGTGGAATGGACCCATGGCTGTGTCCATGACAGGAGTCATGCGGGGGAACTACTATGCTTTTGTGGGTGTTATGTACAATCTCTGGAAGATGAAGACTGGACGCAGGGGGAGAGCGAATGGGAAGACCCTGGGTGAGGTCTGGAAAAGGGAGCTGAACCTGCTGGACAAACAGCAGTTTGAGCTGTATAAACGGACAGACATTGTGGAAGTGGACCGTGACACAGCTCGCCGACACCTGGCTGAAGGGAAAGTGGACACCGGAGTGGCCGTCTCGAGAGGGACCGCAAAATTGAGATGGTTCCATGAACGTGGCTATGTCAAGTTGGAAGGAAGAGTGACTGACCTGGGATGTGGGCGTGGTGGCTGGTGCTACTACGCTGCTGCACAGAGAGAAGTGAGTGGGGTTCAGGGGTTCACCCTTGGAAAGGAAGGCCACGAAAAGCCCATGAATGTGCAGAGCCTGGGGTGGAACATCATCACCTTCAAGGACAAGACTGATGTCCATCGCCTTGAGCCGATAAAGTGTGATACCCTGCTGTGCGACATTGGAGAGTCGTCCCCATCATCAGTGACCGAAGGGGAAAGAACCATGAGAGTTCTTGACACTGTTGAGAAATGGTTGAGCTGTGGTGTTGAAAGCTTCTGTGTGAAGGTGTTGGCTCCATACATGCCTGATGTGCTTGAAAAGTTAGAGTTGCTCCAAAGGAGGTTTGGTGGAACGGTAATCAGGAATCCCCTCTCTAGAAATTCAACCCACGAGATGTATTATGTGTCGGGAGCCCGCAGTAACATCACGTTCACTGTGAATCAAACATCCCGCCTCTTAATGAGGAGAATGAGGCGCCCGACAGGCAAGGTGACTCTTGAAGCCGATGTCATCCTCCCAATTGGAACACGCAGTGTGGAAACAGATAAAGGACCACTTGATAGGGCAGCCATTGAAGAGAGGGTTGAAAGAATAAAATCAGAATACACCGCCACTTGGTTCCATGATAGTGACAACCCTTACAGGACTTGGCATTATTGTGGTTCCTACGTCACAAGAACCTCAGGGAGTGCAGCAAGCATGATTAACGGGGTGATCAAGATCTTGACATACCCCTGGGACAGGATAGAGGAAGTCACGAGAATGGCAATGACAGACACAACTCCTTTTGGACAACAAAGAGTGTTCAAGGAAAAAGTTGACACCAGAGCAAAGGATCCACCAGCAGGGACCAGGAAAATCATGAAGGTTGTCAATAGGTGGCTATTCCGTCACTTGGCCAGAGAAAAGAACCCCAGGTTGTGCACAAAGGAGGAGTTTATAGCAAAAGTTCGCAGTCATGCAGCCATCGGAGCTTTCCTGGAAGAGCAAGAACAGTGGAAGACTGCCAATGAAGCTGTCCAAGATCCGAAGTTCTGGGAATTAGTGGATGAAGAACGACGGCTGCATCAGCAGGGCAGGTGCCGAACTTGTGTGTACAACATGATGGGGAAGAGAGAAAAGAAGCTGTCAGAGTTTGGAAAGGCGAAGGGAAGCCGTGCCATCTGGTACATGTGGCTGGGAGCCCGATATCTTGAGTTTGAAGCCCTGGGATTCCTGAATGAGGACCACTGGGCATCCAGGGAGAACTCAGGGGGAGGGGTTGAAGGTATCGGTCTACAATATCTAGGCTACGTGATCAGGGACCTGGCTGCACTAGAGGGTGGTGGATTCTATGCGGATGACACAGCTGGATGGGACACACGCATAACAGAGGCGGATCTGGATGATGAACAGGAAATCTTGAACTACATGAGCCCACACCATAGGAAGTTGGCGCTGGCTGTAATGGAAATGACATACAAAAACAAAGTGGTGAAAGTCCTGAGGCCAGCTCCAGGTGGGAAAGCTTACATGGATGTCATAAGCCGGCGGGACCAGAGAGGATCTGGGCAGGTGGTGACTTACGCCTTGAACACCATCACCAACCTGAAGGTTCAACTGATTAGGATGGCGGAGGCAGAGATGGTGATACACCACCAGCATGTCCAGGACTGTGACGACACGGCTTTGACCAAGCTTGAAGCATGGCTCGCTGAGCATGGCTGCGACAGGCTTAAGAGGATGGCAGTGAGTGGAGATGACTGTGTTGTCCGACCCATTGATGACAGGTTTGGCCTGGCTCTGTCCCATCTCAATGCCATGTCAAAGGTGCGAAAAGACATATCTGAATGGCAGCCATCAAAAGGATGGGATGACTGGGAGAGTGTGCCCTTCTGCTCTCACCACTTTCATGAACTGCAATTGAAGGATGGCAGGAGAATTGTAGTGCCTTGCCGGGATCAAGATGAGCTGGTTGGCAGGGGGAGAGTGTCTCCAGGGAATGGTTGGATGATCAAGGAGACAGCATGCCTTAGCAAGGCCTACGCCAACATGTGGTCACTGATGTACTTTCACAAGAGGGACATGAGGCTGCTTTCACTGGCTGTTTCTTCTGCTGTTCCCACATCTTGGGTTCCACAGGGACGCACCACGTGGTCTGTTCATGGGAAGGGAGAGTGGATGACCACAGAAGACATGCTTGAGGTGTGGAACAGAGTGTGGATAACCAACAATCCACACATGCAGGACAAAACGACGGTGAAGGAGTGGCGAGACATCCCTTACCTGACCAAGAGACAGGACAAGCTTTGTGGATCACTGATTGGGATGACCAACAGAGCCACTTGGGCATCTCACATCCACTTGGTAATACACCGCATCCGGACACTGATTGGGAAAGAGAGATACACTGACTACCTGACAGTTATGGATAGGTACTCTGTGGATGCTGATCTG---------------------
>SA1_MH018092_M123_BRMG_2017
--GTCTGGTCGTAAAGCTCAGGGAAAAACCCTGGGCGTCAATATGGTTCGACGAGGAGTCCGCTCCTTGTCAAGCAAAATAAAACAAAAAACAAAACAAATTGGAAGTAGACCTGGACCTTCAAGAGGCGTTCAAGGATTTGTTTTTTTCTTTTTGTTCAACGTTTTGACTGGAAAGAAGATTACTGCTCATCTGAAGAAACTATGGAGAATGCTGGACCCAAGACAGGGCTTAGTTGTCCTGAGGAAGGTTAAGAGGGTGGTGGCGAGTCTGATGAGAGGTTTGTCCTCGAGGAAACGCCGATCCCAAGATGTTTTGACTATACAATTTTTAATTCTGGGAATGCTGCTGATGGTTGGTGGAGTGACCCTGGTACGCAGAAACAGATGGTTACTTCTGAATGTTACATCTGAGGACCTTGGGAAAACCTTCTCCGTTGGCACAGGCAACTGCACAACCAACATTCTGGAGGCCAAATACTGGTGTCCAGATTCCATGGAATACAACTGCCCCAATCTCAGTCCAAGAGAAGAGCCTGATGACATAGACTGTTGGTGCTATGGAGTGGAAAATGTCAGAGTCGCTTATGGCAAGTGTGATTCAGCGGGTAGGTCAAGAAGGTCCAGAAGGGCCATTGACTTACCCACACATGAAAATCATGGCTTAAAGACCCGGCAAGAAAAGTGGATGACTGGAAGAATGGGCGAGAGACAGCTGCAGAAAATTGAAAGATGGCTGGTGAGGAACCCCTTCTTTGCGGCAACAGCCTTGGCCATTGCCTACCTGGTGGGGAGCAACATGACGCAACGAGTTGTCATTGCCCTGCTAGTCTTGGCTGTTGGCCCAGCCTATTCGGCTCACTGTATAGGAATAACCGACAGGGATTTCATTGAGGGGGTGCATGGGGGAACCTGGGTTTCAGCCACCTTGGAACAGGACAAGTGTGTCACTGTGATGGCCCCCGACAAGCCTTCACTAGACATATCACTAGAAACAGTTGCCATTGATGGACCTGCTGAGGCAAGGAAGGTGTGCTACAGTGCAGTCTTGACCAACGTGAAGATCAATGACAAGTGCCCCAGCACTGGTGAAGCCCACTTGGAAGAAGAAAATGAAGGAGACAATGCTTGCAAGCGAACTTACTCCGATAGAGGTTGGGGAAATGGTTGTGGCTTGTTTGGAAAAGGAAGCATTGTGGCATGTGCCAAGTTTACCTGTGCCAAATCCATGAGTCTATTTGAGGTTGATCAGACCAAAATTCAGTATGTCATTAGGGCACAGCTACATGTCGGAGCCAAGCAGGAGAACTGGAACACTGACATCAAAACTCTCAAGTTTGATGCCCTGTCGGGCTCTCAGGAAGCTGAGTTCACTGGATACGGGAGGGCCACACTGGAGTGCCAGGTGCAGACCGCAGTGGACTTCAGTAACAGTTACATTGCAGAGATGGAGAAAGAGAGCTGGATTGTGGATAAACAGTGGGCCCAAGACCTGACCCTACCTTGGCAGAGTGGAAGTGGCGGCGTGTGGAGAGAGATGCATCATCTCGTGGAATTTGAGCCTCCACATGCCGCAACTATCAAAGTGTTAGCCCTTGGAAACCAAGAAGGATCCTTGAAGACTGCTCTCACTGGTGCAATGCGAGTCACAAAAGACACAAACAACAGCAAGCTGTATAAGCTGCATGGGGGGCATGTCGCGTGTAGGGTGAAGTTGTCAGCTCTCACACTTAAGGGAACATCCTACAAGATGTGTACCGACAAAATGTCTTTTGTCAAGAACCCAACTGACACTGGACATGGCACTGCAGTGATGCAAGTGAAGGTGCCAAAAGGAGCACCCTGCAGGATTCCAGTAATGGTCGCCGATGATCTCACAGCGGCAGTCAACAAGGGCATCTTGGTCACAGTCAATCCAATAGCCTCCACCAATGATGATGAAGTGTTGATCGAGGTGAATCCTCCCTTTGGGGATAGTTACATCATAGTTGGGACAGGGGATTCACGCCTGACTTACCAGTGGCACAAGGAAGGCAGCTCAATAGGGAAGTTGTTTACTCAGACCATGAAGGGCGCAGAGCGTCTGGCCGTCATGGGAGATGCTGCCTGGGACTTTGGTTCTGCTGGAGGATTCTTCACATCAGTCGGAAAAGGCATACACACTGTGTTTGGCTCTGCCTTCCAAGGACTGTTTGGTGGCTTGAGCTGGATAACAAAGGTCATCATGGGGGTAGTCCTCATATGGGTTGGCATTAACACAAGGAATATGACAATGTCCATGAGCATGATCCTAGTTGGAGTCATCATGATGTTCCTGTCCCTAGGAGTTGGGGCGGACCAAGGATGTGCAATAAACTTTGGCAAGAGAGAACTCAAGTGTGGGGATGGCATCTTCGTCTTTAGAGATTCAGATGACTGGCTGAACAAGTATTCATACTATCCAGAGGACCCAGTAAAACTTGCTTCAATAGTGAAAGCTTCCTTTGAGGAAGGGAAGTGTGGCCTGAACTCAGTCGACTCCCTGGAACATGAGATGTGGAGAAGCAGGGCAGATGAGATCAATGCCATTCTTGAGGAAAATGAGGTAGACATCTCAGTGGTGGTCCAAGACTCAAAAAACATTTATCAGAGAGGGACACATCCGTTTTCCAGAATACGTGATGGCCTACAATACGGCTGGAAGACTTGGGGCAAAAACCTTGTGTTCTCCCCAGGAAGAAAGAATGGAAGCTTCATCATAGATGGGAAGTCCAGGAAAGAGTGTCCGTTCTCAAACAGAGTGTGGAATTCCTTCCAGATAGAAGAGTTTGGGACAGGAGTGTTCACCACCCGAGTGTACATGGATGCAGTCTTTGAGTACACTATGGATTGTGATGGATCCATCCTGGGTGCAGCAGTGAATGGAAAGAAGAGCGCGCATGGGTCCCCAACATTCTGGATGGGAAGCCATGAGGTGAATGGAACATGGATGATTCATACTCTAGAGACACTGGACTACAAGGAATGTGAATGGCCGCTGACACACACGATTGGAACATCAGTTGAAGAGAGTGACATGTTCATGCCGAGGTCAATTGGGGGTCCAGTTAGCTCCCACAACCACATTCCGGGATATAAGGTCCAGACAAACGGACCCTGGATGCAGGTGCCACTAGAGGTGAAAAGGGAAGCTTGCCCAGGAACCAGTGTGGTTGTTGACGGAGGCTGTGATGGGCGTGGGAAGTCGACCAGATCGACCACTGACAGCGGGAAGATCATTCCTGAATGGTGTTGCCGCTCATGCACAATGCCACCAGTGAGCTTCCACGGGAGTGATGGTTGCTGGTATCCTATGGAGATTAGACCAAAGAAGACACATGACAGCCACCTGGTCCGCTCATGGGTAACGGCTGGAGAGATCCATGCAATCCCCTTTGGGTTGGTGAGCATGATGATAGCCATGGAAGTGGTATTGAGGAAGAGACAGGGACCCAAGCAAATACTGGTTGGGGGCATGGTGCTTCTAGGAGCCATGCTAGTTGGACAGGTGACTATCTTGGACTTGCTGAAGCTCACAGTGGCGGTTGGACTGCACTTTCATGAGATGAATAATGGAGGGGATGCCATGTATATGGCCCTGATCGCTGCTTTCTCAATCAGACCAGGGCTGCTCATCGGCTTTGGATTGAGGACGCTGTGGAGCCCCCGAGAACGCCTCGTGCTGACCCTGGGGGCCGCCATGGTGGAGATTGCTTTGGGTGGCATGATGGGAGGTCTGTGGAAGTACCTGAACGCAGTGTCCCTTTGCATCCTGACAATAAACGCTGTTGCCTCCAGAAAAGCATCAAATGTCATCCTGCCCTTGATGGCTCTGTTAACACCTGTGACAATGGCTGAGGTGAGACTTGCAACAATGCTCTTCTGCACTGTGGTCATCATCGGCGTTCTCCATCAGAACTCAAAGGACACTTCCATGCAGAAGACCATACCCCTGGTGGCCCTCACACTGACATCCTACCTGGGACTGACGCAGCCCTTCTTGGGCTTGTGTGCCTTCATGGCAACCCGAATATTCGGGCGAAGGAGCATCCCAGTGAATGAAGCGCTTGCAGCTGCTGGTCTCGTGGGAGTCTTGGCAGGGCTAGCTTTCCAGGAGATGGAAAATTTTCTAGGTCCAGTTGCAGTTGGAGGAATCCTGATGATGCTGGTCAGTGTGGCTGGGAGGGTAGATGGACTTGAACTCAGGAAGCTTGGGGAAGTTTCTTGGGAAGAAGAAGCTGAGATCAGTGGAAGTTCTGCCCGTTATGATGTAACTCTCAGTGAGCAAGGGGAATTTAAACTACTCTCTGAAGAGAAGGTGCCATGGGATCAGGTTGTGATGACTTCACTGGCTTTGGTCGGAGCTGCCATCCATCCATTTGCACTNTTATTGGTTCTTGCTGGCTGGTTGTTCCACGTCAAAGGAGCCAGAAGAAGTGGGGATGTCCTTTGGGANATTCCCACACCTNAAATCATTGANGAGTGTGAATATCTAGAGGATGGAATCTACGGCATATTCCAGTCAACATTCCTAGGGGCCTCTCAACGGGGAGTGGGAGTGGCGCANGGAGGGGTCTTCCANACGATGTGGCACGTCACGCGAGGGGCCTTTCTCGTTAGAAATGGTAAAAAGCTGGTTCCATCCTGGGCCTCAGTCAAGGAAGACCTTGTTGCTTATGGCGGCTCATGGAAGTTGGATGGTAGATGGGATGGAGAAGAGGAGGTTCAGTTGATAGCAGCTGCCCCCGGAAAAAACGTAGTGAATGTCCAAACAAAGCCAAGCCTATTCAAGGTTAAGAATGGAGGAGAAATTGGGGCGGTTGCCCTTGACTACCCAAGTGGCACTTCTGGTTCTCCCATCGTCAACAGGAATGGTGAGGTAATAGGGCTGTATGGCAATGGAATTCTTGTTGGTGACAACTCTTTTGTGTCTGCCATATCCCAAACTGAGGTGAAAGAGGAGGGGAAAGAGGAGCTACAGGAAATCCCGACAATGTTGAAGAAAGGGATGACAACCATTCTTGATTTCCATCCTGGAGCTGGGAAAACAAGACGTTTTCTTCCTCAGATCCTGGCTGAATGCGCACGAAGACGGTTGCGCACACTTGTGCTGGCTCCTACTAGAGTTGTCCTTTCTGAAATGAAGGAAGCCTTTCACGGTTTAGATGTCAAGTTTCACACACAGGCTTTCTCCGCTCACGGTAGCGGAAAAGAGGTCATTGACGCCATGTGTCATGCCACCCTGACATATAGAATGTTGGAACCAACCAGAGTGGTCAATTGGGAAGTGATCATCATGGACGAAGCACATTTTTTGGATCCGGCTAGCATAGCAGCCAGAGGCTGGGCGGCACATAGAGCCAGAGCAAATGAAAGTGCAACAATCTTGATGACTGCTACCCCTCCGGGAACCAGTGATGAATTTCCACATTCAAATGGGGAAATAGAGGATGTCCAAACGGACATTCCTAGTGAGCCTTGGAACACAGGTCATGACTGGATTTTGGCGGACAAAAGGCCCACGGCCTGGTTTCTTCCATCCATCAGGGCAGCAAATGTCATGGCAGCCTCTTTGCGCAAAGCTGGAAAGAGTGTGGTGGTGCTAAACAGGAAAACCTTTGAGAAAGAATACCCCACAATTAAACAGAAAAAACCTGATTTCATCTTGGCCACTGACATAGCTGAGATGGGAGCCAATCTCTGCGTGGAGAGAGTGTTGGATTGTAGGACGGCTTTCAAACCTGTGCTTGTGGATGAAGGGAGAAAGGTGGCAATAAAAGGGCCACTCCGGATTTCAGCTTCCTCCGCTGCCCAAAGGAGGGGGCGCATTGGAAGGAACCCTAACAGAGACGGGGATTCATACTACTACTCTGAGCCCACAAGTGAAGACAATGCGCATCATGTCTGCTGGCTTGAGGCCTCAATGCTCCTAGACAACATGGAGGTGAGAGGTGGGATGGTTGCTCCACTTTATGGCATAGAAGGAACAAAGACACCAGTTTCCCCAGGTGAAATGAGGCTAAGAGATGACCAGAGGAGAGTCTTCCGAGAGCTGGTGAGGAATTGTGACCTGCCTGTTTGGCTCTCATGGCAAGTGGCTAAGGCTGGATTGAAGACGAATGACCGAAAGTGGTGCTTTGAGGGCCCAGAAGAACATGAGATCTTGAATGACAGTGGTGAGACAGTAAAGTGCAGAGCCCCTGGAGGAGCCAAGAAGCCTCTGCGTCCACGGTGGTGCGATGAAAGGGTGTCGTCTGACCAGAGTGCGCTTGCCGACTTCATAAAGTTTGCTGAGGGCAGGAGAGGGGCTGCTGAGATGCTGGTCGTGCTGAGTGAACTCCCAGACTTCTTGGCCAAGAAAGGTGGAGAGGCGGTGGATACTATCAGCGTGCTCTTGCACTCTGAGGAAGGTTCCAGAGCTTACCGCAATGCATTGTCAATGATGCCTGAGGCAATGACAACAGTCATGCTGTTTGTTCTGGCCGGGCTGCTGACGTCTGGAATGGTTATCTTTTTCATGTCTCCCAAGGGTATCAGCAGAATGTCTATGGCAATGGGCACGATGGCTGGTTGTGGATACCTCATGTTTCTTGGAGGCGTCAAACCCACCCACATCTCTTACATCATGCTAATATTCTTTGTCTTGATGGTGGTTGTGGTTCCGGAGCCGGGGCAGCAGAGAACCATTCAGGACAATCAAGTGGCTTATCTTATTATTGGCATCCTGACGCTGATTTCTGTGGTGGCAGCCAATGAACTAGGCATGCTGGAAAAGACTAAGGAAGACCTCTTTGGAAAAAAGAATTTGATTCCATCTAGTGCCGCA---CCTTGGAGCTGGCCAGATTTTGACTTGAAACCAGGAGCTGCTTGGACTGTCTATGTTGGCATTGTCACAATGCTCTCCCCAATGCTGCACCACTGGATCAAGGTTGAGTATGGTAATCTGTCTTTGTCTGGAATTGCACAGTCAGCCTCAGTTTTGTCATTCATGGACAAGGGCATCCCGTTTATGAAGATGAACATCTCGGTCATAATTCTACTGGTCAGTGGCTGGAATTCAATAACGGTGATGCCCCTGCTTTGTGGCATTGGATGCGCCATGCTACACTGGACTCTCATCCTGCCCGGAATAAAAGCGCAGCAGTCAAAGCTGGCACAGAGGAGGGTGTTTCATGGTGTTGCTAAGAATCCGGTGGTTGATGGGAATCCAACAGTCGACATTGAGGAAGCCCCGGAAATGCCTGCCCTCTATGAGAAGAAGTTGGCATTGTATCTTCTGCTTGCCCTTAGCTTGGCCTCTGTTGCCATGTGTAGAACACCCTTCTCACTGGCTGAAGGCATTGTGCTGGCATCAGCAGCCCTGGGACCGCTCATCGAGGGAAATACCAGCCTCTTGTGGAATGGACCCATGGCTGTGTCCATGACAGGAGTCATGCGGGGGAACTACTATGCTTTTGTGGGTGTTATGTACAATCTCTGGAAGATGAAGACTGGACGCAGGGGGAGAGCGAATGGGAAGACCCTGGGTGAGGTCTGGAAAAGGGAGCTGAACCTGCTGGACAAACAGCAGTTTGAGCTGTATAAACGGACAGACATTGTGGAGGTGGACCGTGACACAGCTCGCCGACACCTGGCTGAAGGGAAAGTGGACACCGGAGTGGCCGTCTCGAGAGGGACCGCAAAATTGAGATGGTTCCATGAACGTGGCTATGTCAAGTTGGAAGGAAGAGTGACTGACCTGGGATGTGGGCGTGGTGGCTGGTGCTACTACGCTGCTGCACAGAGAGAAGTGAGTGGGGTCAGGGGATTCACCCTTGGAAAGGAAGGCCACGAAAAGCCCATGAATGTGCAGAGCCTGGGGTGGAACATCATCACCTTCAAGGACAAGACTGATGTCCATCGCCTTGAGCCGATAAAGTGTGATACCCTGCTGTGCGACATTGGAGAGTCGTCCCCATCATCAGTGACCGAAGGGGAAAGAACCATGAGAGTTCTTGACACTGTTGAGAAATGGTTGAGCTGTGGTGTTGAAAGCTTCTGTGTGAAGGTGTTGGCTCCATACATGCCTGATGTGCTTGAAAAGTTAGAGTTGCTCCAAAGGAGGTTTGGTGGAACGGTAATCAGGAATCCCCTCTCTAGAAATTCAACCCACGAGATGTATTATGTGTCGGGAGCCCGCAGTAACATCACGTTCACTGTGAATCAAACATCCCGCCTCTTAATGAGGAGAATGAGGCGCCCGACAGGCAAGGTGACTCTTGAAGCCGATGTCATCCTCCCAATTGGAACACGCAGTGTGGAAACAGATAAAGGACCACTTGATAGGGCAGCCATTGAAGAGAGGGTTGAAAGAATAAAATCAGAATACACCGCCACTTGGTTCCATGATAGTGACAACCCTTACAGGACTTGGCATTATTGTGGTTCCTACGTCACAAGAACCTCAGGGAGTGCAGCAAGCATGATTAACGGGGTGATTAAGATCTTGACATACCCCTGGGACAGGATAGAGGAAGTCACGAGAATGGCAATGACAGACACAACTCCTTTTGGACAACAAAGAGTGTTCAAGGAAAAAGTTGACACCAGAGCAAAGGATCCACCAGCAGGGACCAGGAAAATCATGAAGGTTGTCAATAGGTGGCTATTCCGTCACTTGGCCAGAGAAAAGAACCCCAGGTTGTGCACAAAGGAGGAGTTTATAGCAAAAGTTCGCAGTCATGCAGCCATCGGAGCTTTCCTGGAAGAGCAAGAACAGTGGAAGACTGCCAATGAAGCTGTCCAAGATCCGAAGTTCTGGGAATTAGTGGATGAAGAACGACGGCTGCATCAGCAGGGCAGGTGCCGAACTTGTGTGTACAACATGATGGGGAAGAGAGAAAAGAAGCTGTCAGAGTTTGGAAAGGCGAAGGGAAGCCGTGCCATCTGGTACATGTGGCTGGGAGCCCGATATCTTGAGTTTGAAGCCCTGGGATTCCTGAATGAGGACCACTGGGCATCCAGGGAGAACTCAGGGGGAGGGGTTGAAGGTATCGGTCTACAATATCTAGGCTACGTGATCAGGGACCTGGCTGCACTAGAGGGTGGTGGATTCTATGCGGATGACACAGCTGGATGGGACACACGCATAACAGAGGCGGATCTGGATGATGAACAGGAAATCTTGAACTACATGAGCCCACACCATAGGAAGTTGGCGCTGGCTGTAATGGAAATGACATACAAAAACAAAGTGGTGAAAGTCCTGAGGCCAGCTCCAGGTGGGAAAGCTTACATGGATGTCATAAGCCGGCGGGACCAGAGAGGATCTGGGCAGGTGGTGACTTACGCCTTGAACACCATCACCAACCTGAAGGTTCAACTGATTAGGATGGCGGAGGCAGAGATGGTGATACACCACCAGCATGTCCAGGACTGTGACGACACGGCTTTGACCAAGCTTGAAGCATGGCTCGCTGAGCATGGCTGCGACAGGCTTAAGAGGATGGCAGTGAGTGGAGATGACTGTGTTGTCCGACCCATTGATGACAGGTTTGGCCTGGCTCTGTCCCATCTCAATGCCATGTCAAAGGTGCGAAAAGACATATCTGAATGGCAGCCATCAAAAGGATGGGATGACTGGGAGAGTGTGCCCTTTTGCTCTCACCACTTTCATGAACTGCAATTGAAGGATGGCAGGAGAATTGTAGTGCCTTGCCGGGATCAAGATGAGCTGGTTGGCAGGGGGAGAGTGTCTCCAGGGAATGGTTGGATGATCAAGGAGACAGCATGCCTTAGCAAGGCCTACGCCAACATGTGGTCACTGATGTACTTTCACAAGAGGGACATGAGGCTGCTTTCACTGGCTGTTTCTTCTGCTGTTCCCACATCTTGGGTTCCACAGGGACGCACCACGTGGTCTGTTCATGGGAAGGGAGAGTGGATGACCACAGAAGACATGCTTGAGGTGTGGAACAGAGTGTGGATAACCAACAATCCACACATGCAGGACAAAACGACGGTGAAGGAGTGGCGAGACATCCCTTACCTGACCAAGAGACAGGACAAGCTTTGTGGATCACTGATTGGGATGACCAACAGAGCCACTTGGGCATCTCACATCCACTTGGTAATACACCGCATCCGGACACTGATTGGGAAAGAGAGATACACTGACTACCTGACAGTTATGGATAGGTACTCTGTGGATGCTGATCTG---------------------
>SA1_MH018080_M68_BRMG_2017
--GTCTGGTCGTAAAGCTCAGGGAAAAACCCTGGGCGTCAATATGGTTCGACGAGGAGTCCGCTCCTTGTCAAGCAAAATAAAACAAAAAACAAAACAAATTGGAAGTAGACCTGGACCTTCAAGAGGCGTTCAAGGATTTGTTTTTTTCTTTTTGTTCAACGTTTTGACTGGAAAGAAGATTACTGCTCATCTGAAGAAACTATGGAGAATGCTGGACCCAAGACAGGGCTTAGTTGTCCTGAGGAAGGTTAAGAGGGTGGTGGCGAGTCTGATGAGAGGTTTGTCCTCGAGGAAACGCCGATCCCAAGATGTTTTGACTATACAATTTTTAATTCTGGGAATGCTGCTGATGGTTGGTGGAGTGACCCTGGTACGCAGAAACAGATGGTTACTTCTGAATGTTACATCTGAGGACCTTGGGAAAACCTTCTCCGTTGGCACAGGCAACTGCACAACCAACATTCTGGAGGCCAAATACTGGTGTCCAGATTCCATGGAATACAACTGCCCCAATCTCAGTCCAAGAGAAGAGCCTGATGACATAGACTGTTGGTGCTATGGAGTGGAAAATGTCAGAGTCGCTTATGGCAAGTGTGATTCAGCGGGTAGGTCAAGAAGGTCCAGAAGGGCCATTGACTTACCCACACATGAAAATCATGGCTTAAAGACCCGGCAAGAAAAGTGGATGACTGGAAGAATGGGCGAGAGACAGCTGCAGAAAATTGAAAGATGGCTGGTGAGGAACCCCTTCTTTGCGGCAACAGCCTTGGCCATTGCCTACCTGGTGGGGAGCAACATGACGCAACGAGTTGTCATTGCCCTGCTAGTCTTGGCTGTTGGCCCAGCCTATTCGGCTCACTGTATAGGAATAACCGACAGGGATTTCATTGAGGGGGTGCATGGGGGAACCTGGGTTTCAGCCACCTTGGAACAGGACAAGTGTGTCACTGTGATGGCCCCCGACAAGCCTTCACTAGACATATCACTAGAAACAGTTGCCATTGATGGACCTGCTGAGGCAAGGAAGGTGTGCTACAGTGCAGTCTTGACCAACGTGAAGATCAATGACAAGTGCCCCAGCACTGGTGAAGCCCACTTGGAAGAAGAAAATGAAGGAGACAATGCTTGCAAGCGAACTTACTCCGATAGAGGTTGGGGAAATGGTTGTGGCTTGTTTGGAAAAGGAAGCATTGTGGCATGTGCCAAGTTTACCTGTGCCAAATCCATGAGTCTATTTGAGGTTGATCAGACCAAAATTCAGTATGTCATTAGGGCACAGCTACATGTCGGAGCCAAGCAGGAGAACTGGAACACTGACATCAAAACTCTCAAGTTTGATGCCCTGTCGGGCTCTCAGGAAGCTGAGTTCACTGGATACGGGAGGGCCACACTGGAGTGCCAGGTGCAGACCGCAGTGGACTTCAGTAACAGTTACATTGCAGAGATGGAGAAAGAGAGCTGGATTGTGGATAAACAGTGGGCCCAAGACCTGACCCTACCTTGGCAGAGTGGAAGTGGCGGCGTGTGGAGAGAGATGCATCATCTCGTGGAATTTGAGCCTCCACATGCCGCAACTATCAAAGTGTTAGCCCTTGGAAACCAAGAAGGATCCTTGAAGACTGCTCTCACTGGTGCAATGCGAGTCACAAAAGACACAAACAACAGCAAGCTGTATAAGCTGCATGGGGGGCATGTCGCGTGTAGGGTGAAGTTGTCAGCTCTCACACTTAAGGGAACATCCTACAAGATGTGTACCGACAAAATGTCTTTTGTCAAGAACCCAACTGACACTGGACATGGCACTGCAGTGATGCAAGTGAAGGTGCCAAAAGGAGCACCCTGCAGGATTCCAGTAATGGTCGCCGATGATCTCACAGCGGCAGTCAACAAGGGCATCTTGGTCACAGTCAATCCAATAGCCTCCACCAATGATGATGAAGTGTTGATCGAGGTGAATCCTCCCTTTGGGGATAGTTACATCATAGTTGGGACAGGGGATTCACGCCTGACTTACCAGTGGCACAAGGAAGGCAGCTCAATAGGGAAGTTGTTTACTCAGACCATGAAGGGCGCAGAGCGTCTGGCCGTCATGGGAGATGCTGCCTGGGACTTTGGTTCTGCTGGAGGATTCTTCACATCAGTCGGAAAAGGCATACACACTGTGTTTGGCTCTGCCTTCCAAGGACTGTTTGGTGGCTTGAGCTGGATAACAAAGGTCATCATGGGGGTAGTCCTCATATGGGTTGGCATTAACACAAGGAATATGACAATGTCCATGAGCATGATCCTAGTTGGAGTCATCATGATGTTCCTGTCCCTAGGAGTTGGGGCGGACCAAGGATGTGCAATAAACTTTGGCAAGAGAGAACTCAAGTGTGGGGATGGCATCTTCGTCTTTAGAGATTCAGATGACTGGCTGAACAAGTATTCATACTATCCAGAGGACCCAGTAAAACTTGCTTCAATAGTGAAAGCTTCCTTTGAGGAAGGGAAGTGTGGCCTGAACTCAGTCGACTCCCTGGAACATGAGATGTGGAGAAGCAGGGCAGATGAGATCAATGCCATTCTTGAGGAAAATGAGGTAGACATCTCAGTGGTGGTCCAAGACTCAAAAAACATTTATCAGAGAGGGACACATCCGTTTTCCAGAATACGTGATGGCCTACAATACGGCTGGAAGACTTGGGGCAAAAACCTTGTGTTCTCCCCAGGAAGAAAGAATGGAAGCTTCATCATAGATGGGAAGTCCAGGAAAGAGTGTCCGTTCTCAAACAGAGTGTGGAATTCCTTCCAGATAGAAGAGTTTGGGACAGGAGTGTTCACCACCCGAGTGTACATGGATGCAGTCTTTGAGTACACTATGGATTGTGATGGATCCATCCTGGGTGCAGCAGTGAATGGAAAGAAGAGCGCGCATGGGTCCCCAACATTCTGGATGGGAAGCCATGAGGTGAATGGAACATGGATGATTCATACTCTAGAGACACTGGACTACAAGGAATGTGAATGGCCGCTGACACACACGATTGGAACATCAGTTGAAGAGAGTGACATGTTCATGCCGAGGTCAATTGGGGGTCCAGTTAGCTCCCACAACCACATTCCGGGATATAAGGTCCAGACAAACGGACCCTGGATGCAGGTGCCACTAGAGGTGAAAAGGGAAGCTTGCCCAGGAACCAGTGTGGTTGTTGACGGAGGCTGTGATGGGCGTGGGAAGTCGACCAGATCGACCACTGACAGCGGGAAGATCATTCCTGAATGGTGTTGCCGCTCATGCACAATGCCACCAGTGAGCTTCCACGGGAGTGATGGTTGCTGGTATCCTATGGAGATTAGACCAAAGAAGACACATGACAGCCACCTGGTCCGCTCATGGGTAACGGCTGGAGAGATCCATGCAATCCCCTTTGGGTTGGTGAGCATGATGATAGCCATGGAAGTGGTATTGAGGAAGAGACAGGGACCCAAGCAAATACTGGTTGGGGGCATGGTGCTTCTAGGAGCCATGCTAGTTGGACAGGTGACTATCTTGGACTTGCTGAAGCTCACAGTGGCGGTTGGACTGCACTTTCATGAGATGAATAATGGAGGGGATGCCATGTATATGGCCCTGATCGCTGCTTTCTCAATCAGACCAGGGCTGCTCATCGGCTTTGGATTGAGGACGCTGTGGAGCCCCCGAGAACGCCTCGTGCTGACCCTGGGGGCCGCCATGGTGGAGATTGCTTTGGGTGGCATGATGGGAGGTCTGTGGAAGTACCTGAACGCAGTGTCCCTTTGCATCCTGACAATAAACGCTGTTGCCTCCAGAAAAGCATCAAATGTCATCCTGCCCTTGATGGCTCTGTTAACACCTGTGACAATGGCTGAGGTGAGACTTGCAACAATGCTCTTCTGCACTGTGGTCATCATTGGCGTTCTCCATCAGAACTCAAAGGACACTTCCATGCAGAAGACCATACCCCTGGTGGCCCTCACACTGACATCCTACCTGGGACTGACGCAGCCCTTCTTGGGCTTGTGTGCCTTCATGGCAACCCGAATATTCGGGCGAAGGAGCATCCCAGTGAATGAAGCGCTTGCAGCTGCTGGTCTCGTGGGAGTCTTGGCAGGGCTAGCTTTCCAGGAGATGGAAAATTTTCTAGGTCCAGTTGCAGTTGGAGGAATCCTGATGATGCTGGTCAGTGTGGCTGGGAGGGTAGATGGACTTGAACTCAGGAAGCTTGGGGAAGTTTCTTGGGAAGAAGAAGCTGAGATCAGTGGAAGTTCTGCCCGTTATGATGTAACTCTCAGTGAGCAAGGGGAATTTAAACTACTCTCTGAAGAGAAGGTGCCATGGGATCAGGTTGTGATGACTTCACTGGCTTTGGTCGGAGCTGCCATCCATCCATTTGCACTTTTATTGGTTCTTGCAGGCTGGTTGTTCCACGTCAAAGGAGCCAGAAGAAGTGGGGATGTCCTTTGGGACATTCCCACACCTAAAATCATTGAGGAGTGTGAATATCTAGAGGATGGAATCTACGGCATATTCCAGTCAACATTCCTAGGGGCCTCTCAACGGGGAGTGGGAGTGGCGCAGGGAGGGGTCTTCCATACGATGTGGCACGTCACGCGAGGGGCCTTTCTCGTTAGAAATGGTAAAAAGCTGGTTCCATCCTGGGCCTCAGTCAAGGAAGACCTTGTTGCTTATGGCGGCTCATGGAAGTTGGATGGTAGATGGGATGGAGAAGAGGAGGTTCAGTTGATAGCAGCTGCCCCCGGAAAAAACGTAGTGAATGTCCAAACAAAGCCAAGCCTATTCAAGGTTAAGAATGGAGGAGAAATTGGGGCGGTTGCCCTTGACTACCCAAGTGGCACTTCTGGTTCTCCCATCGTCAACAGGAATGGTGAGGTAATAGGGCTGTATGGCAATGGAATTCTTGTTGGTGACAACTCTTTTGTGTCTGCCATATCCCAAACTGAGGTGAAAGAGGAGGGGAAAGAGGAGCTACAGGAAATCCCGACAATGTTGAAGAAAGGGATGACAACCATTCTTGATTTCCATCCTGGAGCTGGGAAAACAAGACGTTTTCTTCCTCAGATCCTGGCTGAATGCGCACGAAGACGGTTGCGCACACTTGTGCTGGCTCCTACTAGAGTTGTCCTTTCTGAAATGAAGGAAGCCTTTCACGGTTTAGATGTCAAGTTTCACACACAGGCTTTCTCCGCTCACGGTAGCGGAAAAGAGGTCATTGACGCCATGTGTCATGCCACCCTGACATATAGAATGTTGGAACCAACCAGAGTGGTCAATTGGGAAGTGATCATCATGGACGAAGCACATTTTTTGGATCCGGCTAGCATAGCAGCCAGAGGCTGGGCGGCACATAGAGCCAGAGCAAATGAAAGTGCAACAATCTTGATGACTGCTACCCCTCCGGGAACCAGTGATGAATTTCCACATTCAAATGGGGAAATAGAGGATGTCCAAACGGACATTCCTAGTGAGCCTTGGAACACAGGTCATGACTGGATTTTGGCGGACAAAAGGCCCACGGCCTGGTTTCTTCCATCCATCAGGGCAGCAAATGTCATGGCAGCCTCTTTGCGCAAAGCTGGAAAGAGTGTGGTGGTGCTAAACAGGAAAACCTTTGAGAAAGAATACCCCACAATTAAACAGAAAAAACCTGATTTCATCTTGGCCACTGACATAGCTGAGATGGGAGCCAATCTCTGCGTGGAGAGAGTGTTGGATTGTAGGACGGCTTTCAAACCTGTGCTTGTGGATGAAGGGAGAAAGGTGGCAATAAAAGGGCCACTCCGGATTTCAGCTTCCTCCGCTGCCCAAAGGAGGGGGCGCATTGGAAGGAACCCTAACAGAGACGGGGATTCATACTACTACTCTGAGCCCACAAGTGAAGACAATGCGCATCATGTCTGCTGGCTTGAGGCCTCAATGCTCCTAGACAACATGGAGGTGAGAGGTGGGATGGTTGCTCCACTTTATGGCATAGAAGGAACAAAGACACCAGTTTCCCCAGGTGAAATGAGGCTAAGAGATGACCAGAGGAGAGTCTTCCGAGAGCTGGTGAGGAATTGTGACCTGCCTGTTTGGCTCTCATGGCAAGTGGCTAAGGCTGGATTGAAGACGAATGACCGAAAGTGGTGCTTTGAGGGCCCAGAAGAACATGAGATCTTGAATGACAGTGGTGAGACAGTAAAGTGCAGAGCCCCTGGAGGAGCCAAGAAGCCTCTGCGTCCACGGTGGTGCGATGAAAGGGTGTCGTCTGACCAGAGTGCGCTTGCCGACTTCATAAAGTTTGCTGAGGGCAGGAGAGGGGCTGCTGAGATGCTGGTCGTGCTGAGTGAACTCCCAGACTTCTTGGCCAAGAAAGGTGGAGAGGCGGTGGATACTATCAGCGTGCTCTTGCACTCTGAGGAAGGTTCCAGAGCTTACCGCAATGCATTGTCAATGATGCCTGAGGCAATGACAACAGTCATGCTGTTTGTTCTGGCCGGGCTGCTGACGTCTGGAATGGTTATCTTTTTCATGTCTCCCAAGGGTATCAGCAGAATGTCTATGGCAATGGGCACGATGGCTGGTTGTGGATACCTCATGTTTCTTGGAGGCGTCAAACCCACCCACATCTCTTACATCATGCTAATATTCTTTGTCTTGATGGTGGTTGTGGTTCCGGAGCCGGGGCAGCAGAGAACCATTCAGGACAATCAAGTGGCTTATCTTATTATTGGCATCCTGACGCTGATTTCTGTGGTGGCAGCCAATGAACTAGGCATGCTGGAAAAGACTAAGGAAGACCTCTTTGGAAAAAAGAATTTGATTCCATCTAGTGCCGCA---CCTTGGAGCTGGCCAGATTTTGACTTGAAACCAGGAGCTGCTTGGACTGTCTATGTTGGCATTGTCACAATGCTCTCCCCAATGCTGCACCACTGGATCAAGGTTGAGTATGGTAATCTGTCTTTGTCTGGAATTGCACAGTCAGCCTCAGTTTTGTCATTCATGGACAAGGGCATCCCGTTTATGAAGATGAACATCTCGGTCATAATTCTACTGGTCAGTGGCTGGAATTCAATAACGGTGATGCCCCTGCTTTGTGGCATTGGATGCGCCATGCTACACTGGACTCTCATCCTGCCCGGAATAAAAGCGCAGCAGTCAAAGCTGGCACAGAGGAGGGTGTTTCATGGTGTTGCTAAGAATCCGGTGGTTGATGGGAATCCAACAGTCGACATTGAGGAAGCCCCGGAAATGCCTGCCCTCTATGAGAAGAAGTTGGCATTGTATCTTCTGCTTGCCCTTAGCTTGGCCTCTGTTGCCATGTGTAGAACACCCTTCTCACTGGCTGAAGGCATTGTGCTGGCATCAGCAGCCCTGGGACCGCTCATCGAGGGAAATACCAGCCTCTTGTGGAATGGACCCATGGCTGTGTCCATGACAGGAGTCATGCGGGGGAACTACTATGCTTTTGTGGGTGTTATGTACAATCTCTGGAAGATGAAGACTGGACGCAGGGGGAGAGCGAATGGGAAGACCCTGGGTGAGGTCTGGAAAAGGGAGCTGAACCTGCTGGACAAACAGCAGTTTGAGCTGTATAAACGGACAGACATTGTGGAGGTGGACCGTGACACAGCTCGCCGACACCTGGCTGAAGGGAAAGTGGACACCGGAGTGGCCGTCTCGAGAGGGACCGCAAAATTGAGATGGTTCCATGAACGTGGCTATGTCAAGTTGGAAGGAAGAGTGACTGACCTGGGATGTGGGCGTGGTGGCTGGTGCTACTACGCTGCTGCACAGAGAGAAGTGAGTGGGGTCAGGGGATTCACCCTTGGAAAGGAAGGCCACGAAAAGCCCATGAATGTGCAGAGCCTGGGGTGGAACATCATCACCTTCAAGGACAAGACTGATGTCCATCGCCTTGAGCCGATAAAGTGTGATACCCTGCTGTGCGACATTGGAGAGTCGTCCCCATCATCAGTGACCGAAGGGGAAAGAACCATGAGAGTTCTTGACACTGTTGAGAAATGGTTGAGCTGTGGTGTTGAAAGCTTCTGTGTGAAGGTGTTGGCTCCATACATGCCTGATGTACTTGAAAAGTTAGAGTTGCTCCAAAGGAGGTTTGGTGGAACGGTAATCAGGAATCCCCTCTCTAGAAATTCAACCCACGAGATGTATTATGTGTCGGGAGCCCGCAGTAACATCACGTTCACTGTGAATCAAACATCCCGCCTCTTAATGAGGAGAATGAGGCGCCCGACAGGCAAGGTGACTCTTGAAGCCGATGTCATCCTCCCAATTGGAACACGCAGTGTGGAAACAGATAAAGGACCACTTGATAGGGCAGCCATTGAAGAGAGGGTTGAAAGAATAAAATCAGAATACACCGCCACTTGGTTCCATGATAGTGACAACCCTTACAGGACTTGGCATTATTGTGGTTCCTACGTCACAAGAACCTCAGGGAGTGCAGCAAGCATGATTAACGGGGTGATTAAGATCTTGACATACCCCTGGGACAGGATAGAGGAAGTCACGAGAATGGCAATGACAGACACAACTCCTTTTGGACAACAAAGAGTGTTCAAGGAAAAAGTTGACACCAGAGCAAAGGATCCACCAGCAGGGACCAGGAAAATCATGAAGGTTGTCAATAGGTGGCTATTCCGTCACTTGGCCAGAGAAAAGAACCCCAGGTTGTGCACAAAGGAGGAGTTTATAGCAAAAGTTCGCAGTCATGCAGCCATCGGAGCTTTCCTGGAAGAGCAAGAACAGTGGAAGACTGCCAATGAAGCTGTCCAAGATCCGAAGTTCTGGGAATTAGTGGATGAAGAACGACGGCTGCATCAGCAGGGCAGGTGCCGAACTTGTGTGTACAACATGATGGGGAAGAGAGAAAAGAAGCTGTCAGAGTTTGGAAAGGCGAAGGGAAGCCGTGCCATCTGGTACATGTGGCTGGGAGCCCGATATCTTGAGTTTGAAGCCCTGGGATTCCTGAATGAGGACCACTGGGCATCCAGGGAGAACTCAGGGGGAGGGGTTGAAGGTATCGGTCTACAATATCTAGGCTACGTGATCAGGGACCTGGCTGCACTAGAGGGTGGTGGATTCTATGCGGATGACACAGCTGGATGGGACACACGCATAACAGAGGCGGATCTGGATGATGAACAGGAAATCTTGAACTACATGAGCCCACACCATAGGAAGTTGGCGCTGGCTGTAATGGAAATGACATACAAAAACAAAGTGGTGAAAGTCCTGAGGCCAGCTCCAGGTGGGAAAGCTTACATGGATGTCATAAGCCGGCGGGACCAGAGAGGATCTGGGCAGGTGGTGACTTACGCCTTGAACACCATCACCAACCTGAAGGTTCAACTGATTAGGATGGCGGAGGCAGAGATGGTGATACACCACCAGCATGTCCAGGACTGTGACGACACGGCTTTGACCAAGCTTGAAGCATGGCTCGCTGAGCATGGCTGCGACAGGCTTAAGAGGATGGCAGTGAGTGGAGATGACTGTGTTGTCCGACCCATTGATGACAGGTTTGGCCTGGCTCTGTCCCATCTCAATGCCATGTCAAAGGTGCGAAAAGACATATCTGAATGGCAGCCATCAAAAGGATGGGATGACTGGGAGAGTGTGCCCTTTTGCTCTCACCACTTTCATGAACTGCAATTGAAGGATGGCAGGAGAATTGTAGTGCCTTGCCGGGATCAAGATGAGCTGGTTGGCAGGGGGAGAGTGTCTCCAGGGAATGGTTGGATGATCAAGGAGACAGCATGCCTTAGCAAGGCCTACGCCAACATGTGGTCACTGATGTACTTTCACAAGAGGGACATGAGGCTGCTTTCACTGGCTGTTTCTTCTGCTGTTCCCACATCTTGGGTTCCACAGGGACGCACCACGTGGTCTGTTCATGGGAAGGGAGAGTGGATGACCACAGAAGACATGCTTGAGGTGTGGAACAGAGTGTGGATAACCAACAATCCACACATGCAGGACAAAACGACGGTGAAGGAGTGGCGAGACATCCCTTACCTGACCAAGAGACAGGACAAGCTTTGTGGATCACTGATTGGGATGACCAACAGAGCCACTTGGGCATCTCACATCCACTTGGTAATACACCGCATCCGGACACTGATTGGGAAAGAGAGATACACTGACTACCTGACAGTTATGGATAGGTACTCTGTGGATGCTGATCTG---------------------
>SA1_MH018079_M58_BRMG_2017
--GTCTGGTCGTAAAGCTCAGGGAAAAACCCTGGGCGTCAATATGGTTCGACGAGGAGTCCGCTCCTTGTCAAGCAAAATAAAACAAAAAACAAAACAAATTGGAAGTAGACCTGGACCTTCAAGAGGCGTTCAAGGATTTGTTTTTTTCTTTTTGTTCAACGTTTTGACTGGAAAGAAGATTACTGCTCATCTGAAGAAACTATGGAGAATGCTGGACCCAAGACAGGGCTTAGTTGTCCTGAGGAAGGTTAAGAGGGTGGTGGCGAGTCTGATGAGAGGTTTGTCCTCGAGGAAACGCCGATCCCAAGATGTTTTGACTATACAATTTTTAATTCTGGGAATGCTGCTGATGGTTGGTGGAGTGACCCTGGTACGCAGAAACAGATGGTTACTTCTGAATGTTACATCTGAGGACCTTGGGAAAACCTTCTCCGTTGGCACAGGCAACTGCACAACCAACATTCTGGAGGCCAAATACTGGTGTCCAGATTCCATGGAATACAACTGCCCCAATCTCAGTCCAAGAGAAGAGCCTGATGACATAGACTGTTGGTGCTATGGAGTGGAAAATGTCAGAGTCGCTTATGGCAAGTGTGATTCAGCGGGTAGGTCAAGAAGGTCCAGAAGGGCCATTGACTTACCCACACATGAAAATCATGGCTTAAAGACCCGGCAAGAAAAGTGGATGACTGGAAGAATGGGCGAGAGACAGCTGCAGAAAATTGAAAGATGGCTGGTGAGGAACCCCTTCTTTGCGGCAACAGCCTTGGCCATTGCCTACCTGGTGGGGAGCAACATGACGCAACGAGTTGTCATTGCCCTGCTAGTCTTGGCTGTTGGCCCAGCCTATTCGGCTCACTGTATAGGAATAACCGACAGGGATTTCATTGAGGGGGTGCATGGGGGAACCTGGGTTTCAGCCACCTTGGAACAGGACAAGTGTGTCACTGTGATGGCCCCCGACAAGCCTTCACTAGACATATCACTAGAAACAGTTGCCATTGATGGACCTGCTGAGGCAAGGAAGGTGTGCTACAGTGCAGTCTTGACCAACGTGAAGATCAATGACAAGTGCCCCAGCACTGGTGAAGCCCACTTGGAAGAAGAAAATGAAGGAGACAATGCTTGCAAGCGAACTTACTCCGATAGAGGTTGGGGAAATGGTTGTGGCTTGTTTGGAAAAGGAAGCATTGTGGCATGTGCCAAGTTTACCTGTGCCAAATCCATGAGTCTATTTGAGGTTGATCAGACCAAAATTCAGTATGTCATTAGGGCACAGCTACATGTCGGAGCCAAGCAGGAGAACTGGAACACTGACATCAAAACTCTCAAGTTTGATGCCCTGTCGGGCTCTCAGGAAGCTGAGTTCACTGGATACGGGAGGGCCACACTGGAGTGCCAGGTGCAGACCGCAGTGGACTTCAGTAACAGTTACATTGCAGAGATGGAGAAAGAGAGCTGGATTGTGGATAAACAGTGGGCCCAAGACCTGACCCTACCTTGGCAGAGTGGAAGTGGCGGCGTGTGGAGAGAGATGCATCATCTCGTGGAATTTGAGCCTCCACATGCCGCAACTATCAAAGTGTTAGCCCTTGGAAACCAAGAAGGATCCTTGAAGACTGCTCTCACTGGTGCAATGCGAGTCACAAAAGACACAAACAACAGCAAGCTGTATAAGCTGCATGGGGGGCATGTCGCGTGTAGGGTGAAGTTGTCAGCTCTCACACTTAAGGGAACATCCTACAAGATGTGTACCGACAAAATGTCTTTTGTCAAGAACCCAACTGACACTGGACATGGCACTGCAGTGATGCAAGTGAAGGTGCCAAAAGGAGCACCCTGCAGGATTCCAGTAATGGTCGCCGATGATCTCACAGCGGCAGTCAACAAGGGCATCTTGGTCACAGTCAATCCAATAGCCTCCACCAATGATGATGAAGTGTTGATCGAGGTGAATCCTCCCTTTGGGGATAGTTACATCATAGTTGGGACAGGGGATTCACGCCTGACTTACCAGTGGCACAAGGAAGGCAGCTCAATAGGGAAGTTGTTTACTCAGACCATGAAGGGCGCAGAGCGTCTGGCCGTCATGGGAGATGCTGCCTGGGACTTTGGTTCTGCTGGAGGATTCTTCACATCAGTCGGAAAAGGCATACACACTGTGTTTGGCTCTGCCTTCCAAGGACTGTTTGGTGGCTTGAGCTGGATAACAAAGGTCATCATGGGGGTAGTCCTCATATGGGTTGGCATTAACACAAGGAATATGACAATGTCCATGAGCATGATCCTAGTTGGAGTCATCATGATGTTCCTGTCCCTAGGAGTTGGGGCGGACCAAGGATGTGCAATAAACTTTGGCAAGAGAGAACTCAAGTGTGGGGATGGCATCTTCGTCTTTAGAGATTCAGATGACTGGCTGAACAAGTATTCATACTATCCAGAGGACCCAGTAAAACTTGCTTCAATAGTGAAAGCTTCCTTTGAGGAAGGGAAGTGTGGCCTGAACTCAGTCGACTCCCTGGAACATGAGATGTGGAGAAGCAGGGCAGATGAGATCAATGCCATTCTTGAGGAAAATGAGGTAGACATCTCAGTGGTGGTCCAAGACTCAAAAAACATTTATCAGAGAGGGACACATCCGTTTTCCAGAATACGTGATGGCCTACAATACGGCTGGAAGACTTGGGGCAAAAACCTTGTGTTCTCCCCAGGAAGAAAGAATGGAAGCTTCATCATAGATGGGAAGTCCAGGAAAGAGTGTCCGTTCTCAAACAGAGTGTGGAATTCCTTCCAGATAGAAGAGTTTGGGACAGGAGTGTTCACCACCCGAGTGTACATGGATGCAGTCTTTGAGTACACTATGGATTGTGATGGATCCATCCTGGGTGCAGCAGTGAATGGAAAGAAGAGCGCGCATGGGTCCCCAACATTCTGGATGGGAAGCCATGAGGTGAATGGAACATGGATGATTCATACTCTAGAGACACTGGACTACAAGGAATGTGAATGGCCGCTGACACACACGATTGGAACATCAGTTGAAGAGAGTGACATGTTCATGCCGAGGTCAATTGGGGGTCCAGTTAGCTCCCACAACCACATTCCGGGATATAAGGTCCAGACAAACGGACCCTGGATGCAGGTGCCACTAGAGGTGAAAAGGGAAGCTTGCCCAGGAACCAGTGTGGTTGTTGACGGAGGCTGTGATGGGCGTGGGAAGTCGACCAGATCGACCACTGACAGCGGGAAGATCATTCCTGAATGGTGTTGCCGCTCATGCACAATGCCACCAGTGAGCTTCCACGGGAGTGATGGTTGCTGGTATCCTATGGAGATTAGACCAAAGAAGACACATGACAGCCACCTGGTCCGCTCATGGGTAACGGCTGGAGAGATCCATGCAATCCCCTTTGGGTTGGTGAGCATGATGATAGCCATGGAAGTGGTATTGAGGAAGAGACAGGGACCCAAGCAAATACTGGTTGGGGGCATGGTGCTTCTAGGAGCCATGCTAGTTGGACAGGTGACTATCTTGGACTTGCTGAAGCTCACAGTGGCGGTTGGACTGCACTTTCATGAGATGAATAATGGAGGGGATGCCATGTATATGGCCCTGATCGCTGCTTTCTCAATCAGACCAGGGCTGCTCATCGGCTTTGGATTGAGGACGCTGTGGAGCCCCCGAGAACGCCTCGTGCTGACCCTGGGGGCCGCCATGGTGGAGATTGCTTTGGGTGGCATGATGGGAGGTCTGTGGAAGTACCTGAACGCAGTGTCCCTTTGCATCCTGACAATAAACGCTGTTGCCTCCAGAAAAGCATCAAATGTCATCCTGCCCTTGATGGCTCTGTTAACACCTGTGACAATGGCTGAGGTGAGACTTGCAACAATGCTCTTCTGCACTGTGGTCATCATCGGCGTTCTCCATCAGAACTCAAAGGACACTTCCATGCAGAAGACCATACCCCTGGTGGCCCTCACACTGACATCCTACCTGGGACTGACGCAGCCCTTCTTGGGCTTGTGTGCCTTCATGGCAACCCGAATATTCGGGCGAAGGAGCATCCCAGTGAATGAAGCGCTTGCAGCTGCTGGTCTCGTGGGAGTCTTGGCAGGGCTAGCTTTCCAGGAGATGGAAAATTTTCTAGGTCCAGTTGCAGTTGGAGGAATCCTGATGATGCTGGTCAGTGTGGCTGGGAGGGTAGATGGACTTGAACTCAGGAAGCTTGGGGAAGTTTCTTGGGAAGAAGAAGCTGAGATCAGTGGAAGTTCTGCCCGTTATGATGTAACTCTCAGTGAGCAAGGGGAATTTAAACTACTCTCTGAAGAGAAGGTGCCATGGGATCAGGTTGTGATGACTTCACTGGCTTTGGTCGGAGCTGCCATCCATCCATTTGCACTTTTATTGGTTCTTGCTGGCTGGTTGTTCCACGTCAAAGGAGCCAGAAGAAGTGGGGATGTCCTTTGGGACATTCCCACACCTAAAATCATTGAGGAGTGTGAATATCTAGAGGATGGAATCTACGGCATATTCCAGTCAACATTCCTAGGGGCCTCTCAACGGGGAGTGGGAGTGGCGCAGGGAGGGGTCTTCCATACGATGTGGCACGTCACGCGAGGGGCCTTTCTCGTTAGAAATGGCAAAAAGCTGGTTCCATCCTGGGCCTCAGTCAAGGAAGACCTTGTTGCTTATGGCGGCTCATGGAAGTTGGATGGTAGATGGGATGGAGAAGAGGAGGTTCAGTTGATAGCAGCTGCCCCCGGAAAAAACGTGGTGAATGTCCAAACAAAGCCAAGCCTATTCAAGGTTAAGAATGGAGGAGAAATTGGGGCGGTTGCCCTTGACTACCCAAGTGGCACTTCTGGTTCTCCCATCGTCAACAGGAATGGTGAGGTAATAGGGCTGTATGGCAATGGAATTCTTGTTGGTGACAACTCTTTTGTGTCTGCCATATCCCAAACTGAGGTGAAAGAGGAGGGGAAAGAGGAGCTACAGGAAATCCCGACAATGTTGAAGAAAGGGATGACAACCATTCTTGATTTCCATCCTGGAGCTGGGAAAACAAGACGTTTTCTTCCTCAGATCCTGGCTGAATGCGCACGAAGACGGTTGCGCACACTTGTGCTGGCTCCTACTAGAGTTGTCCTTTCTGAAATGAAGGAAGCCTTTCACGGTTTAGATGTCAAGTTTCACACACAGGCTTTCTCCGCTCACGGTAGCGGAAAAGAGGTCATTGACGCCATGTGTCATGCCACCCTGACATATAGAATGTTGGAACCAACCAGAGTGGTCAATTGGGAAGTGATCATCATGGACGAAGCACATTTTTTGGATCCGGCTAGCATAGCAGCCAGAGGCTGGGCGGCACATAGAGCCAGAGCAAATGAAAGTGCAACAATCTTGATGACTGCTACCCCTCCGGGAACCAGTGATGAATTTCCACATTCAAATGGGGAAATAGAGGATGTCCAAACGGACATTCCTAGTGAGCCTTGGAACACAGGTCATGACTGGATTTTGGCGGACAAAAGGCCCACGGCCTGGTTTCTTCCATCCATCAGGGCAGCAAATGTCATGGCAGCCTCTTTGCGCAAAGCTGGAAAGAGTGTGGTGGTGCTAAACAGGAAAACCTTTGAGAAAGAATACCCCACAATTAAACAGAAAAAACCTGATTTCATCTTGGCCACTGACATAGCTGAGATGGGAGCCAATCTCTGCGTGGAGAGAGTGTTGGATTGTAGGACGGCTTTCAAACCTGTGCTTGTGGATGAAGGGAGAAAGGTGGCAATAAAAGGGCCACTCCGGATTTCAGCTTCCTCCGCTGCCCAAAGGAGGGGGCGCATTGGAAGGAACCCTAACAGAGACGGGGATTCATACTACTACTCTGAGCCCACAAGTGAAGACAATGCGCATCATGTCTGCTGGCTTGAGGCCTCAATGCTCCTAGACAACATGGAGGTGAGAGGTGGGATGGTTGCTCCACTTTATGGCATAGAAGGAACAAAGACACCAGTTTCCCCAGGTGAAATGAGGCTAAGAGATGACCAGAGGAGAGTCTTCCGAGAGCTGGTGAGGAATTGTGACCTGCCTGTTTGGCTCTCATGGCAAGTGGCTAAGGCTGGATTGAAGACGAATGACCGAAAGTGGTGCTTTGAGGGCCCAGAAGAACATGAGATCTTGAATGACAGTGGTGAGACAGTAAAGTGCAGAGCCCCTGGAGGAGCCAAGAAGCCTCTGCGTCCACGGTGGTGCGATGAAAGGGTGTCGTCTGACCAGAGTGCGCTTGCCGACTTCATAAAGTTTGCTGAGGGCAGGAGAGGGGCTGCTGAGATGCTGGTCGTGCTGAGTGAACTCCCAGACTTCTTGGCCAAGAAAGGTGGAGAGGCGGTGGATACTATCAGCGTGCTCTTGCACTCTGAGGAAGGTTCCAGAGCTTACCGCAATGCATTGTCAATGATGCCTGAGGCAATGACAACAGTCATGCTGTTTGTTCTGGCCGGGCTGCTGACGTCTGGAATGGTTATCTTTTTCATGTCTCCCAAGGGTATCAGCAGAATGTCTATGGCAATGGGCACGATGGCTGGTTGTGGATACCTCATGTTTCTTGGAGGCGTCAAACCCACCCACATCTCTTACATCATGCTAATATTCTTTGTCTTGATGGTGGTTGTGGTTCCGGAGCCGGGGCAGCAGAGAACCATTCAGGACAATCAAGTGGCTTATCTTATTATTGGCATCCTGACGCTGATTTCTGTGGTGGCAGCCAATGAACTAGGCATGCTGGAAAAGACTAAGGAAGACCTCTTTGGAAAAAAGAATTTGATTCCATCTAGTGCCGCA---CCTTGGAGCTGGCCAGATTTTGACTTGAAACCAGGAGCTGCTTGGACTGTCTATGTTGGCATTGTCACAATGCTCTCCCCAATGCTGCACCACTGGATCAAGGTTGAGTATGGTAATCTGTCTTTGTCTGGAATTGCACAGTCAGCCTCAGTTTTGTCATTCATGGACAAGGGCATCCCGTTTATGAAGATGAACATCTCGGTCATAATTCTACTGGTCAGTGGCTGGAATTCAATAACGGTGATGCCCCTGCTTTGTGGCATTGGATGCGCCATGCTACACTGGACTCTCATCCTGCCCGGAATAAAAGCGCAGCAGTCAAAGCTGGCACAGAGGAGGGTGTTTCATGGTGTTGCTAAGAATCCGGTGGTTGATGGGAATCCAACAGTCGACATTGAGGAAGCCCCGGAAATGCCTGCCCTCTATGAGAAGAAGTTGGCATTGTATCTTCTGCTTGCCCTTAGCTTGGCCTCTGTTGCCATGTGTAGAACACCCTTCTCACTGGCTGAAGGCATTGTGCTGGCATCAGCAGCCCTGGGACCGCTCATCGAGGGAAATACCAGCCTCTTGTGGAATGGACCCATGGCTGTGTCCATGACAGGAGTCATGCGGGGGAACTACTATGCTTTTGTGGGTGTTATGTACAATCTCTGGAAGATGAAGACTGGACGCAGGGGGAGAGCGAATGGGAAGACCCTGGGTGAGGTCTGGAAAAGGGAGCTGAACCTGCTGGACAAACAGCAGTTTGAGCTGTATAAACGGACAGACATTGTGGAGGTGGACCGTGACACAGCTCGCCGACACCTGGCTGAAGGGAAAGTGGACACCGGAGTGGCCGTCTCGAGAGGGACCGCAAAATTGAGATGGTTCCATGAACGTGGCTATGTCAAGTTGGAAGGAAGAGTGACTGACCTGGGATGTGGGCGTGGTGGCTGGTGCTACTACGCTGCTGCACAGAGAGAAGTGAGTGGGGTCAGGGGATTCACCCTTGGAAAGGAAGGCCACGAAAAGCCCATGAATGTGCAGAGCCTGGGGTGGAACATCATCACCTTCAAGGACAAGACTGATGTCCATCGCCTTGAGCCGATAAAGTGTGATACCCTGCTGTGCGACATTGGAGAGTCGTCCCCATCATCAGTGACCGAAGGGGAAAGAACCATGAGAGTTCTTGACACTGTTGAGAAATGGTTGAGCTGTGGTGTTGAAAGCTTCTGTGTGAAGGTGTTGGCTCCATACATGCCTGATGTGCTTGAAAAGTTAGAGTTGCTCCAAAGGAGGTTTGGTGGAACGGTAATCAGGAATCCCCTCTCTAGAAATTCAACCCACGAGATGTATTATGTGTCGGGAGCCCGCAGTAACATCACGTTCACTGTGAATCAAACATCCCGCCTCTTAATGAGGAGAATGAGGCGCCCGACAGGCAAGGTGACTCTTGAAGCCGATGTCATCCTCCCAATTGGAACACGCAGTGTGGAAACAGATAAAGGACCACTTGATAGGGCAGCCATTGAAGAGAGGGTTGAAAGAATAAAATCAGAATACACCGCCACTTGGTTCCATGATAGTGACAACCCTTACAGGACTTGGCATTATTGTGGTTCCTACGTCACAAGAACCTCAGGGAGTGCAGCAAGCATGATTAACGGGGTGATTAAGATCTTGACATACCCCTGGGACAGGATAGAGGAAGTCACGAGAATGGCAATGACAGACACAACTCCTTTTGGACAACAAAGAGTGTTCAAGGAAAAAGTTGACACCAGAGCAAAGGATCCACCAGCAGGGACCAGGAAAATCATGAAGGTTGTCAATAGGTGGCTATTCCGTCACTTGGCCAGAGAAAAGAACCCCAGGTTGTGCACAAAGGAGGAGTTTATAGCAAAAGTTCGCAGTCATGCAGCCATCGGAGCTTTCCTGGAAGAGCAAGAACAGTGGAAGACTGCCAATGAAGCTGTCCAAGATCCGAAGTTCTGGGAATTAGTGGATGAAGAACGACGGCTGCATCAGCAGGGCAGGTGCCGAACTTGTGTGTACAACATGATGGGGAAGAGAGAAAAGAAGCTGTCAGAGTTTGGAAAGGCGAAGGGAAGCCGTGCCATCTGGTACATGTGGCTGGGAGCCCGATATCTTGAGTTTGAAGCCCTGGGATTCCTGAATGAGGACCACTGGGCATCCAGGGAGAACTCAGGGGGAGGGGTTGAAGGTATCGGTCTACAATATCTAGGCTACGTGATCAGGGACCTGGCTGCACTAGAGGGTGGTGGATTCTATGCGGATGACACAGCTGGATGGGACACACGCATAACAGAGGCGGATCTGGATGATGAACAGGAAATCTTGAACTACATGAGCCCACACCATAGGAAGTTGGCGCTGGCTGTAATGGAAATGACATACAAAAACAAAGTGGTGAAAGTCCTGAGGCCAGCTCCAGGTGGGAAAGCTTACATGGATGTCATAAGCCGGCGGGACCAGAGAGGATCTGGGCAGGTGGTGACTTACGCCTTGAACACCATCACCAACCTGAAGGTTCAACTGATTAGGATGGCGGAGGCAGAGATGGTGATACACCACCAGCATGTCCAGGACTGTGACGACACGGCTTTGACCAAGCTTGAAGCATGGCTCGCTGAGCATGGCTGCGACAGGCTTAAGAGGATGGCAGTGAGTGGAGATGACTGTGTTGTCCGACCCATTGATGACAGGTTTGGCCTGGCTCTGTCCCATCTCAATGCCATGTCAAAGGTGCGAAAAGACATATCTGAATGGCAGCCATCAAAAGGATGGGATGACTGGGAGAGTGTGCCCTTTTGCTCTCACCACTTTCATGAACTGCAATTGAAGGATGGCAGGAGAATTGTAGTGCCTTGCCGGGATCAAGATGAGCTGGTTGGCAGAGGGAGAGTGTCTCCAGGGAATGGTTGGATGATCAAGGAGACAGCATGCCTTAGCAAGGCCTACGCCAACATGTGGTCACTGATGTACTTTCACAAGAGGGACATGAGGCTGCTTTCACTGGCTGTTTCTTCTGCTGTTCCCACATCTTGGGTTCCACAGGGACGCACCACGTGGTCTGTTCATGGGAAGGGAGAGTGGATGACCACAGAAGACATGCTTGAGGTGTGGAACAGAGTGTGGATAACCAACAATCCACACATGCAGGACAAAACGACGGTGAAGGAGTGGCGAGACATCCCTTACCTGACCAAGAGACAGGACAAGCTTTGTGGATCACTGATTGGGATGACCAACAGAGCCACTTGGGCATCTCACATCCACTTGGTAATACACCGCATCCGGACACTGATTGGGAAAGAGAGATACACTGACTACCTGACAGTTATGGATAGGTACTCTGTGGATGCTGATCTG---------------------
>SA1_MH018078_M51_BRMG_2017
--GTCTGGTCGTAAAGCTCAGGGAAAAACCCTGGGCGTCAATATGGTTCGACGAGGAGTCCGCTCCTTGTCAAGCAAAATAAAACAAAAAACAAAACAAATTGGAAGTAGACCTGGACCTTCAAGAGGCGTTCAAGGATTTGTTTTTTTCTTTTTGTTCAACGTTTTGACTGGAAAGAAGATTACTGCTCATCTGAAGAAACTATGGAGAATGCTGGACCCAAGACAGGGCTTAGTTGTCCTGAGGAAGGTTAAGAGGGTGGTGGCGAGTCTGATGAGAGGTTTGTCCTCGAGGAAACGCCGATCCCAAGATGTTTTGACTATACAATTTTTAATTCTGGGAATGCTGCTGATGGTTGGTGGAGTGACCCTGGTACGCAGAAACAGATGGTTACTTCTGAATGTTACATCTGAGGACCTTGGGAAAACCTTCTCCGTTGGCACAGGCAACTGCACAACCAACATTCTGGAGGCCAAATACTGGTGTCCAGATTCCATGGAATACAACTGCCCCAATCTCAGTCCAAGAGAAGAGCCTGATGACATAGACTGTTGGTGCTATGGAGTGGAAAATGTCAGAGTCGCTTATGGCAAGTGTGATTCAGCGGGTAGGTCAAGAAGGTCCAGAAGGGCCATTGACTTACCCACACATGAAAATCATGGCTTAAAGACCCGGCAAGAAAAGTGGATGACTGGAAGAATGGGCGAGAGACAGCTGCAGAAAATTGAAAGATGGCTGGTGAGGAACCCCTTCTTTGCGGCAACAGCCTTGGCCATTGCCTACCTGGTGGGGAGCAACATGACGCAACGAGTTGTCATTGCCCTGCTAGTCTTGGCTGTTGGCCCAGCCTATTCGGCTCACTGTATAGGAATAACCGACAGGGATTTCATTGAGGGGGTGCATGGGGGAACCTGGGTTTCAGCCACCTTGGAACAGGACAAGTGTGTCACTGTGATGGCCCCCGACAAGCCTTCACTAGACATATCACTAGAAACAGTTGCCATTGATGGACCTGCTGAGGCAAGGAAGGTGTGCTACAGTGCAGTCTTGACCAACGTGAAGATCAATGACAAGTGCCCCAGCACTGGTGAAGCCCACTTGGAAGAAGAAAATGAAGGAGACAATGCTTGCAAGCGAACTTACTCCGATAGAGGTTGGGGAAATGGTTGTGGCTTGTTTGGAAAAGGAAGCATTGTGGCATGTGCCAAGTTTACCTGTGCCAAATCCATGAGTCTATTTGAGGTTGATCAGACCAAAATTCAGTATGTCATTAGGGCACAGCTACATGTCGGAGCCAAGCAGGAGAACTGGAACACTGACATCAAAACTCTCAAGTTTGATGCCCTGTCGGGCTCTCAGGAAGCTGAGTTCACTGGATACGGGAGGGCCACACTGGAGTGCCAGGTGCAGACCGCAGTGGACTTCAGTAACAGTTACATTGCAGAGATGGAGAAAGAGAGCTGGATTGTGGATAAACAGTGGGCCCAAGACCTGACCCTACCTTGGCAGAGTGGAAGTGGCGGCGTGTGGAGAGAGATGCATCATCTCGTGGAATTTGAGCCTCCACATGCCGCAACTATCAAAGTGTTAGCCCTTGGAAACCAAGAAGGATCCTTGAAGACTGCTCTCACTGGTGCAATGCGAGTCACAAAAGACACAAACAACAGCAAGCTGTATAAGCTGCATGGGGGGCATGTCGCGTGTAGGGTGAAGTTGTCAGCTCTCACACTTAAGGGAACATCCTACAAGATGTGTACCGACAAAATGTCTTTTGTCAAGAACCCAACTGACACTGGACATGGCACTGCAGTGATGCAAGTGAAGGTGCCAAAAGGAGCACCCTGCAGGATTCCAGTAATGGTCGCCGATGATCTCACAGCGGCAGTCAACAAGGGCATCTTGGTCACAGTCAATCCAATAGCCTCCACCAATGATGATGAAGTGTTGATCGAGGTGAATCCTCCCTTTGGGGATAGTTACATCATAGTTGGGACAGGGGATTCACGCCTGACTTACCAGTGGCACAAGGAAGGCAGCTCAATAGGGAAGTTGTTTACTCAGACCATGAAGGGCGCAGAGCGTCTGGCCGTCATGGGAGATGCTGCCTGGGACTTTGGTTCTGCTGGAGGATTCTTCACATCAGTCGGAAAAGGCATACACACTGTGTTTGGCTCTGCCTTCCAAGGACTGTTTGGTGGCTTGAGCTGGATAACAAAGGTCATCATGGGGGTAGTCCTCATATGGGTTGGCATTAACACAAGGAATATGACAATGTCCATGAGCATGATCCTAGTTGGAGTCATCATGATGTTCCTGTCCCTAGGAGTTGGGGCGGACCAAGGATGTGCAATAAACTTTGGCAAGAGAGAACTCAAGTGTGGGGATGGCATCTTCGTCTTTAGAGATTCAGATGACTGGCTGAACAAGTATTCATACTATCCAGAGGACCCAGTAAAACTTGCTTCAATAGTGAAAGCTTCCTTTGAGGAAGGGAAGTGTGGCCTGAACTCAGTCGACTCCCTGGAACATGAGATGTGGAGAAGCAGGGCAGATGAGATCAATGCCATTCTTGAGGAAAATGAGGTAGACATCTCAGTGGTGGTCCAAGACTCAAAAAACATTTATCAGAGAGGGACACATCCGTTTTCCAGAATACGTGATGGCCTACAATACGGCTGGAAGACTTGGGGCAAAAACCTTGTGTTCTCCCCAGGAAGAAAGAATGGAAGCTTCATCATAGATGGGAAGTCCAGGAAAGAGTGTCCGTTCTCAAACAGAGTGTGGAATTCCTTCCAGATAGAAGAGTTTGGGACAGGAGTGTTCACCACCCGAGTGTACATGGATGCAGTCTTTGAGTACACTATGGATTGTGATGGATCCATCCTGGGTGCAGCAGTGAATGGAAAGAAGAGCGCGCATGGGTCCCCAACATTCTGGATGGGAAGCCATGAGGTGAATGGAACATGGATGATTCATACTCTAGAGACACTGGACTACAAGGAATGTGAATGGCCGCTGACACACACGATTGGAACATCAGTTGAAGAGAGTGACATGTTCATGCCGAGGTCAATTGGGGGTCCAGTTAGCTCCCACAACCACATTCCGGGATATAAGGTCCAGACAAACGGACCCTGGATGCAGGTGCCACTAGAGGTGAAAAGGGAAGCTTGCCCAGGAACCAGTGTGGTTGTTGACGGAGGCTGTGATGGGCGTGGGAAGTCGACCAGATCGACCACTGACAGCGGGAAGATCATTCCTGAATGGTGTTGCCGCTCATGCACAATGCCACCAGTGAGCTTCCACGGGAGTGATGGTTGCTGGTATCCTATGGAGATTAGACCAAAGAAGACACATGACAGCCACCTGGTCCGCTCATGGGTAACGGCTGGAGAGATCCATGCAATCCCCTTTGGGTTGGTGAGCATGATGATAGCCATGGAAGTGGTATTGAGGAAGAGACAGGGACCCAAGCAAATACTGGTTGGGGGCATGGTGCTTCTAGGAGCCATGCTAGTTGGACAGGTGACTATCTTGGACTTGCTGAAGCTCACAGTGGCGGTTGGACTGCACTTTCATGAGATGAATGATGGAGGGGATGCCATGTATATGGCCCTGATCGCTGCTTTCTCAATCAGACCAGGGCTGCTCATCGGCTTTGGATTGAGGACGCTGTGGAGCCCCCGAGAACGCCTCGTGCTGACCCTGGGGGCCGCCATGGTGGAGATTGCTTTGGGTGGCATGATGGGAGGTCTGTGGAAGTACCTGAACGCAGTGTCCCTTTGCATCCTGACAATAAACGCTGTTGCCTCCAGAAAAGCATCAAATGTCATCCTGCCCTTGATGGCTCTGTTAACACCTGTGACAATGGCTGAGGTGAGACTTGCAACAATGCTCTTCTGCACTGTGGTCATCATCGGCGTTCTCCATCAGAACTCAAAGGACACTTCCATGCAGAAGACCATACCCCTGGTGGCCCTCACACTGACATCCTACCTGGGACTGACGCAGCCCTTCTTGGGCTTGTGTGCCTTCATGGCAACCCGAATATTCGGGCGAAGGAGCATCCCAGTGAATGAAGCGCTTGCAGCTGCTGGTCTCGTGGGAGTCTTGGCAGGGCTAGCTTTCCAGGAGATGGAAAATTTTCTAGGTCCAGTTGCAGTTGGAGGAATCCTGATGATGCTGGTCAGTGTGGCTGGGAGGGTAGATGGACTTGAACTCAGGAAGCTTGGGGAAGTTTCTTGGGAAGAAGAAGCTGAGATCAGTGGAAGTTCTGCCCGTTATGATGTAACTCTCAGTGAGCAAGGGGAATTTAAACTACTCTCTGAAGAGAAGGTGCCATGGGATCAGGTTGTGATGACTTCACTGGCTTTGGTCGGAGCTGCCATCCATCCATTTGCACTTTTATTGGTTCTTGCTGGCTGGTTGTTCCACGTCAAAGGAGCCAGAAGAAGTGGGGATGTCCTTTGGGACATTCCCACACCTAAAATCATTGAGGAGTGTGAATATCTAGAGGATGGAATCTACGGCATATTCCAGTCAACATTCCTAGGGGCCTCTCAACGGGGAGTGGGAGTGGCGCAGGGAGGGGTCTTCCATACGATGTGGCACGTCACGCGAGGGGCCTTTCTCGTTAGAAATGGCAAAAAGCTGGTTCCATCCTGGGCCTCAGTCAAGGAAGACCTTGTTGCTTATGGCGGCTCATGGAAGTTGGATGGTAGATGGGATGGAGAAGAGGAGGTTCAGTTGATAGCAGCTGCCCCCGGAAAAAACGTAGTGAATGTCCAAACAAAGCCAAGCCTATTCAAGGTTAAGAATGGAGGAGAAATTGGGGCGGTTGCCCTTGACTACCCAAGTGGCACTTCTGGTTCTCCCATTGTCAACAGGAATGGTGAGGTAATAGGGCTGTATGGCAATGGAATTCTTGTTGGTGACAACTCTTTTGTGTCTGCCATATCCCAAACTGAGGTGAAAGAGGAGGGGAAAGAGGAGCTACAGGAAATCCCGACAATGTTGAAGAAAGGGATGACAACCATTCTTGATTTCCATCCTGGAGCTGGGAAAACAAGACGTTTTCTTCCTCAGATCCTGGCTGAATGCGCACGAAGACGGTTGCGCACACTTGTGCTGGCTCCTACTAGAGTTGTCCTTTCTGAAATGAAGGAAGCCTTTCACGGTTTAGATGTCAAGTTTCACACACAGGCTTTCTCCGCTCATGGTAGCGGAAAAGAGGTCATTGACGCCATGTGTCATGCCACCCTGACATATAGAATGTTGGAACCAACCAGAGTGGTCAATTGGGAAGTGATCATCATGGACGAAGCACATTTTTTGGATCCGGCTAGCATAGCAGCCAGAGGCTGGGCGGCACATAGAGCCAGAGCAAATGAAAGTGCAACAATCTTGATGACTGCTACCCCTCCGGGAACCAGTGATGAATTTCCACATTCAAATGGGGAAATAGAGGATGTCCAAACGGACATTCCTAGTGAGCCTTGGAACACAGGTCATGACTGGATTTTGGCGGACAAAAGGCCCACGGCCTGGTTTCTTCCATCCATCAGGGCAGCAAATGTCATGGCAGCCTCTTTGCGCAAAGCTGGAAAGAGTGTGGTGGTGCTAAACAGGAAAACCTTTGAGAAAGAATACCCCACAATTAAACAGAAAAAACCTGATTTCATCTTGGCCACTGACATAGCTGAGATGGGAGCCAATCTCTGCGTGGAGAGAGTGTTGGATTGTAGGACGGCTTTCAAACCTGTGCTTGTGGATGAAGGGAGAAAGGTGGCAATAAAAGGGCCACTCCGGATTTCAGCTTCCTCCGCTGCCCAAAGGAGGGGGCGCATTGGAAGGAACCCTAACAGAGACGGGGATTCATACTACTACTCTGAGCCCACAAGTGAAGACAATGCGCATCATGTCTGCTGGCTTGAGGCCTCAATGCTCCTAGACAACATGGAGGTGAGAGGTGGGATGGTTGCTCCACTTTATGGCATAGAAGGAACAAAGACACCAGTTTCCCCAGGTGAAATGAGGCTAAGAGATGACCAGAGGAGAGTCTTCCGAGAGCTGGTGAGGAATTGTGACCTGCCTGTTTGGCTCTCATGGCAAGTGGCTAAGGCTGGATTGAAGACGAATGACCGAAAGTGGTGCTTTGAGGGCCCAGAAGAACATGAGATCTTGAATGACAGTGGTGAGACAGTAAAGTGCAGAGCCCCTGGAGGAGCCAAGAAGCCTCTGCGTCCACGGTGGTGCGATGAAAGGGTGTCGTCTGACCAGAGTGCGCTTGCCGACTTCATAAAGTTTGCTGAGGGCAGGAGAGGGGCTGCTGAGATGCTGGTCGTGCTGAGTGAACTCCCAGACTTCTTGGCCAAGAAAGGTGGAGAGGCGGTGGATACTATCAGCGTGCTCTTGCACTCTGAGGAAGGTTCCAGAGCTTACCGCAATGCATTGTCAATGATGCCTGAGGCAATGACAACAGTCATGCTGTTTGTTCTGGCCGGGCTGCTGACGTCTGGAATGGTTATCTTTTTCATGTCTCCCAAGGGTATCAGCAGAATGTCTATGGCAATGGGCACGATGGCTGGTTGTGGATACCTCATGTTTCTTGGAGGCGTCAAACCCACCCACATCTCTTACATCATGCTAATATTCTTTGTCTTGATGGTGGTTGTGGTTCCGGAGCCGGGGCAGCAGAGAACCATTCAGGACAATCAAGTGGCTTATCTTATTATTGGCATCCTGACGCTGATTTCTGTGGTGGCAGCCAATGAACTAGGCATGCTGGAAAAGACTAAGGAAGACCTCTTTGGAAAAAAGAATTTGATTCCATCTAGTGCCGCA---CCTTGGAGCTGGCCAGATTTTGACTTGAAACCAGGAGCTGCTTGGACTGTCTATGTTGGCATTGTCACAATGCTCTCCCCAATGCTGCACCACTGGATCAAGGTTGAGTATGGTAATCTGTCTTTGTCTGGAATTGCACAGTCAGCCTCAGTTTTGTCATTCATGGACAAGGGCATCCCGTTTATGAAGATGAACATCTCGGTCATAATTCTACTGGTCAGTGGCTGGAATTCAATAACGGTGATGCCCCTGCTTTGTGGCATTGGATGCGCCATGCTACACTGGACTCTCATCCTGCCCGGAATAAAAGCGCAGCAGTCAAAGCTGGCACAGAGGAGGGTGTTTCATGGTGTTGCTAAGAATCCGGTGGTTGATGGGAATCCAACAGTCGACATTGAGGAAGCCCCGGAAATGCCTGCCCTCTATGAGAAGAAGTTGGCATTGTATCTTCTGCTTGCCCTTAGCTTGGCCTCTGTTGCCATGTGTAGAACACCCTTCTCACTGGCTGAAGGCATTGTGCTGGCATCAGCAGCCCTGGGACCGCTCATCGAGGGAAATACCAGCCTCTTGTGGAATGGACCCATGGCTGTGTCCATGACAGGAGTCATGCGGGGGAACTACTATGCTTTTGTGGGTGTTATGTACAATCTCTGGAAGATGAAGACTGGACGCAGGGGGAGAGCGAATGGGAAGACCCTGGGTGAGGTCTGGAAAAGGGAGCTGAACCTGCTGGACAAACAGCAGTTTGAGCTGTATAAACGGACAGACATTGTGGAGGTGGACCGTGACACAGCTCGCCGACACCTGGCTGAAGGGAAAGTGGACACCGGAGTGGCCGTCTCGAGAGGGACCGCAAAATTGAGATGGTTCCATGAACGTGGCTATGTCAAGTTGGAAGGAAGAGTGACTGACCTGGGATGTGGGCGTGGTGGCTGGTGCTACTACGCTGCTGCACAGAGAGAAGTGAGTGGGGTCAGGGGATTCACCCTTGGAAAGGAAGGCCACGAAAAGCCCATGAATGTGCAGAGCCTGGGGTGGAACATCATCACCTTCAAGGACAAGACTGATGTCCATCGCCTTGAGCCGATAAAGTGTGATACCCTGCTGTGCGACATTGGAGAGTCGTCCCCATCATCAGTGACCGAAGGGGAAAGAACCATGAGAGTTCTTGACACTGTTGAGAAATGGTTGAGCTGTGGTGTTGAAAGCTTCTGTGTGAAGGTGTTGGCTCCATACATGCCTGATGTGCTTGAAAAGTTAGAGTTGCTCCAAAGGAGGTTTGGTGGAACGGTAATCAGGAATCCCCTCTCTAGAAATTCAACCCACGAGATGTATTATGTGTCGGGAGCCCGCAGTAACATCACGTTCACTGTGAATCAAACATCCCGCCTCTTAATGAGGAGAATGAGGCGCCCGACAGGCAAGGTGACTCTTGAAGCCGATGTCATCCTCCCAATTGGAACACGCAGTGTGGAAACAGATAAAGGACCACTTGATAGGGCAGCCATTGAAGAGAGGGTTGAAAGAATAAAATCAGAATACACCGCCACTTGGTTCCATGATAGTGACAACCCTTACAGGACTTGGCATTATTGTGGTTCCTACGTCACAAGAACCTCAGGGAGTGCAGCAAGCATGATTAACGGGGTGATTAAGATCTTGACATACCCCTGGGACAGGATAGAGGAAGTCACGAGAATGGCAATGACAGACACAACTCCTTTTGGACAACAAAGAGTGTTCAAGGAAAAAGTTGACACCAGAGCAAAGGATCCACCAGCAGGGACCAGGAAAATCATGAAGGTTGTCAATAGGTGGCTATTCCGTCACTTGGCCAGAGAAAAGAACCCCAGGTTGTGCACAAAGGAGGAGTTTATAGCAAAAGTTCGCAGTCATGCAGCCATCGGAGCTTTCCTGGAAGAGCAAGAACAGTGGAAGACTGCCAATGAAGCTGTCCAAGATCCGAAGTTCTGGGAATTAGTGGATGAAGAACGACGGCTGCATCAGCAGGGCAGGTGCCGAACTTGTGTGTACAACATGATGGGGAAGAGAGAAAAGAAGCTGTCAGAGTTTGGAAAGGCGAAGGGAAGCCGTGCCATCTGGTACATGTGGCTGGGAGCCCGATATCTTGAGTTTGAAGCCCTGGGATTCCTGAATGAGGACCACTGGGCATCCAGGGAGAACTCAGGGGGAGGGGTTGAAGGTATCGGTCTACAATATCTAGGCTACGTGATCAGGGACCTGGCTGCACTAGAGGGTGGTGGATTCTATGCGGATGACACAGCTGGATGGGACACACGCATAACAGAGGCGGATCTGGATGATGAACAGGAAATCTTGAACTACATGAGCCCACACCATAGGAAGTTGGCGCTGGCTGTAATGGAAATGACATACAAAAACAAAGTGGTGAAAGTCCTGAGGCCAGCTCCAGGTGGGAAAGCTTACATGGATGTCATAAGCCGGCGGGACCAGAGAGGATCTGGGCAGGTGGTGACTTACGCCTTGAACACCATCACCAACCTGAAGGTTCAACTGATTAGGATGGCGGAGGCAGAGATGGTGATACACCACCAGCATGTCCAGGACTGTGACGACACGGCTTTGACCAAGCTTGAAGCATGGCTCGCTGAGCATGGCTGCGACAGGCTTAAGAGGATGGCAGTGAGTGGAGATGACTGTGTTGTCCGACCCATTGATGACAGGTTTGGCCTGGCTCTGTCCCATCTCAATGCCATGTCAAAGGTGCGAAAAGACATATCTGAATGGCAGCCATCAAAAGGATGGGATGACTGGGAGAGTGTGCCCTTCTGCTCTCACCACTTTCATGAACTGCAATTGAAGGATGGCAGGAGAATTGTAGTGCCTTGCCGGGATCAAGATGAGCTGGTTGGCAGGGGGAGAGTGTCTCCAGGGAATGGTTGGATGATCAAGGAGACAGCATGCCTTAGCAAGGCCTACGCCAACATGTGGTCACTGATGTACTTTCACAAGAGGGACATGAGGCTGCTTTCACTGGCTGTTTCTTCTGCTGTTCCCACATCTTGGGTTCCACAGGGACGCACCACGTGGTCTGTTCATGGGAAGGGAGAGTGGATGACCACAGAAGACATGCTTGAGGTGTGGAACAGAGTGTGGATAACCAACAATCCACACATGCAGGACAAAACGACGGTGAAGGAGTGGCGAGACATCCCTTACCTGACCAAGAGACAGGACAAGCTTTGTGGATCACTGATTGGGATGACCAACAGAGCCACTTGGGCATCTCACATCCACTTGGTAATACACCGCATCCGGACACTGATTGGGAAAGAGAGATACACTGACTACCTGACAGTTATGGATAGGTACTCTGTGGATGCTGATCTG---------------------
>SA1_MF170981_3495_BRES_2017
ATGTCTGGTCGTAAAGCTCAGGGAAAAACCCTGGGCGTCAATATGGTTCGACGAGGAGTCCGCTCCTTGTCAAGCAAAATAAAACAAAAAACAAAACAAATTGGAAGTAGACCTGGACCTTCAAGAGGCGTTCAAGGATTTGTTTTTTTCTTTTTGTTCAACGTTTTGACTGGAAAGAAGATTACTGCTCATCTGAAGAAACTATGGAGAATGCTGGACCCAAGACAGGGCTTAGTTGTCCTGAGGAAGGTTAAGAGGGTGGTGGCGAGTCTGATGAGAGGTTTGTCCTCGAGGAAACGCCGATCCCAAGATGTTTTGACTATACAATTTTTAATTCTGGGAATGCTGCTGATGGTTGGTGGAGTGACCCTGGTACGCAGAAACAGATGGTTACTTCTGAATGTTACATCTGAGGACCTTGGGAAAACCTTCTCCGTTGGCACAGGCAACTGCACAACCAACATTCTGGAGGCCAAATACTGGTGTCCAGATTCCATGGAATACAACTGCCCCAATCTCAGTCCAAGAGAAGAGCCTGATGACATAGACTGTTGGTGCTATGGAGTGGAAAATGTCAGAGTCGCTTATGGCAAGTGTGATTCAGCGGGTAGGTCAAGAAGGTCCAGAAGGGCCATTGACTTACCCACACATGAAAATCATGGCTTAAAGACCCGGCAAGAAAAGTGGATGACTGGAAGAATGGGCGAGAGACAGCTGCAGAAAATTGAAAGATGGCTGGTGAGGAACCCCTTCTTTGCGGCAACAGCCTTGGCCATTGCCTACCTGGTGGGGAGCAACATGACGCAACGAGTTGTCATTGCCCTGCTAGTCTTGGCTGTTGGCCCAGCCTATTCGGCTCACTGTATAGGAATAACCGACAGGGATTTCATTGAGGGGGTGCATGGGGGAACCTGGGTTTCAGCCACCTTGGAACAGGACAAGTGTGTCACTGTGATGGCCCCCGACAAGCCTTCACTAGACATATCACTAGAAACAGTTGCCATTGATGGACCTGCTGAGGCAAGGAAGGTGTGCTACAGTGCAGTCTTGACCAACGTGAAGATCAATGACAAGTGCCCCAGCACTGGTGAAGCCCACTTGGAAGAAGAAAATGAAGGAGACAATGCTTGCAAGCGAACTTACTCCGATAGAGGTTGGGGAAATGGTTGTGGCTTGTTTGGAAAAGGAAGCATTGTGGCATGTGCCAAGTTTACCTGTGCCAAATCCATGAGTCTATTTGAGGTTGATCAGACCAAAATTCAGTATGTCATTAGGGCACAGCTACATGTCGGAGCCAAGCAGGAGAACTGGAACACTGACATCAAAACTCTCAAGTTTGATGCCCTGTCGGGCTCTCAGGAAGCTGAGTTCACTGGATACGGGAGGGCCACACTGGAGTGCCAGGTGCAGACCGCAGTGGACTTCAGTAACAGTTACATTGCAGAGATGGAGAAAGAGAGCTGGATTGTGGATAAACAGTGGGCCCAAGACCTGACCCTACCTTGGCAGAGTGGAAGTGGCGGCGTGTGGAGAGAGATGCATCATCTCGTGGAATTTGAGCCTCCACATGCCGCAACTATCAAAGTGTTAGCCCTTGGAAACCAAGAAGGATCCTTGAAGACTGCTCTCACTGGTGCAATGCGAGTCACAAAAGACACAAACAACAGCAAGCTGTATAAGCTGCATGGGGGGCATGTCGCGTGTAGGGTGAAGTTGTCAGCTCTCACACTTAAGGGAACATCCTACAAGATGTGTACCGACAAAATGTCTTTTGTCAAGAACCCAACTGACACTGGACATGGCACTGCAGTGATGCAAGTGAAGGTGCCAAAAGGAGCACCCTGCAGGATTCCAGTAATGGTCGCCGATGATCTCACAGCGGCAGTCAACAAGGGCATCTTGGTCACAGTCAATCCAATAGCCTCCACCAATGATGATGAAGTGTTGATCGAGGTGAATCCTCCCTTTGGGGATAGTTACATCATAGTTGGGACAGGGGATTCACGCCTGACTTACCAGTGGCACAAGGAAGGCAGCTCAATAGGGAAGTTGTTTACTCAGACCATGAAGGGCGCAGAGCGTCTGGCCGTCATGGGAGATGCTGCCTGGGACTTTGGTTCTGCTGGAGGATTCTTCACATCAGTCGGAAAAGGCATACACACTGTGTTTGGCTCTGCCTTCCAAGGACTGTTTGGTGGCTTGAGCTGGATAACAAAGGTCATCATGGGGGTAGTCCTCATATGGGTTGGCATTAACACAAGGAATATGACAATGTCCATGAGCATGATCCTAGTTGGAGTCATCATGATGTTCCTGTCCCTAGGAGTTGGGGCGGACCAAGGATGTGCAATAAACTTTGGCAAGAGAGAACTCAAGTGTGGGGATGGCATCTTCGTCTTTAGAGATTCAGATGACTGGCTGAACAAGTATTCATACTATCCAGAGGACCCAGTAAAACTTGCTTCAATAGTGAAAGCTTCCTTTGAGGAAGGRAAGTGTGGCCTGAACTCAGTCGACTCCCTGGAACATGAGATGTGGAGAAGCAGGGCAGATGAGATCAATGCCATTCTTGAGGAAAATGAGGTAGACATCTCAGTGGTGGTCCAAGACTCAAAAAACATTTATCAGAGAGGGACACATCCGTTTTCCAGAATACGTGATGGCCTACAATACGGCTGGAAGACTTGGGGCAAAAACCTTGTGTTCTCCCCAGGAAGAAAGAATGGAAGCTTCATCATAGATGGGAAGTCCAGGAAAGAGTGTCCGTTCTCAAACAGAGTGTGGAATTCCTTCCAGATAGAAGAGTTTGGGACAGGAGTGTTCACCACCCGAGTGTACATGGATGCAGTCTTTGAGTACACTATGGATTGTGATGGATCCATCCTGGGTGCAGCAGTGAATGGAAAGAAGAGCGCGCATGGGTCCCCAACATTCTGGATGGGAAGCCATGAGGTGAATGGAACATGGATGATTCATACTCTAGAGACACTGGACTACAAGGAATGTGAATGGCCGCTGACACACACGATTGGAACATCAGTTGAAGAGAGTGACATGTTCATGCCGAGGTCAATTGGGGGTCCAGTTAGCTCCCACAACCACATTCCGGGATATAAGGTCCAGACAAACGGACCCTGGATGCAGGTGCCACTAGAGGTGAAAAGGGAAGCTTGCCCAGGAACCAGTGTGGTTGTTGACGGAGGCTGTGATGGGCGTGGGAAGTCGACCAGATCGACCACTGACAGCGGGAAGATCATTCCTGAATGGTGTTGCCGCTCATGCACAATGCCACCAGTGAGCTTCCACGGGAGTGATGGTTGCTGGTATCCTATGGAGATTAGACCAAAGAAGACACATGACAGCCACCTGGTCCGCTCATGGGTAACGGCTGGAGAGATCCATGCAATCCCCTTTGGGTTGGTGAGCATGATGATAGCCATGGAAGTGGTATTGAGGAAGAGACAGGGACCCAAGCAAATACTGGTTGGGGGCATGGTGCTTCTAGGAGCCATGCTAGTTGGACAGGTGACTATCTTGGACTTGCTGAAGCTCACAGTGGCGGTTGGACTGCACTTTCATGAGATGAATAATGGAGGGGATGCCATGTATATGGCCCTGATCGCTGCTTTCTCAATCAGACCAGGGCTGCTCATCGGCTTTGGATTGAGGACGCTGTGGAGCCCCCGAGAACGCCTCGTGCTGACCCTGGGGGCCGCCATGGTGGAGATTGCTTTGGGTGGCATGATGGGAGGTCTGTGGAAGTACCTGAACGCAGTGTCCCTTTGCATCCTGACAATAAACGCTGTTGCCTCCAGAAAAGCATCAAATGTCATCCTGCCCTTGATGGCTCTGTTAACACCTGTGACAATGGCTGAGGTGAGACTTGCAACAATGCTCTTCTGCACTGTGGTCATCATCGGCGTTCTCCATCAGAACTCAAAGGACACTTCCATGCAGAAGACCATACCCCTGGTGGCCCTCACACTGACATCCTACCTGGGACTGACGCAGCCCTTCTTGGGCTTGTGTGCCTTCATGGCAACCCGAATATTCGGGCGAAGGAGCATCCCAGTGAATGAAGCGCTTGCAGCTGCTGGTCTCGTGGGAGTCTTGGCAGGGCTAGCTTTCCAGGAGATGGAAAATTTTCTAGGTCCAGTTGCAGTTGGAGGAATCCTGATGATGCTGGTCAGTGTGGCTGGGAGGGTAGATGGACTTGAACTCAGGAAGCTTGGGGAAGTTTCTTGGGAAGAAGAAGCTGAGATCAGTGGAAGTTCTGCCCGTTATGATGTAACTCTCAGTGAGCAAGGGGAATTTAAACTACTCTCTGAAGAGAAGGTGCCATGGGATCAGGTTGTGATGACTTCACTGGCTTTGGTCGGAGCTGCCATCCATCCATTTGCACTTTTATTGGTTTTTGCTGGCTGGTTGTTCCACGTCAAAGGAGCCAGAAGAAGTGGGGATGTCCTTTGGGACATTCCCACACCTAAAATCATTGAGGAGTGTGAATATCTAGAGGATGGAATCTACGGCATATTCCAGTCAACATTCCTAGGGGCCTCTCAACGGGGAGTGGGAGTGGCGCAGGGAGGGGTCTTCCATACGATGTGGCACGTCACGCGAGGGGCCTTTCTCGTTAGAAATGGTAAAAAGCTGGTTCCATCCTGGGCCTCAGTCAAGGAAGACCTTGTTGCTTATGGCGGCTCATGGAAGTTGGATGGTAGATGGGATGGAGAAGAGGAGGTTCAGTTGATAGCAGCTGCCCCCGGAAAAAACGTAGTGAATGTCCAAACAAAGCCAAGCCTATTCAAGGTTAAGAATGGAGGAGAAATTGGGGCGGTTGCCCTTGACTACCCAAGTGGCACTTCTGGTTCTCCCATCGTCAACAGGAATGGTGAGGTAATAGGGCTGTATGGCAATGGAATTCTTGTTGGTGACAACTCTTTTGTGTCTGCCATATCCCAAACTGAGGTGAAAGAGGAGGGGAAAGAGGAGCTACAGGAAATCCCGACAATGTTGAAGAAAGGGATGACAACCATTCTTGATTTCCATCCTGGAGCTGGGAAAACAAGACGTTTTCTTCCTCAGATCCTGGCTGAATGCGCACGAAGACGGTTGCGCACACTTGTGCTGGCTCCTACTAGAGTTGTCCTTTCTGAAATGAAGGAAGCCTTTCACGGTTTAGATGTCAAGTTTCACACACAGGCTTTCTCCGCTCATGGTAGCGGAAAAGAGGTCATTGACGCCATGTGTCATGCCACCCTGACATATAGAATGTTGGAACCAACCAGAGTGGTCAATTGGGAAGTGATCATCATGGACGAAGCACATTTTTTGGATCCGGCTAGCATAGCAGCCAGAGGCTGGGCGGCACATAGAGCCAGAGCAAATGAAAGTGCAACAATCTTGATGACTGCTACCCCTCCGGGAACCAGTGATGAATTTCCACATTCAAATGGGGAAATAGAGGATGTCCAAACGGACATTCCTAGTGAGCCTTGGAACACAGGTCATGACTGGATTTTGGCGGACAAAAGGCCCACGGCCTGGTTTCTTCCATCCATCAGGGCAGCAAATGTCATGGCAGCCTCTTTGCGCAAAGCTGGAAAGAGTGTGGTGGTGCTAAACAGGAAAACCTTTGAGAAAGAATACCCCACAATTAAACAGAAAAAACCTGATTTCATCTTGGCCACTGACATAGCTGAGATGGGAGCCAATCTCTGCGTGGAGAGAGTGTTGGATTGTAGGACGGCTTTCAAACCTGTGCTTGTGGATGAAGGGAGAAAGGTGGCAATAAAAGGGCCACTCCGGATTTCAGCTTCCTCCGCTGCCCAAAGGAGGGGGCGCATTGGAAGGAACCCTAACAGAGACGGGGATTCATACTACTACTCTGAGCCCACAAGTGAAGACAATGCGCATCATGTCTGCTGGCTTGAGGCCTCAATGCTCCTAGACAACATGGAGGTGAGAGGTGGGATGGTTGCTCCACTTTATGGCATAGAAGGAACAAAGACACCAGTTTCCCCAGGTGAAATGAGGCTAAGAGATGACCAGAGGAGAGTCTTCCGAGAGCTGGTGAGGAATTGTGACCTGCCTGTTTGGCTCTCATGGCAAGTGGCTAAGGCTGGATTGAAGACGAATGACCGAAAGTGGTGCTTTGAGGGCCCAGAAGAACATGAGATCTTGAACGACAGTGGTGAGACAGTAAAGTGCAGAGCCCCTGGAGGAGCCAAGAAGCCTCTGCGTCCACGGTGGTGCGATGAAAGGGTGTCGTCTGACCAGAGTGCGCTTGCCGACTTCATAAAGTTTGCTGAGGGCAGGAGAGGGGCTGCTGAGATGCTGGTCGTGCTGAGTGAACTCCCAGACTTCTTGGCCAAGAAAGGTGGAGAGGCGGTGGATACTATCAGCGTGCTCTTGCACTCTGAGGAAGGTTCCAGAGCTTACCGCAATGCATTGTCAATGATGCCTGAGGCAATGACAACAGTCATGCTGTTTGTTCTGGCCGGGCTGCTGACGTCTGGAATGGTTATCTTTTTCATGTCTCCCAAGGGTATCAGCAGAATGTCTATGGCAATGGGCACGATGGCTGGTTGTGGATACCTCATGTTTCTTGGAGGCGTCAAACCCACCCACATCTCTTACATCATGCTAATATTCTTTGTCTTGATGGTGGTTGTGGTTCCGGAGCCGGGGCAGCAGAGAACCATTCAGGACAATCAAGTGGCTTATCTTATTATTGGCATCCTGACGCTGATTTCTGTGGTGGCAGCCAATGAACTAGGCATGCTGGAAAAGACTAAGGAAGACCTCTTTGGAAAGAAGAATTTGATTCCATCTAGTGCCGCA---CCTTGGAGCTGGCCAGATTTTGACTTGAAACCAGGAGCTGCTTGGACTGTCTATGTTGGCATTGTCACAATGCTCTCCCCAATGCTGCACCACTGGATCAAGGTTGAGTATGGTAATCTGTCTTTGTCTGGAATTGCACAGTCAGCCTCAGTTTTGTCATTCATGGACAAGGGCATCCCGTTTATGAAGATGAACATCTCGGTCATAATTCTACTGGTCAGTGGCTGGAATTCAATAACGGTGATGCCCCTGCTTTGTGGCATTGGATGCGCCATGCTACACTGGACTCTCATCCTGCCCGGAATAAAAGCGCAGCAGTCAAAGCTGGCACAGAGGAGGGTGTTTCATGGTGTTGCTAAGAATCCGGTGGTTGATGGGAATCCAACAGTCGACATTGAGGAAGCCCCGGAAATGCCTGCCCTCTATGAGAAGAAGTTGGCATTGTATCTTCTGCTTGCCCTTAGCTTGGCCTCTGTTGCCATGTGTAGAACACCCTTCTCACTGGCTGAAGGCATTGTGCTGGCATCAGCAGCCCTGGGACCGCTCATCGAGGGAAATACCAGCCTCTTGTGGAATGGACCCATGGCTGTGTCCATGACAGGAGTCATGCGGGGGAACTACTATGCTTTTGTGGGTGTTATGTACAATCTCTGGAAGATGAAGACTGGACGCAGGGGGAGAGCGAATGGGAAGACCCTGGGTGAGGTCTGGAAAAGGGAGCTGAACCTGCTGGACAAACAGCAGTTTGAGCTGTATAAACGGACAGACATTGTGGAGGTGGACCGTGACACAGCTCGCCGACACCTGGCTGAAGGGAAAGTGGACACCGGAGTGGCCGTCTCGAGAGGGACCGCAAAATTGAGATGGTTCCATGAACGTGGCTATGTCAAGTTGGAAGGAAGAGTGACTGACCTGGGATGTGGGCGTGGTGGCTGGTGCTACTACGCTGCTGCACAGAGAGAAGTGAGTGGGGTCAGGGGATTCACCCTTGGAAAGGAAGGCCACGAAAAGCCCATGAATGTGCAGAGCCTGGGGTGGAACATCATCACCTTCAAGGACAAGACTGATGTCCATCGCCTTGAGCCGATAAAGTGTGATACCCTGCTGTGCGACATTGGAGAGTCGTCCCCATCATCAGTGACCGAAGGGGAAAGAACCATGAGAGTTCTTGACACTGTTGAGAAATGGTTGAGCTGTGGTGTTGAAAGCTTCTGTGTGAAGGTGTTGGCTCCATACATGCCTGATGTGCTTGAAAAGTTAGAGTTGCTCCAAAGGAGGTTTGGTGGAACGGTAATCAGGAATCCCCTCTCTAGAAATTCAACCCACGAGATGTATTATGTGTCGGGAGCCCGCAGTAACATCACGTTCACTGTGAATCAAACATCCCGCCTCTTAATGAGGAGAATGAGGCGCCCGACAGGCAAGGTGACTCTTGAAGCCGATGTCATCCTCCCAATTGGAACACGCAGTGTGGAAACAGATAAAGGACCACTTGATAGGGCAGCCATTGAAGAGAGGGTTGAAAGAATAAAATCAGAATACACCGCCACTTGGTTCCATGATAGTGACAACCCTTACAGGACTTGGCATTATTGTGGTTCCTACGTCACAAGAACCTCAGGGAGTGCAGCAAGCATGATTAACGGGGTGATCAAGATCTTGACATACCCCTGGGACAGGATAGAGGAAGTCACGAGAATGGCAATGACAGACACAACTCCTTTTGGACAACAAAGAGTGTTCAAGGAAAAAGTTGACACCAGAGCAAAGGATCCACCAGCAGGGACCAGGAAAATCATGAAGGTTGTCAATAGGTGGCTATTCCGTCACTTGGCCAGAGAAAAGAACCCCAGGTTGTGCACAAAGGAGGAGTTTATAGCAAAAGTTCGCAGTCATGCAGCCATCGGAGCTTTCCTGGAAGAGCAAGAACAGTGGAAGACTGCCAATGAAGCTGTCCAAGATCCGAAGTTCTGGGAATTAGTGGATGAAGAACGACGGCTGCATCAGCAGGGCAGGTGCCGAACTTGTGTGTACAACATGATGGGGAAGAGAGAAAAGAAGCTGTCAGAGTTTGGAAAGGCGAAGGGAAGCCGTGCCATCTGGTACATGTGGCTGGGAGCCCGATATCTTGAGTTTGAAGCCCTGGGATTCCTGAATGAGGACCACTGGGCATCCAGGGAGAACTCAGGGGGAGGGGTTGAAGGTATCGGTCTACAATATCTAGGCTACGTGATCAGGGACCTGGCTGCACTAGAGGGTGGTGGATTCTATGCGGATGACACAGCTGGATGGGACACACGCATAACAGAGGCGGATCTGGATGATGAACAGGAAATCTTGAACTACATGAGCCCACACCATAGGAAGTTGGCGCTGGCTGTAATGGAAATGACATACAAAAACAAAGTGGTGAAAGTCCTGAGGCCAGCTCCAGGTGGGAAAGCTTACATGGATGTCATAAGCCGGCGGGACCAGAGAGGATCTGGGCAGGTGGTGACTTACGCCTTGAACACCATCACCAACCTGAAGGTTCAACTGATTAGGATGGCGGAGGCAGAGATGGTGATACACCACCAGCATGTCCAGGACTGTGACGACACGGCTTTGACCAAGCTTGAAGCATGGCTCGCTGAGCATGGCTGCGACAGGCTTAAGAGGATGGCAGTGAGTGGAGATGACTGTGTTGTCCGACCCATTGATGACAGGTTTGGCCTGGCTCTGTCCCATCTCAATGCCATGTCAAAGGTGCGAAAAGACATATCTGAATGGCAGCCATCAAAAGGATGGGATGACTGGGAGAGTGTGCCCTTTTGCTCTCACCACTTTCATGAACTGCAATTGAAGGATGGCAGGAGAATTGTAGTGCCTTGCCGGGATCAAGATGAGCTGGTTGGCAGGGGGAGAGTGTCTCCAGGGAATGGTTGGATGATCAAGGAGACAGCATGCCTTAGCAAGGCCTACGCCAACATGTGGTCACTGATGTACTTTCACAAGAGGGACATGAGGCTGCTTTCACTGGCTGTTTCTTCTGCTGTTCCCACATCTTGGGTTCCACAGGGACGCACCACGTGGTCTGTTCATGGGAAGGGAGAGTGGATGACCACAGAAGACATGCTTGAGGTGTGGAACAGAGTGTGGATAACCAACAATCCACACATGCAGGACAAAACGACGGTGAAGGAGTGGCGAGACATCCCTTACCTGACCAAGAGACAGGACAAGCTTTGTGGATCACTGATTGGGATGACCAACAGAGCCACTTGGGCATCTCACATCCACTTGGTAATACACCGCATCCGGACACTGATTGGGAAAGAGAGATACACTGACTACCTGACAGTCATGGATAGGTACTCTGTGGATGCTGATCTGCAGCCCGGTGAGCTCATTTGA
>SA1_MF170980_2563_BRES_2017
ATGTCTGGTCGTAAAGCTCAGGGAAAAACCCTGGGCGTCAATATGGTTCGACGAGGAGTCCGCTCCTTGTCAAGCAAAATAAAACAAAAAACAAAACAAATTGGAAGTAGACCTGGACCTTCAAGAGGCGTTCAAGGATTTGTTTTTTTCTTTTTGTTCAACGTTTTGACTGGAAAGAAGATTACTGCTCATCTGAAGAAACTATGGAGAATGCTGGACCCAAGACAGGGCTTAGTTGTCCTGAGGAAGGTTAAGAGGGTGGTGGCGAGTCTGATGAGAGGTTTGTCCTCGAGGAAACGCCGATCCCAAGATGTTTTGACTATACAATTTTTAATTCTGGGAATGCTGCTGATGGTTGGTGGAGTGACCCTGGTACGCAGAAACAGATGGTTACTTCTGAATGTTACATCTGAGGACCTTGGGAAAACCTTCTCCGTTGGCACAGGCAACTGCACAACCAACATTCTGGAGGCCAAATACTGGTGTCCAGATTCCATGGAATACAACTGCCCCAATCTCAGTCCAAGAGAAGAGCCTGATGACATAGACTGTTGGTGCTATGGAGTGGAAAATGTCAGAGTCGCTTATGGCAAGTGTGATTCAGCGGGTAGGTCAAGAAGGTCCAGAAGGGCCATTGACTTACCCACACATGAAAATCATGGCTTAAAGACCCGGCAAGAAAAGTGGATGACTGGAAGAATGGGCGAGAGACAGCTGCAGAAAATTGAAAGATGGCTGGTGAGGAACCCCTTCTTTGCGGCAACAGCCTTGGCCATTGCCTACCTGGTGGGGAGCAACATGACGCAACGAGTTGTCATTGCCCTGCTAGTCTTGGCTGTTGGCCCAGCCTATTCGGCTCACTGTATAGGAATAACCGACAGGGATTTCATTGAGGGGGTGCATGGGGGAACCTGGGTTTCAGCCACCTTGGAACAGGACAAGTGTGTCACTGTGATGGCCCCCGACAAGCCTTCACTAGACATATCACTAGAAACAGTTGCCATTGATGGACCTGCTGAGGCAAGGAAGGTGTGCTACAGTGCAGTCTTGACCAACGTGAAGATCAATGACAAGTGCCCCAGCACTGGTGAAGCCCACTTGGAAGAAGAAAATGAAGGAGACAATGCTTGCAAGCGAACTTACTCCGATAGAGGTTGGGGAAATGGTTGTGGCTTGTTTGGAAAAGGAAGCATTGTGGCATGTGCCAAGTTTACCTGTGCCAAATCCATGAGTCTATTTGAGGTTGATCAGACCAAAATTCAGTATGTCATTAGGGCACAGCTACATGTCGGAGCCAAGCAGGAGAACTGGAACACTGACATCAAAACTCTCAAGTTTGATGCCCTGTCGGGCTCTCAGGAAGCTGAGTTCACTGGATACGGGAGGGCCACACTGGAGTGCCAGGTGCAGACCGCAGTGGACTTCAGTAACAGTTACATTGCAGAGATGGAGAAAGAGAGCTGGATTGTGGATAAACAGTGGGCCCAAGACCTGACCCTACCTTGGCAGAGTGGAAGTGGCGGCGTGTGGAGAGAGATGCATCATCTCGTGGAATTTGAGCCTCCACATGCCGCAACTATCAAAGTGTTAGCCCTTGGAAACCAAGAAGGATCCTTGAAGACTGCTCTCACTGGTGCAATGCGAGTCACAAAAGACACAAACAACAGCAAGCTGTATAAGCTGCATGGGGGGCATGTCGCGTGTAGGGTGAAGTTGTCAGCTCTCACACTTAAGGGAACATCCTACAAGATGTGTACCGACAAAATGTCTTTTGTCAAGAACCCAACTGACACTGGACATGGCACTGCAGTGATGCAAGTGAAGGTGCCAAAAGGAGCACCCTGCAGGATTCCAGTAATGGTCGCCGATGATCTCACAGCGGCAGTCAACAAGGGCATCTTGGTCACAGTCAATCCAATAGCCTCCACCAATGATGATGAAGTGTTGATCGAGGTGAATCCTCCCTTTGGGGATAGTTACATCATAGTTGGGACAGGGGATTCACGCCTGACTTACCAGTGGCACAAGGAAGGCAGCTCAATAGGGAAGTTGTTTACTCAGACCATGAAGGGCGCAGAGCGTCTGGCCGTCATGGGAGATGCTGCCTGGGACTTTGGTTCTGCTGGAGGATTCTTCACATCAGTCGGAAAAGGCATACACACTGTGTTTGGCTCTGCCTTCCAAGGACTGTTTGGTGGCTTGAGCTGGATAACAAAGGTCATCATGGGGGTAGTCCTCATATGGGTTGGCATTAACACAAGGAATATGACAATGTCCATGAGCATGATCCTAGTTGGAGTCATCATGATGTTCCTGTCCCTAGGAGTTGGGGCGGACCAAGGATGTGCAATAAACTTTGGCAAGAGAGAACTCAAGTGTGGGGATGGCATCTTCGTCTTTAGAGATTCAGATGACTGGCTGAACAAGTATTCATACTATCCAGAGGACCCAGTAAAACTTGCTTCAATAGTGAAAGCTTCCTTTGAGGAAGGGAAGTGTGGCCTGAACTCAGTNGACTCCCTGGAACATGAGATGTGGAGAAGCAGGGCAGATGAGATCAATGCCATTCTTGAGGAAAATGAGGTAGACATCTCAGTGGTGGTCCAAGACTCAAAAAACATTTATCAGAGAGGGACACATCCGTTTTCCAGAATACGTGATGGCCTACAATACGGCTGGAAGACTTGGGGCAAAAACCTTGTGTTCTCCCCAGGAAGAAAGAATGGAAGCTTCATCATAGATGGGAAGTCCAGGAAAGAGTGTCCGTTCTCAAACAGAGTGTGGAATTCCTTCCAGATAGAAGAGTTTGGGACAGGAGTGTTCACCACCCGAGTGTACATGGATGCAGTCTTTGAGTACACTATGGATTGTGATGGATCCATCCTGGGTGCAGCAGTGAATGGAAAGAAGAGCGCGCATGGGTCCCCAACATTCTGGATGGGAAGCCATGAGGTGAATGGAACATGGATGATTCATACTCTAGAGACACTGGACTACAAGGAATGTGAATGGCCGCTGACACACACGATTGGAACATCAGTTGAAGAGAGTGACATGTTCATGCCGAGGTCAATTGGGGGTCCAGTTAGCTCCCACAACCACATTCCGGGATATAAGGTCCAGACAAACGGACCCTGGATGCAGGTGCCACTAGAGGTGAAAAGGGAAGCTTGCCCAGGAACCAGTGTGGTTGTTGACGGAGGCTGTGATGGGCGTGGGAAGTCGACCAGATCGACCACTGACAGCGGGAAGATCATTCCTGAATGGTGTTGCCGCTCATGCACAATGCCACCAGTGAGCTTCCACGGGAGTGATGGTTGCTGGTATCCTATGGAGATTAGACCAAAGAAGACACATGACAGCCACCTGGTCCGCTCATGGGTAACGGCTGGAGAGATCCATGCAATCCCCTTTGGGTTGGTGAGCATGATGATAGCCATGGAAGTGGTATTGAGGAAGAGACAGGGACCCAAGCAAATACTGGTTGGGGGCATGGTGCTTCTAGGAGCCATGCTAGTTGGACAGGTGACTATCTTGGACTTGCTGAAGCTCACAGTGGCGGTTGGACTGCACTTTCATGAGATGAATAATGGAGGGGATGCCATGTATATGGCCCTGATCGCTGCTTTCTCAATCAGACCAGGGCTGCTCATCGGCTTTGGATTGAGGACGCTGTGGAGCCCCCGAGAACGCCTCGTGCTGACCCTGGGGGCCGCCATGGTGGAGATTGCTTTGGGTGGCATGATGGGAGGTCTGTGGAAGTACCTGAACGCAGTGTCCCTTTGCATCCTGACAATAAACGCTGTTGCCTCCAGAAAAGCATCAAATGTCATCCTGCCCTTGATGGCTCTGTTAACACCTGTGACAATGGCTGAGGTGAGACTTGCAACAATGCTCTTCTGCACTGTGGTCATCATCGGCGTTCTCCATCAGAACTCAAAGGACACTTCCATGCAGAAGACCATACCCCTGGTGGCCCTCACACTGACATCCTACCTGGGACTGACGCAGCCCTTCTTGGGCTTGTGTGCCTTCATGGCAACCCGAATATTCGGGCGAAGGAGCATCCCAGTGAATGAAGCGCTTGCAGCTGCTGGTCTCGTGGGAGTCTTGGCAGGGCTAGCTTTCCAGGAGATGGAAAATTTTCTAGGTCCAGTTGCAGTTGGAGGAATCCTGATGATGCTGGTCAGTGTGGCTGGGAGGGTAGATGGACTTGAACTCAGGAAGCTTGGGGAAGTTTCTTGGGAAGAAGAAGCTGAGATCAGTGGAAGTTCTGCCCGTTATGATGTAACTCTCAGTGAGCAAGGGGAATTTAAACTACTCTCTGAAGAGAAGGTGCCATGGGATCAGGTTGTGATGACTTCACTGGCTTTGGTCGGAGCTGCCATCCATCCATTTGCACTTTTATTGGTTCTTGCTGGCTGGTTGTTCCACGTCAAAGGAGCCAGAAGAAGTGGGGATGTCCTTTGGGACATTCCCACACCTAAAATCATTGAGGAGTGTGAATATCTAGAGGATGGAATCTACGGCATATTCCAGTCAACATTCCTAGGGGCCTCTCAACGGGGAGTGGGAGTGGCGCAGGGAGGGGTCTTCCATACGATGTGGCACGTCACGCGAGGGGCCTTTCTCGTTAGAAATGGTAAAAAGCTGGTTCCATCCTGGGCCTCAGTCAAGGAAGACCTTGTTGCTTATGGCGGCTCATGGAAGTTGGATGGTAGATGGGATGGAGAAGAGGAGGTTCAGTTGATAGCAGCTGCCCCCGGAAAAAACGTAGTGAATGTCCAAACAAAGCCAAGCCTATTCAAGGTTAAGAATGGAGGAGAAATTGGGGCGGTTGCCCTTGACTACCCAAGTGGCACTTCTGGTTCTCCCATCGTCAACAGGAATGGTGAGGTAATAGGGCTGTATGGCAATGGAATTCTTGTTGGTGACAACTCTTTTGTGTCTGCCATATCCCAAACTGAGGTGAAAGAGGAGGGGAAAGAGGAGCTACAGGAAATCCCGACAATGTTGAAGAAAGGGATGACAACCATTCTTGATTTCCATCCTGGAGCTGGGAAAACAAGACGTTTTCTTCCTCAGATCCTGGCTGAATGCGCACGAAGACGGTTGCGCACACTTGTGCTGGCTCCTACTAGAGTTGTCCTTTCTGAAATGAAGGAAGCCTTTCACGGTTTAGATGTCAAGTTTCACACACARGCTTTCTCCGCTCATGGTAGCGGAAAAGAGGTCATTGACGCCATGTGTCATGCCACCCTGACATATAGAATGTTGGAACCAACCAGAGTGGTCAATTGGGAAGTGATCATCATGGACGAAGCACATTTTTTGGATCCGGCTAGCATAGCAGCCAGAGGCTGGGCGGCACATAGAGCCAGAGCAAATGAAAGTGCAACAATCTTGATGACTGCTACCCCTCCGGGAACCAGTGATGAATTTCCACATTCAAATGGGGAAATAGAGGATGTCCAAACGGACATTCCTAGTGAGCCTTGGAACACAGGTCATGACTGGATTTTGGCGGACAAAAGGCCCACGGCCTGGTTTCTTCCATCCATCAGGGCAGCAAATGTCATGGCAGCCTCTTTGCGCAAAGCTGGAAAGAGTGTGGTGGTGCTAAACAGGAAAACCTTTGAGAAAGAATACCCCACAATTAAACAGAAAAAACCTGATTTCATCTTGGCCACTGACATAGCTGAGATGGGAGCCAATCTCTGCGTGGAGAGAGTGTTGGATTGTAGGACGGCTTTCAAACCTGTGCTTGTGGATGAAGGGAGAAAGGTGGCAATAAAAGGGCCACTCCGGATTTCAGCTTCCTCCGCTGCCCAAAGGAGGGGGCGCATTGGAAGGAACCCTAACAGAGACGGGGATTCATACTACTACTCTGAGCCCACAAGTGAAGACAATGCGCATCATGTCTGCTGGCTTGAGTCCTCAATGCTCCTAGACAACATGGAGGTGAGAGGTGGGGATGTTGCTCCACTTTATGCTATAGAAGGAACAAAGACACCAGTTTCCCCAGGTGAAATGAGGCTAAGAGATGACCAGAGGAGAGTCTTCCGAGAGCTGGTGAGGAATTGTGACCTGCCTGTTTGGCTCTCATGGCAAGTGGCTAAGGCTGGATTGAAGACGAATGACCGAAAGTGGTGCTTTGAGGGCCCAGAAGAACATGAGATCTTGAATGACAGTGGTGAGACAGTAAAGTGCAGAGCCCCTGGAGGAGCCAAGAAGCCTCTGCGTCCACGGTGGTGCGATGAAAGGGTGTCGTCTGACCAGAGTGCGCTTGCCGACTTCATAAAGTTTGCTGAGGGCAGGAGAGGGGCTGCTGAGATGCTGGTCGTGCTGAGTGAACTCCCAGACTTCTTGGCCAAGAAAGGTGGAGAGGCGGTGGATACTATCAGCGTGCTCTTGCACTCTGAGGAAGGTTCCAGAGCTTACCGCAATGCATTGTCAATGATGCCTGAGGCAATGACAACAGTCATGCTGTTTGTTCTGGCCGGGCTGCTGACGTCTGGAATGGTTATCTTTTTCATGTCTCCCAAGGGTATCAGCAGAATGTCTATGGCAATGGGCACGATGGCTGGTTGTGGATACCTCATGTTTCTTGGAGGCGTCAAACCCACCCACATCTCTTACATCATGCTAATATTCTTTGTCTTGATGGTGGTTGTGGTTCCGGAGCCGGGGCAGCAGAGAACCATTCAGGACAATCAAGTGGCTTATCTTATTATTGGCATCCTGACGCTGATTTCTGTGGTGGCAGCCAATGAACTAGGCATGCTGGAAAAGACTAAGGAAGACCTCTTTGGAAAGAAGAATTTGATTCCATCTAGTGCCGCA---CCTTGGAGCTGGCCAGATTTTGACTTGAAACCAGGAGCTGCTTGGACTGTCTATGTTGGCATTGTCACAATGCTCTCCCCAATGCTGCACCACTGGATCAAGGTTGAGTATGGTAATCTGTCTTTGTCTGGAATTGCACAGTCAGCCTCAGTTTTGGCATTCATGGACNAGGGCATCCCGTTTATGAAGATGAACATCTCGGTCATAATTCTACTGGNCAGTGGCTGGAATTCAATAACGGTGATGCCCCTGCTTTGTGGCATTGGATGCGCCATGCTACACTGGACTCTCATCCTGCCCGGAATAAAAGCGCAGCAGTCAAAGCTGGCACAGAGGAGGGTGTTTCATGGTGTTGCTAAGAATCCGGTGGTTGATGGGAATCCAACAGTCGACATTGAGGAAGCCCCGGAAATGCCTGCCCTCTATGAGAAGAAGTTGGCATTGTATCTTCTGCTTGCCCTTAGCTTGGCCTCTGTTGCCATGTGTAGAACACCCTTCTCACTGGCTGAAGGCATTGTGCTGGCATCAGCAGCCCTGGGACCGCTCATCGAGGGAAATACCAGCCTCTTGTGGAATGGACCCATGGCTGTGTCCATGACAGGAGTCATGCGGGGGAACTACTATGCTTTTGTGGGTGTTATGTACAATCTCTGGAAGATGAAGACTGGACGCAGGGGGAGAGCGAATGGGAAGACCCTGGGTGAGGTCTGGAAAAGGGAGCTGAACCTGCTGGACAAACAGCAGTTTGAGCTGTATAAACGGACAGACATTGTGGAGGTGGACCGTGACACAGCTCGCCGACACCTGGCTGAAGGGAAAGTGGACACCGGAGTGGCCGTCTCGAGAGGGACCGCAAAATTGAGATGGTTCCATGAACGTGGCTATGTCAAGTTGGAAGGAAGAGTGACTGACCTGGGATGTGGGCGTGGTGGCTGGTGCTACTACGCTGCTGCACAGAGAGAAGTGAGTGGGGTCAGGGGATTCACCCTTGGAAAGGAAGGCCACGAAAAGCCCATGAATGTGCAGAGCCTGGGGTGGAACATCATCACCTTCAAGGACAAGACTGATGTCCATCGCCTTGAGCCGATAAAGTGTGATACCCTGCTGTGCGACATTGGAGAGTCGTCCCCATCATCAGTGACCGAAGGGGAAAGAACCATGAGAGTTCTTGACACTGTTGAGAAATGGTTGAGCTGTGGTGTTGAAAGCTTCTGTGTGAAGGTGTTGGCTCCATACATGCCTGATGTGCTTGAAAAGTTAGAGTTGCTCCAAAGGAGGTTTGGTGGAACGGTAATCAGGAATCCCCTCTCTAGAAATTCAACCCACGAGATGTATTATGTGTCGGGAGCCCGCAGTAACATCACGTTCACTGTGAATCAAACATCCCGCCTCTTAATGAGGAGAATGAGGCGCCCGACAGGCAAGGTGACTCTTGAAGCCGATGTCATCCTCCCAATTGGAACACGCAGTGTGGAAACAGATAAAGGACCACTTGATAGGGCAGCCATTGAAGAGAGGGTTGAAAGAATAAAATCAGAATACACCGCCACTTGGTTCCATGATAGTGACAACCCTTACAGGACTTGGCATTATTGTGGTTCCTACGTCACAAGAACCTCAGGGAGTGCAGCAAGCATGATTAACGGGGTGATTAAGATCTTGACATACCCCTGGGACAGGATAGAGGAAGTCACGAGAATGGCAATGACAGACACAACTCCTTTTGGACAACAAAGAGTGTTCAAGGAAAAAGTTGACACCAGAGCAAAGGACCCACCAGCAGGGACCAGGAAAATCATGAAGGTTGTCAATAGGTGGCTATTCCGTCACTTGGCCAGAGAAAAGAACCCCAGGTTGTGCACAAAGGAGGAGTTTATAGCAAAAGTTCGCAGTCATGCAGCCATCGGAGCTTTCCTGGAAGAGCAAGAACAGTGGAAGACTGCCAATGAAGCTGTCCAAGATCCGAAGTTCTGGGAATTAGTGGATGAAGAACGACGGCTGCATCAGCAGGGCAGGTGCCGAACTTGTGTGTACAACATGATGGGGAAGAGAGAAAAGAAGCTGTCAGAGTTTGGAAAGGCGAAGGGAAGCCGTGCCATCTGGTACATGTGGCTGGGAGCCCGATATCTTGAGTTTGAAGCCCTGGGATTCCTGAATGAGGACCACTGGGCATCCAGGGAGAACTCAGGGGGAGGGGTTGAAGGTATCGGTCTACAATATCTAGGCTACGTGATCAGGGACCTGGCTGCACTAGAGGGTGGTGGATTCTATGCGGATGACACAGCTGGATGGGACACACGCATAACAGAGGCGGATCTGGATGATGAACAGGAAATCTTGAACTACATGAGCCCACACCATAGGAAGTTGGCGCTGGCTGTAATGGAAATGACATACAAAAACAAAGTGGTGAAAGTCCTGAGGCCAGCTCCAGGTGGGAAAGCTTACATGGATGTCATAAGCCGGCGGGACCAGAGAGGATCTGGGCAGGTGGTGACTTACGCCTTGAACACCATCACCAACCTGAAGGTTCAACTGATTAGGATGGCGGAGGCAGAGATGGTGATACACCACCAGCATGTCCAGGACTGTGACGACACGGCTTTGACCAAGCTTGAAGCATGGCTCGCTGAGCATGGCTGCGACAGGCTTAAGAGGATGGCAGTGAGTGGAGATGACTGTGTTGTCCGACCCATTGATGACAGGTTTGGCCTGGCTCTGTCCCATCTCAATGCCATGTCAAAGGTGCGAAAAGACATATCTGAATGGCAGCCATCAAAAGGATGGGATGACTGGGAGAGTGTGCCCTTTTGCTCTCACCACTTTCATGAACTGCAATTGAAGGATGGCAGGAGAATTGTAGTGCCTTGCCGGGATCAAGATGAGCTGGTTGGCAGGGGGAGAGTGTCTCCAGGGAATGGTTGGATGATCAAGGAGACAGCATGCCTTAGCAAGGCCTACGCCAACATGTGGTCACTGATGTACTTTCACAAGAGGGACATGAGGCTGCTTTCACTGGCTGTTTCTTCTGCTGTTCCCACATCTTGGGTTCCACAGGGACGCACCACGTGGTCTGTTCATGGGAAGGGAGAGTGGATGACCACAGAAGACATGCTTGAGGTGTGGAACAGAGTGTGGATAACCAACAATCCACACATGCAGGACAAAACGACGGTGAAGGAGTGGCGAGACATCCCTTACCTGACCAAGAGACAGGACAAGCTTTGTGGATCACTGATTGGGATGACCAACAGAGCCACTTGGGCATCTCACATCCACTTGGTAATACACCGCATCCGGACACTGATTGGGAAAGAGAGATACACTGACTACCTGACAGTCATGGATAGGTACTCTGTGGATGCTGATCTGCAGCCCGGTGAGCTCATTTGA
>SA1_MF170979_3472_BRES_2017
ATGTCTGGTCGTAAAGCTCAGGGAAAAACCCTGGGCGTCAATATGGTTCGACGAGGAGTCCGCTCCTTGTCAAGCAAAATAAAACAAAAAACAAAACAAATTGGAAGTAGACCTGGACCTTCAAGAGGCGTTCAAGGATTTGTTTTTTTCTTTTTGTTCAACGTTTTGACTGGAAAGAAGATTACTGCTCATCTGAAGAAACTATGGAGAATGCTGGACCCAAGACAGGGCTTAGTTGTCCTGAGGAAGGTTAAGAGGGTGGTGGCGAGTCTGATGAGAGGTTTGTCCTCGAGGAAACGCCGATCCCAAGATGTTTTGACTATACAATTTTTAATTCTGGGAATGCTGCTGATGGTTGGTGGAGTGACCCTGGTACGCAGAAACAGATGGTTACTTCTGAATGTTACATCTGAGGACCTTGGGAAAACCTTCTCCGTTGGCACAGGCAACTGCACAACCAACATTCTGGAGGCCAAATACTGGTGTCCAGATTCCATGGAATACAACTGCCCCAATCTCAGTCCAAGAGAAGAGCCTGATGACATAGACTGTTGGTGCTATGGAGTGGAAAATGTCAGAGTCGCTTATGGCAAGTGTGATTCAGCGGGTAGGTCAAGAAGGTCCAGAAGGGCCATTGACTTACCCACACATGAAAATCATGGCTTAAAGACCCGGCAAGAAAAGTGGATGACTGGAAGAATGGGCGAGAGACAGCTGCAGAAAATTGAAAGATGGCTGGTGAGGAACCCCTTCTTTGCGGCAACAGCCTTGGCCATTGCCTACCTGGTGGGGAGCAACATGACGCAACGAGTTGTCATTGCCCTGCTAGTCTTGGCTGTTGGCCCAGCCTATTCGGCTCACTGTATAGGAATAACCGACAGGGATTTCATTGAGGGGGTGCATGGGGGAACCTGGGTTTCAGCCACCTTGGAACAGGACAAGTGTGTCACTGTGATGGCCCCCGACAAGCCTTCACTAGACATATCACTAGAAACAGTTGCCATTGATGGACCTGCTGAGGCAAGGAAGGTGTGCTACAGTGCAGTCTTGACCAACGTGAAGATCAATGACAAGTGCCCCAGCACTGGTGAAGCCCACTTGGAAGAAGAAAATGAAGGAGACAATGCTTGCAAGCGAACTTACTCCGATAGAGGTTGGGGAAATGGTTGTGGCTTGTTTGGAAAAGGAAGCATTGTGGCATGTGCCAAGTTTACCTGTGCCAAATCCATGAGTCTATTTGAGGTTGATCAGACCAAAATTCAGTATGTCATTAGGGCACAGCTACATGTCGGAGCCAAGCAGGAGAACTGGAACACTGACATCAAAACTCTCAAGTTTGATGCCCTGTCGGGCTCTCAGGAAGCTGAGTTCACTGGATACGGGAGGGCCACACTGGAGTGCCAGGTGCAGACCGCAGTGGACTTCAGTAACAGTTACATTGCAGAGATGGAGAAAGAGAGCTGGATTGTGGATAAACAGTGGGCCCAAGACCTGACCCTACCTTGGCAGAGTGGAAGTGGCGGCGTGTGGAGAGAGATGCATCATCTCGTGGAATTTGAGCCTCCACATGCCGCAACTATCAAAGTGTTAGCCCTTGGAAACCAAGAAGGATCCTTGAAGACTGCTCTCACTGGTGCAATGCGAGTCACAAAAGACACAAACAACAGCAAGCTGTATAAGCTGCATGGGGGGCATGTCGCGTGTAGGGTGAAGTTGTCAGCTCTCACACTTAAGGGAACATCCTACAAGATGTGTACCGACAAAATGTCTTTTGTCAAGAACCCAACTGACACTGGACATGGCACTGCAGTGATGCAAGTGAAGGTGCCAAAAGGAGCACCCTGCAGGATTCCAGTAATGGTCGCCGATGATCTCACAGCGGCAGTCAACAAGGGCATCTTGGTCACAGTCAATCCAATAGCCTCCACCAATGATGATGAAGTGTTGATCGAGGTGAATCCTCCCTTTGGGGATAGTTACATCATAGTTGGGACAGGGGATTCACGCCTGACTTACCAGTGGCACAAGGAAGGCAGCTCAATAGGGAAGTTGTTTACTCAGACCATGAAGGGCGCAGAGCGTCTGGCCGTCATGGGAGATGCTGCCTGGGACTTTGGTTCTGCTGGAGGATTCTTCACATCAGTCGGAAAAGGCATACACACTGTGTTTGGCTCTGCCTTCCAAGGACTGTTTGGTGGCTTGAGCTGGATAACAAAGGTCATCATGGGGGTAGTCCTCATATGGGTTGGCATTAACACAAGGAATATGACAATGTCCATGAGCATGATCCTAGTTGGAGTCATCATGATGTTCCTGTCCCTAGGAGTTGGGGCGGACCAAGGATGTGCAATAAACTTTGGCAAGAGAGAACTCAAGTGTGGGGATGGCATCTTCGTCTTTAGAGATTCAGATGACTGGCTGAACAAGTATTCATACTATCCAGAGGACCCAGTAAAGCTTGCTTCAATAGTGAAAGCTTCCTTTGAGGAAGGGAAGTGTGGCCTGAACTCAGTCGACTCCCTGGAACATGAGATGTGGAGAAGCAGGGCAGATGAGATCAATGCCATTCTTGAGGAAAATGAGGTAGACATCTCAGTGGTGGTCCAAGACTCAAAAAACATTTATCAGAGAGGGACACATCCGTTTTCCAGAATACGTGATGGCCTACAATACGGCTGGAAGACTTGGGGCAAAAACCTTGTGTTCTCCCCAGGAAGAAAGAATGGAAGCTTCATCATAGATGGGAAGTCCAGGAAAGAGTGTCCGTTCTCAAACAGAGTGTGGAATTCCTTCCAGATAGAAGAGTTTGGGACAGGAGTGTTCACCACCCGAGTGTACATGGATGCAGTCTTTGAGTACACTATGGATTGTGATGGATCCATCCTGGGTGCAGCAGTGAATGGAAAGAAGAGCGCGCATGGGTCCCCAACATTCTGGATGGGAAGCCATGAGGTGAATGGAACATGGATGATTCATACTCTAGAGACACTGGACTACAAGGAATGTGAATGGCCGCTGACACACACGATTGGAACATCAGTTGAAGAGAGTGACATGTTCATGCCGAGGTCAATTGGGGGTCCAGTTAGCTCCCACAACCACATTCCGGGATATAAGGTCCAGACAAACGGACCCTGGATGCAGGTGCCACTAGAGGTGAAAAGGGAAGCTTGCCCAGGAACCAGTGTGGTTGTTGACGGAGGCTGTGATGGGCGTGGGAAGTCGACCAGATCGACCACTGACAGCGGGAAGATCATTCCTGAATGGTGTTGCCGCTCATGCACAATGCCACCAGTGAGCTTCCACGGGAGTGATGGTTGCTGGTATCCTATGGAGATTAGACCAAAGAAGACACATGACAGCCACCTGGTCCGCTCATGGGTAACGGCTGGAGAGATCCATGCAATCCCCTTTGGGTTGGTGAGCATGATGATAGCCATGGAAGTGGTATTGAGGAAGAGACAGGGACCCAAGCAAATACTGGTTGGGGGCATGGTGCTTCTAGGAGCCATGCTAGTTGGACAGGTGACTATCTTGGACTTGCTGAAGCTCACAGTGGCGGTTGGACTGCACTTTCATGAGATGAATAATGGAGGGGATGCCATGTATATGGCCCTGATCGCTGCTTTCTCAATCAGACCAGGGCTGCTCATCGGCTTTGGATTGAGGACGCTGTGGAGCCCCCGAGAACGCCTCGTGCTGACCCTGGGGGCCGCCATGGTGGAGATTGCTTTGGGTGGCATGATGGGAGGTCTGTGGAAGTACCTGAACGCAGTGTCCCTTTGCATCCTGACAATAAACGCTGTTGCCTCCAGAAAAGCATCAAATGTCATCCTGCCCTTGATGGCTCTGTTAACACCTGTGACAATGGCTGAGGTGAGACTTGCAACAATGCTCTTCTGCACTGTGGTCATCATCGGCGTTCTCCATCAGAACTCAAAGGACACTTCCATGCAGAAGACCATACCCCTGGTGGCCCTCACACTGACATCCTACCTGGGACTGACGCAGCCCTTCTTGGGCTTGTGTGCCTTCATGGCAACCCGAATATTCGGGCGAAGGAGCATCCCAGTGAATGAAGCGCTTGCAGCTGCTGGTCTCGTGGGAGTCTTGGCAGGGCTAGCTTTCCAGGAGATGGAAAATTTTCTAGGTCCAGTTGCAGTTGGAGGAATCCTGATGATGCTGGTCAGTGTGGCTGGGAGGGTAGATGGACTTGAACTCAGGAAGCTTGGGGAAGTTTCTTGGGAAGAAGAAGCTGAGATCAGTGGAAGTTCTGCCCGTTATGATGTAACTCTCAGTGAGCAAGGGGAATTTAAACTACTCTCTGAAGAGAAGGTGCCATGGGATCAGGTTGTGATGACTTCACTGGCTTTGGTCGGAGCTGCCATCCATCCATTTGCACTTTTATTGGTTCTTGCTGGCTGGTTGTTCCACGTCAAAGGAGCCAGAAGAAGTGGGGATGTCCTTTGGGACATTCCCACACCTAAAATCATTGAGGAGTGTGAATATCTAGAGGATGGAATCTACGGCATATTCCAGTCAACATTCCTAGGGGCCTCTCAACGGGGAGTGGGAGTGGCGCAGGGAGGGGTCTTCCATACGATGTGGCACGTCACGCGAGGGGCCTTTCTCGTTAGAAATGGTAAAAAGCTGGTTCCATCCTGGGCCTCAGTCAAGGAAGACCTTGTTGCTTATGGCGGCTCATGGAAGTTGGATGGTAGATGGGATGGAGAAGAGGAGGTTCAGTTGATAGCAGCTGCCCCCGGAAAAAACGTAGTGAATGTCCAAACAAAGCCAAGCCTATTCAAGGTTAAGAATGGAGGAGAAATTGGGGCGGTTGCCCTTGACTACCCAAGTGGCACTTCTGGTTCTCCCATCGTCAACAGGAATGGTGAGGTAATAGGGCTGTATGGCAATGGAATTCTTGTTGGTGACAACTCTTTTGTGTCTGCCATATCCCAAACTGAGGTGAAAGAGGAGGGGAAAGAGGAGCTACAGGAAATCCCGACAATGTTGAAGAAAGGGATGACAACCATTCTTGATTTCCATCCTGGAGCTGGGAAAACAAGACGTTTTCTTCCTCAGATCCTGGCTGAATGCGCACGAAGACGGTTGCGCACACTTGTGCTGGCTCCTACTAGAGTTGTCCTTTCTGAAATGAAGGAAGCCTTTCACGGTTTAGATGTCAAGTTTCACACACAGGCTTTCTCCGCTCACGGTAGCGGAAAAGAGGTCATTGACGCCATGTGTCATGCCACCCTGACATATAGAATGTTGGAACCAACCAGAGTGGTCAATTGGGAAGTGATCATCATGGACGAAGCACATTTTTTGGATCCGGCTAGCATAGCAGCCAGAGGCTGGGCGGCACATAGAGCCAGAGCAAATGAAAGTGCAACAATCTTGATGACTGCTACCCCTCCGGGAACCAGTGATGAATTTCCACATTCAAATGGGGAAATAGAGGATGTCCAAACGGACATTCCTAGTGAGCCTTGGAACACAGGTCATGACTGGATTTTGGCGGACAAAAGGCCCACGGCCTGGTTTCTTCCATCCATCAGGGCAGCAAATGTCATGGCAGCCTCTTTGCGCAAAGCTGGAAAGAGTGTGGTGGTGCTAAACAGGAAAACCTTTGAGAAAGAATACCCCACAATTAAACAGAAAAAACCTGATTTCATCTTGGCCACTGACATAGCTGAGATGGGAGCCAATCTCTGCGTGGAGAGAGTGTTGGATTGTAGGACGGCTTTCAAACCTGTGCTTGTGGATGAAGGGAGAAAGGTGGCAATAAAAGGGCCACTCCGGATTTCAGCTTCCTCCGCTGCCCAAAGGAGGGGGCGCATTGGAAGGAACCCTAACAGAGACGGGGATTCATACTACTACTCTGAGCCCACAAGTGAAGACAATGCGCATCATGTCTGCTGGCTTGAGGCCTCAATGCTCCTAGACAACATGGAGGTGAGAGGTGGGATGGTTGCTCCACTTTATGGCATAGAAGGAACAAAGACACCAGTTTCCCCAGGTGAAATGAGGCTAAGAGATGACCAGAGGAGAGTCTTCCGAGAGCTGGTGAGGAATTGTGACCTGCCTGTTTGGCTCTCATGGCAAGTGGCTAAGGCTGGATTGAAGACGAATGACCGAAAGTGGTGCTTTGAGGGCCCAGAAGAACATGAGATCTTGAATGACAGTGGTGAGACAGTAAAGTGCAGAGCCCCTGGAGGAGCCAAGAAGCCTCTGCGTCCACGGTGGTGCGATGAAAGGGTGTCGTCTGACCAGAGTGCGCTTGCCGACTTCATAAAGTTTGCTGAGGGCAGGAGAGGGGCTGCTGAGATGCTGGTCGTGCTGAGTGAACTCCCAGACTTCTTGGCCAAGAAAGGTGGAGAGGCGGTGGATACTATCAGCGTGCTCTTGCACTCTGAGGAAGGTTCCAGAGCTTACCGCAATGCATTGTCAATGATGCCTGAGGCAATGACAACAGTCATGCTGTTTGTTCTGGCCGGGCTGCTGACGTCTGGAATGGTTATCTTTTTCATGTCTCCCAAGGGTATCAGCAGAATGTCTATGGCAATGGGCACGATGGCTGGTTGTGGATACCTCATGTTTCTTGGAGGCGTCAAACCCACCCACATCTCTTACATCATGCTAATATTCTTTGTCTTGATGGTGGTTGTGGTTCCGGAGCCGGGGCAGCAGAGAACCATTCAGGACAATCAAGTGGCTTATCTTATTATTGGCATCCTGACGCTGATTTCTGTGGTGGCAGCCAATGAACTAGGCATGCTGGAAAAGACTAAGGAAGACCTCTTTGGAAAAAAGAATTTGATTCCATCTAGTGCTGCA---CCTTGGAGCTGGCCAGATTTTGACTTGAAACCAGGAGCTGCTTGGACTGTCTATGTTGGCATTGTCACAATGCTCTCCCCAATGCTGCACCACTGGATCAAGGTTGAGTATGGTAATCTGTCTTTGTCTGGAATTGCACAGTCAGCCTCAGTTTTGTCATTCATGGACAAGGGCATCCCGTTTATGAAGATGAACATCTCGGTCATAATTCTACTGGTCAGTGGCTGGAATTCAATAACGGTGATGCCCCTGCTTTGTGGCATTGGATGCGCCATGCTACACTGGACTCTCATCCTGCCCGGAATAAAAGCGCAGCAGTCAAAGCTGGCACAGAGGAGGGTGTTTCATGGTGTTGCTAAGAATCCGGTGGTTGATGGGAATCCAACAGTCGACATTGAGGAAGCCCCGGAAATGCCTGCCCTCTATGAGAAGAAGTTGGCATTGTATCTTCTGCTTGCCCTTAGCTTGGCCTCTGTTGCCATGTGTAGAACACCCTTCTCACTGGCTGAAGGCATTGTGCTGGCATCAGCAGCCCTGGGACCGCTCATCGAGGGAAATACCAGCCTCTTGTGGAATGGACCCATGGCTGTGTCCATGACAGGAGTCATGCGGGGGAACTACTATGCTTTTGTGGGTGTTATGTACAATCTCTGGAAGATGAAGACTGGACGCAGGGGGAGAGCGAATGGGAAGACCCTGGGTGAGGTCTGGAAAAGGGAGCTGAACCTGCTGGACAAACAGCAGTTTGAGCTGTATAAACGGACAGACATTGTGGAGGTGGACCGTGACACAGCTCGCCGACACCTGGCTGAAGGGAAAGTGGACACCGGAGTGGCCGTCTCGAGAGGGACCGCAAAATTGAGATGGTTCCATGAACGTGGCTATGTCAAGTTGGAAGGAAGAGTGACTGACCTGGGATGTGGGCGTGGTGGCTGGTGCTACTACGCTGCTGCACAGAGAGAAGTGAGTGGGGTCAGGGGATTCACCCTTGGAAAGGAAGGCCACGAAAAGCCCATGAATGTGCAGAGCCTGGGGTGGAACATCATCACCTTCAAGGACAAGACTGATGTCCATCGCCTTGAGCCGATAAAGTGTGATACCCTGCTGTGCGACATTGGAGAGTCGTCCCCATCATCAGTGACCGAAGGGGAAAGAACCATGAGAGTTCTTGACACTGTTGAGAAATGGTTGAGCTGTGGTGTTGAAAGCTTCTGTGTGAAGGTGTTGGCTCCATACATGCCTGATGTGCTTGAAAAGTTAGAGTTGCTCCAAAGGAGGTTTGGTGGAACGGTAATCAGGAATCCCCTCTCTAGAAATTCAACCCACGAGATGTATTATGTGTCGGGAGCCCGCAGTAACATCACGTTCACTGTGAATCAAACATCCCGCCTCTTAATGAGGAGAATGAGGCGCCCGACAGGCAAGGTGACTCTTGAAGCCGATGTCATCCTCCCAATTGGAACACGCAGTGTGGAAACAGATAAAGGACCACTTGATAGGGCAGCCATTGAAGAGAGGGTTGAAAGAATAAAATCAGAATACACCGCCACTTGGTTCCATGATAGTGACAACCCTTACAGGACTTGGCATTATTGTGGTTCCTACGTCACAAGAACCTCAGGGAGTGCAGCAAGCATGATTAACGGGGTGATCAAGATCTTGACATACCCCTGGGACAGGATAGAGGAAGTCACGAGAATGGCAATGACAGACACAACTCCTTTTGGACAACAAAGAGTGTTCAAGGAAAAAGTTGACACCAGAGCAAAGGATCCACCAGCAGGGACCAGGAAAATCATGAAGGTTGTCAATAGGTGGCTATTCCGTCACTTGGCCAGAGAAAAGAACCCCAGGTTGTGCACAAAGGAGGAGTTTATAGCAAAAGTTCGCAGTCATGCAGCCATCGGAGCTTTCCTGGAAGAGCAAGAACAGTGGAAGACTGCCAATGAAGCTGTCCAAGATCCGAAGTTCTGGGAATTAGTGGATGAAGAACGACGGCTGCATCAGCAGGGCAGGTGCCGAACTTGTGTGTACAACATGATGGGGAAGAGAGAAAAGAAGCTGTCAGAGTTTGGAAAGGCGAAGGGAAGCCGTGCCATCTGGTACATGTGGCTGGGAGCCCGATATCTTGAGTTTGAAGCCCTGGGATTCCTGAATGAGGACCACTGGGCATCCAGGGAGAACTCAGGGGGAGGGGTTGAAGGTATCGGTCTACAATATCTAGGCTACGTGATCAGGGACCTGGCTGCACTAGAGGGTGGTGGATTCTATGCGGATGACACAGCTGGATGGGACACACGCATAACAGAGGCGGATCTGGATGATGAACAGGAAATCTTGAACTACATGAGCCCACACCATAGGAAGTTGGCGCTGGCTGTAATGGAAATGACATACAAAAACAAAGTGGTGAAAGTCCTGAGGCCAGCTCCAGGTGGGAAAGCTTACATGGATGTCATAAGCCGGCGGGACCAGAGAGGATCTGGGCAGGTGGTGACTTACGCCTTGAACACCATCACCAACCTGAAGGTTCAACTGATTAGGATGGCGGAGGCAGAGATGGTGATACACCACCAGCATGTCCAGGACTGTGACGACACGGCTTTGACCAAGCTTGAAGCATGGCTCGCTGAGCATGGCTGCGACAGGCTTAAGAGGATGGCAGTGAGTGGAGATGACTGTGTTGTCCGACCCATTGATGACAGGTTTGGCCTGGCTCTGTCCCATCTCAATGCCATGTCAAAGGTGCGAAAAGACATATCTGAATGGCAGCCATCAAAAGGATGGGATGACTGGGAGAGTGTGCCCTTTTGCTCTCACCACTTTCATGAACTGCAATTGAAGGATGGCAGGAGAATTGTAGTGCCTTGCCGGGATCAAGATGAGCTGGTTGGCAGGGGGAGAGTGTCTCCAGGGAATGGTTGGATGATCAAGGAGACAGCATGCCTTAGCAAGGCCTACGCCAACATGTGGTCACTGATGTACTTTCACAAGAGGGACATGAGGCTGCTTTCACTGGCTGTTTCTTCTGCTGTTCCCACATCTTGGGTTCCACAGGGACGCACCACGTGGTCTGTTCATGGGAAGGGAGAGTGGATGACCACAGAAGACATGCTTGAGGTGTGGAACAGAGTGTGGATAACCAACAATCCACACATGCAGGACAAAACGACGGTGAAGGAGTGGCGAGACATCCCTTACCTGACCAAGAGACAGGACAAGCTTTGTGGATCACTGATTGGGATGACCAACAGAGCCACTTGGGCATCTCACATCCACTTGGTAATACACCGCATCCGGACACTGATGGGGAAAGAGAGATACACTGACTATCTGACAGTCATGGATAGGTACTCTGTGGATGCTGATCTGCAGCCCGGTGAGCTCATTTGA
>SA1_MF170978_2841_BRES_2017
ATGTCTGGTCGTAAAGCTCAGGGAAAAACCCTGGGCGTCAATATGGTTCGACGAGGAGTCCGCTCCTTGTCAAGCAAAATAAAACAAAAAACAAAACAAATTGGAAGTAGACCTGGACCTTCAAGAGGCGTTCAAGGATTTGTTTTTTTCTTTTTGTTCAACGTTTTGACTGGAAAGAAGATTACTGCTCATCTGAAGAAACTATGGAGAATGCTGGACCCAAGACAGGGCTTAGTTGTCCTGAGGAAGGTTAAGAGGGTGGTGGCGAGTCTGATGAGAGGTTTGTCCTCGAGGAAACGCCGATCCCAAGATGTTTTGACTATACAATTTTTAATTCTGGGAATGCTGCTGATGGTTGGTGGAGTGACCCTGGTACGCAGAAACAGATGGTTACTTCTGAATGTTACATCTGAGGACCTTGGGAAAACCTTCTCCGTTGGCACAGGCAACTGCACAACCAACATTCTGGAGGCCAAATACTGGTGTCCAGATTCCATGGAATACAACTGCCCCAATCTCAGTCCAAGAGAAGAGCCTGATGACATAGACTGTTGGTGCTATGGAGTGGAAAATGTCAGAGTCGCTTATGGCAAGTGTGATTCAGCGGGTAGGTCAAGAAGGTCCAGAAGGGCCATTGACTTACCCACACATGAAAATCATGGCTTAAAGACCCGGCAAGAAAAGTGGATGACTGGAAGAATGGGCGAGAGACAGCTGCAGAAAATTGAAAGATGGCTGGTGAGGAACCCCTTCTTTGCGGCAACAGCCTTGGCCATTGCCTACCTGGTGGGGAGCAACATGACGCAACGAGTTGTCATTGCCCTGCTAGTCTTGGCTGTTGGCCCAGCCTATTCGGCTCACTGTATAGGAATAACCGACAGGGATTTCATTGAGGGGGTGCATGGGGGAACCTGGGTTTCAGCCACCTTGGAACAGGACAAGTGTGTCACTGTGATGGCCCCCGACAAGCCTTCACTAGACATATCACTAGAAACAGTTGCCATTGATGGACCTGCTGAGGCAAGGAAGGTGTGCTACAGTGCAGTCTTGACCAACGTGAAGATCAATGACAAGTGCCCCAGCACTGGTGAAGCCCACTTGGAAGAAGAAAATGAAGGAGACAATGCTTGCAAGCGAACTTACTCCGATAGAGGTTGGGGAAATGGTTGTGGCTTGTTTGGAAAAGGAAGCATTGTGGCATGTGCCAAGTTTACCTGTGCCAAATCCATGAGTCTATTTGAGGTTGATCAGACCAAAATTCAGTATGTCATTAGGGCACAGCTACATGTCGGAGCCAAGCAGGAGAACTGGAACACTGACATCAAAACTCTCAAGTTTGATGCCCTGTCGGGCTCTCAGGAAGCTGAGTTCACTGGATACGGGAGGGCCACACTGGAGTGCCAGGTGCAGACCGCAGTGGACTTCAGTAACAGTTACATTGCAGAGATGGAGAAAGAGAGCTGGATTGTGGATAAACAGTGGGCCCAAGACCTGACCCTACCTTGGCAGAGTGGAAGTGGCGGCGTGTGGAGAGAGATGCATCATCTCGTGGAATTTGAGCCTCCACATGCCGCAACTATCAAAGTGTTAGCCCTTGGAAACCAAGAAGGATCCTTGAAGACTGCTCTCACTGGTGCAATGCGAGTCACAAAAGACACAAACAACAGCAAGCTGTATAAGCTGCATGGGGGGCATGTCGCGTGTAGGGTGAAGTTGTCAGCTCTCACACTTAAGGGAACATCCTACAAGATGTGTACCGACAAAATGTCTTTTGTCAAGAACCCAACTGACACTGGACATGGCACTGCAGTGATGCAAGTGAAGGTGCCAAAAGGAGCACCCTGCAGGATTCCAGTAATGGTCGCCGATGATCTCACAGCGGCAGTCAACAAGGGCATCTTGGTCACAGTCAATCCAATAGCCTCCACCAATGATGATGAAGTGTTGATCGAGGTGAATCCTCCCTTTGGGGATAGTTACATCATAGTTGGGACAGGGGATTCACGCCTGACTTACCAGTGGCACAAGGAAGGCAGCTCAATAGGGAAGTTGTTTACTCAGACCATGAAGGGCGCAGAGCGTCTGGCCGTCATGGGAGATGCTGCCTGGGACTTTGGTTCTGCTGGAGGATTCTTCACATCAGTCGGAAAAGGCATACACACTGTGTTTGGCTCTGCCTTCCAAGGACTGTTTGGTGGCTTGAGCTGGATAACAAAGGTCATCATGGGGGTAGTCCTCATATGGGTTGGCATTAACACAAGGAATATGACAATGTCCATGAGCATGATCCTAGTTGGAGTCATCATGATGTTCCTGTCCCTAGGAGTTGGGGCGGACCAAGGATGTGCAATAAACTTTGGCAAGAGAGAACTCAAGTGTGGGGATGGCATCTTCGTCTTTAGAGATTCAGATGACTGGCTGAACAAGTATTCATACTATCCAGAGGACCCAGTAAAACTTGCTTCAATAGTGAAAGCTTCCTTTGAGGAAGGGAAGTGTGGCCTGAACTCAGTCGACTCCCTGGAACATGAGATGTGGAGAAGCAGGGCAGATGAGATCAATGCCATTCTTGAGGAAAATGAGGTAGACATCTCAGTGGTGGTCCAAGACTCAAAAAMCATTTATCAGAGAGGGACACATCCGTTTTCCAGAATACGTGATGGCCTACAATACGGCTGGAAGACTTGGGGCAAAAACCTTGTGTTCTCCCCAGGAAGAAAGAATGGAAGCTTCATCATAGATGGGAAGTCCAGGAAGGAGTGTCCGTTCTCAAACAGAGTGTGGAATTCCTTCCAGATAGAAGAGTTTGGGACAGGAGTGTTCACCACCCGAGTGTACATGGATGCAGTCTTTGAGTACACTATGGATTGTGATGGATCCATCCTGGGTGCAGCAGTGAATGGAAAGAAGAGCGCGCATGGGTCCCCAACATTCTGGATGGGAAGCCATGAGGTGAATGGAACATGGATGATTCATACTCTAGAGACACTGGACTACAAGGAATGTGAATGGCCGCTGACACACACGATTGGAACATCAGTTGAAGAGAGTGACATGTTCATGCCGAGGTCAATTGGGGGTCCAGTTAGCTCCCACAACCACATTCCGGGATATAAGGTCCAGACAAACGGACCCTGGATGCAGGTGCCACTAGAGGTGAAAAGGGAAGCTTGCCCAGGAACCAGTGTGGTTGTTGACGGAGGCTGTGATGGGCGTGGGAAGTCGACCAGATCGACCACTGACAGCGGGAAGATCATTCCTGAATGGTGTTGCCGCTCATGCACAATGCCACCAGTGAGCTTCCACGGGAGTGATGGTTGCTGGTATCCTATGGAGATTAGACCAAAGAAGACACATGACAGCCACCTGGTCCGCTCATGGGTAACGGCTGGAGAGATCCATGCAATCCCCTTTGGGTTGGTGAGCATGATGATAGCCATGGAAGTGGTATTGAGGAAGAGACAGGGACCCAAGCAAATACTGGTTGGGGGCATGGTGCTTCTAGGAGCCATGCTAGTTGGACAGGTGACTATCTTGGACTTGCTGAAGCTCACAGTGGCGGTTGGACTGCACTTTCATGAGATGAATAATGGAGGGGATGCCATGTATATGGCCCTGATCGCTGCTTTCTCAATCAGACCAGGGCTGCTCATCGGCTTTGGATTGAGGACGCTGTGGAGCCCCCGAGAACGCCTCGTGCTGACCCTGGGGGCCGCCATGGTGGAGATTGCTTTGGGTGGCATGATGGGAGGTCTGTGGAAGTACCTGAACGCAGTGTCCCTTTGCATCCTGACAATAAACGCTGTTGCCTCCAGAAAAGCATCAAATGTCATCCTGCCCTTGATGGCTCTGTTAACACCTGTGACAATGGCTGAGGTGAGACTTGCAACAATGCTCTTCTGCACTGTGGTCATCATCGGCGTTCTCCATCAGAACTCAAAGGACACTTCCATGCAGAAGACCATACCCCTGGTGGCCCTCACACTGACATCCTACCTGGGACTGACGCAGCCCTTCTTGGGCTTGTGTGCCTTCATGGCAACCCGAATATTCGGGCGAAGGAGCATCCCAGTGAATGAAGCGCTTGCAGCTGCTGGTCTCGTGGGAGTCTTGGCAGGGCTAGCTTTCCAGGAGATGGAAAATTTTCTAGGTCCAGTTGCAGTTGGAGGAATCCTGATGATGCTGGTCAGTGTGGCTGGGAGGGTAGATGGACTTGAACTCAGGAAGCTTGGGGAAGTTTCTTGGGAAGAAGAAGCTGAGATCAGTGGAAGTTCTGCCCGTTATGATGTAACTCTCAGTGAGCAAGGGGAATTTAAACTACTCTCTGAAGAGAAGGTGCCATGGGATCAGGTTGTGATGACTTCACTGGCTTTGGTCGGAGCTGCCATCCATCCATTTGCACTTTTATTGGTTCTTGCTGGCTGGTTGTTCCACGTCAAAGGAGCCAGAAGAAGTGGGGATGTCCTTTGGGACATTCCCACACCTAAAATCATTGAGGAGTGTGAATATCTAGAGGATGGAATCTACGGCATATTCCAGTCAACATTCCTAGGGGCCTCTCAACGGGGAGTGGGAGTGGCGCAGGGAGGGGTCTTCCATACGATGTGGCACGTCACGCGAGGGGCCTTTCTCGTTAGAAATGGTAAAAAGCTGGTTCCATCCTGGGCCTCAGTCAAGGAAGACCTTGTTGCTTATGGCGGCTCATGGAAGTTGGATGGTAGATGGGATGGAGAAGAGGAGGTTCAGTTGATAGCAGCTGCCCCCGGAAAAAACGTAGTGAATGTCCAAACAAAGCCAAGCCTATTCAAGGTTAAGAATGGAGGAGAAATTGGGGCGGTTGCCCTTGACTACCCAAGTGGCACTTCTGGTTCTCCCATCGTCAACAGGAATGGTGAGGTAATAGGGCTGTATGGCAATGGAATTCTTGTTGGTGACAACTCTTTTGTGTCTGCCATATCCCAAACTGAGGTGAAAGAGGAGGGGAAAGAGGAGCTACAGGAAATCCCGACAATGTTGAAGAAAGGGATGACAACCATTCTTGATTTCCATCCTGGAGCTGGGAAAACAAGACGTTTTCTTCCTCAGATCCTGGCTGAATGCGCACGAAGACGGTTGCGCACACTTGTGCTGGCTCCTACTAGAGTTGTCCTTTCTGAAATGAAGGAAGCCTTTCACGGTTTAGATGTCAAGTTTCACACACAGGCTTTCTCCGCTCACGGTAGCGGAAAAGAGGTCATTGACGCCATGTGTCATGCCACCCTGACATATAGAATGTTGGAACCAACCAGAGTGGTCAATTGGGAAGTGATCATCATGGACGAAGCACATTTTTTGGATCCGGCTAGCATAGCAGCCAGAGGCTGGGCGGCACATAGAGCCAGAGCAAATGAAAGTGCAACAATCTTGATGACTGCTACCCCTCCGGGAACCAGTGATGAATTTCCACATTCAAATGGGGAAATAGAGGATGTCCAAACGGACATTCCTAGTGAGCCTTGGAACACAGGTCATGACTGGATTTTGGCGGACAAAAGGCCCACGGCCTGGTTTCTTCCATCCATCAGGGCAGCAAATGTCATGGCAGCCTCTTTGCGCAAAGCTGGAAAGAGTGTGGTGGTGCTAAACAGGAAAACCTTTGAGAAAGAATACCCCACAATTAAACAGAAAAAACCTGATTTCATCTTGGCCACTGACATAGCTGAGATGGGAGCCAATCTCTGCGTGGAGAGAGTGTTGGATTGTAGGACGGCTTTCAAACCTGTGCTTGTGGATGAAGGGAGAAAGGTGGCAATAAAAGGGCCACTCCGGATTTCAGCTTCCTCCGCTGCCCAAAGGAGGGGGCGCATTGGAAGGAACCCTAACAGAGACGGGGATTCATACTACTACTCTGAGCCCACAAGTGAAGACAATGCGCATCATGTCTGCTGGCTTGAGGCCTCAATGCTCCTAGACAACATGGAGGTGAGAGGTGGGATGGTTGCTCCACTTTATGCTATAGAAGGAACAAAGACACCAGTTTCCCCAGGTGAAATGAGGCTAAGAGATGACCAGAGGAGAGTCTTCCGAGAGCTGGTGAGGAATTGTGACCTGCCTGTTTGGCTCTCATGGCAAGTGGCTAAGGCTGGATTGAAGACGAATGACCGAAAGTGGTGCTTTGAGGGCCCAGAAGAACATGAGATCTTGAATGACAGTGGTGAGACAGTAAAGTGCAGAGCCCCTGGAGGAGCCAAGAAGCCTCTGCGTCCACGGTGGTGCGATGAAAGGGTGTCGTCTGACCAGAGTGCGCTTGCCGACTTCATAAAGTTTGCTGAGGGCAGGAGAGGGGCTGCTGAGATGCTGGTCGTGCTGAGTGAACTCCCAGACTTCTTGGCCAAGAAAGGTGGAGAGGCGGTGGATACTATCAGCGTGCTCTTGCACTCTGAGGAAGGTTCCAGAGCTTACCGCAATGCATTGTCAATGATGCCTGAGGCAATGACAACAGTCATGCTGTTTGTTCTGGCCGGGCTGCTGACGTCTGGAATGGTTATCTTTTTCATGTCTCCCAAGGGTATCAGCAGAATGTCTATGGCAATGGGCACGATGGCTGGTTGTGGATACCTCATGTTTCTTGGAGGCGTCAAACCCACCCACATCTCTTACATCATGCTAATATTCTTTGTCTTGATGGTGGTTGTGGTTCCGGAGCCGGGGCAGCAGAGAACCATTCAGGACAATCAAGTGGCTTATCTTATTATTGGCATCCTGACGCTGATTTCTGTGGTGGCAGCCAATGAACTAGGCATGCTGGAAAAGACTAAGGAAGACCTCTTTGGAAAAAAGAATTTGATTCCATCTAGTGCTGCA---CCTTGGAGCTGGCCAGATTTTGACTTGAAACCAGGAGCTGCTTGGACTGTCTATGTTGGCATTGTCACAATGCTCTCCCCAATGCTGCACCACTGGATCAAGGTTGAGTATGGTAATCTGTCTTTGTCTGGAATTSCACAGTCAGCCTCAGTTTTGTCATTCATGGACAAGGGCATCCCGTTTATGAAGATGAACATCTCGGTCATAATTCTACTGGTCAGTGGCTGGAATTCAATAACGGTGATGCCCCTGCTTTGTGGCATTGGATGCGCCATGCTACACTGGACTCTCATCCTGCCCGGAATAAAAGCGCAGCAGTCAAAGCTGGCACAGAGGAGGGTGTTTCATGGTGTTGCTAAGAATCCGGTGGTTGATGGGAATCCAACAGTCGACATTGAGGAAGCCCCGGAAATGCCTGCCCTCTATGAGAAGAAGTTGGCATTGTATCTTCTGCTTGCCCTTAGCTTGGCCTCTGTTGCCATGTGTAGAACACCCTTCTCACTGGCTGAAGGCATTGTGCTGGCATCAGCAGCCCTGGGACCGCTCATCGAGGGAAATACCAGCCTCTTGTGGAATGGACCCATGGCTGTGTCCATGACAGGAGTCATGCGGGGGAACTACTATGCTTTTGTGGGTGTTATGTACAATCTCTGGAAGATGAAGACTGGACGCAGGGGGAGAGCGAATGGGAAGACCCTGGGTGAGGTCTGGAAAAGGGAGCTGAACCTGCTGGACAAACAGCAGTTTGAGCTGTATAAACGGACAGACATTGTGGAGGTGGACCGTGACACAGCTCGCCGACACCTGGCTGAAGGGAAAGTGGACACCGGAGTGGCCGTCTCGAGAGGGACCGCAAAATTGAGATGGTTCCATGAACGTGGCTATGTCAAGTTGGAAGGAAGAGTGACTGACCTGGGATGTGGGCGTGGTGGCTGGTGCTACTACGCTGCTGCACAGAGAGAAGTGAGTGGGGTCAGGGGATTCACCCTTGGAAAGGAAGGCCACGAAAAGCCCATGAATGTGCAGAGCCTGGGGTGGAACATCATCACCTTCAAGGACAAGACTGATGTCCATCGCCKTGAGCCGATAAAGTGTGATACCCTGCTGTGCGACATTGGAGAGTCGTCCCCATCATCAGTGACCGAAGGGGAAAGAACCATGAGAGTTCTTGACACTGTTGAGAAATGGTTGAGCTGTGGTGTTGAAAGCTTCTGTGTGAAGGTGTTGGCTCCATACATGCCTGATGTGCTTGAAAAGTTAGAGTTGCTCCAAAGGAGGTTTGGTGGAACGGTAATCAGGAATCCCCTCTCTAGAAATTCAACCCACGAGATGTATTATGTGTCGGGAGCCCGCAGTAACATCACGTTCACTGTGAATCAAACATCCCGCCTCTTAATGAGGAGAATGAGGCGCCCGACAGGCAAGGTGACTCTTGAAGCCGATGTCATCCTCCCAATTGGAACACGCAGTGTGGAAACAGATAAAGGACCACTTGATAGGGCAGCCATTGAAGAGAGGGTTGAAAGAATAAAATCAGAATACACCGCCACTTGGTTCCATGATAGTGACAACCCTTACAGGACTTGGCATTATTGTGGTTCCTACGTCACAAGAACCTCAGGGAGTGCAGCAAGCATGATTAACGGGGTGATCAAGATCTTGACATACCCCTGGGACAGGATAGAGGAAGTCACGAGAATGGCAATGACAGACACAACTCCTTTTGGACAACAAAGAGTGTTCAAGGAAAAAGTTGACACCAGAGCAAAGGATCCACCAGCAGGGACCAGGAAAATCATGAAGGTTGTCAATAGGTGGCTATTCCGTCACTTGGCCAGAGAAAAGAACCCCAGGTTGTGCACAAAGGAGGAGTTTATAGCAAAAGTTCGCAGTCATGCAGCCATCGGAGCTTTCCTGGAAGAGCAAGAACAGTGGAAGACTGCCAATGAAGCTGTCCAAGATCCGAAGTTCTGGGAATTAGTGGATGAAGAACGACGGCTGCATCAGCAGGGCAGGTGCCGAACTTGTGTGTACAACATGATGGGGAAGAGAGAAAAGAAGCTGTCAGAGTTTGGAAAGGCGAAGGGAAGCCGTGCCATCTGGTACATGTGGCTGGGAGCCCGATATCTTGAGTTTGAAGCCCTGGGATTCCTGAATGAGGACCACTGGGCATCCAGGGAGAACTCAGGGGGAGGGGTTGAAGGTATCGGTCTACAATATCTAGGCTACGTGATCAGGGACCTGGCTGCACTAGAGGGTGGTGGATTCTATGCGGATGACACAGCTGGATGGGACACACGCATAACAGAGGCGGATCTGGATGATGAACAGGAAATCTTGAACTACATGAGCCCACACCATAGGAAGTTGGCGCTGGCTGTAATGGAAATGACATACAAAAACAAAGTGGTGAAAGTCCTGAGGCCAGCTCCAGGTGGGAAAGCTTACATGGATGTCATAAGCCGGCGGGACCAGAGAGGATCTGGGCAGGTGGTGACTTACGCCTTGAACACCATCACCAACCTGAAGGTTCAACTGATTAGGATGGCGGAGGCAGAGATGGTGATACACCACCAGCATGTCCAGGACTGTGACGACACGGCTTTGACCAAGCTTGAAGCATGGCTCGCTGAGCATGGCTGCGACAGGCTTAAGAGGATGGCAGTGAGTGGAGATGACTGTGTTGTCCGACCCATTGATGACAGGTTTGGCCTGGCTCTGTCCCATCTCAATGCCATGTCAAAGGTGCGAAAAGACATATCTGAATGGCAGCCATCAAAAGGATGGGATGACTGGGAGAGTGTGCCCTTTTGCTCTCACCACTTTCATGAACTGCAATTGAAGGATGGCAGGAGAATTGTAGTGCCTTGCCGGGATCAAGATGAGCTGGTTGGCAGGGGGAGAGTGTCTCCAGGGAATGGTTGGATGATCAAGGAGACAGCATGCCTTAGCAAGGCCTACGCCAACATGTGGTCACTGATGTACTTTCACAAGAGGGACATGAGGCTGCTTTCACTGGCTGTTTCTTCTGCTGTTCCCACATCTTGGGTTCCACAGGGACGCACCACGTGGTCTGTTCATGGGAAGGGAGAGTGGATGACCACAGAAGACATGCTTGAGGTGTGGAACAGAGTGTGGATAACCAACAATCCACACATGCAGGACAAAACGACGGTGAAGGAGTGGCGAGACATCCCTTACCTGACCAAGAGACAGGACAAGCTTTGTGGATCACTGATTGGGATGACCAACAGAGCCACTTGGGCATCTCACATCCACTTGGTAATACACCGCATCCGGACACTGATTGGGAAAGAGAGATACACTGACTACCTGACAGTCATGGATAGGTACTCTGTGGATGCTGATCTGCAGCCCGGTGAGCTCATTTGA
>SA1_MF170977_1122_BRES_2017
ATGTCTGGTCGTAAAGCTCAGGGAAAAACCCTGGGCGTCAATATGGTTCGACGAGGAGTCCGCTCCTTGTCAAGCAAAATAAAACAAAAAACAAAACAAATTGGAAGTAGACCTGGACCTTCAAGAGGCGTTCAAGGATTTGTTTTTTTCTTTTTGTTCAACGTTTTGACTGGAAAGAAGATTACTGCTCATCTGAAGAAACTATGGAGAATGCTGGACCCAAGACAGGGCTTAGTTGTCCTGAGGAAGGTTAAGAGGGTGGTGGCGAGTCTGATGAGAGGTTTGTCCTCGAGGAAACGCCGATCCCAAGATGTTTTGACTATACAATTTTTAATTCTGGGAATGCTGCTGATGGTTGGTGGAGTGACCCTGGTACGCAGAAACAGATGGTTACTTCTGAATGTTACATCTGAGGACCTTGGGAAAACCTTCTCCGTTGGCACAGGCAACTGCACAACCAACATTCTGGAGGCCAAATACTGGTGTCCAGATTCCATGGAATACAACTGCCCCAATCTCAGTCCAAGAGAAGAGCCTGATGACATAGACTGTTGGTGCTATGGAGTGGAAAATGTCAGAGTCGCTTATGGCAAGTGTGATTCAGCGGGTAGGTCAAGAAGGTCCAGAAGGGCCATTGACTTACCCACACATGAAAATCATGGCTTAAAGACCCGGCAAGAAAAGTGGATGACTGGAAGAATGGGCGAGAGACAGCTGCAGAAAATTGAAAGATGGCTGGTGAGGAACCCCTTCTTTGCGGCAACAGCCTTGGCCATTGCCTACCTGGTGGGGAGCAACATGACGCAACGAGTTGTCATTGCCCTGCTAGTCTTGGCTGTTGGCCCAGCCTATTCGGCTCACTGTATAGGAATAACCGACAGGGATTTCATTGAGGGGGTGCATGGGGGAACCTGGGTTTCAGCCACCTTGGAACAGGACAAGTGTGTCACTGTGATGGCCCCCGACAAGCCTTCACTAGACATATCACTAGAAACAGTTGCCATTGATGGACCTGCTGAGGCAAGGAAGGTGTGCTACAGTGCAGTCTTGACCAACGTGAAGATCAATGACAAGTGCCCCAGCACTGGTGAAGCCCACTTGGAAGAAGAAAATGAAGGAGACAATGCTTGCAAGCGAACTTACTCCGATAGAGGTTGGGGAAATGGTTGTGGCTTGTTTGGAAAAGGAAGCATTGTGGCATGTGCCAAGTTTACCTGTGCCAAATCCATGAGTCTATTTGAGGTTGATCAGACCAAAATTCAGTATGTCATTAGGGCACAGCTACATGTCGGAGCCAAGCAGGAGAACTGGAACACTGACATCAAAACTCTCAAGTTTGATGCCCTGTCGGGCTCTCAGGAAGCTGAGTTCACTGGATACGGGAGGGCCACACTGGAGTGCCAGGTGCAGACCGCAGTGGACTTCAGTAACAGTTACATTGCAGAGATGGAGAAAGAGAGCTGGATTGTGGATAAACAGTGGGCCCAAGACCTGACCCTACCTTGGCAGAGTGGAAGTGGCGGCGTGTGGAGAGAGATGCATCATCTCGTGGAATTTGAGCCTCCACATGCCGCAACTATCAAAGTGTTAGCCCTTGGAAACCAAGAAGGATCCTTGAAGACTGCTCTCACTGGTGCAATGCGAGTCACAAAAGACACAAACAACAGCAAGCTGTATAAGCTGCATGGGGGGCATGTCGCGTGTAGGGTGAAGTTGTCAGCTCTCACACTTAAGGGAACATCCTACAAGATGTGTACCGACAAAATGTCTTTTGTCAAGAACCCAACTGACACTGGACATGGCACTGCAGTGATGCAAGTGAAGGTGCCAAAAGGAGCACCCTGCAGGATTCCAGTAATGGTCGCCGATGATCTCACAGCGGCAGTCAACAAGGGCATCTTGGTCACAGTCAATCCAATAGCCTCCACCAATGATGATGAAGTGTTGATCGAGGTGAATCCTCCCTTTGGGGATAGTTACATCATAGTTGGGACAGGGGATTCACGCCTGACTTACCAGTGGCACAAGGAAGGCAGCTCAATAGGGAAGTTGTTTACTCAGACCATGAAGGGCGCAGAGCGTCTGGCCGTCATGGGAGATGCTGCCTGGGACTTTGGTTCTGCTGGAGGATTCTTCACATCAGTCGGAAAAGGCATACACACTGTGTTTGGCTCTGCCTTCCAAGGACTGTTTGGTGGCTTGAGCTGGATAACAAAGGTCATCATGGGGGTAGTCCTCATATGGGTTGGCATTAACACAAGGAATATGACAATGTCCATGAGCATGATCCTAGTTGGAGTCATCATGATGTTCCTGTCCCTAGGAGTTGGGGCGGACCAAGGATGTGCAATAAACTTTGGCAAGAGAGAACTCAAGTGTGGGGATGGCATCTTCGTCTTTAGAGATTCAGATGACTGGCTGAACAAGTATTCATACTATCCAGAGGACCCAGTAAAACTTGCTTCAATAGTGAAAGCTTCCTTTGAGGAAGGGAAGTGTGGCCTGAACTCAGTCGACTCCCTGGAACATGAGATGTGGAGAAGCAGGGCAGATGAGATCAACGCCATTCTTGAGGAAAATGAGGTAGACATCTCAGTGGTGGTCCAAGACTCAAAAAACATTTATCAGAGAGGGACACATCCGTTTTCCAGAATACGTGATGGCCTACAATACGGCTGGAAGACTTGGGGCAAAAACCTTGTGTTCTCCCCAGGAAGAAAGAATGGAAGCTTCATCATAGATGGGAAGTCCAGGAAAGAGTGTCCGTTCTCAAACAGAGTGTGGAATTCCTTCCAGATAGAAGAGTTTGGGACAGGAGTGTTCACCACCCGAGTGTACATGGATGCAGTCTTTGAGTACACTATGGATTGTGATGGATCCATCCTGGGTGCAGCAGTGAATGGAAAGAAGAGCGCGCATGGGTCCCCAACATTCTGGATGGGAAGCCATGAGGTGAATGGAACATGGATGATTCATACTCTAGAGACACTGGACTACAAGGAATGTGAATGGCCGCTGACACACACGATTGGAACATCAGTTGAAGAGAGTGACATGTTCATGCCGAGGTCAATTGGGGGTCCAGTTAGCTCCCACAACCACATTCCGGGATATAAGGTCCAGACAAACGGACCCTGGATGCAGGTGCCACTAGAGGTGAAAAGGGAAGCTTGCCCAGGAACCAGTGTGGTTGTTGACGGAGGCTGTGATGGGCGTGGGAAGTCGACCAGATCGACCACTGACAGCGGGAAGATCATTCCTGAATGGTGTTGCCGCTCATGCACAATGCCACCAGTGAGCTTCCACGGGAGTGATGGTTGCTGGTATCCTATGGAGATTAGACCAAAGAAGACACATGACAGCCACCTGGTCCGCTCATGGGTAACGGCTGGAGAGATCCATGCAATCCCCTTTGGGTTGGTGAGCATGATGATAGCCATGGAAGTGGTATTGAGGAAGAGACAGGGACCCAAGCAAATACTGGTTGGGGGCATGGTGCTTCTAGGAGCCATKCTAGTTGGACAGGTGACTATCTTGGACTTGCTGAAGCTCACAGTGGCGGTTGGACTGCACTTCCATGAGATGAATAATGGAGGGGATGCCATGTATATGGCCCTGATCGCTGCTTTCTCAATCAGACCAGGGCTGCTCATCGGCTTTGGATTGAGGACGCTGTGGAGCCCCCGAGAACGCCTCGTGCTGACCCTGGGGGCCGCCATGGTGGAGATTGCTTTGGGTGGCATGATGGGAGGTCTGTGGAAGTACCTGAACGCAGTGTCCCTTTGCATCCTGACAATAAACGCTGTTGCCTCCAGAAAAGCATCAAATGTCATCCTGCCCTTGATGGCTCTGTTAACACCTGTGACAATGGCTGAGGTGAGACTTGCAACAATGCTCTTCTGCACTGTGGTCATCATCGGNGTTCTCCATCAGAACTCAAAGGACACTTCCATGCAGAAGACCATACCCCTGGTGGCCCTCACACTGACATCCTACCTGGGACTGACGCAGCCCTTCTTGGGCTTGTGTGCCTTCATGGCAACCCGAATATTCGGGCGAAGGAGCATCCCAGTGAATGAAGCGCTTGCAGCTGCTGGTCTCGTGGGAGTCTTGGCAGGGCTAGCTTTCCAGGAGATGGAAAATTTTCTAGGTCCAGTTGCAGTTGGAGGAATCCTGATGATGCTGGTCAGTGTGGCTGGGAGGGTAGATGGACTTGAACTCAGGAAGCTTGGGGAAGTTTCTTGGGAAGAAGAAGCTGAGATCAGTGGAAGTTCTGCCCGTTATGATGTAACTCTCAGTGAGCAAGGGGAATTTAAACTACTCTCTGAAGAGAAGGTGCCATGGGATCAGGTTGTGATGACTTCACTGGCTTTGGTCGGAGCTGCCATCCATCCATTTGCACTTTTATTGGTTCTTGCTGGCTGGTTGTTCCACGTCAAAGGAGCCAGAAGAAGTGGGGATGTCCTTTGGGACATTCCCACACCTAAAATCATTGAGGAGTGTGAATATCTAGAGGATGGAATCTACGGCATATTCCAGTCAACATTCCTAGGGGCCTCTCAACGGGGAGTGGGAGTGGCGCAGGGAGGGGTCTTCCATACGATGTGGCACGTCACGCGAGGGGCCTTTCTCGTTAGAAATGGTAAAAAGCTGGTTCCATCCTGGGCCTCAGTCAAGGAAGACCTTGTTGCTTATGGCGGCTCATGGAAGTTGGATGGTAGATGGGATGGAGAAGAGGAGGTTCAGTTGATAGCAGCTGCCCCCGGAAAAAACGTAGTGAATGTCCAAACAAAGCCAAGCCTATTCAAGGTTAAGAATGGAGGAGAAATTGGGGCGGTTGCCCTTGACTACCCAAGTGGCACTTCTGGTTCTCCCATCGTCAACAGGAATGGTGAGGTAATAGGGCTGTATGGCAATGGAATTCTTGTTGGTGACAACTCTTTTGTGTCTGCCATATCCCAAACTGAGGTGAAAGAGGAGGGGAAAGAGGAGCTACAGGAAATCCCGACAATGTTGAAGAAAGGGATGACAACCATTCTTGATTTCCATCCTGGAGCTGGGAAAACAAGACGTTTTCTTCCTCAGATCCTGGCTGAATGCGCACGAAGACGGTTGCGCACACTTGTGCTGGCTCCTACTAGAGTTGTCCTTTCTGAAATGAAGGAAGCCTTTCACGGTTTAGATGTCAAGTTTCACACACAGGCTTTCTCCGCTCACGGTAGCGGAAAAGAGGTCATTGACGCCATGTGTCATGCCACCCTGACATATAGAATGTTGGAACCAACCAGAGTGGTCAATTGGGAAGTGATCATCATGGACGAAGCACATTTTTTGGATCCGGCTAGCATAGCAGCCAGAGGCTGGGCGGCACATAGAGCCAGAGCAAATGAAAGTGCAACAATCTTGATGACTGCTACCCCTCCGGGAACCAGTGATGAATTTCCACATTCAAATGGGGAAATAGAGGATGTCCAAACGGACATTCCTAGTGAGCCTTGGAACACAGGTCATGACTGGATTTTGGCGGACAAAAGGCCCACGGCCTGGTTTCTTCCATCCATCAGGGCAGCAAATGTCATGGCAGCCTCTTTGCGCAAAGCTGGAAAGAGTGTGGTGGTGCTAAACAGGAAAACCTTTGAGAAAGAATACCCCACAATTAAACAGAAAAAACCTGATTTCATCTTGGCCACTGACATAGCTGAGATGGGAGCCAATCTCTGCGTGGAGAGAGTGTTGGATTGTAGGACGGCTTTCAAACCTGTGCTTGTGGATGAAGGGAGAAAGGTGGCAATAAAAGGGCCACTCCGGATTTCAGCTTCCTCCGCTGCCCAAAGGAGGGGGCGCATTGGAAGGAACCCTAACAGAGACGGGGATTCATACTACTACTCTGAGCCCACAAGTGAAGACAATGCGCATCATGTCTGCTGGCTTGAGGCCTCAATGCTCCTAGACAACATGGAGGTGAGAGGTGGGATGGTTGCTCCACTTTATGGCATAGAAGGAACAAAGACACCAGTTTCCCCAGGTGAAATGAGGCTAAGAGATGACCAGAGGAGAGTCTTCCGAGAGCTGGTGAGGAATTGTGACCTGCCTGTTTGGCTCTCATGGCAAGTGGCTAAGGCTGGATTGAAGACGAATGACCGAAAGTGGTGCTTTGAGGGCCCAGAAGAACATGAGATCTTGAATGACAGTGGTGAGACAGTAAAGTGCAGAGCCCCTGGAGGAGCCAAGAAGCCTCTGCGTCCACGGTGGTGCGATGAAAGGGTGTCGTCTGACCAGAGTGCGCTTGCCGACTTCATAAAGTTTGCTGAGGGCAGGAGAGGGGCTGCTGAGATGCTGGTCGTGCTGAGTGAACTCCCAGACTTCTTGGCCAAGAAAGGTGGAGAGGCGGTGGATACTATCAGCGTGCTCTTGCACTCTGAGGAAGGTTCCAGAGCTTACCGCAATGCATTGTCAATGATGCCTGAGGCAATGACAACAGTCATGCTGTTTGTTCTGGCCGGGCTGCTGACGTCTGGAATGGTTATCTTTTTCATGTCTCCCAAGGGTATCAGCAGAATGTCTATGGCAATGGGCACGATGGCTGGTTGTGGATACCTCATGTTTCTTGGAGGCGTCAAACCCACCCACATCTCTTACATCATGCTAATATTCTTTGTCTTGATGGTGGTTGTGGTTCCGGAGCCGGGGCAGCAGAGAACCATTCAGGACAATCAAGTGGCTTATCTTATTATTGGCATCCTGACGCTGATTTCTGTGGTGGCAGCCAATGAACTAGGCATGCTGGAAAAGACTAAGGAAGACCTCTTTGGAAAAAAGAATTTGATTCCATCTAGTGCCGCA---CCTTGGAGCTGGCCAGATTTTGACTTGAAACCAGGAGCTGCTTGGACTGTCTATGTTGGCATTGTCACAATGCTCTCCCCAATGCTGCACCACTGGATCAAGGTTGAGTATGGTAATCTGTCTTTGTCTGGAATTGCACAGTCAGCCTCAGTTTTGTCATTCATGGACAAGGGCATCCCGTTTATGAAGATGAACATCTCGGTCATAATTCTACTGGTCAGTGGCTGGAATTCAATAACGGTGATGCCCCTGCTTTGTGGCATTGGATGCGCCATGCTACACTGGACTCTCATCCTGCCCGGAATAAAAGCGCAGCAGTCAAAGCTGGCACAGAGGAGGGTGTTTCATGGTGTTGCTAAGAATCCGGTGGTTGATGGGAATCCAACAGTCGACATTGAGGAAGCCCCGGAAATGCCTGCCCTCTATGAGAAGAAGTTGGCATTGTATCTTCTGCTTGCCCTTAGCTTGGCCTCTGTTGCCATGTGTAGAACACCCTTCTCACTGGCTGAAGGCATTGTGCTGGCATCAGCAGCCCTGGGACCGCTCATCGAGGGAAATACCAGCCTCTTGTGGAATGGACCCATGGCTGTGTCCATGACAGGAGTCATGCGGGGGAACTACTATGCTTTTGTGGGTGTTATGTACAATCTCTGGAAGATGAAGACTGGACGCAGGGGGAGAGCGAATGGGAAGACCCTGGGTGAGGTCTGGAAAAGGGAGCTGAACCTGCTGGACAAACAGCAGTTTGAGCTGTATAAACGGACAGACATTGTGGAGGTGGACCGTGACACAGCTCGCCGACACCTGGCTGAAGGGAAAGTGGACACCGGAGTGGCCGTCTCGAGAGGGACCGCAAAATTGAGATGGTTCCATGAACGTGGCTATGTCAAGTTGGAAGGAAGAGTGACTGACCTGGGATGTGGGCGTGGTGGCTGGTGCTACTACGCTGCTGCACAGAGAGAAGTGAGTGGGGTCAGGGGATTCACCCTTGGAAAGGAAGGCCACGAAAAGCCCATGAATGTGCAGAGCCTGGGGTGGAACATCATCACCTTCAAGGACAAGACTGATGTCCATCGCCTTGAGCCGATAAAGTGTGATACCCTGCTGTGCGACATTGGAGAGTCGTCCCCATCATCAGTGACCGAAGGGGAAAGAACCATGAGAGTTCTTGACACTGTTGAGAAATGGTTGAGCTGTGGTGTTGAAAGCTTCTGTGTGAAGGTGTTGGCTCCATACATGCCTGATGTGCTTGAAAAGTTAGAGTTGCTCCAAAGGAGGTTTGGTGGAACGGTAATCAGGAATCCCCTCTCTAGAAATTCAACCCACGAGATGTATTATGTGTCGGGAGCCCGCAGTAACATCACGTTCACTGTGAATCAAACATCCCGCCTCTTAATGAGGAGAATGAGGCGCCCGACAGGCAAGGTGACTCTTGAAGCCGATGTCATCCTCCCAATTGGAACACGCAGTGTGGAAACAGATAAAGGACCACTTGATAGGGCAGCCATTGAAGAGAGGGTTGAAAGAATAAAATCAGAATACACCGCCACTTGGTTCCATGATAGTGACAACCCTTACAGGACTTGGCATTATTGTGGTTCCTACGTCACAAGAACCTCAGGGAGTGCAGCAAGCATGATTAACGGGGTGATCAAGATCTTGACATACCCCTGGGACAGGATAGAGGAAGTCACGAGAATGGCAATGACAGACACAACTCCTTTTGGACAACAAAGAGTGTTCAAGGAAAAAGTTGACACCAGAGCAAAGGATCCACCAGCAGGGACCAGGAAAATCATGAAGGTTGTCAATAGGTGGCTATTCCGTCACTTGGCCAGAGAAAAGAACCCCAGGTTGTGCACAAAGGAGGAGTTTATAGCAAAAGTTCGCAGTCATGCAGCCATCGGAGCTTTCCTGGAAGAGCAAGAACAGTGGAAGACTGCCAATGAAGCTGTCCAAGATCCGAAGTTCTGGGAATTAGTGGATGAAGAACGACGGCTGCATCAGCAGGGCAGGTGCCGAACTTGTGTGTACAACATGATGGGGAAGAGAGAAAAGAAGCTGTCAGAGTTTGGAAAGGCGAAGGGAAGCCGTGCCATCTGGTACATGTGGCTGGGAGCCCGATATCTTGAGTTTGAAGCCCTGGGATTCCTGAATGAGGACCACTGGGCATCCAGGGAGAACTCAGGGGGAGGGGTTGAAGGTATCGGTCTACAATATCTAGGCTACGTGATCAGGGACCTGGCTGCACTAGAGGGTGGTGGATTCTATGCGGATGACACAGCTGGATGGGACACACGCATAACAGAGGCGGATCTGGATGATGAACAGGAAATCTTGAACTACATGAGCCCACACCATAGGAAGTTGGCGCTGGCTGTAATGGAAATGACATACAAAAACAAAGTGGTGAAAGTCCTGAGGCCAGCTCCAGGTGGGAAAGCTTACATGGATGTCATAAGCCGGCGGGACCAGAGAGGATCTGGGCAGGTGGTGACTTACGCCTTGAACACCATCACCAACCTGAAGGTTCAACTGATTAGGATGGCGGAGGCAGAGATGGTGATACACCACCAGCATGTCCAGGACTGTGACGACACGGCTTTGACCAAGCTTGAAGCATGGCTCGCTGAGCATGGCTGCGACAGGCTTAAGAGGATGGCAGTGAGTGGAGATGACTGTGTTGTCCGACCCATTGATGACAGGTTTGGCCTGGCTCTGTCCCATCTCAATGCCATGTCAAAGGTGCGAAAAGACATATCTGAATGGCAGCCATCAAAAGGATGGGATGACTGGGAGAGTGTGCCCTTTTGCTCTCACCACTTTCATGAACTGCAATTGAAGGATGGCAGGAGAATTGTAGTGCCTTGCCGGGATCAAGATGAGCTGGTTGGCAGGGGGAGAGTGTCTCCAGGGAATGGTTGGATGATCAAGGAGACAGCATGCCTTAGCAAGGCCTACGCCAACATGTGGTCACTGATGTACTTTCACAAGAGGGACATGAGGCTGCTTTCACTGGCTGTTTCTTCTGCTGTTCCCACATCTTGGGTTCCACAGGGACGCACCACGTGGTCTGTTCATGGGAAGGGAGAGTGGATGACCACAGAAGACATGCTTGAGGTGTGGAACAGAGTGTGGATAACCAACAATCCACACATGCAGGACAAAACGACGGTGAAGGAGTGGCGAGACATCCCTTACCTGACCAAGAGACAGGACAAGCTTTGTGGATCACTGATTGGGATGACCAACAGAGCCACTTGGGCATCTCACATCCACTTGGTAATACACCGCATCCGGACACTGATTGGGAAAGAGAGATACACTGACTACCTGACAGTCATGGATAGGTACTCTGTGGATGCTGATCTGCAGCCCGGTGAGCTCATTTGA
>SA1_MF170976_282_BRES_2017
ATGTCTGGTCGTAAAGCTCAGGGAAAAACCCTGGGCGTCAATATGGTTCGACGAGGAGTCCGCTCCTTGTCAAGCAAAATAAAACAAAAAACAAAACAAATTGGAAGTAGACCTGGACCTTCAAGAGGCGTTCAAGGATTTGTTTTTTTCTTTTTGTTCAACGTTTTGACTGGAAAGAAGATTACTGCTCATCTGAAGAAACTATGGAGAATGCTGGACCCAAGACAGGGCTTAGTTGTCCTGAGGAAGGTTAAGAGGGTGGTGGCGAGTCTGATGAGAGGTTTGTCCTCGAGGAAACGCCGATCCCAAGATGTTTTGACTATACAATTTTTAATTCTGGGAATGCTGCTGATGGTTGGTGGAGTGACCCTGGTACGCAGAAACAGATGGTTACTTCTGAATGTTACATCTGAGGACCTTGGGAAAACCTTCTCCGTTGGCACAGGCAACTGCACAACCAACATTCTGGAGGCCAAATACTGGTGTCCAGATTCCATGGAATACAACTGCCCCAATCTCAGTCCAAGAGAAGAGCCTGATGACATAGACTGTTGGTGCTATGGAGTGGAAAATGTCAGAGTCGCTTATGGCAAGTGTGATTCAGCGGGTAGGTCAAGAAGGTCCAGAAGGGCCATTGACTTACCCACACATGAAAATCATGGCTTAAAGACCCGGCAAGAAAAGTGGATGACTGGAAGAATGGGCGAGAGACAGCTGCAGAAAATTGAAAGATGGCTGGTGAGGAACCCCTTCTTTGCGGCAACAGCCTTGGCCATTGCCTACCTGGTGGGGAGCAACATGACGCAACGAGTTGTCATTGCCCTGCTAGTCTTGGCTGTTGGCCCAGCCTATTCGGCTCACTGTATAGGAATAACCGACAGGGATTTCATTGAGGGGGTGCATGGGGGAACCTGGGTTTCAGCCACCTTGGAACAGGACAAGTGTGTCACTGTGATGGCCCCCGACAAGCCTTCACTAGACATATCACTAGAAACAGTTGCCATTGATGGACCTGCTGAGGCAAGGAAGGTGTGCTACAGTGCAGTCTTGACCAACGTGAAGATCAATGACAAGTGCCCCAGCACTGGTGAAGCCCACTTGGAAGAAGAAAATGAAGGAGACAATGCTTGCAAGCGAACTTACTCCGATAGAGGTTGGGGAAATGGTTGTGGCTTGTTTGGAAAAGGAAGCATTGTGGCATGTGCCAAGTTTACCTGTGCCAAATCCATGAGTCTATTTGAGGTTGATCAGACCAAAATTCAGTATGTCATTAGGGCACAGCTACATGTCGGAGCCAAGCAGGAGAACTGGAACACTGACATCAAAACTCTCAAGTTTGATGCCCTGTCGGGCTCTCAGGAAGCTGAGTTCACTGGATACGGGAGGGCCACACTGGAGTGCCAGGTGCAGACCGCAGTGGACTTCAGTAACAGTTACATTGCAGAGATGGAGAAAGAGAGCTGGATTGTGGATAAACAGTGGGCCCAAGACCTGACCCTACCTTGGCAGAGTGGAAGTGGCGGCGTGTGGAGAGAGATGCATCATCTCGTGGAATTTGAGCCTCCACATGCCGCAACTATCAAAGTGTTAGCCCTTGGAAACCAAGAAGGATCCTTGAAGACTGCTCTCACTGGTGCAATGCGAGTCACAAAAGACACAAACAACAGCAAGCTGTATAAGCTGCATGGGGGGCATGTCGCGTGTAGGGTGAAGTTGTCAGCTCTCACACTTAAGGGAACATCCTACAAGATGTGTACCGACAAAATGTCTTTTGTCAAGAACCCAACTGACACTGGACATGGCACTGCAGTGATGCAAGTGAAGGTGCCAAAAGGAGCACCCTGCAGGATTCCAGTAATGGTCGCCGATGATCTCACAGCGGCAGTCAACAAGGGCATCTTGGTCACAGTCAATCCAATAGCCTCCACCAATGATGATGAAGTGTTGATCGAGGTGAATCCTCCCTTTGGGGATAGTTACATCATAGTTGGGACAGGGGATTCACGCCTGACTTACCAGTGGCACAAGGAAGGCAGCTCAATAGGGAAGTTGTTTACTCAGACCATGAAGGGCGCAGAGCGTCTGGCCGTCATGGGAGATGCTGCCTGGGACTTTGGTTCTGCTGGAGGATTCTTCACATCAGTCGGAAAAGGCATACACACTGTGTTTGGCTCTGCCTTCCAAGGACTGTTTGGTGGCTTGAGCTGGATAACAAAGGTCATCATGGGGGTAGTCCTCATATGGGTTGGCATTAACACAAGGAATATGACAATGTCCATGAGCATGATCCTAGTTGGAGTCATCATGATGTTCCTGTCCCTAGGAGTTGGGGCGGACCAAGGATGTGCAATAAACTTTGGCAAGAGAGAACTCAAGTGTGGGGATGGCATCTTCGTCTTTAGAGATTCAGATGACTGGCTGAACAAGTATTCATACTATCCAGAGGACCCAGTAAAACTTGCTTCAATAGTGAAAGCTTCCTTTGAGGAAGGGAAGTGTGGCCTGAACTCAGTCGACTCCCTGGAACATGAGATGTGGAGAAGTAGGGCAGATGAGATCAATGCCATTCTTGAGGAAAATGAGGTAGACATCTCAGTGGTGGTTCAAGACTCAAAAAACATTTATCAGAGAGGGACACATCCGTTTTCCAGAATACGTGATGGCCTACAATACGGCTGGAAGACTTGGGGCAAAAACCTTGTGTTCTCCCCAGGAAGAAAGAATGGAAGCTTCATCATAGATGGGAAGTCCAGGAAAGAGTGTCCGTTCTCAAACAGAGTGTGGAATTCCTTCCAGATAGAAGAGTTTGGGACAGGAGTGTTCACCACCCGAGTGTACATGGATGCAGTCTTTGAGTACACTATGGATTGTGATGGATCCATCCTGGGTGCAGCAGTGAATGGAAAGAAGAGCGCGCATGGGTCCCCAACATTCTGGATGGGAAGCCATGAGGTGAATGGAACATGGATGATTCATACTCTAGAGACACTGGACTACAAGGAATGTGAATGGCCGCTGACACACACGATTGGAACATCAGTTGAAGAGAGTGACATGTTCATGCCGAGGTCAATTGGGGGTCCAGTTAGCTCCCACAACCACATTCCGGGATATAAGGTCCAGACAAACGGACCCTGGATGCAGGTGCCACTAGAGGTGAAAAGGGAAGCTTGCCCAGGAACCAGTGTGGTTGTTGACGGAGGCTGTGATGGGCGTGGGAAGTCGACCAGATCGACCACTGACAGCGGGAAGATCATTCCTGAATGGTGTTGCCGCTCATGCACAATGCCACCAGTGAGCTTCCACGGGAGTGATGGTTGCTGGTATCCTATGGAGATTAGACCAAAGAAGACACATGACAGCCACCTGGTCCGCTCATGGGTAACGGCTGGAGAGATCCATGCAATCCCCTTTGGGTTGGTGAGCATGATGATAGCCATGGAAGTGGTATTGAGGAAGAGACAGGGACCCAAGCAAATACTGGTTGGGGGCATGGTGCTTCTAGGAGCCATGCTAGTTGGACAGGTGACTATCTTGGACTTGCTGAAGCTCACAGTGGCGGTTGGACTGCACTTTCATGAGATGAATAATGGAGGGGATGCCATGTATATGGCCCTGATCGCTGCTTTCTCAATCAGACCAGGGCTGCTCATCGGCTTTGGATTGAGGACGCTGTGGAGCCCCCGAGAACGCCTCGTGCTGACCCTGGGGGCCGCCATGGTGGAGATTGCTTTGGGTGGCATGATGGGAGGTCTGTGGAAGTACCTGAACGCAGTGTCCCTTTGCATCCTGACAATAAACGCTGTTGCCTCCAGAAAAGCATCAAATGTCATCCTGCCCTTGATGGCTCTGTTAACACCTGTGACAATGGCTGAGGTGAGACTTGCAACAATGCTCTTCTGCACTGTGGTCATCATCGGCGTTCTCCATCAGAACTCAAAGGACACTTCCATGCAGAAGACCATACCCCTGGTGGCCCTCACACTGACATCCTACCTGGGACTGACGCAGCCCTTCTTGGGCTTGTGTGCCTTCATGGCAACCCGAATATTCGGGCGAAGGAGCATCCCAGTGAATGAAGCGCTTGCAGCTGCTGGTCTCGTGGGAGTCTTGGCAGGGCTAGCTTTCCAGGAGATGGAAAATTTTCTAGGTCCAGTTGCAGTTGGAGGAATCCTGATGATGCTGGTCAGTGTGGCTGGGAGGGTAGATGGACTTGAACTCAGGAAGCTTGGGGAAGTTTCTTGGGAAGAAGAAGCTGAGATCAGTGGAAGTTCTGCCCGTTATGATGTAACTCTCAGTGAGCAAGGGGAATTTAAACTACTCTCTGAAGAGAAGGTGCCATGGGATCAGGTTGTGATGACTTCACTGGCTTTGGTCGGAGCTGCCATCCATCCATTTGCACTTTTATTGGTTCTTGCTGGCTGGTTGTTCCACGTCAAAGGAGCCAGAAGAAGTGGGGATGTCCTTTGGGACATTCCCACACCTAAAATCATTGAGGAGTGTGAATATCTAGAGGATGGAATCTACGGCATATTCCAGTCAACATTCCTAGGGGCCTCTCAACGGGGAGTGGGAGTGGCGCAGGGAGGGGTCTTCCATACGATGTGGCACGTCACGCGAGGGGCCTTTCTCGTTAGAAATGGTAAAAAGCTGGTTCCATCCTGGGCCTCAGTCAAGGAAGACCTTGTTGCTTATGGCGGCTCATGGAAGTTGGATGGTAGATGGGATGGAGAAGAGGAGGTTCAGTTGATAGCAGCTGCCCCCGGAAAAAACGTAGTGAATGTCCAAACAAAGCCAAGCCTATTCAAGGTTAAGAATGGAGGAGAAATTGGGGCGGTTGCCCTTGACTACCCAAGTGGCACTTCTGGTTCTCCCATCGTCAACAGGAATGGTGAGGTAATAGGGCTGTATGGCAATGGAATTCTTGTTGGTGACAACTCTTTTGTGTCTGCCATATCCCAAACTGAGGTGAAAGAGGAGGGGAAAGAGGAGCTACAGGAAATCCCGACAATGTTGAAGAAAGGGATGACAACCATTCTTGATTTCCATCCTGGAGCTGGGAAAACAAGACGTTTTCTTCCTCAGATCCTGGCTGAATGCGCACGAAGACGGTTGCGCACACTTGTGCTGGCTCCTACTAGAGTTGTCCTTTCTGAAATGAAGGAAGCCTTTCACGGTTTAGATGTCAAGTTTCACACACAGGCTTTCTCCGCTCACGGTAGCGGAAAAGAGGTCATTGACGCCATGTGTCATGCCACCCTGACATATAGAATGTTGGAACCAACCAGAGTGGTCAATTGGGAAGTGATCATCATGGACGAAGCACATTTTTTGGATCCGGCTAGCATAGCAGCCAGAGGCTGGGCGGCACATAGAGCCAGAGCAAATGAAAGTGCAACAATCTTGATGACTGCTACCCCTCCGGGAACCAGTGATGAATTTCCACATTCAAATGGGGAAATAGAGGATGTCCAAACGGACATTCCTAGTGAGCCTTGGAACACAGGTCATGACTGGATTTTGGCGGACAAAAGGCCCACGGCCTGGTTTCTTCCATCCATCAGGGCAGCAAATGTCATGGCAGCCTCTTTGCGCAAAGCTGGAAAGAGTGTGGTGGTGCTAAACAGGAAAACCTTTGAGAAAGAATACCCCACAATTAAACAGAAAAAACCTGATTTCATCTTGGCCACTGACATAGCTGAGATGGGAGCCAATCTCTGCGTGGAGAGAGTGTTGGATTGTAGGACGGCTTTCAAACCTGTGCTTGTGGATGAAGGGAGAAAGGTGGCAATAAAAGGGCCACTCCGGATTTCAGCTTCCTCCGCTGCCCAAAGGAGGGGGCGCATTGGAAGGAACCCTAACAGAGACGGGGATTCATACTACTACTCTGAGCCCACAAGTGAAGACAATGCGCATCATGTCTGCTGGCTTGAGGCCTCAATGCTCCTAGACAACATGGAGGTGAGAGGTGGGATGGTTGCTCCACTTTATGKCATAGAAGGAACAAAGACACCAGTTTCCCCAGGTGAAATGAGGTTAAGAGATGACCAGAGGAGAGTCTTCCGAGAGCTGGTGAGGAATTGTGACCTGCCTGTTTGGCTCTCATGGCAAGTGGCTAAGGCTGGATTGAAGACGAATGACCGAAAGTGGTGCTTTGAGGGCCCAGAAGAACATGAGATCTTGAATGACAGTGGTGAGACAGTAAAGTGCAGAGCCCCTGGAGGAGCCAAGAAGCCTCTGCGTCCACGGTGGTGCGATGAAAGGGTGTCGTCTGACCAGAGTGCGCTTGCCGACTTCATAAAGTTTGCTGAGGGCAGGAGAGGGGCTGCTGAGATGCTGGTCGTGCTGAGTGAACTCCCAGACTTCTTGGCCAAGAAAGGTGGAGAGGCGGTGGATACTATCAGCGTGCTCTTGCACTCTGAGGAAGGTTCCAGAGCTTACCGCAATGCATTGTCAATGATGCCTGAGGCAATGACAACAGTCATGCTGTTTGTTCTGGCCGGGCTGCTGACGTCTGGAATGGTTATCTTTTTCATGTCTCCCAAGGGTATCAGCAGAATGTCTATGGCAATGGGCACGATGGCTGGTTGTGGATACCTCATGTTTCTTGGAGGCGTCAAACCCACCCACATCTCTTACATCATGCTAATATTCTTTGTCTTGATGGTGGTTGTGGTTCCGGAGCCGGGGCAGCAGAGAACCATTCAGGACAATCAAGTGGCTTATCTTATTATTGGCATCCTGACGCTGATTTCTGTGGTGGCAGCCAATGAACTAGGCATGCTGGAAAAGACTAAGGAAGACCTCTTTGGAAAAAAGAATTTGATTCCATCTAGTGCCGCA---CCTTGGAGCTGGCCAGATTTTGACTTGAAACCAGGAGCTGCTTGGACTGTCTATGTTGGCATTGTCACAATGCTCTCCCCAATGCTGCACCACTGGATCAAGGTTGAGTATGGTAATCTGTCTTTGTCTGGAATTGCACAGTCAGCCTCAGTTTTGTCATTCATGGACAAGGGCATCCCGTTTATGAAGATGAACATCTCGGTCATAATTCTACTGGTCAGTGGCTGGAATTCAATAACGGTGATGCCCCTGCTTTGTGGCATTGGATGCGCCATGCTACACTGGACTCTCATCCTGCCCGGAATAAAAGCGCAGCAGTCAAAGCTGGCACAGAGGAGGGTGTTTCATGGTGTTGCTAAGAATCCGGTGGTTGATGGGAATCCAACAGTCGACATTGAGGAAGCCCCGGAAATGCCTGCCCTCTATGAGAAGAAGTTGGCATTGTATCTTCTGCTTGCCCTTAGCTTGGCCTCTGTTGCCATGTGTAGAACACCCTTCTCACTGGCTGAAGGCATTGTGCTGGCATCAGCAGCCCTGGGACCGCTCATCGAGGGAAATACCAGCCTCTTGTGGAATGGACCCATGGCTGTGTCCATGACAGGAGTCATGCGGGGGAACTACTATGCTTTTGTGGGTGTTATGTACAATCTCTGGAAGATGAAGACTGGACGCAGGGGGAGAGCGAATGGGAAGACCCTGGGTGAGGTCTGGAAAAGGGAGCTGAACCTGCTGGACAAACAGCAGTTTGAGCTGTATAAACGGACAGACATTGTGGAGGTGGACCGTGACACAGCTCGCCGACACCTGGCTGAAGGGAAAGTGGACACCGGAGTGGCCGTCTCGAGAGGGACCGCAAAATTGAGATGGTTCCATGAACGTGGCTATGTCAAGTTGGAAGGAAGAGTGACTGACCTGGGATGTGGGCGTGGTGGCTGGTGCTACTACGCTGCTGCACAGAGAGAAGTGAGTGGGGTCAGGGGATTCACCCTTGGAAAGGAAGGCCACGAAAAGCCCATGAATGTGCAGAGCCTGGGGTGGAACATCATCACCTTCAAGGACAAGACTGATGTCCATCGCCTTGAGCCGATAAAGTGTGATACCCTGCTGTGCGACATTGGAGAGTCGTCCCCATCATCAGTGACCGAAGGGGAAAGAACCATGAGAGTTCTTGACACTGTTGAGAAATGGTTGAGCTGTGGTGTTGAAAGCTTCTGTGTGAAGGTGTTGGCTCCATACATGCCTGATGTGCTTGAAAAGTTAGAGTTGCTCCAAAGGAGGTTTGGTGGAACGGTAATCAGGAATCCCCTCTCTAGAAATTCAACCCACGAGATGTATTATGTGTCGGGAGCCCGCAGTAACATCACGTTCACTGTGAATCAAACATCCCGCCTCTTAATGAGGAGAATGAGGCGCCCGACAGGCAAGGTGACTCTTGAAGCCGATGTCATCCTCCCAATTGGAACACGCAGTGTGGAAACAGATAAAGGACCACTTGATAGGGCAGCCATTGAAGAGAGGGTTGAAAGAATAAAATCAGAATACACCGCCACTTGGTTCCATGATAGTGACAACCCTTACAGGACTTGGCATTATTGTGGTTCCTACGTCACAAGAACCTCAGGGAGTGCAGCAAGCATGATTAACGGGGTGATCAAGATCTTGACATACCCCTGGGACAGGATAGAGGAAGTCACGAGAATGGCAATGACAGACACAACTCCTTTTGGACAACAAAGAGTGTTCAAGGAAAAAGTTGACACCAGAGCAAAGGATCCACCAGCAGGGACCAGGAAAATCATGAAGGTTGTCAATAGGTGGCTATTCCGTCACTTGGCCAGAGAAAAGAACCCCAGGTTGTGCACAAAGGAGGAGTTTATAGCAAAAGTTCGCAGTCATGCAGCCATCGGAGCTTTCCTGGAAGAGCAAGAACAGTGGAAGACTGCCAATGAAGCTGTCCAAGATCCGAAGTTCTGGGAATTAGTGGATGAAGAACGACGGCTGCATCAGCAGGGCAGGTGCCGAACTTGTGTGTACAACATGATGGGGAAGAGAGAAAAGAAGCTGTCAGAGTTTGGAAAGGCGAAGGGAAGCCGTGCCATCTGGTACATGTGGCTGGGAGCCCGATATCTTGAGTTTGAAGCCCTGGGATTCCTGAATGAGGACCACTGGGCATCCAGGGAGAACTCAGGGGGAGGGGTTGAAGGTATCGGTCTACAATATCTAGGCTACGTGATCAGGGACCTGGCTGCACTAGAGGGTGGTGGATTCTATGCGGATGACACAGCTGGATGGGACACACGCATAACAGAGGCGGATCTGGATGATGAACAGGAAATCTTGAACTACATGAGCCCACACCATAGGAAGTTGGCGCTGGCTGTAATGGAAATGACATACAAAAACAAAGTGGTGAAAGTCCTGAGGCCAGCTCCAGGTGGGAAAGCTTACATGGATGTCATAAGCCGGCGGGACCAGAGAGGATCTGGGCAGGTGGTGACTTACGCCTTGAACACCATCACCAACCTGAAGGTTCAACTGATTAGGATGGCGGAGGCAGAGATGGTGATACACCACCAGCATGTCCAGGACTGTGACGACACGGCTTTGACCAAGCTTGAAGCATGGCTCGCTGAGCATGGCTGCGACAGGCTTAAGAGGATGGCAGTGAGTGGAGATGACTGTGTTGTCCGACCCATTGATGACAGGTTTGGCCTGGCTCTGTCCCATCTCAATGCCATGTCAAAGGTGCGAAAAGACATATCTGAATGGCAGCCATCAAAAGGATGGGATGACTGGGAGAGTGTGCCCTTTTGCTCTCACCACTTTCATGAACTGCAATTGAAGGATGGCAGGAGAATTGTAGTGCCTTGCCGGGATCAAGATGAGCTGGTTGGCAGGGGGAGAGTGTCTCCAGGGAATGGTTGGATGATCAAGGAGACAGCATGCCTTAGCAAGGCCTACGCCAACATGTGGTCACTGATGTACTTTCACAAGAGGGACATGAGGCTGCTTTCACTGGCTGTTTCTTCTGCTGTTCCCACATCTTGGGTTCCACAGGGACGCACCACGTGGTCTGTTCATGGGAAGGGAGAGTGGATGACCACAGAAGACATGCTTGAGGTGTGGAACAGAGTGTGGATAACCAACAATCCACACATGCAGGACAAAACGACGGTGAAGGAGTGGCGAGACATCCCTTACCTGACCAAGAGACAGGACAAGCTTTGTGGATCACTGATTGGGATGACCAACAGAGCCACTTGGGCATCTCACATCCACTTGGTAATACACCGCATCCGGACACTGATTGGGAAAGAGAGATACACTGACTACCTGACAGTCATGGATAGGTACTCTGTGGATGCTGATCTGCAGCCCGGTGAGCTCATTTGA
>SA1_MF170975_1555_BRES_2017
ATGTCTGGTCGTAAAGCTCAGGGAAAAACCCTGGGCGTCAATATGGTTCGACGAGGAGTCCGCTCCTTGTCAAGCAAAATAAAACAAAAAACAAAACAAATTGGAAGTAGACCTGGACCTTCAAGAGGCGTTCAAGGATTTGTTTTTTTCTTTTTGTTCAACGTTTTGACTGGAAAGAAGATTACTGCTCATCTGAAGAAACTATGGAGAATGCTGGACCCAAGACAGGGCTTAGTTGTCCTGAGGAAGGTTAAGAGGGTGGTGGCGAGTCTGATGAGAGGTTTGTCCTCGAGGAAACGCCGATCCCAAGATGTTTTGACTATACAATTTTTAATTCTGGGAATGCTGCTGATGGTTGGTGGAGTGACCCTGGTACGCAGAAACAGATGGTTACTTCTGAATGTTACATCTGAGGACCTTGGGAAAACCTTCTCCGTTGGCACAGGCAACTGCACAACCAACATTCTGGAGGCCAAATACTGGTGTCCAGATTCCATGGAATACAACTGCCCCAATCTCAGTCCAAGAGAAGAGCCTGATGACATAGACTGTTGGTGCTATGGAGTGGAAAATGTCAGAGTCGCTTATGGCAAGTGTGATTCAGCGGGTAGGTCAAGAAGGTCCAGAAGGGCCATTGACTTACCCACACATGAAAATCATGGCTTAAAGACCCGGCAAGAAAAGTGGATGACTGGAAGAATGGGCGAGAGACAGCTGCAGAAAATTGAAAGATGGCTGGTGAGGAACCCCTTCTTTGCGGCAACAGCCTTGGCCATTGCCTACCTGGTGGGGAGCAACATGACGCAACGAGTTGTCATTGCCCTGCTAGTCTTGGCTGTTGGCCCAGCCTATTCGGCTCACTGTATAGGAATAACCGACAGGGATTTCATTGAGGGGGTGCATGGGGGAACCTGGGTTTCAGCCACCTTGGAACAGGACAAGTGTGTCACTGTGATGGCCCCCGACAAGCCTTCACTAGACATATCACTAGAAACAGTTGCCATTGATGGACCTGCTGAGGCAAGGAAGGTGTGCTACAGTGCAGTCTTGACCAACGTGAAGATCAATGACAAGTGCCCCAGCACTGGTGAAGCCCACTTGGAAGAAGAAAATGAAGGAGACAATGCTTGCAAGCGAACTTACTCCGATAGAGGTTGGGGAAATGGTTGTGGCTTGTTTGGAAAAGGAAGCATTGTGGCATGTGCCAAGTTTACCTGTGCCAAATCCATGAGTCTATTTGAGGTTGATCAGACCAAAATTCAGTATGTCATTAGGGCACAGCTACATGTCGGAGCCAAGCAGGAGAACTGGAACACTGACATCAAAACTCTCAAGTTTGATGCCCTGTCGGGCTCTCAGGAAGCTGAGTTCACTGGATACGGGAGGGCCACACTGGAGTGCCAGGTGCAGACCGCAGTGGACTTCAGTAACAGTTACATTGCAGAGATGGAGAAAGAGAGCTGGATTGTGGATAAACAGTGGGCCCAAGACCTGACCCTACCTTGGCAGAGTGGAAGTGGCGGCGTGTGGAGAGAGATGCATCATCTCGTGGAATTTGAGCCTCCACATGCCGCAACTATCAAAGTGTTAGCCCTTGGAAACCAAGAAGGATCCTTGAAGACTGCTCTCACTGGTGCAATGCGAGTCACAAAAGACACAAACAACAGCAAGCTGTATAAGCTGCATGGGGGGCATGTCGCGTGTAGGGTGAAGTTGTCAGCTCTCACACTTAAGGGAACATCCTACAAGATGTGTACCGACAAAATGTCTTTTGTCAAGAACCCAACTGACACTGGACATGGCACTGCAGTGATGCAAGTGAAGGTGCCAAAAGGAGCACCCTGCAGGATTCCAGTAATGGTCGCCGATGATCTCACAGCGGCAGTCAACAAGGGCATCTTGGTCACAGTCAATCCAATAGCCTCCACCAATGATGATGAAGTGTTGATCGAGGTGAATCCTCCCTTTGGGGATAGTTACATCATAGTTGGGACAGGGGATTCACGCCTGACTTACCAGTGGCACAAGGAAGGCAGCTCAATAGGGAAGTTGTTTACTCAGACCATGAAGGGCGCAGAGCGTCTGGCCGTCATGGGAGATGCTGCCTGGGACTTTGGTTCTGCTGGAGGATTCTTCACATCAGTCGGAAAAGGCATACACACTGTGTTTGGCTCTGCCTTCCAAGGACTGTTTGGTGGCTTGAGCTGGATAACAAAGGTCATCATGGGGGTAGTCCTCATATGGGTTGGCATTAACACAAGGAATATGACAATGTCCATGAGCATGATCCTAGTTGGAGTCATCATGATGTTCCTGTCCCTAGGAGTTGGGGCGGACCAAGGATGTGCAATAAACTTTGGCAAGAGAGAACTCAAGTGTGGGGATGGCATCTTCGTCTTTAGAGATTCAGATGACTGGCTGAACAAGTATTCATACTATCCAGAGGACCCAGTAAAACTTGCTTCAATAGTGAAAGCTTCCTTTGAGGAAGGGAAGTGTGGCCTGAACTCAGTCGACTCCCTGGAACATGAGATGTGGAGAAGCAGGGCAGATGAGATCAATGCCATTCTTGAGGAAAATGAGGTAGACATCTCAGTGGTGGTCCAAGACTCAAAAAACATTTATCAGAGAGGGACACATCCGTTTTCCAGAATACGTGATGGCCTACAATACGGCTGGAAGACTTGGGGCAAAAACCTTGTGTTCTCCCCAGGAAGAAAGAATGGAAGCTTCATCATAGATGGGAAGTCCAGGAAAGAGTGTCCGTTCTCAAACAGAGTGTGGAATTCCTTCCAGATAGAAGAGTTTGGGACAGGAGTGTTCACCACCCGAGTGTACATGGATGCAGTCTTTGAGTACACTATGGATTGTGATGGATCCATCCTGGGTGCAGCAGTGAATGGAAAGAAGAGCGCGCATGGGTCCCCAACATTCTGGATGGGAAGCCATGAGGTGAATGGAACATGGATGATTCATACTCTAGAGACACTGGACTACAAGGAATGTGAATGGCCGCTGACACACACGATTGGAACATCAGTTGAAGAGAGTGACATGTTCATGCCGAGGTCAATTGGGGGTCCAGTTAGCTCCCACAACCACATTCCGGGATATAAGGTCCAGACAAACGGACCCTGGATGCAGGTGCCACTAGAGGTGAAAAGGGAAGCTTGCCCAGGAACCAGTGTGGTTGTTGACGGAGGCTGTGATGGGCGTGGGAAGTCGACCAGATCGACCACTGACAGCGGGAAGATCATTCCTGAATGGTGTTGCCGCTCATGCACAATGCCACCAGTGAGCTTCCACGGGAGTGATGGTTGCTGGTATCCTATGGAGATTAGACCAAAGAAGACACATGACAGCCACCTGGTCCGCTCATGGGTAACGGCTGGAGAGATCCATGCAATCCCCTTTGGGTTGGTGAGCATGATGATAGCCATGGAAGTGGTATTGAGGAAGAGACAGGGACCCAAGCAAATACTGGTTGGGGGCATGGTGCTTCTAGGAGCCATGCTAGTTGGACAGGTGACTATCTTGGACTTGCTGAAGCTCACAGTGGCGGTTGGACTGCACTTTCATGAGATGAACAATGGAGGGGATGCCATGTATATGGCCCTGATCGCTGCTTTCTCAATCAGACCAGGGCTGCTCATCGGCTTTGGATTGAGGACGCTGTGGAGCCCCCGAGAACGCCTCGTGCTGACCCTGGGGGCCGCCATGGTGGAGATTGCTTTGGGTGGCATGATGGGAGGTCTGTGGAAGTACCTGAACGCAGTGTCCCTTTGCATCCTGACAATAAACGCTGTTGCCTCCAGAAAAGCATCAAATGTCATCCTGCCCTTGATGGCTCTGTTAACACCTGTGACAATGGCTGAGGTGAGACTTGCAACAATGCTCTTCTGCACTGTGGTCATCATCGGCGTTCTCCATCAGAACTCAAAGGACACTTCCATGCAGAAGACCATACCCCTGGTGGCCCTCACACTGACATCCTACCTGGGACTGACGCAGCCCTTCTTGGGCTTGTGTGCCTTCATGGCAACCCGAATATTCGGGCGAAGGAGCATCCCAGTGAATGAAGCGCTTGCAGCTGCTGGTCTCGTGGGAGTCTTGGCAGGGCTAGCTTTCCAGGAGATGGAAAATTTTCTAGGTCCAGTTGCAGTTGGAGGAATCCTGATGATGCTGGTCAGTGTGGCTGGGAGGGTAGATGGACTTGAACTCAGGAAGCTTGGGGAAGTTTCTTGGGAAGAAGAAGCTGAGATCAGTGGAAGTTCTGCCCGTTATGATGTAACTCTCAGTGAGCAAGGGGAATTTAAACTACTCTCTGAAGAGAAGGTGCCATGGGATCAGGTTGTGATGACTTCACTGGCTTTGGTCGGAGCTGCCATCCATCCATTTGCACTTTTATTGGTTCTTGCTGGCTGGTTGTTCCACGTCAAAGGAGCCAGAAGAAGTGGGGATGTCCTTTGGGACATTCCCACACCTAAAATCATTGAGGAGTGTGAATATCTAGAGGATGGAATCTACGGCATATTCCAGTCAACATTCCTAGGGGCCTCTCAACGGGGAGTGGGAGTGGCGCAGGGAGGGGTCTTCCATACGATGTGGCACGTCACGCGAGGGGCCTTTCTCGTTAGAAATGGTAAAAAGCTGGTTCCATCCTGGGCCTCAGTCAAGGAAGACCTTGTTGCTTATGGCGGCTCATGGAAGTTGGATGGTAGATGGGATGGAGAAGAGGAGGTTCAGTTGATAGCAGCTGCCCCCGGAAAAAACGTAGTGAATGTCCAAACAAAGCCAAGCCTATTCAAGGTTAAGAATGGAGGAGAAATTGGGGCGGTTGCCCTTGACTACCCAAGTGGCACTTCTGGTTCTCCCATCGTCAACAGGAATGGTGAGGTAATAGGGCTGTATGGCAATGGAATTCTTGTTGGTGACAACTCTTTTGTGTCTGCCATATCCCAAACTGAGGTGAAAGAGGAGGGGAAAGAGGAGCTACAGGAAATCCCGACAATGTTGAAGAAAGGGATGACAACCATTCTTGATTTCCATCCTGGAGCTGGGAAAACAAGACGTTTTCTTCCTCAGATCCTGGCTGAATGCGCACGAAGACGGTTGCGCACACTTGTGCTGGCTCCTACTAGAGTTGTCCTTTCTGAAATGAAGGAAGCCTTTCACGGTTTAGATGTCAAGTTTCACACACAGGCTTTCTCCGCTCACGGTAGCGGAAAAGAGGTCATTGACGCCATGTGTCATGCCACCCTGACATATAGAATGTTGGAACCAACCAGAGTGGTCAATTGGGAAGTGATCATCATGGACGAAGCACATTTTTTGGATCCGGCTAGCATAGCAGCCAGAGGCTGGGCGGCACATAGAGCCAGAGCAAATGAAAGTGCAACAATCTTGATGACTGCTACCCCTCCGGGAACCAGTGATGAATTTCCACATTCAAATGGGGAAATAGAGGATGTCCAAACGGACATTCCTAGTGAGCCTTGGAACACAGGTCATGACTGGATTTTGGCGGACAAAAGGCCCACGGCCTGGTTTCTTCCATCCATCAGGGCAGCAAATGTCATGGCAGCCTCTTTGCGCAAAGCTGGAAAGAGTGTGGTGGTGCTAAACAGGAAAACCTTTGAGAAAGAATACCCCACAATTAAACAGAAAAAACCTGATTTCATCTTGGCCACTGACATAGCTGAGATGGGAGCCAATCTCTGCGTGGAGAGAGTGTTGGATTGTAGGACGGCTTTCAAACCTGTGCTTGTGGATGAAGGGAGAAAGGTGGCAATAAAAGGGCCACTCCGGATTTCAGCTTCCTCCGCTGCCCAAAGGAGGGGGCGCATTGGAAGGAACCCTAACAGAGACGGGGATTCATACTACTACTCTGAGCCCACAAGTGAAGACAATGCGCATCATGTCTGCTGGCTTGAGGCCTCAATGCTCCTAGACAACATGGAGGTGAGAGGTGGGATGGTTGCTCCACTTTATGGCATAGAAGGAACAAAGACACCAGTTTCCCCAGGTGAAATGAGGCTAAGAGATGACCAGAGGAGAGTCTTCCGAGAGCTGGTGAGGAATTGTGACCTGCCTGTTTGGCTCTCATGGCAAGTGGCTAAAGCTGGATTGAAGACGAATGACCGAAAGTGGTGCTTTGAGGGCCCAGAAGAACATGAGATCTTGAATGACAGTGGTGAGACAGTAAAGTGCAGAGCCCCTGGAGGAGCCAAGAAGCCTCTGCGTCCACGGTGGTGCGATGAAAGGGTGTCGTCTGACCAGAGTGCGCTTGCCGACTTCATAAAGTTTGCTGAGGGCAGGAGAGGGGCTGCTGAGATGCTGGTCGTGCTGAGTGAACTCCCAGACTTCTTGGCCAAGAAAGGTGGAGAGGCGGTGGATACTATCAGCGTGCTCTTGCACTCTGAGGAAGGTTCCAGAGCTTACCGCAATGCATTGTCAATGATGCCTGAGGCAATGACAACAGTCATGCTGTTTGTTCTGGCCGGGCTGCTGACGTCTGGAATGGTTGTCTTTTTCATGTCTCCCAAGGGTATCAGCAGAATGTCTATGGCAATGGGCACGATGGCTGGTTGTGGATACCTCATGTTTCTTGGAGGCGTCAAACCCACCCACATCTCTTACATCATGCTAATATTCTTTGTCTTGATGGTGGTTGTGGTTCCGGAGCCGGGGCAGCAGAGAACCATTCAGGACAATCAAGTGGCTTATCTTATTATTGGCATCCTGACGCTGATTTCTGTGGTGGCAGCCAATGAACTAGGCATGCTGGAAAAGACTAAGGAAGACCTCTTTGGAAAAAAGAATTTGATTCCATCTAGTGCCGCA---CCTTGGAGCTGGCCAGATTTTGACTTGAAACCAGGAGCTGCTTGGACTGTCTATGTTGGCATTGTCACAATGCTCTCCCCAATGCTGCACCACTGGATCAAGGTTGAGTATGGTAATCTGTCTTTGTCTGGAATTGCACAGTCAGCTTCAGTTTTGTCATTCATGGACAAGGGCATCCCGTTTATGAAGATGAACATCTCGGTCATAATTCTACTGGTCAGTGGCTGGAATTCAATAACGGTGATGCCCCTGCTTTGTGGCATTGGATGCGCCATGCTACACTGGACTCTCATCCTGCCCGGAATAAAAGCGCAGCAGTCAAAGCTGGCACAGAGGAGGGTGTTTCATGGTGTTGCTAAGAATCCGGTGGTTGATGGGAATCCAACAGTCGACATTGAGGAAGCCCCGGAAATGCCTGCCCTCTATGAGAAGAAGTTGGCATTGTATCTTCTGCTTGCCCTTAGCTTGGCCTCTGTTGCCATGTGTAGAACACCCTTCTCACTGGCTGAAGGCATTGTGCTGGCATCAGCAGCCCTGGGACCGCTCATCGAGGGAAATACCAGCCTCTTGTGGAATGGACCCATGGCTGTGTCCATGACAGGAGTCATGCGGGGGAACTACTATGCTTTTGTGGGTGTTATGTACAATCTCTGGAAGATGAAGACTGGACGCAGGGGGAGAGCGAATGGGAAGACCCTGGGTGAGGTCTGGAAAAGGGAGCTGAACCTGCTGGACAAACAGCAGTTTGAGCTGTATAAACGGACAGACATTGTGGAGGTGGACCGTGACACAGCTCGCCGACACCTGGCTGAAGGGAAAGTGGACACCGGAGTGGCCGTCTCGAGAGGGACCGCAAAATTGAGATGGTTCCATGAACGTGGCTATGTCAAGTTGGAAGGAAGAGTGACTGACCTGGGATGTGGGCGTGGTGGCTGGTGCTACTACGCTGCTGCACAGAGAGAAGTGAGTGGGGTCAGGGGATTCACCCTTGGAAAGGAAGGCCACGAAAAGCCCATGAATGTGCAGAGCCTGGGGTGGAACATCATCACCTTCAAGGACAAGACTGATGTCCATCGCCTTGAGCCGATAAAGTGTGATACCCTGCTGTGCGACATTGGAGAGTCGTCCCCATCATCAGTGACCGAAGGGGAAAGAACCATGAGAGTTCTTGACACTGTTGAGAAATGGTTGAGCTGTGGTGTTGAAAGCTTCTGTGTGAAGGTGTTGGCTCCATACATGCCTGATGTGCTTGAAAAGTTAGAGTTGCTCCAAAGGAGGTTTGGTGGAACGGTAATCAGGAATCCCCTCTCTAGAAATTCAACCCACGAGATGTATTATGTGTCGGGAGCCCGCAGTAACATCACGTTCACTGTGAATCAAACATCCCGCCTCTTAATGAGGAGAATGAGGCGCCCGACAGGCAAGGTGACTCTTGAAGCCGATGTCATCCTCCCAATTGGAACACGCAGTGTGGAAACAGATAAAGGACCACTTGATAGGGCAGCCATTGAAGAGAGGGTTGAAAGAATAAAATCAGAATACACCGCCACTTGGTTCCATGATAGTGACAACCCTTACAGGACTTGGCATTATTGTGGTTCCTACGTCACAAGAACCTCAGGGAGTGCAGCAAGCATGATTAACGGGGTGATCAAGATCTTGACATACCCCTGGGACAGGATAGAGGAAGTCACGAGAATGGCAATGACAGACACAACTCCTTTTGGACAACAAAGAGTGTTCAAGGAAAAAGTTGACACCAGAGCAAAGGATCCACCAGCAGGGACCAGGAAAATCATGAAGGTTGTCAATAGGTGGCTATTCCGTCACTTGGCCAGAGAAAAGAACCCCAGGTTGTGCACAAAGGAGGAGTTTATAGCAAAAGTTCGCAGTCATGCAGCCATCGGAGCTTTCCTGGAAGAGCAAGAACAGTGGAAGACTGCCAATGAAGCTGTCCAAGATCCGAAGTTCTGGGAATTAGTGGATGAAGAACGACGGCTGCATCAGCAGGGCAGGTGCCGAACTTGTGTGTACAACATGATGGGGAAGAGAGAAAAGAAGCTGTCAGAGTTTGGAAAGGCGAAGGGAAGCCGTGCCATCTGGTACATGTGGCTGGGAGCCCGATATCTTGAGTTTGAAGCCCTGGGATTCCTGAATGAGGACCACTGGGCATCCAGGGAGAACTCAGGGGGAGGGGTTGAAGGTATCGGTCTACAATATCTAGGCTACGTGATCAGGGACCTGGCTGCACTAGAGGGTGGTGGATTCTATGCGGATGACACAGCTGGATGGGACACACGCATAACAGAGGCGGATCTGGATGATGAACAGGAAATCTTGAACTACATGAGCCCACACCATAGGAAGTTGGCGCTGGCTGTAATGGAAATGACATACAAAAACAAAGTGGTGAAAGTCCTGAGGCCAGCTCCAGGTGGGAAAGCTTACATGGATGTCATAAGCCGGCGGGACCAGAGAGGATCTGGGCAGGTGGTGACTTACGCCTTGAACACCATCACCAACCTGAAGGTTCAACTGATTAGGATGGCGGAGGCAGAGATGGTGATACACCACCAGCATGTCCAGGACTGTGACGACACGGCTTTGACCAAGCTTGAAGCATGGCTCGCTGAGCATGGCTGCGACAGGCTTAAGAGGATGGCAGTGAGTGGAGATGACTGTGTTGTCCGACCCATTGATGACAGGTTTGGCCTGGCTCTGTCCCATCTCAATGCCATGTCAAAGGTGCGAAAAGACATATCTGAATGGCAGCCATCAAAAGGATGGGATGACTGGGAGAGTGTGCCCTTTTGCTCTCACCACTTTCATGAACTGCAATTGAAGGATGGCAGGAGAATTGTAGTGCCTTGCCGGGATCAAGATGAGCTGGTTGGCAGGGGGAGAGTGTCTCCAGGGAATGGTTGGATGATCAAGGAGACAGCATGCCTTAGCAAGGCCTACGCCAACATGTGGTCACTGATGTACTTTCACAAGAGGGACATGAGGCTGCTTTCACTGGCTGTTTCTTCTGCTGTTCCCACATCTTGGGTTCCACAGGGACGCACCACGTGGTCTGTTCATGGGAAGGGAGAGTGGATGACCACAGAAGACATGCTTGAGGTGTGGAACAGAGTGTGGATAACCAACAATCCACACATGCAGGACAAAACGACGGTGAAGGAGTGGCGAGACATCCCTTACCTGACCAAGAGACAGGACAAGCTTTGTGGATCACTGATTGGGATGACCAACAGAGCCACTTGGGCATCTCACATCCACTTGGTAATACACCGCATCCGGACACTGATTGGGAAAGAGAGATACACTGACTACCTGACAGTCATGGATAGGTACTCTGTGGATGCTGATCTGCAGCCCGGTGAGCTCATTTGA
>SA1_MF170973_3919_BRES_2017
ATGTCTGGTCGTAAAGCTCAGGGAAAAACCCTGGGCGTCAATATGGTTCGACGAGGAGTCCGCTCCTTGTCAAGCAAAATAAAACAAAAAACAAAACAAATTGGAAGTAGACCTGGACCTTCAAGAGGCGTTCAAGGATTTGTTTTTTTCTTTTTGTTCAACGTTTTGACTGGAAAGAAGATTACTGCTCATCTGAAGAAACTATGGAGAATGCTGGACCCAAGACAGGGCTTAGTTGTCCTGAGGAAGGTTAAGAGGGTGGTGGCGAGTCTGATGAGAGGTTTGTCCTCGAGGAAACGCCGATCCCAAGATGTTTTGACTATACAATTTTTAATTCTGGGAATGCTGCTGATGGTTGGTGGAGTGACCCTGGTACGCAGAAACAGATGGTTACTTCTGAATGTTACATCTGAGGACCTTGGGAAAACCTTCTCCGTTGGCACAGGCAACTGCACAACCAACATTCTGGAGGCCAAATACTGGTGTCCAGATTCCATGGAATACAACTGCCCCAATCTCAGTCCAAGAGAAGAGCCTGATGACATAGACTGTTGGTGCTATGGAGTGGAAAATGTCAGAGTCGCTTATGGCAAGTGTGATTCAGCGGGTAGGTCAAGAAGGTCCAGAAGGGCCATTGACTTACCCACACATGAAAATCATGGCTTAAAGACCCGGCAAGAAAAGTGGATGACTGGAAGAATGGGCGAGAGACAGCTGCAGAAAATTGAAAGATGGCTGGTGAGGAACCCCTTCTTTGCGGCAACAGCCTTGGCCATTGCCTACCTGGTGGGGAGCAACATGACGCAACGAGTTGTCATTGCCCTGCTAGTCTTGGCTGTTGGCCCAGCCTATTCGGCTCACTGTATAGGAATAACCGACAGGGATTTCATTGAGGGGGTGCATGGGGGAACCTGGGTTTCAGCCACCTTGGAACAGGACAAGTGTGTCACTGTGATGGCCCCCGACAAGCCTTCACTAGACATATCACTAGAAACAGTTGCCATTGATGGACCTGCTGAGGCAAGGAAGGTGTGCTACAGTGCAGTCTTGACCAACGTGAAGATCAATGACAAGTGCCCCAGCACTGGTGAAGCCCACTTGGAAGAAGAAAATGAAGGAGACAATGCTTGCAAGCGAACTTACTCCGATAGAGGTTGGGGAAATGGTTGTGGCTTGTTTGGAAAAGGAAGCATTGTGGCATGTGCCAAGTTTACCTGTGCCAAATCCATGAGTCTATTTGAGGTTGATCAGACCAAAATTCAGTATGTCATTAGGGCACAGCTACATGTCGGAGCCAAGCAGGAGAACTGGAACACTGACATCAAAACTCTCAAGTTTGATGCCCTGTCGGGCTCTCAGGAAGCTGAGTTCACTGGATACGGGAGGGCCACACTGGAGTGCCAGGTGCAGACCGCAGTGGACTTCAGTAACAGTTACATTGCAGAGATGGAGAAAGAGAGCTGGATTGTGGATAAACAGTGGGCCCAAGACCTGACCCTACCTTGGCAGAGTGGAAGTGGCGGCGTGTGGAGAGAGATGCATCATCTCGTGGAATTTGAGCCTCCACATGCCGCAACTATCAAAGTGTTAGCCCTTGGAAACCAAGAAGGATCCTTGAAGACTGCTCTCACTGGTGCAATGCGAGTCACAAAAGACACAAACAACAGCAAGCTGTATAAGCTGCATGGGGGGCATGTCGCGTGTAGGGTGAAGTTGTCAGCTCTCACACTTAAGGGAACATCCTACAAGATGTGTACCGACAAAATGTCTTTTGTCAAGAACCCAACTGACACTGGACATGGCACTGCAGTGATGCAAGTGAAGGTGCCAAAAGGAGCACCCTGCAGGATTCCAGTAATGGTCGCCGATGATCTCACAGCGGCAGTCAACAAGGGCATCTTGGTCACAGTCAATCCAATAGCCTCCACCAATGATGATGAAGTGTTGATCGAGGTGAATCCTCCCTTTGGGGATAGTTACATCATAGTTGGGACAGGGGATTCACGCCTGACTTACCAGTGGCACAAGGAAGGCAGCTCAATAGGGAAGTTGTTTACTCAGACCATGAAGGGCGCAGAGCGTCTGGCCGTCATGGGAGATGCTGCCTGGGACTTTGGTTCTGCTGGAGGATTCTTCACATCAGTCGGAAAAGGCATACACACTGTGTTTGGCTCTGCCTTCCAAGGACTGTTTGGTGGCTTGAGCTGGATAACAAAGGTCATCATGGGGGTAGTCCTCATATGGGTTGGCATTAACACAAGGAATATGACAATGTCCATGAGCATGATCCTAGTTGGAGTCATCATGATGTTCCTGTCCCTAGGAGTTGGGGCGGACCAAGGATGTGCAATAAACTTTGGCAAGAGAGAACTCAAGTGTGGGGATGGCATCTTCGTCTTTAGAGATTCAGATGACTGGCTGAACAAGTATTCATACTATCCAGAGGACCCAGTAAAACTTGCTTCAATAGTGAAAGCTTCCTTTGAGGAAGGGAAGTGTGGCCTGAACTCAGTCGACTCCCTGGAACATGAGATGTGGAGAAGCAGGGCAGATGAGATCAATGCCATTCTTGAGGAAAATGAGGTAGACATCTCAGTGGTGGTCCAAGACTCAAAAAACATTTATCAGAGAGGGACACATCCGTTTTCCAGAATACGTGATGGCCTACAATACGGCTGGAAGACTTGGGGCAAAAACCTTGTGTTCTCCCCAGGAAGAAAGAATGGAAGCTTCATCATAGATGGGAAGTCCAGGAAAGAGTGTCCGTTCTCAAACAGAGTGTGGAATTCCTTCCAGATAGAAGAGTTTGGGACAGGAGTGTTCACCACCCGAGTGTACATGGATGCAGTCTTTGAGTACACTATGGATTGTGATGGATCCATCCTGGGTGCAGCAGTGAATGGAAAGAAGAGCGCGCATGGGTCCCCAACATTCTGGATGGGAAGCCATGAGGTGAATGGAACATGGATGATTCATACTCTAGAGACACTGGACTACAAGGAATGTGAATGGCCGCTGACACACACGATTGGAACATCAGTTGAAGAGAGTGACATGTTCATGCCGAGGTCAATTGGGGGTCCAGTTAGCTCCCACAACCACATTCCGGGATATAAGGTCCAGACAAACGGACCCTGGATGCAGGTGCCACTAGAGGTGAAAAGGGAAGCTTGCCCAGGAACCAGTGTGGTTGTTGACGGAGGCTGTGATGGGCGTGGGAAGTCGACCAGATCGACCACTGACAGCGGGAAGATCATTCCTGAATGGTGTTGCCGCTCATGCACAATGCCACCAGTGAGCTTCCACGGGAGTGATGGTTGCTGGTATCCTATGGAGATTAGACCAAAGAAGACACATGACAGCCACCTGGTCCGCTCATGGGTAACGGCTGGAGAGATCCATGCAATCCCCTTTGGGTTGGTGAGCATGATGATAGCCATGGAAGTGGTATTGAGGAAGAGACAGGGACCCAAGCAAATACTGGTTGGGGGCATGGTGCTTCTAGGAGCCATGCTAGTTGGACAGGTGACTATCTTGGACTTGCTGAAGCTCACAGTGGCGGTTGGACTGCACTTTCATGAGATGAATAATGGAGGGGATGCCATGTATATGGCCCTGATCGCTGCTTTCTCAATCAGACCAGGGCTGCTCATCGGCTTTGGATTGAGGACGCTGTGGAGCCCCCGAGAACGCCTCGTGCTGACCCTGGGGGCCGCCATGGTGGAGATTGCTTTGGGTGGCATGATGGGAGGTCTGTGGAAGTACCTGAACGCAGTGTCCCTTTGCATCCTGACAATAAACGCTGTTGCCTCCAGAAAAGCATCAAATGTCATCCTGCCCTTGATGGCTCTGTTAACACCTGTGACAATGGCTGAGGTGAGACTTGCAACAATGCTCTTCTGCACTGTGGTCATCATCGGCGTTCTCCATCAGAACTCAAAGGACACTTCCATGCAGAAGACCATACCCCTGGTGGCCCTCACACTGACATCCTACCTGGGACTGACGCAGCCCTTCTTGGGCTTGTGTGCCTTCATGGCAACCCGAATATTCGGGCGAAGGAGCATCCCAGTGAATGAAGCGCTTGCAGCTGCTGGTCTCGTGGGAGTCTTGGCAGGGCTAGCTTTCCAGGAGATGGAAAATTTTCTAGGTCCAGTTGCAGTTGGAGGAATCCTGATGATGCTGGTCAGTGTGGCTGGGAGGGTAGATGGACTTGAACTCAGGAAGCTTGGGGAAGTTTCTTGGGAAGAAGAAGCTGAGATCAGTGGAAGTTCTGCCCGTTATGATGTAACTCTCAGTGAGCAAGGGGAATTTAAACTACTCTCTGAAGAGAAGGTGCCATGGGATCAGGTTGTGATGACTTCACTGGCTTTGGTCGGAGCTGCCATCCATCCATTTGCACTTTTATTGGTTCTTGCTGGCTGGTTGTTCCACGTCAAAGGAGCCAGAAGAAGTGGGGATGTCCTTTGGGACATTCCCACACCTAAAATCATTGAGGAGTGTGAATATCTAGAGGATGGAATCTACGGCATATTCCAGTCAACATTCCTAGGGGCCTCTCAACGGGGAGTGGGAGTGGCGCAGGGAGGGGTCTTCCATACGATGTGGCACGTCACGCGAGGGGCCTTTCTCGTTAGAAATGGTAAAAAGCTGGTTCCATCCTGGGCCTCAGTCAAGGAAGACCTTGTTGCTTATGGCGGCTCATGGAAGTTGGATGGTAGATGGGATGGAGAAGAGGAGGTTCAGTTGATAGCAGCTGCCCCCGGAAAAAACGTAGTGAATGTCCAAACAAAGCCAAGCCTATTCAAGGTTAAGAATGGAGGAGAAATTGGGGCGGTTGCCCTTGACTACCCAAGTGGCACTTCTGGTTCTCCCATCGTCAACAGGAATGGTGAGGTAATAGGGCTGTATGGCAATGGAATTCTTGTTGGTGACAACTCTTTTGTGTCTGCCATATCCCAAACTGAGGTGAAAGAGGAGGGGAAAGAGGAGCTACAGGAAATCCCGACAATGTTGAAGAAAGGGATGACAACCATTCTTGATTTCCATCCTGGAGCTGGGAAAACAAGACGTTTTCTTCCTCAGATCCTGGCTGAATGCGCACGAAGACGGTTGCGCACACTTGTGCTGGCTCCTACTAGAGTTGTCCTTTCTGAAATGAAGGAAGCCTTTCACGGTTTAGATGTCAAGTTTCACACACAGGCTTTCTCCGCTCATGGTAGCGGAAAAGAGGTCATTGACGCCATGTGTCATGCCACCCTGACATATAGAATGTTGGAACCAACCAGAGTGGTCAATTGGGAAGTGATCATCATGGACGAAGCACATTTTTTGGATCCGGCTAGCATAGCAGCCAGAGGCTGGGCGGCACATAGAGCCAGAGCAAATGAAAGTGCAACAATCTTGATGACTGCTACCCCTCCGGGAACCAGTGATGAATTTCCACATTCAAATGGGGAAATAGAGGATGTCCAAACGGACATTCCTAGTGAGCCTTGGAACACAGGTCATGACTGGATTTTGGCGGACAAAAGGCCCACGGCCTGGTTTCTTCCATCCATCAGGGCAGCAAATGTCATGGCAGCCTCTTTGCGCAAAGCTGGAAAGAGTGTGGTGGTGCTAAACAGGAAAACCTTTGAGAAAGAATACCCCACAATTAAACAGAAAAAACCTGATTTCATCTTGGCCACTGACATAGCTGAGATGGGAGCCAATCTCTGCGTGGAGAGAGTGTTGGATTGTAGGACGGCTTTCAAACCTGTGCTTGTGGATGAAGGGAGAAAGGTGGCAATAAAAGGGCCACTCCGGATTTCAGCTTCCTCCGCTGCCCAAAGGAGGGGGCGCATTGGAAGGAACCCTAACAGAGACGGGGATTCATACTACTACTCTGAGCCCACAAGTGAAGACAATGCGCATCATGTCTGCTGGCTTGAGGCCTCAATGCTCCTAGACAACATGGAGGTGAGAGGTGGGATGGTTGCTCCACTTTATGGCATAGAAGGAACAAAGACACCAGTTTCCCCAGGTGAAATGAGGCTAAGAGATGACCAGAGGAGAGTCTTCCGAGAGCTGGTGAGGAATTGTGACCTGCCTGTTTGGCTCTCATGGCAAGTGGCTAARGCTGGATTGAAGACGAATGACCGAAAGTGGTGCTTTGAGGGCCCAGAAGAACATGAGATCTTGAATGACAGTGGTGAGACAGTAAAGTGCAGAGCCCCTGGAGGAGCCAAGAAGCCTCTGCGTCCACGGTGGTGCGATGAAAGGGTGTCGTCTGACCAGAGTGCGCTTGCCGACTTCATAAAGTTTGCTGAGGGCAGGAGAGGGGCTGCTGAGATGCTGGTCGTGCTGAGTGAACTCCCAGACTTCTTGGCCAAGAAAGGTGGAGAGGCGGTGGATACTATCAGCGTGCTCTTGCACTCTGAGGAAGGTTCCAGAGCTTACCGCAATGCATTGTCAATGATGCCTGAGGCAATGACAACAGTCATGCTGTTTGTTCTGGCCGGGCTGCTGACGTCTGGAATGGTTATCTTTTTCATGTCTCCCAAGGGTATCAGCAGAATGTCTATGGCAATGGGCACGATGGCTGGTTGTGGATACCTCATGTTTCTTGGAGGCGTCAAACCCACCCACATCTCTTACATCATGCTAATATTCTTTGTCTTGATGGTGGTTGTGGTTCCGGAGCCGGGGCAGCAGAGAACCATTCAGGACAATCAAGTGGCTTATCTTATTATTGGCATCCTGACGCTGATTTCTGTGGTGGCAGCCAATGAACTAGGCATGCTGGAAAAGACTAAGGAAGACCTCTTTGGAAAGAAGAATTTGATTCCATCTAGTGCCGCA---CCTTGGAGCTGGCCAGATTTTGACTTGAAACCAGGAGCTGCTTGGACTGTYTATGTTGGCATTGTCACAATGCTCTCCCCAATGCTGCACCACTGGATCAAGGTTGAGTATGGTAATCTGTCTTTGTCTGGAATTGCACAGTCAGCCTCAGTTTTGTCATTCATGGACAAGGGCATCCCGTTTATGAAGATGAACATCTCGGTCATAATTCTACTGGTCAGTGGCTGGAATTCAATAACGGTGATGCCCCTGCTTTGTGGCATTGGATGCGCCATGCTACACTGGACTCTCATCCTGCCCGGAATAAAAGCGCAGCAGTCAAAGCTGGCACAGAGGAGGGTGTTTCATGGTGTTGCTAAGAATCCGGTGGTTGATGGGAATCCAACAGTCGACATTGAGGAAGCCCCGGAAATGCCTGCCCTCTATGAGAAGAAGTTGGCATTGTATCTTCTGCTTGCCCTTAGCTTGGCCTCTGTTGCCATGTGTAGAACACCCTTCTCACTGGCTGAAGGCATTGTGCTGGCATCAGCAGCCCTGGGACCGCTCATCGAGGGAAATACCAGCCTCTTGTGGAATGGACCCATGGCTGTGTCCATGACAGGAGTCATGCGGGGGAACTACTATGCTTTTGTGGGTGTTATGTACAATCTCTGGAAGATGAAGACTGGACGCAGGGGGAGAGCGAATGGGAAGACCCTGGGTGAGGTCTGGAAAAGGGAGCTGAACCTGCTGGACAAACAGCAGTTTGAGCTGTATAAACGGACAGACATTGTGGAGGTGGACCGTGACACAGCTCGCCGACACCTGGCTGAAGGGAAAGTGGACACCGGAGTGGCCGTCTCGAGAGGGACCGCAAAATTGAGATGGTTCCATGAACGTGGCTATGTCAAGTTGGAAGGAAGAGTGACTGACCTGGGATGTGGGCGTGGTGGCTGGTGCTACTACGCTGCTGCACAGAGAGAAGTGAGTGGGGTCAGGGGATTCACCCTTGGAAAGGAAGGCCACGAAAAGCCCATGAATGTGCAGAGCCTGGGGTGGAACATCATCACCTTCAAGGACAAGACTGATGTCCATCGCCTTGAGCCGATAAAGTGTGATACCCTGCTGTGCGACATTGGAGAGTCGTCCCCATCATCAGTGACCGAAGGGGAAAGAACCATGAGAGTTCTTGACACTGTTGAGAAATGGTTGAGCTGTGGTGTTGAAAGCTTCTGTGTGAAGGTGTTGGCTCCATACATGCCTGATGTGCTTGAAAAGTTAGAGTTGCTCCAAAGGAGGTTTGGTGGAACGGTAATCAGGAATCCCCTCTCTAGAAATTCAACCCACGAGATGTATTATGTGTCGGGAGCCCGCAGTAACATCACGTTCACTGTGAATCAAACATCCCGCCTCTTAATGAGGAGAATGAGGCGCCCGACAGGCAAGGTGACTCTTGAAGCCGATGTCATCCTCCCAATTGGAACACGCAGTGTGGAAACAGATAAAGGACCACTTGATAGGGCAGCCATTGAAGAGAGGGTTGAAAGAATAAAATCAGAATACACCGCCACTTGGTTCCATGATAGTGACAACCCTTACAGGACTTGGCATTATTGTGGTTCCTACGTCACAAGAACCTCAGGGAGTGCAGCAAGCATGATTAACGGGGTGATTAAGATCTTGACATACCCCTGGGACAGGATAGAGGAAGTCACGAGAATGGCAATGACAGACACAACTCCTTTTGGACAACAAAGAGTGTTCAAGGAAAAAGTTGACACCAGAGCAAAGGATCCACCAGCAGGGACCAGGAAAATCATGAAGGTTGTCAATAGGTGGCTATTCCGTCACTTGGCCAGAGAAAAGAACCCCAGGTTGTGCACAAAGGAGGAGTTTATAGCAAAAGTTCGCAGTCATGCAGCCATCGGAGCTTTCCTGGAAGAGCAAGAACAGTGGAAGACTGCCAATGAAGCTGTCCAAGATCCGAAGTTCTGGGAATTAGTGGATGAAGAACGACGGCTGCATCAGCAGGGCAGGTGCCGAACTTGTGTGTACAACATGATGGGGAAGAGAGAAAAGAAGCTGTCAGAGTTTGGAAAGGCGAAGGGAAGCCGTGCCATCTGGTACATGTGGCTGGGAGCCCGATATCTTGAGTTTGAAGCCCTGGGATTCCTGAATGAGGACCACTGGGCATCCAGGGAGAACTCAGGGGGAGGGGTTGAAGGTATCGGTCTACAATATCTAGGCTACGTGATCAGGGACCTGGCTGCACTAGAGGGTGGTGGATTCTATGCGGATGACACAGCTGGATGGGACACACGCATAACAGAGGCGGATCTGGATGATGAACAGGAAATCTTGAACTACATGAGCCCACACCATAGGAAGTTGGCGCTGGCTGTAATGGAAATGACATACAAAAACAAAGTGGTGAAAGTCCTGAGGCCAGCTCCAGGTGGGAAAGCTTACATGGATGTCATAAGCCGGCGGGACCAGAGAGGATCTGGGCAGGTGGTGACTTACGCCTTGAACACCATCACCAACCTGAAGGTTCAACTGATTAGGATGGCGGAGGCAGAGATGGTGATACACCACCAGCATGTCCAGGACTGTGACGACACGGCTTTGACCAAGCTTGAAGCATGGCTCGCTGAGCATGGCTGCGACAGGCTTAAGAGGATGGCAGTGAGTGGAGATGACTGTGTTGTCCGACCCATTGATGACAGGTTTGGCCTGGCTCTGTCCCATCTCAATGCCATGTCAAAGGTGCGAAAAGACATATCTGAATGGCAGCCATCAAAAGGATGGGATGACTGGGAGAGTGTGCCCTTTTGCTCTCACCACTTTCATGAACTGCAATTGAAGGATGGCAGGAGAATTGTAGTGCCTTGCCGGGATCAAGATGAGCTGGTTGGCAGGGGGAGAGTGTCTCCAGGGAATGGTTGGATGATCAAGGAGACAGCATGCCTTAGCAAGGCCTACGCCAACATGTGGTCACTGATGTACTTTCACAAGAGGGACATGAGGCTGCTTTCACTGGCTGTTTCTTCTGCTGTTCCCACATCTTGGGTTCCACAGGGACGCACCACGTGGTCTGTTCATGGGAAGGGAGAGTGGATGACCACAGAAGACATGCTTGAGGTGTGGAACAGAGTGTGGATAACCAACAATCCACACATGCAGGACAAAACGACGGTGAAGGAGTGGCGAGACATCCCTTACCTGACCAAGAGACAGGACAAGCTTTGTGGATCACTGATTGGGATGACCAACAGAGCCACTTGGGCATCTCACATCCACTTGGTAATACACCGCATCCGGACACTGATTGGGAAAGAGAGATACACTGACTACCTGACAGTCATGGATAGGTACTCTGTGGATGCTGATCTGCAGCCCGGTGAGCTCATTTGA
>SA1_MF170972_2992_BRES_2017
ATGTCTGGTCGTAAAGCTCAGGGAAAAACCCTGGGCGTCAATATGGTTCGACGAGGAGTCCGCTCCTTGTCAAGCAAAATAAAACAAAAAACAAAACAAATTGGAAGTAGACCTGGACCTTCAAGAGGCGTTCAAGGATTTGTTTTTTTCTTTTTGTTCAACGTTTTGACTGGAAAGAAGATTACTGCTCATCTGAAGAAACTATGGAGAATGCTGGACCCAAGACAGGGCTTAGTTGTCCTGAGGAAGGTTAAGAGGGTGGTGGCGAGTCTGATGAGAGGTTTGTCCTCGAGGAAACGCCGATCCCAAGATGTTTTGACTATACAATTTTTAATTCTGGGAATGCTGCTGATGGTTGGTGGAGTGACCCTGGTACGCAGAAACAGATGGTTACTTCTGAATGTTACATCTGAGGACCTTGGGAAAACCTTCTCCGTTGGCACAGGCAACTGCACAACCAACATTCTGGAGGCCAAATACTGGTGTCCAGATTCCATGGAATACAACTGCCCCAATCTCAGTCCAAGAGAAGAGCCTGATGACATAGACTGTTGGTGCTATGGAGTGGAAAATGTCAGAGTCGCTTATGGCAAGTGTGATTCAGCGGGTAGGTCAAGAAGGTCCAGAAGGGCCATTGACTTACCCACACATGAAAATCATGGCTTAAAGACCCGGCAAGAAAAGTGGATGACTGGAAGAATGGGCGAGAGACAGCTGCAGAAAATTGAAAGATGGCTGGTGAGGAACCCCTTCTTTGCGGCAACAGCCTTGGCCATTGCCTACCTGGTGGGGAGCAACATGACGCAACGAGTTGTCATTGCCCTGCTAGTCTTGGCTGTTGGCCCAGCCTATTCGGCTCACTGTATAGGAATAACCGACAGGGATTTCATTGAGGGGGTGCATGGGGGAACCTGGGTTTCAGCCACCTTGGAACAGGACAAGTGTGTCACTGTGATGGCCCCCGACAAGCCTTCACTAGACATATCACTAGAAACAGTTGCCATTGATGGACCTGCTGAGGCAAGGAAGGTGTGCTACAGTGCAGTCTTGACCAACGTGAAGATCAATGACAAGTGCCCCAGCACTGGTGAAGCCCACTTGGAAGAAGAAAATGAAGGAGACAATGCTTGCAAGCGAACTTACTCCGATAGAGGTTGGGGAAATGGTTGTGGCTTGTTTGGAAAAGGAAGCATTGTGGCATGTGCCAAGTTTACCTGTGCCAAATCCATGAGTCTATTTGAGGTTGATCAGACCAAAATTCAGTATGTCATTAGGGCACAGCTACATGTCGGAGCCAAGCAGGAGAACTGGAACACTGACATCAAAACTCTCAAGTTTGATGCCCTGTCGGGCTCTCAGGAAGCTGAGTTCACTGGATACGGGAGGGCCACACTGGAGTGCCAGGTGCAGACCGCAGTGGACTTCAGTAACAGTTACATTGCAGAGATGGAGAAAGAGAGCTGGATTGTGGATAAACAGTGGGCCCAAGACCTGACCCTACCTTGGCAGAGTGGAAGTGGCGGCGTGTGGAGAGAGATGCATCATCTCGTGGAATTTGAGCCTCCACATGCCGCAACTATCAAAGTGTTAGCCCTTGGAAACCAAGAAGGATCCTTGAAGACTGCTCTCACTGGTGCAATGCGAGTCACAAAAGACACAAACAACAGCAAGCTGTATAAGCTGCATGGGGGGCATGTCGCGTGTAGGGTGAAGTTGTCAGCTCTCACACTTAAGGGAACATCCTACAAGATGTGTACCGACAAAATGTCTTTTGTCAAGAACCCAACTGACACTGGACATGGCACTGCAGTGATGCAAGTGAAGGTGCCAAAAGGAGCACCCTGCAGGATTCCAGTAATGGTCGCCGATGATCTCACAGCGGCAGTCAACAAGGGCATCTTGGTCACAGTCAATCCAATAGCCTCCACCAATGATGATGAAGTGTTGATCGAGGTGAATCCTCCCTTTGGGGATAGTTACATCATAGTTGGGACAGGGGATTCACGCCTGACTTACCAGTGGCACAAGGAAGGCAGCTCAATAGGGAAGTTGTTTACTCAGACCATGAAGGGCGCAGAGCGTCTGGCCGTCATGGGAGATGCTGCCTGGGACTTTGGTTCTGCTGGAGGATTCTTCACATCAGTCGGAAAAGGCATACACACTGTGTTTGGCTCTGCCTTCCAAGGACTGTTTGGTGGCTTGAGCTGGATAACAAAGGTCATCATGGGGGTAGTCCTCATATGGGTTGGCATTAACACAAGGAATATGACAATGTCCATGAGCATGATCCTAGTTGGAGTCATCATGATGTTCCTGTCCCTAGGAGTTGGGGCGGACCAAGGATGTGCAATAAACTTTGGCAAGAGAGAACTCAAGTGTGGGGATGGCATCTTCGTCTTTAGAGATTCAGATGACTGGCTGAACAAGTATTCATACTATCCAGAGGACCCAGTAAAACTTGCTTCAATAGTGAAAGCTTCCTTTGAGGAAGGGAAGTGTGGCCTGAACTCAGTCGACTCCCTGGAACATGAGATGTGGAGAAGCAGGGCAGATGAGATCAATGCCATTCTTGAGGAAAATGAGGTAGACATCTCAGTGGTGGTCCAAGACTCAAAAAACATTTATCAGAGAGGGACACATCCGTTTTCCAGAATACGTGATGGCCTACAATACGGCTGGAAGACTTGGGGCAAAAACCTTGTGTTCTCCCCAGGAAGAAAGAATGGAAGCTTCATCATAGATGGGAAGTCCAGGAAAGAGTGTCCGTTCTCAAACAGAGTGTGGAATTCCTTCCAGATAGAAGAGTTTGGGACAGGAGTGTTCACCACCCGAGTGTACATGGATGCAGTCTTTGAGTACACTATGGATTGTGATGGATCCATCCTGGGTGCAGCAGTGAATGGAAAGAAGAGCGCGCATGGGTCCCCAACATTCTGGATGGGAAGCCATGAGGTGAATGGAACATGGATGATTCATACTCTAGAGACACTGGACTACAAGGAATGTGAATGGCCGCTGACACACACGATTGGAACATCAGTTGAAGAGAGTGACATGTTCATGCCGAGGTCAATTGGGGGTCCAGTTAGCTCCCACAACCACATTCCGGGATATAAGGTCCAGACAAACGGACCCTGGATGCAGGTGCCACTAGAGGTGAAAAGGGAAGCTTGCCCAGGAACCAGTGTGGTTGTTGACGGAGGCTGTGATGGGCGTGGGAAGTCGACCAGATCGACCACTGACAGCGGGAAGATCATTCCTGAATGGTGTTGCCGCTCATGCACAATGCCACCAGTGAGCTTCCACGGGAGTGATGGTTGCTGGTATCCTATGGAGATTAGACCAAAGAAGACACATGACAGCCACCTGGTCCGCTCATGGGTAACGGCTGGAGAGATCCATGCAATCCCCTTTGGGTTGGTGAGCATGATGATAGCCATGGAAGTGGTATTGAGGAAGAGACAGGGACCCAAGCAAATACTGGTTGGGGGCATGGTGCTTCTAGGAGCCATGCTAGTTGGACAGGTGACTATCTTGGACTTGCTGAAGCTCACAGTGGCGGTTGGACTGCACTTTCATGAGATGAATAATGGAGGGGATGCCATGTATATGGCCCTGATCGCTGCTTTCTCAATCAGACCAGGGCTGCTCATCGGCTTTGGATTGAGGACGCTGTGGAGCCCCCGAGAACGCCTCGTGCTGACCCTGGGGGCCGCCATGGTGGAGATTGCTTTGGGTGGCATGATGGGAGGTCTGTGGAAGTACCTGAACGCAGTGTCCCTTTGCATCCTGACAATAAACGCTGTTGCCTCCAGAAAAGCATCAAATGTCATCCTGCCCTTGATGGCTCTGTTAACACCTGTGACAATGGCTGAGGTGAGACTTGCAACAATGCTCTTCTGCACTGTGGTCATCATCGGCGTTCTCCATCAGAACTCAAAGGACACTTCCATGCAGAAGACCATACCCCTGGTGGCCCTCACACTGACATCCTACCTGGGACTGACGCAGCCCTTCTTGGGCTTGTGTGCCTTCATGGCAACCCGAATATTCGGGCGAAGGAGCATCCCAGTGAATGAAGCGCTTGCAGCTGCTGGTCTCGTGGGAGTCTTGGCAGGGCTAGCTTTCCAGGAGATGGAAAATTTTCTAGGTCCAGTTGCAGTTGGAGGAATCCTGATGATGCTGGTCAGTGTGGCTGGGAGGGTAGATGGACTTGAACTCAGGAAGCTTGGAGAAGTTTCTTGGGAAGAAGAAGCTGAGATCAGTGGAAGTTCTGCCCGTTATGATGTAACTCTCAGTGAGCAAGGGGAATTTAAACTACTCTCTGAAGAGAAGGTGCCATGGGATCAGGTTGTGATGACTTCACTGGCTTTGGTCGGAGCTGCCATCCATCCATTTGCACTTTTATTGGTTCTTGCTGGCTGGTTGTTCCACGTCAAAGGAGCCAGAAGAAGTGGGGATGTCCTTTGGGACATTCCCACACCTAAAATCATTGAGGAGTGTGAATATCTAGAGGATGGAATCTACGGCATATTCCAGTCAACATTCCTAGGGGCCTCTCAACGGGGAGTGGGAGTGGCGCAGGGAGGGGTCTTCCATACGATGTGGCACGTCACGCGAGGGGCCTTTCTCGTTAGAAATGGTAAAAAGCTGGTTCCATCCTGGGCCTCAGTCAAGGAAGACCTTGTTGCTTATGGCGGCTCATGGAAGTTGGATGGTAGATGGGATGGAGAAGAGGAGGTTCAGTTGATAGCAGCTGCCCCCGGAAAAAACGTAGTGAATGTCCAAACAAAGCCAAGCCTATTCAAGGTTAAGAATGGAGGAGAAATTGGGGCGGTTGCCCTTGACTACCCAAGTGGCACTTCTGGTTCTCCCATCGTCAACAGGAATGGTGAGGTAATAGGGCTGTATGGCAATGGAATTCTTGTTGGTGACAACTCTTTTGTGTCTGCCATATCCCAAACTGAGGTGAAAGAGGAGGGGAAAGAGGAGCTACAGGAAATCCCGACAATGTTGAAGAAAGGGATGACAACCATTCTTGATTTCCATCCTGGAGCTGGGAAAACAAGACGTTTTCTTCCTCAGATCCTGGCTGAATGCGCACGAAGACGGTTGCGCACACTTGTGCTGGCTCCTACTAGAGTTGTCCTTTCTGAAATGAAGGAAGCCTTTCACGGTTTAGATGTCAAGTTTCACACACAGGCTTTCTCCGCTCATGGTAGCGGAAAAGAGGTCATTGACGCCATGTGTCATGCCACCCTGACATATAGAATGTTGGAACCAACCAGAGTGGTCAATTGGGAAGTGATCATCATGGACGAAGCACATTTTTTGGATCCGGCTAGCATAGCAGCCAGAGGCTGGGCGGCACATAGAGCCAGAGCAAATGAAAGTGCAACAATCTTGATGACTGCTACCCCTCCGGGAACCAGTGATGAATTTCCACATTCAAATGGGGAAATAGAGGATGTCCAAACGGACATTCCTAGTGAGCCTTGGAACACAGGTCATGACTGGATTTTGGCGGACAAAAGGCCCACGGCCTGGTTTCTTCCATCCATCAGGGCAGCAAATGTCATGGCAGCCTCTTTGCGCAAAGCTGGAAAGAGTGTGGTGGTGCTAAACAGGAAAACCTTTGAGAAAGAATACCCCACAATTAAACAGAAAAAACCTGATTTCATCTTGGCCACTGACATAGCTGAGATGGGAGCCAATCTCTGCGTGGAGAGAGTGTTGGATTGTAGGACGGCTTTCAAACCTGTGCTTGTGGATGAAGGGAGAAAGGTGGCAATAAAAGGGCCACTCCGGATTTCAGCTTCCTCCGCTGCCCAAAGGAGGGGGCGCATTGGAAGGAACCCTAACAGAGACGGGGATTCATACTACTACTCTGAGCCCACAAGTGAAGACAATGCGCATCATGTCTGCTGGCTTGAGGCCTCAATGCTCCTAGACAACATGGAGGTGAGAGGTGGGATGGTTGCTCCACTTTATGGCATAGAAGGAACAAAGACACCAGTTTCCCCAGGTGAAATGAGGCTAAGAGATGACCAGAGGAGAGTCTTCCGAGAGCTGGTGAGGAATTGTGACCTGCCTGTTTGGCTCTCATGGCAAGTGGCTAAGGCTGGATTGAAGACGAATGACCGAAAGTGGTGCTTTGAGGGCCCAGAAGAACATGAGATCTTGAATGACAGTGGTGAGACAGTAAAGTGCAGAGCCCCTGGAGGAGCCAAGAAGCCTCTGCGTCCACGGTGGTGCGATGAAAGGGTGTCGTCTGACCAGAGTGCGCTTGCCGACTTCATAAAGTTTGCTGAGGGCAGGAGAGGGGCTGCTGAGATGCTGGTCGTGCTGAGTGAACTCCCAGACTTCTTGGCCAAGAAAGGTGGAGAGGCGGTGGATACTATCAGCGTGCTCTTGCACTCTGAGGAAGGTTCCAGAGCTTACCGCAATGCATTGTCAATGATGCCTGAGGCAATGACAACAGTCATGCTGTTTGTTCTGGCCGGGCTGCTGACGTCTGGAATGGTTATCTTTTTCATGTCTCCCAAGGGTATCAGCAGAATGTCTATGGCAATGGGCACGATGGCTGGTTGTGGATACCTCATGTTTCTTGGAGGCGTCAAACCCACCCACATCTCTTACATCATGCTAATATTCTTTGTCTTGATGGTGGTTGTGGTTCCGGAGCCGGGGCAGCAGAGAACCATTCAGGACAATCAAGTGGCTTATCTTATTATTGGCATCCTGACGCTGATTTCTGTGGTGGCAGCCAATGAACTAGGCATGCTGGAAAAGACTAAGGAAGACCTCTTTGGAAAGAAGAATTTGATTCCATCTAGTGCCGCA---CCTTGGAGCTGGCCAGATTTTGACTTGAAACCAGGAGCTGCTTGGACTGTCTATGTTGGCATTGTCACAATGCTCTCCCCAATGCTGCACCACTGGATCAAGGTTGAGTATGGTAATCTGTCTTTGTCTGGAATTGCACAGTCAGCCTCAGTTTTGTCATTCATGGACAAGGGCATCCCGTTTATGAAGATGAACATCTCGGTCATAATTCTACTGGTCAGTGGCTGGAATTCAATAACGGTGATGCCCCTGCTTTGTGGCATTGGATGCGCCATGCTACACTGGACTCTCATCCTGCCCGGAATAAAAGCGCAGCAGTCAAAGCTGGCACAGAGGAGGGTGTTTCATGGTGTTGCTAAGAATCCGGTGGTTGATGGGAATCCAACAGTCGACATTGAGGAAGCCCCGGAAATGCCTGCCCTCTATGAGAAGAAGTTGGCATTGTATCTTCTGCTTGCCCTTAGCTTGGCCTCTGTTGCCATGTGTAGAACACCCTTCTCACTGGCTGAAGGCATTGTGCTGGCATCAGCAGCCCTGGGACCGCTCATCGAGGGAAATACCAGCCTCTTGTGGAATGGACCCATGGCTGTGTCCATGACAGGAGTCATGCGGGGGAACTACTATGCTTTTGTGGGTGTTATGTACAATCTCTGGAAGATGAAGACTGGACGCAGGGGGAGAGCGAATGGGAAGACCCTGGGTGAGGTCTGGAAAAGGGAGCTGAACCTGCTGGACAAACAGCAGTTTGAGCTGTATAAACGGACAGACATTGTGGAGGTGGACCGTGACACAGCTCGCCGACACCTGGCTGAAGGGAAAGTGGACACCGGAGTGGCCGTCTCGAGAGGGACCGCAAAATTGAGATGGTTCCATGAACGTGGCTATGTCAAGTTGGAAGGAAGAGTGACTGACCTGGGATGTGGGCGTGGTGGCTGGTGCTACTACGCTGCTGCACAGAGAGAAGTGAGTGGGGTCAGGGGATTCACCCTTGGAAAGGAAGGCCACGAAAAGCCCATGAATGTGCAGAGCCTGGGGTGGAACATCATCACCTTCAAGGACAAGACTGATGTCCATCGCCTTGAGCCGATAAAGTGTGATACCCTGCTGTGCGACATTGGAGAGTCGTCCCCATCATCAGTGACCGAAGGGGAAAGAACCATGAGAGTTCTTGACACTGTTGAGAAATGGTTGAGCTGTGGTGTTGAAAGCTTCTGTGTGAAGGTGTTGGCTCCATACATGCCTGATGTGCTTGAAAAGTTAGAGTTGCTCCAAAGGAGGTTTGGTGGAACGGTAATCAGGAATCCCCTCTCTAGAAATTCAACCCACGAGATGTATTATGTGTCGGGAGCCCGCAGTAACATCACGTTCACTGTGAATCAAACATCCCGCCTCTTAATGAGGAGAATGAGGCGCCCGACAGGCAAGGTGACTCTTGAAGCCGATGTCATCCTCCCAATTGGAACACGCAGTGTGGAAACAGATAAAGGACCACTTGATAGGGCAGCCATTGAAGAGAGGGTTGAAAGAATAAAATCAGAATACACCGCCACTTGGTTCCATGATAGTGACAACCCTTACAGGACTTGGCATTATTGTGGTTCCTACGTCACAAGAACCTCAGGGAGTGCAGCAAGCATGATTAACGGGGTGATTAAGATTTTGACATACCCCTGGGACAGGATAGAGGAAGTCACGAGAATGGCAATGACAGACACAACTCCTTTTGGACAACAAAGAGTGTTCAAGGAAAAAGTTGACACCAGAGCAAAGGATCCACCAGCAGGGACCAGGAAAATCATGAAGGTTGTCAATAGGTGGCTATTCCGTCACTTGGCCAGAGAAAAGAACCCCAGGTTGTGCACAAAGGAGGAGTTTATAGCAAAAGTTCGCAGTCATGCAGCCATCGGAGCTTTCCTGGAAGAGCAAGAACAGTGGAAGACTGCCAATGAAGCTGTCCAAGATCCGAAGTTCTGGGAATTAGTGGATGAAGAACGACGGCTGCATCAGCAGGGCAGGTGCCGAACTTGTGTGTACAACATGATGGGGAAGAGAGAAAAGAAGCTGTCAGAGTTTGGAAAGGCGAAGGGAAGCCGTGCCATCTGGTACATGTGGCTGGGAGCCCGATATCTTGAGTTTGAAGCCCTGGGATTCCTGAATGAGGACCACTGGGCATCCAGGGAGAACTCAGGGGGAGGGGTTGAAGGTATCGGTCTACAATATCTAGGCTACGTGATCAGGGACCTGGCTGCACTAGAGGGTGGTGGATTCTATGCGGATGACACAGCTGGATGGGACACACGCATAACAGAGGCGGATCTGGATGATGAACAGGAAATCTTGAACTACATGAGCCCACACCATAGGAAGTTGGCGCTGGCTGTAATGGAAATGACATACAAAAACAAAGTGGTGAAAGTCCTGAGGCCAGCTCCAGGTGGGAAAGCTTACATGGATGTCATAAGCCGGCGGGACCAGAGAGGATCTGGGCAGGTGGTGACTTACGCCTTGAACACCATCACCAACCTGAAGGTTCAACTGATTAGGATGGCGGAGGCAGAGATGGTGATACACCACCAGCATGTCCAGGACTGTGACGACACGGCTTTGACCAAGCTTGAAGCATGGCTCGCTGAGCATGGCTGCGACAGGCTTAAGAGGATGGCAGTGAGTGGAGATGACTGTGTTGTCCGACCCATTGATGACAGGTTTGGCCTGGCTCTGTCCCATCTCAATGCCATGTCAAAGGTGCGAAAAGACATATCTGAATGGCAGCCATCAAAAGGATGGGATGACTGGGAGAGTGTGCCCTTTTGCTCTCACCACTTTCATGAACTGCAATTGAAGGATGGCAGGAGAATTGTAGTGCCTTGCCGGGATCAAGATGAGCTGGTTGGCAGGGGGAGAGTGTCTCCAGGGAATGGTTGGATGATCAAGGAGACAGCATGCCTTAGCAAGGCCTACGCCAACATGTGGTCACTGATGTACTTTCACAAGAGGGACATGAGGCTGCTTTCACTGGCTGTTTCTTCTGCTGTTCCCACATCTTGGGTTCCACAGGGACGCACCACGTGGTCTGTTCATGGGAAGGGAGAGTGGATGACCACAGAAGACATGCTTGAGGTGTGGAACAGAGTGTGGATAACCAACAATCCACACATGCAGGACAAAACGACGGTGAAGGAGTGGCGAGACATCCCTTACCTGACCAAGAGACAGGACAAGCTTTGTGGATCACTGATTGGGATGACCAACAGAGCCACTTGGGCATCTCACATCCACTTGGTAATACACCGCATCCGGACACTGATTGGGAAAGAGAGATACACTGACTACCTGACAGTCATGGATAGGTACTCTGTGGATGCTGATCTGCAGCCCGGTGAGCTCATTTGA
>SA1_MF170971_m6590PNH_BRMG_2017
ATGTCTGGTCGTAAAGCTCAGGGAAAAACCCTGGGCGTCAATATGGTTCGACGAGGAGTCCGCTCCTTGTCAAGCAAAATAAAACAAAAAACAAAACAAATTGGAAGTAGACCTGGACCTTCAAGAGGCGTTCAAGGATTTGTTTTTTTCTTTTTGTTCAACGTTTTGACTGGAAAGAAGATTACTGCTCATCTGAAGAAACTATGGAGAATGCTGGACCCAAGACAGGGCTTAGTTGTCCTGAGGAAGGTTAAGAGGGTGGTGGCGAGTCTGATGAGAGGTTTGTCCTCGAGGAAACGCCGATCCCAAGATGTTTTGACTATACAATTTTTAATTCTGGGAATGCTGCTGATGGTTGGTGGAGTGACCCTGGTACGCAGAAACAGATGGTTACTTCTGAATGTTACATCTGAGGACCTTGGGAAAACCTTCTCCGTTGGCACAGGCAACTGCACAACCAACATTCTGGAGGCCAAATACTGGTGTCCAGATTCCATGGAATACAACTGCCCCAATCTCAGTCCAAGAGAAGAGCCTGATGACATAGACTGTTGGTGCTATGGAGTGGAAAATGTCAGAGTCGCTTATGGCAAGTGTGATTCAGCGGGTAGGTCAAGAAGGTCCAGAAGGGCCATTGACTTACCCACACATGAAAATCATGGCTTAAAGACCCGGCAAGAAAAGTGGATGACTGGAAGAATGGGCGAGAGACAGCTGCAGAAAATTGAAAGATGGCTGGTGAGGAACCCCTTCTTTGCGGCAACAGCCTTGGCCATTGCCTACCTGGTGGGGAGCAACATGACGCAACGAGTTGTCATTGCCCTGCTAGTCTTGGCTGTTGGCCCAGCCTATTCGGCTCACTGTATAGGAATAACCGACAGGGATTTCATTGAGGGGGTGCATGGGGGAACCTGGGTTTCAGCCACCTTGGAACAGGACAAGTGTGTCACTGTGATGGCCCCCGACAAGCCTTCACTAGACATATCACTAGAAACAGTTGCCATTGATGGACCTGCTGAGGCAAGGAAGGTGTGCTACAGTGCAGTCTTGACCAACGTGAAGATCAATGACAAGTGCCCCAGCACTGGTGAAGCCCACTTGGAAGAAGAAAATGAAGGAGACAATGCTTGCAAGCGAACTTACTCCGATAGAGGTTGGGGAAATGGTTGTGGCTTGTTTGGAAAAGGAAGCATTGTGGCATGTGCCAAGTTTACCTGTGCCAAATCCATGAGTCTATTTGAGGTTGATCAGACCAAAATTCAGTATGTCATTAGGGCACAGCTACATGTCGGAGCCAAGCAGGAGAACTGGAACACTGACATCAAAACTCTCAAGTTTGATGCCCTGTCGGGCTCTCAGGAAGCTGAGTTCACTGGATACGGGAGGGCCACACTGGAGTGCCAGGTGCAGACCGCAGTGGACTTCAGTAACAGTTACATTGCAGAGATGGAGAAAGAGAGCTGGATTGTGGATAAACAGTGGGCCCAAGACCTGACCCTACCTTGGCAGAGTGGAAGTGGCGGCGTGTGGAGAGAGATGCATCATCTCGTGGAATTTGAGCCTCCACATGCCGCAACTATCAAAGTGTTAGCCCTTGGAAACCAAGAAGGATCCTTGAAGACTGCTCTCACTGGTGCAATGCGAGTCACAAAAGACACAAACAACAGCAAGCTGTATAAGCTGCATGGGGGGCATGTCGCGTGTAGGGTGAAGTTGTCAGCTCTCACACTTAAGGGAACATCCTACAAGATGTGTACCGACAAAATGTCTTTTGTCAAGAACCCAACTGACACTGGACATGGCACTGCAGTGATGCAAGTGAAGGTGCCAAAAGGAGCACCCTGCAGGATTCCAGTAATGGTCGCCGATGATCTCACAGCGGCAGTCAACAAGGGCATCTTGGTCACAGTCAATCCAATAGCCTCCACCAATGATGATGAAGTGTTGATCGAGGTGAATCCTCCCTTTGGGGATAGTTACATCATAGTTGGGACAGGGGATTCACGCCTGACTTACCAGTGGCACAAGGAAGGCAGCTCAATAGGGAAGTTGTTTACTCAGACCATGAAGGGCGCAGAGCGTCTGGCCGTCATGGGAGATGCTGCCTGGGACTTTGGTTCTGCTGGAGGATTCTTCACATCAGTCGGAAAAGGCATACACACTGTGTTTGGCTCTGCCTTCCAAGGACTGTTTGGTGGCTTGAGCTGGATAACAAAGGTCATCATGGGGGTAGTCCTCATATGGGTTGGCATTAACACAAGGAATATGACAATGTCCATGAGCATGATCCTAGTTGGAGTCATCATGATGTTCCTGTCCCTAGGAGTTGGGGCGGACCAAGGATGTGCAATAAACTTTGGCAAGAGAGAACTCAAGTGTGGGGATGGCATCTTCGTCTTTAGAGATTCAGATGACTGGCTGAACAAGTATTCATACTATCCAGAGGACCCAGTAAAACTTGCTTCAATAGTGAAAGCTTCCTTTGAGGAAGGGAAGTGTGGCCTGAACTCAGTCGACTCCCTGGAACATGAGATGTGGAGAAGCAGGGCAGATGAGATCAATGCCATTCTTGAGGAAAATGAGGTAGACATCTCAGTGGTGGTCCAAGACTCAAAAAACATTTATCAGAGAGGGACACATCCGTTTTCCAGAATACGTGATGGCCTACAATACGGCTGGAAGACTTGGGGCAAAAACCTTGTGTTCTCCCCAGGAAGAAAGAATGGAAGCTTCATCATAGATGGGAAGTCCAGGAAAGAGTGTCCGTTCTCAAACAGAGTGTGGAATTCCTTCCAGATAGAAGAGTTTGGGACAGGAGTGTTCACCACCCGAGTGTACATGGATGCAGTCTTTGAGTACACTATGGATTGTGATGGATCCATCCTGGGTGCAGCAGTGAATGGAAAGAAGAGCGCGCATGGGTCCCCAACATTCTGGATGGGAAGCCATGAGGTGAATGGAACATGGATGATTCATACCCTAGAGACACTGGACTACAAGGAATGTGAATGGCCGCTGACACACACGATTGGAACATCAGTTGAAGAGAGTGACATGTTCATGCCGAGGTCAATTGGGGGTCCAGTTAGCTCCCACAACCACATTCCGGGATATAAGGTCCAGACAAACGGACCCTGGATGCAGGTGCCACTAGAGGTGAAAAGGGAAGCTTGCCCAGGAACCAGTGTGGTTGTTGACGGAGGCTGTGATGGGCGTGGGAAGTCGACCAGATCGACCACTGACAGCGGGAAGATCATTCCTGAATGGTGTTGCCGCTCATGCACAATGCCACCAGTGAGCTTCCACGGGAGTGATGGTTGCTGGTATCCTATGGAGATTAGACCAAAGAAGACACATGACAGCCACCTGGTCCGCTCATGGGTGACGGCTGGAGAGATCCATGCAATCCCCTTTGGGTTGGTGAGCATGATGATAGCCATGGAAGTGGTATTGAGGAAGAGACAGGGACCCAAGCAAATACTGGTTGGGGGCATGGTGCTTCTAGGAGCCATGCTAGTTGGACAGGTGACTATCTTGGACTTGCTGAAGCTCACAGTGGCGGTTGGACTGCACTTTCATGAGATGAATAATGGAGGGGATGCCATGTATATGGCCCTGATCGCTGCTTTCTCAATCAGACCAGGGCTGCTCATCGGCTTTGGATTGAGGACGCTGTGGAGCCCCCGAGAACGCCTCGTGCTGACCCTGGGGGCCGCCATGGTGGAGATTGCTTTGGGTGGCATGATGGGAGGTCTGTGGAAGTACCTGAACGCAGTGTCCCTTTGCATCCTGACAATAAACGCTGTTGCCTCCAGAAAAGCATCAAATGTCATCCTGCCCTTGATGGCTCTGTTAACACCTGTGACAATGGCTGAGGTGAGACTTGCAACAATGCTCTTCTGCACTGTGGTCATCATCGGCGTTCTCCATCAGAACTCAAAGGACACTTCCATGCAGAAGACCATACCCCTGGTGGCCCTCACACTGACATCCTACCTGGGACTGACGCAGCCCTTCTTGGGCTTGTGTGCCTTCATGGCAACCCGAATATTCGGGCGAAGGAGCATCCCAGTGAATGAAGCGCTTGCAGCTGCTGGTCTCGTGGGAGTCTTGGCAGGGCTAGCTTTCCAGGAGATGGAAAATTTTCTAGGTCCAGTTGCAGTTGGAGGAATCCTGATGATGCTGGTCAGTGTGGCTGGGAGGGTAGATGGACTTGAACTCAGGAAGCTTGGGGAAGTTTCTTGGGAAGAAGAAGCTGAGATCAGTGGAAGTTCTGCCCGTTATGATGTAACTCTCAGTGAGCAAGGGGAATTTAAACTACTCTCTGAAGAGAAGGTGCCATGGGATCAGGTTGTGATGACTTCACTGGCTTTGGTCGGAGCTGCCATCCATCCATTTGCACTTTTATTGGTTCTTGCTGGCTGGTTGTTCCACGTCAAAGGAGCCAGAAGAAGTGGGGATGTCCTTTGGGACATTCCCACACCTAAAATCATTGAGGAGTGTGAATATCTAGAGGATGGAATCTACGGCATATTCCAGTCAACATTCCTAGGGGCCTCTCAACGGGGAGTGGGAGTGGCGCAGGGAGGGGTCTTCCATACAATGTGGCACGTCACGCGAGGGGCCTTTCTCGTTAGAAATGGTAAAAAGCTGGTTCCATCCTGGGCCTCAGTCAAGGAAGACCTTGTTGCTTATGGCGGCTCATGGAAGTTGGATGGTAGATGGGATGGAGAAGAGGAGGTTCAGTTGATAGCAGCTGCCCCCGGAAAAAACGTAGTGAATGTCCAAACAAAGCCAAGCCTATTCAAGGTTAAGAATGGAGGAGAAATCGGGGCGGTTGCCCTTGATTACCCAAGTGGCACTTCTGGTTCTCCCATCGTCAACAGGAATGGTGAGGTAATAGGGCTGTATGGCAATGGAATTCTTGTTGGTGACAACTCTTTTGTGTCTGCCATATCCCAAACTGAGGTGAAAGAGGAGGGGAAAGAGGAGCTACAGGAAATCCCGACAATGTTGAAGAAAGGGATGACAACCATTCTTGATTTCCATCCTGGAGCTGGGAAAACAAGACGTTTTCTTCCTCAGATCCTGGCTGAATGCGCACGAAGACGGTTGCGCACACTTGTGCTGGCTCCTACTAGAGTTGTCCTTTCTGAAATGAAGGAAGCCTTTCACGGTTTAGATGTCAAGTTTCACACACAGGCTTTCTCCGCTCACGGTAGCGGAAAAGAGGTCATTGACGCCATGTGTCATGCCACCCTGACATATAGAATGTTGGAACCAACCAGAGTGGTCAATTGGGAAGTGATCATCATGGACGAAGCACATTTTTTAGATCCGGCTAGCATAGCAGCCAGAGGCTGGGCGGCACATAGAGCCAGAGCAAATGAAAGTGCAACAATCTTGATGACTGCCACCCCTCCGGGAACCAGTGATGAATTTCCACATTCAAATGGGGAAATAGAGGATGTCCAAACGGACATTCCTAGTGAGCCTTGGAACACAGGTCATGACTGGATTTTGGCGGACAAAAGGCCCACGGCCTGGTTTCTTCCATCCATCAGGGCAGCAAATGTCATGGCAGCCTCTTTGCGCAAAGCTGGAAAGAGTGTGGTGGTGCTAAACAGGAAAACCTTTGAGAAAGAATACCCCACAATTAAACAGAAAAAACCTGATTTCATCTTGGCCACTGACATAGCTGAGATGGGAGCCAATCTCTGTGTGGAGAGAGTGTTGGATTGTAGGACGGCTTTCAAACCTGTGCTTGTGGATGAAGGGAGAAAGGTGGCAATAAAAGGGCCACTCCGGATTTCAGCTTCCTCCGCTGCCCAAAGGAGGGGGCGCATTGGAAGGAACCCTAACAGAGACGGGGATTCATACTACTACTCTGAGCCCACAAGTGAAGACAATGCGCATCATGTCTGCTGGCTTGAGGCCTCAATGCTCCTAGACAACATGGAGGTGAGAGGTGGGATGGTTGCTCCACTTTATGGCATAGAAGGAACAAAGACACCAGTTTCCCCAGGTGAAATGAGGCTAAGAGATGACCAGAGGAGAGTCTTCCGAGAGTTGGTGAGGAACTGTGACCTGCCTGTTTGGCTCTCATGGCAAGTGGCTAAGGCTGGATTGAAGACGAATGACCGAAAGTGGTGCTTTGAGGGCCCAGAAGAACATGAGATCTTGAATGACAGTGGTGAGACAGTAAAGTGCAGAGCCCCTGGAGGAGCCAAGAAGCCTCTGCGTCCACGGTGGTGCGATGAAAGGGTGTCGTCTGACCAGAGTGCGCTTGYCGACTTCATAAAGTTTGCTGAGGGCAGGAGAGGGGCTGCTGAGATGCTGGTCGTGCTGAGTGAACTCCCAGACTTCTTGGCCAAGAAAGGTGGAGAGGCGGTGGATACTATCAGCGTGCTTTTGCACTCTGAGGAAGGTTCCAGAGCTTACCGCAATGCATTGTCAATGATGCCTGAAGCAATGACAACAGTCATGCTGTTTGTTCTGGCCGGGCTGCTGACGTCTGGAATGGTTATCTTTTTCATGTCTCCCAAGGGTATCAGCAGAATGTCTATGGCAATGGGCACGATGGCTGGTTGTGGATACCTCATGTTTCTTGGAGGCGTCAAACCCACCCACATCTCTTACATCATGCTAATATTCTTTGTCTTGATGGTGGTTGTGGTTCCGGAGCCGGGGCAGCAGAGAACCATTCAGGACAATCAAGTGGCTTATCTTATTATTGGCATCCTGACGCTGATTTCTGTGGTGGCAGCCAATGAACTAGGCATGCTGGAAAAGACTAAGGAAGACCTCTTTGGAAAAAAGAATTTGATTCCATCTAGTGCCGCA---CCTTGGAGCTGGCCAGATTTTGACTTGAAACCAGGAGCTGCTTGGACTGTCTATGTTGGCATTGTCACAATGCTCTCCCCAATGCTGCACCACTGGATCAAGGTTGAGTATGGTAATCTGTCTTTGTCTGGAATTGCACAGTCAGCCTCAGTTTTGTCATTCATGGACAAGGGCATCCCGTTTATGAAGATGAACATCTCGGTCATAATTCTACTGGTCAGTGGCTGGAATTCAATAACGGTGATGCCCCTGCTTTGTGGCATTGGATGTGCCATGCTTCACTGGACTCTCATCCTGCCCGGAATAAAAGCGCAGCAGTCAAAGCTGGCACAGAGGAGGGTGTTTCATGGTGTTGCTAAGAATCCGGTGGTTGATGGGAATCCAACAGTCGACATTGAGGAAGCCCCGGAAATGCCTGCCCTCTATGAGAAGAAGTTGGCATTGTATCTTCTGCTTGCCCTTAGCTTGGCCTCTGTTGCCATGTGTAGAACACCCTTCTCACTGGCTGAAGGCATTGTGCTGGCATCAGCAGCCCTGGGACCGCTCATCGAGGGAAATACCAGCCTCTTGTGGAATGGACCCATGGCTGTGTCCATGACAGGAGTCATGCGGGGGAACTACTATGCTTTTGTGGGTGTTATGTACAATCTCTGGAAGATGAAGACTGGACGCAGGGGGAGAGCGAATGGGAAGACCCTGGGTGAGGTCTGGAAAAGGGAGCTGAACCTGCTGGACAAACAGCAGTTTGAGCTGTATAAACGGACAGACATTGTGGAGGTGGACCGTGACACAGCTCGCCGACACCTGGCTGAAGGGAAAGTGGACACCGGAGTGGCCGTCTCGAGAGGGACCGCAAAATTGAGATGGTTCCATGAACGTGGCTANGTCAAGTTGGAAGGAAGAGTGACTGACCTGGGATGTGGGCGTGGTGGCTGGTGCTACTACGCTGCTGCACAGAGAGAAGTGAGTGGGGTCAGGGGATTCACCCTTGGAAAGGAAGGCCACGAAAAGCCCATGAATGTGCAGAGCCTGGGGTGGAACATCATCACCTTCAAGGACAAGACTGATGTCCATCGCCTTGAGCCGATAAAGTGTGATACCCTGCTGTGCGACATTGGAGAGTCGTCCCCATCATCAGTGACCGAAGGGGAAAGAACCATGAGAGTTCTTGACACTGTTGAGAAATGGTTGAGCTGTGGTGTTGAAAGCTTCTGTGTGAAGGTGTTGGCTCCATACATGCCTGATGTGCTTGAAAAGTTAGAGTTGCTCCAAAGGAGGTTTGGTGGAACGGTAATCAGGAATCCCCTCTCTAGAAATTCAACCCACGAGATGTATTATGTGTCGGGAGCCCGCAGTAACATCACGTTCACTGTGAATCAAACATCCCGCCTCTTAATGAGGAGAATGAGGCGCCCGACAGGCAAGGTGACTCTTGAAGCCGATGTCATCCTCCCAATTGGAACACGCAGTGTGGAAACAGATAAAGGACCACTTGATAGGGCAGCCATTGAAGAGAGGGTTGAAAGAATAAAATCAGAATACACCGCCACTTGGTTCCATGATAGTGACAACCCTTACAGAACTTGGCATTATTGTGGTTCCTACGTAACAAGAACCTCAGGGAGTGCAGCAAGCATGATTAACGGGGTGATTAAGATCTTGACATACCCCTGGGATAGGATAGAGGAAGTCACGAGAATGGCAATGACAGACACAACTCCTTTTGGACAACAAAGAGTGTTCAAGGAAAAAGTTGACACCAGAGCAAAGGATCCACCAGCAGGGACCAGGAAAATCATGAAGGTTGTCAATAGGTGGCTATTCCGTCACTTGGCCAGAGAAAAGAACCCCAGGTTGTGCACAAAGGAGGAGTTTATAGCAAAAGTTCGCAGTCATGCAGCCATCGGAGCTTTCCTGGAAGAGCAAGAACAGTGGAAGACTGCCAATGAAGCTGTCCAAGATCCGAAGTTCTGGGAATTAGTGGATGAAGAACGACGGCTGCATCAGCAGGGCAGGTGCCGAACTTGTGTGTACAACATGATGGGGAAGAGAGAAAAGAAGCTGTCAGAGTTTGGAAAGGCGAAGGGAAGCCGTGCCATCTGGTACATGTGGCTGGGAGCCCGATATCTTGAGTTTGAAGCCCTGGGATTCCTGAATGAGGACCACTGGGCATCCAGGGAGAACTCAGGGGGAGGGGTTGAAGGTATCGGTCTACAATATCTAGGCTACGTGATCAGGGACCTGGCTGCACTAGAGGGTGGTGGATTCTATGCGGATGACACAGCTGGATGGGACACACGCATAACAGAGGCGGATCTGGATGATGAACAGGAAATCTTGAACTACATGAGCCCACACCATAGGAAGTTGGCGCTGGCTGTAATGGAAATGACATACAAAAACAAAGTGGTGAAAGTCCTGAGGCCAGCTCCAGGTGGGAAAGCTTACATGGATGTCATAAGCCGGCGGGACCAGAGAGGATCTGGGCAGGTGGTGACTTACGCCTTGAACACCATCACCAACCTGAAGGTTCAACTGATTAGGATGGCGGAGGCAGAGATGGTGATACACCACCAGCATGTCCAGGACTGTGACGACACGGCTTTGACCAAGCTTGAAGCATGGCTCGCTGAGCATGGCTGCGACAGGCTTAAGAGGATGGCAGTGAGTGGAGATGACTGTGTTGTCCGACCCATTGATGACAGGTTTGGCCTGGCTCTGTCCCATCTCAATGCCATGTCAAAGGTGCGAAAAGACATATCTGAATGGCAGCCATCAAAAGGATGGGATGACTGGGAGAGTGTGCCCTTTTGCTCTCACCACTTTCATGAACTGCAATTGAAGGATGGCAGGAGAATTGTAGTGCCTTGCCGGGATCAAGATGAGCTGGTTGGCAGGGGGAGAGTGTCTCCAGGGAATGGTTGGATGATCAAGGAGACAGCATGCCTTAGCAAGGCCTACGCCAACATGTGGTCACTGATGTACTTTCACAAGAGGGACATGAGGCTGCTTTCACTGGCCGTTTCTTCTGCTGTTCCCACATCTTGGGTTCCACAGGGACGCACCACGTGGTCTGTTCATGGGAAGGGAGAGTGGATGACCACAGAAGACATGCTTGAGGTGTGGAACAGAGTGTGGATAACCAACAATCCACACATGCAGGACAAAACGACGGTGAAGGAGTGGCGAGACATCCCTTACCTGACCAAGAGACAGGACAAGCTTTGTGGATCACTGATTGGGATGACCAACAGAGCCACTTGGGCATCTCACATCCACTTGGTAATACACCGCATCCGGACACTGATTGGGAAAGAGAGATACACTGACTACCTGACAGTCATGGATAGGTACTCTGTGGATGCTGATCTGCAGCCCGGTGAGCTCATTTGA
>SA1_MF170970_es2487_BRES_2017
ATGTCTGGTCGTAAAGCTCAGGGAAAAACCCTGGGCGTCAATATGGTTCGACGAGGAGTCCGCTCCTTGTCAAGCAAAATAAAACAAAAAACAAAACAAATTGGAAGTAGACCTGGACCTTCAAGAGGCGTTCAAGGATTTGTTTTTTTCTTTTTGTTCAACGTTTTGACTGGAAAGAAGATTACTGCTCATCTGAAGAAACTATGGAGAATGCTGGACCCAAGACAGGGCTTAGTTGTCCTGAGGAAGGTTAAGAGGGTGGTGGCGAGTCTGATGAGAGGTTTGTCCTCGAGGAAACGCCGATCCCAAGATGTTTTGACTATACAATTTTTAATTCTGGGAATGCTGCTGATGGTTGGTGGAGTGACCCTGGTACGCAGAAACAGATGGTTACTTCTGAATGTTACATCTGAGGACCTTGGGAAAACCTTCTCCGTTGGCACAGGCAACTGCACAACCAACATTCTGGAGGCCAAATACTGGTGTCCAGATTCCATGGAATACAACTGCCCCAATCTCAGTCCAAGAGAAGAGCCTGATGACATAGACTGTTGGTGCTATGGAGTGGAAAATGTCAGAGTCGCTTATGGCAAGTGTGATTCAGCGGGTAGGTCAAGAAGGTCCAGAAGGGCCATTGACTTACCCACACATGAAAATCATGGCTTAAAGACCCGGCAAGAAAAGTGGATGACTGGAAGAATGGGCGAGAGACAGCTGCAGAAAATTGAAAGATGGCTGGTGAGGAACCCCTTCTTTGCGGCAACAGCCTTGGCCATTGCCTACCTGGTGGGGAGCAACATGACGCAACGAGTTGTCATTGCCCTGCTAGTCTTGGCTGTTGGCCCAGCCTATTCGGCTCACTGTATAGGAATAACCGACAGGGATTTCATTGAGGGGGTGCATGGGGGAACCTGGGTTTCAGCCACCTTGGAACAGGACAAGTGTGTCACTGTGATGGCCCCCGACAAGCCTTCACTAGACATATCACTAGAAACAGTTGCCATTGATGGACCTGCTGAGGCAAGGAAGGTGTGCTACAGTGCAGTCTTGACCAACGTGAAGATCAATGACAAGTGCCCCAGCACTGGTGAAGCCCACTTGGAAGAAGAAAATGAAGGAGACAATGCTTGCAAGCGAACTTACTCCGATAGAGGTTGGGGAAATGGTTGTGGCTTGTTTGGAAAAGGAAGCATTGTGGCATGTGCCAAGTTTACCTGTGCCAAATCCATGAGTCTATTTGAGGTTGATCAGACCAAAATTCAGTATGTCATTAGGGCACAGCTACATGTCGGAGCCAAGCAGGAGAACTGGAACACTGACATCAAAACTCTCAAGTTTGATGCCCTGTCGGGCTCTCAGGAAGCTGAGTTCACTGGATACGGGAGGGCCACACTGGAGTGCCAGGTGCAGACCGCAGTGGACTTCAGTAACAGTTACATTGCAGAGATGGAGAAAGAGAGCTGGATTGTGGATAAACAGTGGGCCCAAGACCTGACCCTACCTTGGCAGAGTGGAAGTGGCGGCGTGTGGAGAGAGATGCATCATCTCGTGGAATTTGAGCCTCCACATGCCGCAACTATCAAAGTGTTAGCCCTTGGAAACCAAGAAGGATCCTTGAAGACTGCTCTCACTGGTGCAATGCGAGTCACAAAAGACACAAACAACAGCAAGCTGTATAAGCTGCATGGGGGGCATGTCGCGTGTAGGGTGAAGTTGTCAGCTCTCACACTTAAGGGAACATCCTACAAGATGTGTACCGACAAAATGTCTTTTGTCAAGAACCCAACTGACACTGGACATGGCACTGCAGTGATGCAAGTGAAGGTGCCAAAAGGAGCACCCTGCAGGATTCCAGTAATGGTCGCCGATGATCTCACAGCGGCAGTCAACAAGGGCATCTTGGTCACAGTCAATCCAATAGCCTCCACCAATGATGATGAAGTGTTGATCGAGGTGAATCCTCCCTTTGGGGATAGTTACATCATAGTTGGGACAGGGGATTCACGCCTGACTTACCAGTGGCACAAGGAAGGCAGCTCAATAGGGAAGTTGTTTACTCAGACCATGAAGGGCGCAGAGCGTCTGGCCGTCATGGGAGATGCTGCCTGGGACTTTGGTTCTGCTGGAGGATTCTTCACATCAGTCGGAAAAGGCATACACACTGTGTTTGGCTCTGCCTTCCAAGGACTGTTTGGTGGCTTGAGCTGGATAACAAAGGTCATCATGGGGGTAGTCCTCATATGGGTTGGCATTAACACAAGGAATATGACAATGTCCATGAGCATGATCCTAGTTGGAGTCATCATGATGTTCCTGTCCCTAGGAGTTGGGGCGGACCAAGGATGTGCAATAAACTTTGGCAAGAGAGAACTCAAGTGTGGGGATGGCATCTTCGTCTTTAGAGATTCAGATGACTGGCTGAACAAGTATTCATACTATCCAGAGGACCCAGTAAAACTTGCTTCAATAGTGAAAGCTTCCTTTGAGGAAGGRAAGTGTGGCCTGAACTCAGTCGACTCCCTGGAACATGAGATGTGGAGAAGCAGGGCAGATGAGATCAATGCCATTCTTGAGGAAAATGAGGTAGACATCTCAGTGGTGGTCCAAGACTCAAAAAACATTTATCAGAGAGGGACACATCCGTTTTCCAGAATACGTGATGGCCTACAATACGGCTGGAAGACTTGGGGCAAAAACCTTGTGTTCTCCCCAGGAAGAAAGAATGGAAGCTTCATCATAGATGGGAAGTCCAGGAAAGAGTGTCCGTTCTCAAACAGAGTGTGGAATTCCTTCCAGATAGAAGAGTTTGGGACAGGAGTGTTCACCACCCGAGTGTACATGGATGCAGTCTTTGAGTACACTATGGATTGTGATGGATCCATCCTGGGTGCAGCAGTGAATGGAAAGAAGAGCGCGCATGGGTCCCCAACATTCTGGATGGGAAGCCATGAGGTGAATGGAACATGGATGATTCATACTCTAGAGACACTGGACTACAAGGAATGTGAATGGCCGCTGACACACACGATTGGAACATCAGTTGAAGAGAGTGACATGTTCATGCCGAGGTCAATTGGGGGTCCAGTTAGCTCCCACAACCACATTCCGGGATATAAGGTCCAGACAAACGGACCCTGGATGCAGGTGCCACTAGAGGTGAAAAGGGAAGCTTGCCCAGGAACCAGTGTGGTTGTTGACGGAGGCTGTGATGGGCGTGGGAAGTCGACCAGATCGACCACTGACAGCGGGAAGATCATTCCTGAATGGTGTTGCCGCTCATGCACAATGCCACCAGTGAGCTTCCACGGGAGTGATGGTTGCTGGTATCCTATGGAGATTAGACCAAAGAAGACACATGACAGCCACCTGGTCCGCTCATGGGTAACGGCTGGAGAGATCCATGCAATCCCCTTTGGGTTGGTGAGCATGATGATAGCCATGGAAGTGGTATTGAGGAAGAGACAGGGACCCAAGCAAATACTGGTTGGGGGCATGGTGCTTCTAGGAGCCATGCTAGTTGGACAGGTGACTATCTTGGACTTGCTGAAGCTCACAGTGGCGGTTGGACTGCACTTTCATGAGATGAATAATGGAGGGGATGCCATGTATATGGCCCTGATCGCTGCTTTCTCAATCAGACCAGGGCTGCTCATCGGCTTTGGATTGAGGACGCTGTGGAGCCCCCGAGAACGCCTCGTGCTGACCCTGGGGGCCGCCATGGTGGAGATTGCTTTGGGTGGCATGATGGGAGGTCTGTGGAAGTACCTGAACGCAGTGTCCCTTTGCATCCTGACAATAAACGCTGTTGCCTCCAGAAAAGCATCAAATGTCATCCTGCCCTTGATGGCTCTGTTAACACCTGTGACAATGGCTGAGGTGAGACTTGCAACAATGCTCTTCTGCACTGTGGTCATCATCGGCGTTCTCCATCAGAACTCAAAGGACACTTCCATGCAGAAGACCATACCCCTGGTGGCCCTCACACTGACATCCTACCTGGGACTGACGCAGCCCTTCTTGGGCTTGTGTGCCTTCATGGCAACCCGAATATTCGGGCGAAGGAGCATCCCAGTGAATGAAGCGCTTGCAGCTGCTGGTCTCGTGGGAGTCTTGGCAGGGCTAGCTTTCCAGGAGATGGAAAATTTTCTAGGTCCAGTTGCAGTTGGAGGAATCCTGATGATGCTGGTCAGTGTGGCTGGGAGGGTAGATGGACTTGAACTCAGGAAGCTTGGGGAAGTTTCTTGGGAAGAAGAAGCTGAGATCAGTGGAAGTTCTGCCCGTTATGATGTAACTCTCAGTGAGCAAGGGGAATTTAAACTACTCTCTGAAGAGAAGGTGCCATGGGATCAGGTTGTGATGACTTCACTGGCTTTGGTCGGAGCTGCCATCCATCCATTTGCACTTTTATTGGTTTTTGCTGGCTGGTTGTTCCACGTCAAAGGAGCCAGAAGAAGTGGGGATGTCCTTTGGGACATTCCCACACCTAAAATCATTGAGGAGTGTGAATATCTAGAGGATGGAATCTACGGCATATTCCAGTCAACATTCCTAGGGGCCTCTCAACGGGGAGTGGGAGTGGCGCAGGGAGGGGTCTTCCATACGATGTGGCACGTCACGCGAGGGGCCTTTCTCGTTAGAAATGGTAAAAAGCTGGTTCCATCCTGGGCCTCAGTCAAGGAAGACCTTGTTGCTTATGGCGGCTCATGGAAGTTGGATGGTAGATGGGATGGAGAAGAGGAGGTTCAGTTGATAGCAGCTGCCCCCGGAAAAAACGTAGTGAATGTCCAAACAAAGCCAAGCCTATTCAAGGTTAAGAATGGAGGAGAAATTGGGGCGGTTGCCCTTGACTACCCAAGTGGCACTTCTGGTTCTCCCATCGTCAACAGGAATGGTGAGGTAATAGGGCTGTATGGCAATGGAATTCTTGTTGGTGACAACTCTTTTGTGTCTGCCATATCCCAAACTGAGGTGAAAGAGGAGGGGAAAGAGGAGCTACAGGAAATCCCGACAATGTTGAAGAAAGGGATGACAACCATTCTTGATTTCCATCCTGGAGCTGGGAAAACAAGACGTTTTCTTCCTCAGATCCTGGCTGAATGCGCACGAAGACGGTTGCGCACACTTGTGCTGGCTCCTACTAGAGTTGTCCTTTCTGAAATGAAGGAAGCCTTTCACGGTTTAGATGTCAAGTTTCACACACAGGCTTTCTCCGCTCATGGTAGCGGAAAAGAGGTCATTGACGCCATGTGTCATGCCACCCTGACATATAGAATGTTGGAACCAACCAGAGTGGTCAATTGGGAAGTGATCATCATGGACGAAGCACATTTTTTGGATCCGGCTAGCATAGCAGCCAGAGGCTGGGCGGCACATAGAGCCAGAGCAAATGAAAGTGCAACAATCTTGATGACTGCTACCCCTCCGGGAACCAGTGATGAATTTCCACATTCAAATGGGGAAATAGAGGATGTCCAAACGGACATTCCTAGTGAGCCTTGGAACACAGGTCATGACTGGATTTTGGCGGACAAAAGGCCCACGGCCTGGTTTCTTCCATCCATCAGGGCAGCAAATGTCATGGCAGCCTCTTTGCGCAAAGCTGGAAAGAGTGTGGTGGTGCTAAACAGGAAAACCTTTGAGAAAGAATACCCCACAATTAAACAGAAAAAACCTGATTTCATCTTGGCCACTGACATAGCTGAGATGGGAGCCAATCTCTGCGTGGAGAGAGTGTTGGATTGTAGGACGGCTTTCAAACCTGTGCTTGTGGATGAAGGGAGAAAGGTGGCAATAAAAGGGCCACTCCGGATTTCAGCTTCCTCCGCTGCCCAAAGGAGGGGGCGCATTGGAAGGAACCCTAACAGAGACGGGGATTCATACTACTACTCTGAGCCCACAAGTGAAGACAATGCGCATCATGTCTGCTGGCTTGAGGCYTCAATGCTCCTAGACAACATGGAGGTGAGAGGTGGGATGGTTGCTCCACTTTATGGCATAGAAGGAACAAAGACACCAGTTTCCCCAGGTGAAATGAGGCTAAGAGATGACCAGAGGAGAGTCTTCCGAGAGCTGGTGAGGAATTGTGACCTGCCTGTTTGGCTCTCATGGCAAGTGGCTAAGGCTGGATTGAAGACGAATGACCGAAAGTGGTGCTTTGAGGGCCCAGAAGAACATGAGATCTTGAATGACAGTGGTGAGACAGTAAAGTGCAGAGCCCCTGGAGGAGCCAAGAAGCCTCTGCGTCCACGGTGGTGCGATGAAAGGGTGTCGTCTGACCAGAGTGCGCTTGCCGACTTCATAAAGTTTGCTGAGGGCAGGAGAGGGGCTGCTGAGATGCTGGTCGTGCTGAGTGAACTCCCAGACTTCTTGGCCAAGAAAGGTGGAGAGGCGGTGGATACTATCAGCGTGCTCTTGCACTCTGAGGAAGGTTCCAGAGCTTACCGCAATGCATTGTCAATGATGCCTGAGGCAATGACAACAGTCATGCTGTTTGTTCTGGCCGGGCTGCTGACGTCTGGAATGGTTATCTTTTTCATGTCTCCCAAGGGTATCAGCAGAATGTCTATGGCAATGGGCACGATGGCTGGTTGTGGATACCTCATGTTTCTTGGAGGCGTCAAACCCACCCACATCTCTTACATCATGCTAATATTCTTTGTCTTGATGGTGGTTGTGGTTCCGGAGCCGGGGCAGCAGAGAACCATTCAGGACAATCAAGTGGCTTATCTTATTATTGGCATCCTGACGCTGATTTCTGTGGTGGCAGCCAATGAACTAGGCATGCTGGAAAAGACTAAGGAAGACCTCTTTGGAAAGAAGAATTTGATTCCATCTAGTGCCGCA---CCTTGGAGCTGGCCAGATTTTGACTTGAAACCAGGAGCTGCTTGGACTGTCTATGTTGGCATTGTCACAATGCTCTCCCCAATGCTGCACCACTGGATCAAGGTTGAGTATGGTAATCTGTCTTTGTCTGGAATTGCACAGTCAGCCTCAGTTTTGTCATTCATGGACAAGGGCATCCCGTTTATGAAGATGAACATCTCGGTCATAATTCTACTGGTCAGTGGCTGGAATTCAATAACGGTGATGCCCCTGCTTTGTGGCATTGGATGCGCCATGCTACACTGGACTCTCATCCTGCCCGGAATAAAAGCGCAGCAGTCAAAGCTGGCACAGAGGAGGGTGTTTCATGGTGTTGCCAAGAATCCGGTGGTTGATGGGAATCCAACAGTCGACATTGAGGAAGCCCCGGAAATGCCTGCCCTCTATGAGAAGAWGTTGGCATTGTATCTTCTGCTTGCCCTTAGCTTGGCCTCTGTTGCCATGTGTAGAACACCCTTCTCACTGGCTGAAGGCATTGTGCTGGCATCAGCAGCCCTGGGACCGCTCATCGAGGGAAATACCAGCCTCTTGTGGAATGGACCCATGGCTGTGTCCATGACAGGAGTCATGCGGGGGAACTACTATGCYTTTGTGGGTGTTATGTACAATCTCTGGAAGATGAAGACTGGACGCAGGGGGAGAGCGAATGGGAAGACCCTGGGTGAGGTCTGGAAAAGGGAGCTGAACCTGCTGGACAAACAGCAGTTTGAGCTGTATAAACGGACAGACATTGTGGAGGTGGACCGTGACACAGCTCGCCGACACCTGGCTGAAGGGAAAGTGGACACCGGAGTGGCCGTCTCGAGAGGGACCGCAAAATTGAGATGGTTCCATGAACGTGGCTATGTCAAGTTGGAAGGAAGAGTGACTGACCTGGGATGTGGGCGTGGTGGCTGGTGCTACTACGCTGCTGCACAGAGAGAAGTGAGTGGGGTCAGGGGATTCACCCTTGGAAAGGAAGGCCACGAAAAGCCCATGAATGTGCAGAGCCTGGGGTGGAACATCATCACCTTCAAGGACAAGACTGATGTCCATCGCCTTGAGCCGATAAAGTGTGATACCCTGCTGTGCGACATTGGAGAGTCGTCCCCATCATCAGTGACCGAAGGGGAAAGAACCATGAGAGTTCTTGACACTGTTGAGAAATGGTTGAGCTGTGGTGTTGAAAGCTTCTGTGTGAAGGTGTTGGCTCCATACATGCCTGATGTGCTTGAAAAGTTAGAGTTGCTCCAAAGGAGGTTTGGTGGAACGGTAATCAGGAATCCCCTCTCTAGAAATTCAACCCACGAGATGTATTATGTGTCGGGAGCCCGCAGTAACATCACGTTCACTGTGAATCAAACATCCCGCCTCTTAATGAGGAGAATGAGGCGCCCGACAGGCAAGGTGACTCTTGAAGCCGATGTCATCCTCCCAATTGGAACACGCAGTGTGGAAACAGATAAAGGACCACTTGATAGGGCAGCCATTGAAGAGAGGGTTGAAAGAATAAAATCAGAATACACCGCCACTTGGTTCCATGATAGTGACAACCCTTACAGGACTTGGCATTATTGTGGTTCCTACGTCACAAGAACCTCAGGGAGTGCAGCAAGCATGATTAACGGGGTGATTAAGATCTTGACATACCCCTGGGACAGGATAGAGGAAGTCACGAGAATGGCAATGACAGACACAACTCCTTTTGGACAACAAAGAGTGTTCAAGGAAAAAGTTGACACCAGAGCAAAGGATCCACCAGCAGGGACCAGGAAAATCATGAAGGTTGTCAATAGGTGGCTATTCCGTCACTTGGCCAGAGAAAAGAACCCCAGGTTGTGCACAAAGGAGGAGTTTATAGCAAAAGTTCGCAGTCATGCAGCCATCGGAGCTTTCCTGGAAGAGCAAGAACAGTGGAAGACTGCCAATGAAGCTGTCCAAGATCCGAAGTTCTGGGAATTAGTGGATGAAGAACGACGGCTGCATCAGCAGGGCAGGTGCCGAACTTGTGTGTACAACATGATGGGGAAGAGAGAAAAGAAGCTGTCAGAGTTTGGAAAGGCGAAGGGAAGCCGTGCCATCTGGTACATGTGGCTGGGAGCCCGATATCTTGAGTTTGAAGCCCTGGGATTCCTGAATGAGGACCACTGGGCATCCAGGGAGAACTCAGGGGGAGGGGTTGAAGGTATCGGTCTACAATATCTAGGCTACGTGATCAGGGACCTGGCTGCACTAGAGGGTGGTGGATTCTATGCGGATGACACAGCTGGATGGGACACACGCATAACAGAGGCGGATCTGGATGATGAACAGGAAATCTTGAACTACATGAGCCCACACCATAGGAAGTTGGCGCTGGCTGTAATGGAAATGACATACAAAAACAAAGTGGTGAAAGTCCTGAGGCCAGCTCCAGGTGGGAAAGCTTACATGGATGTCATAAGCCGGCGGGACCAGAGAGGATCTGGGCAGGTGGTGACTTACGCCTTGAACACCATCACCAACCTGAAGGTTCAACTGATTAGGATGGCGGAGGCAGAGATGGTGATACACCACCAGCATGTCCAGGACTGTGACGACACGGCTTTGACCAAGCTTGAAGCATGGCTCGCTGAGCATGGCTGCGACAGGCTTAAGAGGATGGCAGTGAGTGGAGATGACTGTGTTGTCCGACCCATTGATGACAGGTTTGGCCTGGCTCTGTCCCATCTCAATGCCATGTCAAAGGTGCGAAAAGACATATCTGAATGGCAGCCATCAAAAGGATGGGATGACTGGGAGAGTGTGCCCTTTTGCTCTCACCACTTTCATGAACTGCAATTGAAGGATGGCAGGAGAATTGTAGTGCCTTGCCGGGATCAAGATGAGCTGGTTGGCAGGGGGAGAGTGTCTCCAGGGAATGGTTGGATGATCAAGGAGACAGCATGCCTTAGCAAGGCCTACGCCAACATGTGGTCACTGATGTACTTTCACAAGAGGGACATGAGGCTGCTTTCACTGGCTGTTTCTTCTGCTGTTCCCACATCTTGGGTTCCACAGGGACGCACCACGTGGTCTGTTCATGGGAAGGGAGAGTGGATGACCACAGAAGACATGCTTGAGGTGTGGAACAGAGTGTGGATAACCAACAATCCACACATGCAGGACAAAACGACGGTGAAGGAGTGGCGAGACATCCCTTACCTGACCAAGAGACAGGACAAGCTTTGTGGATCACTGATTGGGATGACCAACAGAGCCACTTGGGCATCTCACATCCACTTGGTAATACACCGCATCCGGACACTGATTGGGAAAGAGAGATACACTGACTACCTGACAGTCATGGATAGRTACTCTGTGGATGCTGACCTGCAGCCCGGTGAGCTCATTTGA
>SA1_MF170969_rj1930_BRES_2017
ATGTCTGGTCGTAAAGCTCAGGGAAAAACCCTGGGCGTCAATATGGTTCGACGAGGAGTCCGCTCCTTGTCAAGCAAAATAAAACAAAAAACAAAACAAATTGGAAGTAGACCTGGACCTTCAAGAGGCGTTCAAGGATTTGTTTTTTTCTTTTTGTTCAACGTTTTGACTGGAAAGAAGATTACTGCTCATCTGAAGAAACTATGGAGAATGCTGGACCCAAGACAGGGCTTAGTTGTCCTGAGGAAGGTTAAGAGGGTGGTGGCGAGTCTGATGAGAGGTTTGTCCTCGAGGAAACGCCGATCCCAAGATGTTTTGACTATACAATTTTTAATTCTGGGAATGCTGCTGATGGTTGGTGGAGTGACCCTGGTACGCAGAAACAGATGGTTACTTCTGAATGTTACATCTGAGGACCTTGGGAAAACCTTCTCCGTTGGCACAGGCAACTGCACAACCAACATTCTGGAGGCCAAATACTGGTGTCCAGATTCCATGGAATACAACTGCCCCAATCTCAGTCCAAGAGAAGAGCCTGATGACATAGACTGTTGGTGCTATGGAGTGGAAAATGTCAGAGTCGCTTATGGCAAGTGTGATTCAGCGGGTAGGTCAAGAAGGTCCAGAAGGGCCATTGACTTACCCACACATGAAAATCATGGCTTAAAGACCCGGCAAGAAAAGTGGATGACTGGAAGAATGGGCGAGAGACAGCTGCAGAAAATTGAAAGATGGCTGGTGAGGAACCCCTTCTTTGCGGCAACAGCCTTGGCCATTGCCTACCTGGTGGGGAGCAACATGACGCAACGAGTTGTCATTGCCCTGCTAGTCTTGGCTGTTGGCCCAGCCTATTCGGCTCACTGTATAGGAATAACCGACAGGGATTTCATTGAGGGGGTGCATGGGGGAACCTGGGTTTCAGCCACCTTGGAACAGGACAAGTGTGTCACTGTGATGGCCCCCGACAAGCCTTCACTAGACATATCACTAGAAACAGTTGCCATTGATGGACCTGCTGAGGCAAGGAAGGTGTGCTACAGTGCAGTCTTGACCAACGTGAAGATCAATGACAAGTGCCCCAGCACTGGTGAAGCCCACTTGGAAGAAGAAAATGAAGGAGACAATGCTTGCAAGCGAACTTACTCCGATAGAGGTTGGGGAAATGGTTGTGGCTTGTTTGGAAAAGGAAGCATTGTGGCATGTGCCAAGTTTACCTGTGCCAAATCCATGAGTCTATTTGAGGTTGATCAGACCAAAATTCAGTATGTCATTAGGGCACAGCTACATGTCGGAGCCAAGCAGGAGAACTGGAACACTGACATCAAAACTCTCAAGTTTGATGCCCTGTCGGGCTCTCAGGAAGCTGAGTTCACTGGATACGGGAGGGCCACACTGGAGTGCCAGGTGCAGACCGCAGTGGACTTCAGTAACAGTTACATTGCAGAGATGGAGAAAGAGAGCTGGATTGTGGATAAACAGTGGGCCCAAGACCTGACCCTACCTTGGCAGAGTGGAAGTGGCGGCGTGTGGAGAGAGATGCATCATCTCGTGGAATTTGAGCCTCCACATGCCGCAACTATCAAAGTGTTAGCCCTTGGAAACCAAGAAGGATCCTTGAAGACTGCTCTCACTGGTGCAATGCGAGTCACAAAAGACACAAACAACAGCAAGCTGTATAAGCTGCATGGGGGGCATGTCGCGTGTAGGGTGAAGTTGTCAGCTCTCACACTTAAGGGAACATCCTACAAGATGTGTACCGACAAAATGTCTTTTGTCAAGAACCCAACTGACACTGGACATGGCACTGCAGTGATGCAAGTGAAGGTGCCAAAAGGAGCACCCTGCAGGATTCCAGTAATGGTCGCCGATGATCTCACAGCGGCAGTCAACAAGGGCATCTTGGTCACAGTCAATCCAATAGCCTCCACCAATGATGATGAAGTGTTGATCGAGGTGAATCCTCCCTTTGGGGATAGTTACATCATAGTTGGGACAGGGGATTCACGCCTGACTTACCAGTGGCACAAGGAAGGCAGCTCAATAGGGAAGTTGTTTACTCAGACCATGAAGGGCGCAGAGCGTCTGGCCGTCATGGGAGATGCTGCCTGGGACTTTGGTTCTGCTGGAGGATTCTTCACATCAGTCGGAAAAGGCATACACACTGTGTTTGGCTCTGCCTTCCAAGGACTGTTTGGTGGCTTGAGCTGGATAACAAAGGTCATCATGGGGGTAGTCCTCATATGGGTTGGCATTAACACAAGGAATATGACAATGTCCATGAGCATGATCCTAGTTGGAGTCATCATGATGTTCCTGTCCCTAGGAGTTGGGGCGGACCAAGGATGTGCAATAAACTTTGGCAAGAGAGAACTCAAGTGTGGGGATGGCATCTTCGTCTTTAGAGATTCAGATGACTGGCTGAACAAGTATTCATACTATCCAGAGGACCCAGTAAAACTTGCTTCAATAGTGAAAGCTTCCTTTGAGGAAGGGAAGTGTGGCCTGAACTCAGTCGACTCCCTGGAACATGAGATGTGGAGAAGCAGGGCAGATGAGATCAATGCCATTCTTGAGGAAAATGAGGTAGACATCTCAGTGGTGGTCCAAGACTCAAAAAACATTTATCAGAGAGGGACACATCCGTTTTCCAGAATACGTGATGGCCTACAATACGGCTGGAAGACTTGGGGCAAAAACCTTGTGTTCTCCCCAGGAAGAAAGAATGGAAGCTTCATCATAGATGGGAAGTCCAGGAAAGAGTGTCCGTTCTCAAACAGAGTGTGGAATTCCTTCCAGATAGAAGAGTTTGGGACAGGAGTGTTCACCACCCGAGTGTACATGGATGCAGTCTTTGAGTACACTATGGATTGTGATGGATCCATCCTGGGTGCAGCAGTGAATGGAAAGAAGAGCGCGCATGGGTCCCCAACATTCTGGATGGGAAGCCATGAGGTGAATGGAACATGGATGATTCATACTCTAGAGACACTGGAYTACAAGGAATGTGAATGGCCGCTGACACACACGATTGGAACATCAGTTGAAGAGAGTGACATGTTCATGCCGAGGTCAATTGGGGGTCCAGTTAGCTCCCACAACCACATTCCGGGATATAAGGTCCAGACAAACGGACCCTGGATGCAGGTGCCACTAGAGGTGAAAAGGGAAGCTTGCCCAGGAACCAGTGTGGTTGTTGACGGAGGCTGTGATGGGCGTGGGAAGTCGACCAGATCGACCACTGACAGCGGGAAGATCATTCCTGAATGGTGTTGCCGCTCATGCACAATGCCACCAGTGAGCTTCCACGGGAGTGATGGTTGCTGGTATCCTATGGAGATTAGACCAAAGAAGACACATGACAGCCACCTGGTCCGCTCATGGGTAACGGCTGGAGAGATCCATGCAATCCCCTTTGGGTTGGTGAGCATGATGATAGCCATGGAAGTGGTATTGAGGAAGAGACAGGGACCCAAGCAAATACTGGTTGGGGGCATGGTGCTTCTAGGAGCCATGCTAGTTGGACAGGTGACTATCTTGGACTTGCTGAAGCTCACAGTGGCGGTTGGACTGCACTTTCATGAGATGAATAATGGAGGGGATGCCATGTATATGGCCCTGATCGCTGCTTTCTCAATCAGACCAGGGCTGCTCATCGGCTTTGGATTGAGGACGCTGTGGAGCCCCCGAGAACGCCTCGTGCTGACCCTGGGGGCCGCCATGGTGGAGATTGCTTTGGGTGGCATGATGGGAGGTCTGTGGAAGTACCTGAACGCAGTGTCCCTTTGCATCCTGACAATAAACGCTGTTGCCTCCAGAAAAGCATCAAATGTCATCCTGCCCTTGATGGCTCTGTTAACACCTGTGACAATGGCTGAGGTGAGACTTGCAACAATGCTCTTCTGCACTGTGGTCATCATCGGCGTTCTCCATCAGAACTCAAAGGACACTTCCATGCAGAAGACCATACCCCTGGTGGCCCTCACACTGACATCCTACCTGGGACTGACGCAGCCCTTCTTGGGCTTGTGTGCCTTCATGGCAACCCGAATATTCGGGCGAAGGAGCATCCCAGTGAATGAAGCGCTTGCAGCTGCTGGTCTCGTGGGAGTCTTGGCAGGGCTAGCTTTCCAGGAGATGGAAAATTTTCTAGGTCCAGTTGCAGTTGGAGGAATCCTGATGATGCTGGTCAGTGTGGCTGGGAGGGTAGATGGACTTGAACTCAGGAAGCTTGGGGAAGTTTCTTGGGAAGAAGAAGCTGAGATCAGTGGAAGTTCTGCCCGTTATGATGTAACTCTCAGTGAGCAAGGGGAATTTAAACTACTCTCTGAAGAGAAGGTGCCATGGGATCAGGTTGTGATGACTTCACTGGCTTTGGTCGGAGCTGCCATCCATCCATTTGCACTTTTATTGGTTTTCTCTGGCTGGTTGTTCCACGTCAAAGGAGCCAGAAGAAGTGGGGATGTCCTTTGGGACATTCCCACACCTAAAATCATTGAGGAGTGTGAATATCTAGAGGATGGAATCTACGGCATATTCCAGTCAACATTCCTAGGGGCCTCTCAACGGGGAGTGGGAGTGGCGCAGGGAGGGGTCTTCCATACGATGTGGCACGTCACGCGAGGGGCCTTTCTCGTTAGAAATGGTAAAAAGCTGGTTCCATCCTGGGCCTCAGTCAAGGAAGACCTTGTTGCTTATGGCGGCTCATGGAAGTTGGATGGTAGATGGGATGGAGAAGAGGAGGTTCAGTTGATAGCAGCTGCCCCCGGAAAAAACGTAGTGAATGTCCAAACAAAGCCAAGCCTATTCAAGGTTAAGAATGGAGGAGAAATTGGGGCGGTTGCCCTTGACTACCCAAGTGGCACTTCTGGTTCTCCCATCGTCAACAGGAATGGTGAGGTAATAGGGCTGTATGGCAATGGAATTCTTGTTGGTGACAACTCTTTTGTGTCTGCCATATCCCAAACTGAGGTGAAAGAGGAGGGGAAAGAGGAGCTACAGGAAATCCCGACAATGTTGAAGAAAGGGATGACAACCATTCTTGATTTCCATCCTGGAGCTGGGAAAACAAGACGTTTTCTTCCTCAGATCCTGGCTGAATGCGCACGAAGACGGTTGCGCACACTTGTGCTGGCTCCTACTAGAGTTGTCCTTTCTGAAATGAAGGAAGCCTTTCACGGTTTAGATGTCAAGTTTCACACACAGGCTTTCTCCGCTCATGGTAGCGGAAAAGAGGTCATTGACGCCATGTGTCATGCCACCCTGACATATAGAATGTTGGAACCAACCAGAGTGGTCAATTGGGAAGTGATCATCATGGACGAAGCACATTTTTTGGATCCGGCTAGCATAGCAGCCAGAGGCTGGGCGGCACATAGAGCCAGAGCAAATGAAAGTGCAACAATCTTGATGACTGCTACCCCTCCGGGAACCAGTGATGAATTTCCACATTCAAATGGGGAAATAGAGGATGTCCAAACGGACATTCCTAGTGAGCCTTGGAACACAGGTCATGACTGGATTTTGGCGGACAAAAGGCCCACGGCCTGGTTTCTTCCATCCATCAGGGCAGCAAATGTCATGGCAGCCTCTTTGCGCAAAGCTGGAAAGAGTGTGGTGGTGCTAAACAGGAAAACCTTTGAGAAAGAATACCCCACAATTAAACAGAAAAAACCTGATTTCATCTTGGCCACTGACATAGCTGAGATGGGAGCCAATCTCTGCGTGGAGAGAGTGTTGGATTGTAGGACGGCTTTCAAACCTGTGCTTGTGGATGAAGGGAGAAAGGTGGCAATAAAAGGGCCACTCCGGATTTCAGCTTCCTCCGCTGCCCAAAGGAGGGGGCGCATTGGAAGGAACCCTAACAGAGACGGGGATTCATACTACTACTCTGAGCCCACAAGTGAAGACAATGCGCATCATGTCTGCTGGCTTGAGGCCTCAATGCTCCTAGACAACATGGAGGTGAGAGGTGGGATGGTTGCTCCACTTTATGGCATAGAAGGAACAAAGACACCAGTTTCCCCAGGTGAAATGAGGCTAAGAGATGACCAGAGGAGAGTCTTCCGAGAGCTGGTGAGGAATTGTGACCTGCCTGTTTGGCTCTCATGGCAAGTGGCTAAGGCTGGATTGAAGACGAATGACCGAAAGTGGTGCTTTGAGGGCCCAGAAGAACATGAGATCTTGAATGACAGTGGTGAGACAGTAAAGTGCAGAGCCCCTGGAGGAGCCAAGAAGCCTCTGCGTCCACGGTGGTGCGATGAAAGGGTGTCGTCTGACCAGAGTGCGCTTGCCGACTTCATAAAGTTTGCTGAGGGCAGGAGAGGGGCTGCTGAGATGCTGGTCGTGCTGAGTGAACTCCCAGACTTCTTGGCCAAGAAAGGTGGAGAGGCGGTGGATACTATCAGCGTGCTCTTGCACTCTGAGGAAGGTTCCAGAGCTTACCGCAATGCATTGTCAATGATGCCTGAGGCAATGACAACAGTCATGCTGTTTGTTCTGGCCGGGCTGCTGACGTCTGGAATGGTTATCTTTTTCATGTCTCCCAAGGGTATCAGCAGAATGTCTATGGCAATGGGCACGATGGCTGGTTGTGGATACCTCATGTTTCTTGGAGGCGTCAAACCCACCCACATCTCTTACATCATGCTAATATTCTTTGTCTTGATGGTGGTTGTGGTTCCGGAGCCGGGGCAGCAGAGAACCATTCAGGACAATCAAGTGGCTTATCTTATTATTGGCATCCTGACGCTGATTTCTGTGGTGGCAGCCAATGAACTAGGCATGCTGGAAAAGACTAAGGAAGACCTCTTTGGAAAGAAGAATTTGATTCCATCTAGTGCCGCA---CCTTGGAGCTGGCCAGATTTTGACTTGAAACCAGGAGCTGCTTGGACTGTCTATGTTGGCATTGTCACAATGCTCTCCCCAATGCTGCACCACTGGATCAAGGTTGAGTATGGTAATCTGTCTTTGTCTGGAATTGCACAGTCAGCCTCAGTTTTGTCATTCATGGACAAGGGCATCCCGTTTATGAAGATGAACATCTCGGTCATAATTCTACTGGTCAGTGGCTGGAATTCAATAACGGTGATGCCCCTGCTTTGTGGCATTGGATGCGCCATGCTACACTGGACTCTCATCCTGCCCGGAATAAAAGCGCAGCAGTCAAAGCTGGCACAGAGGAGGGTGTTTCATGGTGTTGCTAAGAATCCGGTGGTTGATGGGAATCCAACAGTCGACATTGAGGAAGCCCCGGAAATGCCTGCCCTCTATGAGAAGAAGTTGGCATTGTATCTTCTGCTTGCCCTTAGCTTGGCCTCTGTTGCCATGTGTAGAACACCCTTCTCACTGGCTGAAGGCATTGTGCTGGCATCAGCAGCCCTGGGACCGCTCATCGAGGGAAATACCAGCCTCTTGTGGAATGGACCCATGGCTGTGTCCATGACAGGAGTCATGCGGGGGAACTACTATGCTTTTGTGGGTGTTATGTACAATCTCTGGAAGATGAAGACTGGACGCAGGGGGAGAGCGAATGGGAAGACCCTGGGTGAGGTCTGGAAAAGGGAGCTGAACCTGCTGGACAAACAGCAGTTTGAGCTGTATAAACGGACAGACATTGTGGAGGTGGACCGTGACACAGCTCGCCGACACCTGGCTGAAGGGAAAGTGGACACCGGAGTGGCCGTCTCGAGAGGGACCGCAAAATTGAGATGGTTCCATGAACGTGGCTATGTCAAGTTGGAAGGAAGAGTGACTGACCTGGGATGTGGGCGTGGTGGCTGGTGCTACTACGCTGCTGCACAGAGAGAAGTGAGTGGGGTCAGGGGATTCACCCTTGGAAAGGAAGGCCACGAAAAGCCCATGAATGTGCAGAGCCTGGGGTGGAACATCATCACCTTCAAGGACAAGACTGATGTCCATCGCCTTGAGCCGATAAAGTGTGATACCCTGCTGTGCGACATTGGAGAGTCGTCCCCATCATCAGTGACCGAAGGGGAAAGAACCATGAGAGTTCTTGACACTGTTGAGAAATGGTTGAGCTGTGGTGTTGAAAGCTTCTGTGTGAAGGTGTTGGCTCCATACNTGCCTGATGTGCTTGAAAAGTTANAGTTGCTCCAAAGGAGGTTTGGTGGAACGGTAATCAGGAATCCCCTCTCTAGAAATTCAACCCACGAGATGTATTATGTGTCGGGAGCCCGCANTAACATCACGTTCACTGTGAATCNAACATCCCGCCTCTTAATGAGGAGAATGAGGCGCCCGACAGGCAAGGTGACTCTTGAAGCCGATGTCATCCTCCCAATTGGAACACGCAGTGTGGAAACAGATAAAGGACCACTTGATAGGGCAGCCATTGAAGAGAGGGTTGAAAGAATAAAATCAGAATACACCGCCACTTGGTTCCATGATAGTGACAACCCTTACAGGACTTGGCATTATTGTGGTTCCTACGTCACAAGAACCTCAGGGAGTGCAGCAAGCATGATTAACGGGGTGATTAAGATCTTGACATACCCCTGGGACAGGATAGAGGAAGTCACGAGAATGGCAATGACAGACACAACTCCTTTTGGACAACAAAGAGTGTTCAAGGAAAAAGTTGACACCAGAGCAAAGGATCCACCAGCAGGGACCAGGAAAATCATGAAGGTTGTCAATAGGTGGCTATTCCGTCACTTGGCCAGAGAAAAGAACCCCAGGTTGTGCACAAAGGAGGAGTTTATAGCAAAAGTTCGCAGTCATGCAGCCATCGGAGCTTTCCTGGAAGAGCAAGAACAGTGGAAGACTGCCAATGAAGCTGTCCAAGATCCGAAGTTCTGGGAATTAGTGGATGAAGAACGACGGCTGCATCAGCAGGGCAGGTGCCGAACTTGTGTGTACAACATGATGGGGAAGAGAGAAAAGAAGCTGTCAGAGTTTGGAAAGGCGAAGGGAAGCCGTGCCATCTGGTACATGTGGCTGGGAGCCCGATATCTTGAGTTTGAAGCCCTGGGATTCCTGAATGAGGACCACTGGGCATCCAGGGAGAACTCAGGGGGAGGGGTTGAAGGTATCGGTCTACAATATCTAGGCTACGTGATCAGGGACCTGGCTGCACTAGAGGGTGGTGGATTCTATGCGGATGACACAGCTGGATGGGACACACGCATAACAGAGGCGGATCTGGATGATGAACAGGAAATCTTGAACTACATGAGCCCACACCATAGGAAGTTGGCGCTGGCTGTAATGGAAATGACATACAAAAACAAAGTGGTGAAAGTCCTGAGGCCAGCTCCAGGTGGGAAAGCTTACATGGATGTCATAAGCCGGCGGGACCAGAGAGGATCTGGGCAGGTGGTGACTTACGCCTTGAACACCATCACCAACCTGAAGGTTCAACTGATTAGGATGGCGGAGGCAGAGATGGTGATACACCACCAGCATGTCCAGGACTGTGACGACACGGCTTTGACCAAGCTTGAAGCATGGCTCGCTGAGCATGGCTGCGACAGGCTTAAGAGGATGGCAGTGAGTGGAGATGACTGTGTTGTCCGACCCATTGATGACAGGTTTGGCCTGGCTCTGTCCCATCTCAATGCCATGTCAAAGGTGCGAAAAGACATATCTGAATGGCAGCCATCAAAAGGATGGGATGACTGGGAGAGTGTGCCCTTTTGCTCTCACCACTTTCATGAACTGCAATTGAAGGATGGCAGGAGAATTGTAGTGCCTTGCCGGGATCAAGATGAGCTGGTTGGCAGGGGGAGAGTGTCTCCAGGGAATGGTTGGATGATCAAGGAGACAGCATGCCTTAGCAAGGCCTACGCCAACATGTGGTCACTGATGTACTTTCACAAGAGGGACATGAGGCTGCTTTCACTGGCTGTTTCTTCTGCTGTTCCCACATCTTGGGTTCCACAGGGACGCACCACGTGGTCTGTTCATGGGAAGGGAGAGTGGATGACCACAGAAGACATGCTTGAGGTGTGGAACAGAGTGTGGATAACCAACAATCCACACATGCAGGACAAAACGACGGTGAAGGAGTGGCGAGACATCCCTTACCTGACCAAGAGACAGGACAAGCTTTGTGGATCACTGATTGGGATGACCAACAGAGCCACTTGGGCATCTCACATCCACTTGGTAATACACCGCATCCGGACACTGATTGGGAAAGAGAGATACACTGACTACCTGACAGTCATGGATAGGTACTCTGTGGATGCTGATCTGCAGCCCGGTGAGCTCATTTGA
>SA1_MF170968_3925_BRES_2017
ATGTCTGGTCGTAAAGCTCAGGGAAAAACCCTGGGCGTCAATATGGTTCGACGAGGAGTCCGCTCCTTGTCAAGCAAAATAAAACAAAAAACAAAACAAATTGGAAGTAGACCTGGACCTTCAAGAGGCGTTCAAGGATTTGTTTTTTTCTTTTTGTTCAACGTTTTGACTGGAAAGAAGATTACTGCTCATCTGAAGAAACTATGGAGAATGCTGGACCCAAGACAGGGCTTAGTTGTCCTGAGGAAGGTTAAGAGGGTGGTGGCGAGTCTGATGAGAGGTTTGTCCTCGAGGAAACGCCGATCCCAAGATGTTTTGACTATACAATTTTTAATTCTGGGAATGCTGCTGATGGTTGGTGGAGTGACCCTGGTACGCAGAAACAGATGGTTACTTCTGAATGTTACATCTGAGGACCTTGGGAAAACCTTCTCCGTTGGCACAGGCAACTGCACAACCAACATTCTGGAGGCCAAATACTGGTGTCCAGATTCCATGGAATACAACTGCCCCAATCTCAGTCCAAGAGAAGAGCCTGATGACATAGACTGTTGGTGCTATGGAGTGGAAAATGTCAGAGTCGCTTATGGCAAGTGTGATTCAGCGGGTAGGTCAAGAAGGTCCAGAAGGGCCATTGACTTACCCACACATGAAAATCATGGCTTAAAGACCCGGCAAGAAAAGTGGATGACTGGAAGAATGGGCGAGAGACAGCTGCAGAAAATTGAAAGATGGCTGGTGAGGAACCCCTTCTTTGCGGCAACAGCCTTGGCCATTGCCTACCTGGTGGGGAGCAACATGACGCAACGAGTTGTCATTGCCCTGCTAGTCTTGGCTGTTGGCCCAGCCTATTCGGCTCACTGTATAGGAATAACCGACAGGGATTTCATTGAGGGGGTGCATGGGGGAACCTGGGTTTCAGCCACCTTGGAACAGGACAAGTGTGTCACTGTGATGGCCCCCGACAAGCCTTCACTAGACATATCACTAGAAACAGTTGCCATTGATGGACCTGCTGAGGCAAGGAAGGTGTGCTACAGTGCAGTCTTGACCAACGTGAAGATCAATGACAAGTGCCCCAGCACTGGTGAAGCCCACTTGGAAGAAGAAAATGAAGGAGACAATGCTTGCAAGCGAACTTACTCCGATAGAGGTTGGGGAAATGGTTGTGGCTTGTTTGGAAAAGGAAGCATTGTGGCATGTGCCAAGTTTACCTGTGCCAAATCCATGAGTCTATTTGAGGTTGATCAGACCAAAATTCAGTATGTCATTAGGGCACAGCTACATGTCGGAGCCAAGCAGGAGAACTGGAACACTGACATCAAAACTCTCAAGTTTGATGCCCTGTCGGGCTCTCAGGAAGCTGAGTTCACTGGATACGGGAGGGCCACACTGGAGTGCCAGGTGCAGACCGCAGTGGACTTCAGTAACAGTTACATTGCAGAGATGGAGAAAGAGAGCTGGATTGTGGATAAACAGTGGGCCCAAGACCTGACCCTACCTTGGCAGAGTGGAAGTGGCGGCGTGTGGAGAGAGATGCATCATCTCGTGGAATTTGAGCCTCCACATGCCGCAACTATCAAAGTGTTAGCCCTTGGAAACCAAGAAGGATCCTTGAAGACTGCTCTCACTGGTGCAATGCGAGTCACAAAAGACACAAACAACAGCAAGCTGTATAAGCTGCATGGGGGGCATGTCGCGTGTAGGGTGAAGTTGTCAGCTCTCACACTTAAGGGAACATCCTACAAGATGTGTACCGACAAAATGTCTTTTGTCAAGAACCCAACTGACACTGGACATGGCACTGCAGTGATGCAAGTGAAGGTGCCAAAAGGAGCACCCTGCAGGATTCCAGTAATGGTCGCCGATGATCTCACAGCGGCAGTCAACAAGGGCATCTTGGTCACAGTCAATCCAATAGCCTCCACCAATGATGATGAAGTGTTGATCGAGGTGAATCCTCCCTTTGGGGATAGTTACATCATAGTTGGGACAGGGGATTCACGCCTGACTTACCAGTGGCACAAGGAAGGCAGCTCAATAGGGAAGTTGTTTACTCAGACCATGAAGGGCGCAGAGCGTCTGGCCGTCATGGGAGATGCTGCCTGGGACTTTGGTTCTGCTGGAGGATTCTTCACATCAGTCGGAAAAGGCATACACACTGTGTTTGGCTCTGCCTTCCAAGGACTGTTTGGTGGCTTGAGCTGGATAACAAAGGTCATCATGGGGGTAGTCCTCATATGGGTTGGCATTAACACAAGGAATATGACAATGTCCATGAGCATGATCCTAGTTGGAGTCATCATGATGTTCCTGTCCCTAGGAGTTGGGGCGGACCAAGGATGTGCAATAAACTTTGGCAAGAGAGAACTCAAGTGTGGGGATGGCATCTTCGTCTTTAGAGATTCAGATGACTGGCTGAACAAGTATTCATACTATCCAGAGGACCCAGTAAAACTTGCTTCAATAGTGAAAGCTTCCTTTGAGGAAGGGAAGTGTGGCCTGAACTCAGTCGACTCCCTGGAACATGAGATGTGGAGAAGTAGGGCAGATGAGATCAATGCCATTCTTGAGGAAAATGAGGTAGACATCTCAGTGGTGGTCCAAGACTCAAAAAACATTTATCAGAGAGGGACACATCCGTTTTCCAGAATACGTGATGGCCTACAATACGGCTGGAAGACTTGGGGCAAAAACCTTGTGTTCTCCCCAGGAAGAAAGAATGGAAGCTTCATCATAGATGGGAAGTCCAGGAAAGAGTGTCCGTTCTCAAACAGAGTGTGGAATTCCTTCCAGATAGAAGAGTTTGGGACAGGAGTGTTCACCACCCGAGTGTACATGGATGCAGTCTTTGAGTACACTATGGATTGTGATGGATCCATCCTGGGTGCAGCAGTGAATGGAAAGAAGAGCGCGCATGGGTCCCCAACATTCTGGATGGGAAGCCATGAGGTGAATGGAACATGGATGATTCATACTCTAGAGACACTGGACTACAAGGAATGTGAATGGCCGCTGACACACACGATTGGAACATCAGTTGAAGAGAGTGACATGTTCATGCCGAGGTCAATTGGGGGTCCAGTTAGCTCCCACAACCACATTCCGGGATATAAGGTCCAGACAAACGGACCCTGGATGCAGGTGCCACTAGAGGTGAAAAGGGAAGCTTGCCCAGGAACCAGTGTGGTTGTTGACGGAGGCTGTGATGGGCGTGGGAAGTCGACCAGATCGACCACTGACAGCGGGAAGATCATTCCTGAATGGTGTTGCCGCTCATGCACAATGCCACCAGTGAGCTTCCACGGGAGTGATGGTTGCTGGTATCCTATGGAGATTAGACCAAAGAAGACACATGACAGCCACCTGGTCCGCTCATGGGTAACGGCTGGAGAGATCCATGCAATCCCCTTTGGGTTGGTGAGCATGATGATAGCCATGGAAGTGGTATTGAGGAAGAGACAGGGACCCAAGCAAATACTGGTTGGGGGCATGGTGCTTCTAGGAGCCATGCTAGTTGGACAGGTGACTATCTTGGACTTGCTGAAGCTCACAGTGGCGGTTGGACTGCACTTTCATGAGATGAATAATGGAGGGGATGCCATGTATATGGCCCTGATCGCTGCTTTCTCAATCAGACCAGGGCTGCTCATCGGCTTTGGATTGAGGACGCTGTGGAGCCCCCGAGAACKCCTCGTGCTGACCCTGGGGGCCGCCATGGTGGAGATTGCTTTGGGTGGCATGATGGGAGGTCTGTGGAAGTACCTGAACGCAGTGTCCCTTTGCATCCTGACAATAAACGCTGTTGCCTCCAGAAAAGCATCAAATGTCATCCTGCCCTTGATGGCTCTGTTAACACCTGTGACAATGGATGAGGTGAGACTTGCAACAATGCTCTTCTGCACTGTGGTCATCATCGGCGTTTTCCATCAGAACTCAAAGGACACTTCCATGCAGAAGACCATACCCCTGGTGGCCCTCACACTGACATCCTACCTGGGACTGACGCAGCCCTTCTTGGGCTTGTGTGCCTTCATGGCAACCCGAATATTCGGGCGAAGGAGCATCCCAGTGAATGAAGCGCTTGCAGCTGCTGGTCTCGTGGGAGTCTTGGCAGGGCTAGCTTTCCAGGAGATGGAAAATTTTCTAGGTCCAGTTGCAGTTGGAGGAATCCTGATGATGCTGGTCAGTGTGGCTGGGAGGGTAGATGGACTTGAACTCAGGAAGCTTGGGGAAGTTTCTTGGGAAGAAGAAGCTGAGATCAGTGGAAGTTCTGCCCGTTATGATGTAACTCTCAGTGAGCAAGGGGAATTTAAACTACTCTCTGAAGAGAAGGTGCCATGGGATCAGGTTGTGATGACTTCACTGGCTTTGGTCGGAGCTGCCATCCATCCATTTGCACTTTTATTGGTTCTTGCTGGCTGGTTGTTCCACGTCAAAGGAGCCAGAAGAAGTGGGGATGTCCTTTGGGACATTCCCACACCTAAAATCATTGAGGAGTGTGAATATCTAGAGGATGGAATCTACGGCATATTCCAGTCAACATTCCTAGGGGCCTCTCAACGGGGAGTGGGAGTGGCGCAGGGAGGGGTCTTCCATACGATGTGGCACGTCACGCGAGGGGCCTTTCTCGTTAGAAATGGTAAAAAGCTGGTTCCATCCTGGGCCTCAGTCAAGGAAGACCTTGTTGCTTATGGCGGCTCATGGAAGTTGGATGGTAGATGGGATGGAGAAGAGGAGGTTCAGTTGATAGCAGCTGCCCCCGGAAAAAACGTAGTGAATGTCCAAACAAAGCCAAGCCTATTCAAGGTTAAGAATGGAGGAGAAATTGGGGCGGTTGCCCTTGACTACCCAAGTGGCACTTCTGGTTCTCCCATCGTCAACAGGAATGGTGAGGTAATAGGGCTGTATGGCAATGGAATTCTTGTTGGTGACAACTCTTTTGTGTCTGCCATATCCCAAACTGAGGTGAAAGAGGAGGGGAAAGAGGAGCTACAGGAAATCCCGACAATGTTGAAGAAAGGGATGACAACCATTCTTGATTTCCATCCTGGAGCTGGGAAAACAAGACGTTTTCTTCCTCAGATCCTGGCTGAATGCGCACGAAGACGGTTGCGCACACTTGTGCTGGCTCCTACTAGAGTTGTCCTTTCTGAAATGAAGGAAGCCTTTCACGGTTTAGATGTTAAGTTTCACACACAGGCTTTCTCCGCTCACGGTAGCGGAAAAGAGGTCATTGACGCCATGTGTCATGCCACCCTGACATATAGAATGTTGGAACCAACCAGAGTGGTCAATTGGGAARTGATCATCATGGACGAAGCACATTTTTTGGATCCGGCTAGCATAGCAGCCAGAGGCTGGGCGGCACATAGAGCCAGAGCAAATGAAAGTGCAACAATCTTGATGACTGCTACCCCTCCGGGAACCAGTGATGAATTTCCACATTCAAATGGGGAAATAGAGGATGTCCAAACGGACATTCCTAGTGAGCCTTGGAACACAGGTCATGACTGGATTTTGGCGGACAAAAGGCCCACGGCCTGGTTTCTTCCATCCATCAGGGCAGCAAATGTCATGGCAGCCTCTTTGCGCAAAGCTGGAAAGAGTGTGGTGGTGCTAAACAGGAAAACCTTTGAGAAAGAATACCCCACAATTAAACAGAAAAAACCTGATTTCATCTTGGCCACTGACATAGCTGAGATGGGAGCCAATCTCTGCGTGGAGAGAGTGTTGGATTGTAGGACGGCTTTCAAACCTGTGCTTGTGGATGAAGGGASAAAGGTGGCAATAAAAGGGCCACTCCGGATTTCAGCTTCCTCCGCTGCCCAAAGGAGGGGGCGCATTGGAAGGAATCCTAACAGAGACGGGGATTCATACTACTACTCTGAGCCCACAAGTGAAGACAATGCGCATCATGTCTGCTGGCTTGAGGCCTCAATGCTCCTAGACAACATGGAGGTGAGAGGTGGGATGGTTGCTCCACTTTATGGCATAGAAGGAACAAAGACACCAGTTTCCCCAGGTGGAATGAGGCTAAGAGATGACCAGAGGAGAGTCTTCCGAGAGCTGGTGAGGAACTGTGACCTGCCTGTTTGGCTCTCATGGCAAGTGGCTAAGGCTGGATTGAAGACGAATGACCGAAAGTGGTGCTTTGAGGGCCCAGAAGAACATGAGATCTTGAATGACAGTGGTGAGACAGTAAAGTGCAGAGCCCCTGGAGGAGCCAAGAAGCCTCTGCGTCCACGGTGGTGCGATGAAAGGGTGTCGTCTGACCAGAGTGCGCTTGCCGACTTCATAAAGTTTGCTGAGGGCAGGAGAGGGGCTGCTGAGATGCTGGTCGTGCTGAGTGAACTCCCAGACTTCTTGGCCAAGAAAGGTGGAGAGGCGGTGGATACTATCAGCGTGCTCTTGCACTCTGAGGAAGGTTCCAGAGCTTACCGCAATGCATTGTCAATGATGCCTGAGGCAATGACMACAGTCATGCTGTTTGTTCTGGCCGGGCTGCTGACGTCTGGAATGGTTATCTTTTTCATGTCTCCCAAGGGTATCAGCAGAATGTCTATGGCAATGGGCACGATGGCTGGTTGTGGATACCTCATGTTTCTTGGAGGCGTCAAACCCACCCACATCTCTTACATCATGCTAATATTCTTTGTCTTGATGGTGGTTGTGGTTCCGGAGCCGGGGCAGCAGAGAACCATTCAGGACAATCAAGTGGCTTATCTTATTATTGGCATCCTGACGCTGATTTCTGTGGTGGCAGCCAATGAACTAGGCATGCTGGAAAAGACTAAGGAAGACCTCTTTGGAAAAAAGAATTTGATTCCATCTAGTGCCGCA---CCTTGGAGCTGGCCAGATTTTGACTTGAAACCAGGAGCTGCTTGGACTGTCTATGTTGGCATTGTCACAATGCTCTCCCCAATGCTGCACCACTGGATCAAGGTTGAGTATGGTAATCTGTCTTTGTCTGGAATTGCACAGTCAGCCTCAGTTTTGTCATTCATGGACAAGGGCATCCCGTTTATGAAGATGAACATCTCGGTCATAATTCTACTGGTCAGTGGCTGGAATTCAATAACGGTGATGCCCCTGCTTTGTGGCATTGGATGCGCCATGCTACACTGGACTCTCATCCTGCCCGGAATAAAAGCGCAGCAGTCAAAGCTGGCACAGAGGAGGGTGTTTCATGGTGTTGCTAAGAATCCGGTGGTTGATGGGAATCCAACAGTCGACATTGAGGAAGCCCCGGAAATGCCTGCCCTCTATGAGAAGAAGTTGGCATTGTATCTTCTGCTTGCCCTTAGCTTGGCCTCTGTTGCCATGTGTAGAACACCCTTCTCACTGGCTGAAGGCATTGTGCTGGCATCAGCAGCCCTGGGACCGCTCATCGAGGGAAATACCAGCCTCTTGTGGAATGGACCCATGGCTGTGTCCATGACAGGAGTCATGCGGGGGAACTACTATGCTTTTGTGGGTGTTATGTACAATCTCTGGAAGATGAAGACTGGACGCAGGGGGAGAGCGAATGGGAAGACCCTGGGTGAGGTCTGGAAAAGGGAGCTGAACCTGCTGGACAAACAGCAGTTTGAGCTGTATAAACGGACAGACATTGTGGAGGTGGACCGTGACACAGCTCGCCGACACCTGGCTGAAGGGAAAGTGGACACCGGAGTGGCCGTCTCGAGAGGGACCGCAAAATTGAGATGGTTCCATGAACGTGGCTATGTCAAGTTGGAAGGAAGAGTGACTGACCTGGGATGTGGGCGTGGTGGCTGGTGCTACTACGCTGCTGCACAGAGAGAAGTGAGTGGGGTCAGGGGATTCACCCTTGGAAAGGAAGGCCACGAAAAGCCCATGAATGTGCAGAGCCTGGGGTGGAACATCATCACCTTCAAGGACAAGACTGATGTCCATCGCCTTGAGCCGATAAAGTGTGATACCCTGCTGTGCGACATTGGAGAGTCGTCCCCATCATCAGTGACCGAAGGGGAAAGAACCATGAGAGTTCTTGACACTGTTGAGAAATGGTTGAGCTGTGGTGTTGAAAGCTTCTGNGTGAAGGTGTTGGCTCCATACATGCCTGATGTGCTTGAAAAGTTAGAGTTGCTCCAAAGGAGGTTTGGTGGAACGGTAATCAGGAATCCCCTCTCTAGAAATTCAACCCACGAGATGTATTATGTGTCGGGAGCCCGCAGTAACATCACGTTCACTGTGAATCAAACATCCCGCCTCTTAATGAGGAGAATGAGGCGCCCGACAGGCAAGGTGACTCTTGAAGCCGATGTCATCCTCCCAATTGGAACACGCAGTGTGGAAACAGATAAAGGACCACTTGATAGGGCAGCCATTGAAGAGAGGGTTGAAAGAATAAAATCAGAATACACCGCCACTTGGTTCCATGATAGTGACAACCCTTACAGGACTTGGCATTATTGTGGTTCCTACGTCACAAGAACCTCAGGGAGTGCAGCAAGCATGATTAACGGGGTGATCAAGATCTTGACATACCCCTGGGACAGGATAGAGGAAGTCACGAGAATGGCAATGACAGACACAACTCCTTTTGGACAACAAAGAGTGTTCAAGGAAAAAGTTGACACCAGAGCAAAGGATCCACCAGCAGGGACCAGGAAAATCATGAAGGTTGTCAATAGGTGGCTATTCCGTCACTTGGCCAGAGAAAAGAACCCCAGGTTGTGCACAAAGGAGGAGTTTATAGCAAAAGTTCGCAGTCATGCAGCCATCGGAGCTTTCCTGGAAGAGCAAGAACAGTGGAAGACTGCCAATGAAGCTGTCCAAGATCCGAAGTTCTGGGAATTAGTGGATGAAGAACGACGGCTGCATCAGCAGGGCAGGTGCCGAACTTGTGTGTACAACATGATGGGGAAGAGAGAAAAGAAGCTGTCAGAGTTTGGAAAGGCGAAGGGAAGCCGTGCCATCTGGTACATGTGGCTGGGAGCCCGATATCTTGAGTTTGAAGCCCTGGGATTCCTGAATGAGGACCACTGGGCATCCAGGGAGAACTCAGGGGGAGGGGTTGAAGGTATCGGTCTACAATATCTAGGCTACGTGATCAGGGACCTGGCTGCACTAGAGGGTGGTGGATTCTATGCGGATGACACAGCTGGATGGGACACACGCATAACAGAGGCGGATCTGGATGATGAACAGGAAATCTTGAACTACATGAGCCCACACCATAGGAAGTTGGCGCTGSCTGTAATGGAAATGACATACAAAAACAAAGTGGTGAAAGTCCTGAGGCCAGCTCCAGGTGGGAAAGCTTACATGGATGTCATAAGCCGGCGGGACCAGAGAGGATCTGGGCAGGTGGTGACTTACGTNTTGAACACCATCACCAACCTGAAGGTTCAACTGATTAGGATGGCGGAGGCAGAGATGGTGATACACCACCAGCANGTCCAGGACTGTGACGACACGGCTTTGACCAAGCTTGAAGCATGGCTCGCTGAGCATGGCTGCGACAGGCTTAAGAGGATGGCAGTGAGTGGAGATGACTGTGTTGTCCGACCCATTGATGACAGGTTTGGCCTGGCTCTGTCCCATCTCAATGCCATGTCAAAGGTGCGAAAAGACATATCTGAATGGCAGCCATCAAAAGAATGGGATGACTGGGAGAGTGTGCCCTTTTGCTCTCACCACTTTCATGAACTGCAATTGAAGGATGGCAGGAGAATTGTAGTGCCTTGCCGGGATCAAGATGAGCTGGTTGGCAGGGGGAGAGTGTCTCCAGGGAATGGTTGGATGATCAAGGAGACAGCATGCCTTAGCAAGGCCTACGCCAACATGTGGTCACTGATGTACTTTCACAAGAGGGACATGAGGCTGCTTTCACTGGCTGTTTCTTCTGCTGTTCCCACATCTTGGGTTCCACAGGGACGCACCACGTGGTCTGTTCATGGGAAGGGAGAGTGGATGACCACAGAAGACATGCTTGAGGTGTGGAACAGAGTGTGGATAACCAACAATCCACACATGCAGGACAAAACGACGGTGAAGGAGTGGCGAGACATCCCTTACCTGACCAAGAGACAGGACAAGCTTTGTGGATCACTGATTGGGATGACCAACAGAGCCACTTGGGCATCTCACATCCACTTGGTAATACACCGCATCCGGACACTGATTGGGAAAGAGAGATACACTGACTACCTGACAGTCATGGATAGGTACTCTGTGGATGCTGATCTGCAGCCCGGTGAGCTCATTTGA
>SA1_MF538786_RJ104_BRRJ_2017
ATGTCTGGTCGTAAAGCTCAGGGAAAAACCCTGGGCGTCAATATGGTTCGACGAGGAGTCCGCTCCTTGTCAAGCAAAATAAAACAAAAAACAAAACAAATTGGAAGTAGACCTGGACCTTCAAGAGGCGTTCAAGGATTTGTTTTTTTCTTTTTGTTCAACGTTTTGACTGGAAAGAAGATTACTGCTCATCTGAAGAAACTATGGAGAATGCTGGACCCAAGACAGGGCTTAGTTGTCCTGAGGAAGGTTAAGAGGGTGGTGGCGAGTCTGATGAGAGGTTTGTCCTCGAGGAAACGCCGATCCCAAGATGTTTTGACTATACAATTTTTAATTCTGGGAATGCTGCTGATGGTTGGTGGAGTGACCCTGGTACGCAGAAACAGATGGTTACTTCTGAATGTTACATCTGAGGACCTTGGGAAAACCTTCTCCGTTGGCACAGGCAACTGCACAACCAACATTCTGGAGGCCAAATACTGGTGTCCAGATTCCATGGAATACAACTGCCCCAATCTCAGTCCAAGAGAAGAGCCTGATGACATAGACTGTTGGTGCTATGGAGTGGAAAATGTCAGAGTCGCTTATGGCAAGTGTGATTCAGCGGGTAGGTCAAGAAGGTCCAGAAGGGCCATTGACTTACCCACACATGAAAATCATGGCTTAAAGACCCGGCAAGAAAAGTGGATGACTGGAAGAATGGGCGAGAGACAGCTGCAGAAAATTGAAAGATGGCTGGTGAGGAACCCCTTCTTTGCGGCAACAGCCTTGGCCATTGCCTACCTGGTGGGGAGCAACATGACGCAACGAGTTGTCATTGCCCTGCTAGTCTTGGCTGTTGGCCCAGCCTATTCGGCTCACTGTATAGGAATAACCGACAGGGATTTCATTGAGGGGGTGCATGGGGGAACCTGGGTTTCAGCCACCTTGGAACAGGACAAGTGTGTCACTGTGATGGCCCCCGACAAGCCTTCACTAGACATATCACTAGAAACAGTTGCCATTGATGGACCTGCTGAGGCAAGGAAGGTGTGCTACAGTGCAGTCTTGACCAACGTGAAGATCAATGACAAGTGCCCCAGCACTGGTGAAGCCCACTTGGAAGAAGAAAATGAAGGAGACAATGCTTGCAAGCGAACTTACTCCGATAGAGGTTGGGGAAATGGTTGTGGCTTGTTTGGAAAAGGAAGCATTGTGGCATGTGCCAAGTTTACCTGTGCCAAATCCATGAGTCTATTTGAGGTTGATCAGACCAAAATTCAGTATGTCATTAGGGCACAGCTACATGTCGGAGCCAAGCAGGAGAACTGGAACACTGACATCAAAACTCTCAAGTTTGATGCCCTGTCGGGCTCTCAGGAAGCTGAGTTCACTGGATACGGGAGGGCCACACTGGAGTGCCAGGTGCAGACCGCAGTGGACTTCAGTAACAGTTACATTGCAGAGATGGAGAAAGAGAGCTGGATTGTGGATAAACAGTGGGCCCAAGACCTGACCCTACCTTGGCAGAGTGGAAGTGGCGGCGTGTGGAGAGAGATGCATCATCTCGTGGAATTTGAGCCTCCACATGCCGCAACTATCAAAGTGTTAGCCCTTGGAAACCAAGAAGGATCCTTGAAGACTGCTCTCACTGGTGCAATGCGAGTCACAAAAGACACAAACAACAGCAAGCTGTATAAGCTGCATGGGGGGCATGTCGCGTGTAGGGTGAAGTTGTCAGCTCTCACACTTAAGGGAACATCCTACAAGATGTGTACCGACAAAATGTCTTTTGTCAAGAACCCAACTGACACTGGACATGGCACTGCAGTGATGCAAGTGAAGGTGCCAAAAGGAGCACCCTGCAGGATTCCAGTAATGGTCGCCGATGATCTCACAGCGGCAGTCAACAAGGGCATCTTGGTCACAGTCAATCCAATAGCCTCCACCAATGATGATGAAGTGTTGATCGAGGTGAATCCTCCCTTTGGGGATAGTTACATCATAGTTGGGACAGGGGATTCACGCCTGACTTACCAGTGGCACAAGGAAGGCAGCTCAATAGGGAAGTTGTTTACTCAGACCATGAAGGGCGCAGAGCGTCTGGCCGTCATGGGAGATGCTGCCTGGGACTTTGGTTCTGCTGGAGGATTCTTCACATCAGTCGGAAAAGGCATACACACTGTGTTTGGCTCTGCCTTCCAAGGACTGTTTGGTGGCTTGAGCTGGATAACAAAGGTCATCATGGGGGTAGTCCTCATATGGGTTGGCATTAACACAAGGAATATGACAATGTCCATGAGCATGATCCTAGTTGGAGTCATCATGATGTTCCTGTCCCTAGGAGTTGGGGCGGACCAAGGATGTGCAATAAACTTTGGCAAGAGAGAACTCAAGTGTGGGGATGGCATCTTCGTCTTTAGAGATTCAGATGACTGGCTGAACAAGTATTCATACTATCCAGAGGACCCAGTAAAACTTGCTTCAATAGTGAAAGCTTCCTTTGAGGAAGGGAAGTGTGGCCTGAACTCAGTCGACTCCCTGGAACATGAGATGTGGAGAAGCAGGGCAGATGAGATCAATGCCATTCTTGAGGAAAATGAGGTAGACATCTCAGTGGTGGTCCAAGACTCAAAAAACATTTATCAGAGAGGGACACATCCGTTTTCCAGAATACGTGATGGCCTACAATACGGCTGGAAGACTTGGGGCAAAAACCTTGTGTTCTCCCCAGGAAGAAAGAATGGAAGCTTCATCATAGATGGGAAGTCCAGGAAAGAGTGTCCGTTCTCAAACAGAGTGTGGAATTCCTTCCAGATAGAAGAGTTTGGGACAGGAGTGTTCACCACCCGAGTGTACATGGATGCAGTCTTTGAGTACACTATGGATTGTGATGGATCCATCCTGGGTGCAGCAGTGAATGGAAAGAAGAGCGCGCATGGGTCCCCAACATTCTGGATGGGAAGCCATGAGGTGAATGGAACATGGATGATTCATACTCTAGAGACACTGGACTACAAGGAATGTGAATGGCCGCTGACACACACGATTGGAACATCAGTTGAAGAGAGTGACATGTTCATGCCGAGGTCAATTGGGGGTCCAGTTAGCTCCCACAACCACATTCCGGGATATAAGGTCCAGACAAACGGACCCTGGATGCAGGTGCCACTAGAGGTGAAAAGGGAAGCTTGCCCAGGAACCAGTGTGGTTGTTGACGGAGGCTGTGATGGGCGTGGGAAGTCGACCAGATCGACCACTGACAGCGGGAAGATCATTCCTGAATGGTGTTGCCGCTCATGCACAATGCCACCAGTGAGCTTCCACGGGAGTGATGGTTGCTGGTATCCTATGGAGATTAGACCAAAGAAGACACATGACAGCCACCTGGTCCGCTCATGGGTAACGGCTGGAGAGATCCATGCAATCCCCTTTGGGTTGGTGAGCATGATGATAGCCATGGAAGTGGTATTGAGGAAGAGACAGGGACCCAAGCAAATACTGGTTGGGGGCATGGTGCTTCTAGGAGCCATGCTAGTTGGACAGGTGACTATCTTGGACTTGCTGAAGCTCACAGTGGCGGTTGGACTGCACTTTCATGAGATGAATAATGGAGGGGATGCCATGTATATGGCCCTGATCGCTGCTTTCTCAATCAGACCAGGGCTGCTCATCGGCTTTGGATTGAGGACGCTGTGGAGCCCCCGAGAACGCCTCGTGCTGACCCTGGGGGCCGCCATGGTGGAGATTGCTTTGGGTGGCATGATGGGAGGTCTGTGGAAGTACCTGAACGCAGTGTCCCTTTGCATCCTGACAATAAACGCTGTTGCCTCCAGAAAAGCATCAAATGTCATCCTGCCCTTGATGGCTCTGTTAACACCTGTGACAATGGCTGAGGTGAGACTTGCAACAATGCTCTTCTGCACTGTGGTCATCATCGGCGTTCTCCATCAGAACTCAAAGGACACTTCCATGCAGAAGACCATACCCCTGGTGGCCCTCACACTGACATCCTACCTGGGACTGACGCAGCCCTTCTTGGGCTTGTGTGCCTTCATGGCAACCCGAATATTCGGGCGAAGGAGCATCCCAGTGAATGAAGCGCTTGCAGCTGCTGGTCTCGTGGGAGTCTTGGCAGGGCTAGCTTTCCAGGAGATGGAAAATTTTCTAGGTCCAGTTGCAGTTGGAGGAATCCTGATGATGCTGGTCAGTGTGGCTGGGAGGGTAGATGGACTTGAACTCAGGAAGCTTGGGGAAGTTTCTTGGGAAGAAGAAGCTGAGATCAGTGGAAGTTCTGCCCGTTATGATGTAACTCTCAGTGAGCAAGGGGAATTTAAACTACTCTCTGAAGAGAAGGTGCCATGGGATCAGGTTGTGATGACTTCACTGGCTTTGGTCGGAGCTGCCATCCATCCATTTGCACTTTTATTGGTTCTTGCTGGCTGGTTGTTCCACGTCAAAGGAGCCAGAAGAAGTGGGGATGTCCTTTGGGACATTCCCACACCTAAAATCATTGAGGAGTGTGAATATCTAGAGGATGGAATCTACGGCATATTCCAGTCAACATTCCTAGGGGCCTCTCAACGGGGAGTGGGAGTGGCGCAGGGAGGGGTCTTCCATACGATGTGGCACGTCACGCGAGGGGCCTTTCTCGTTAGAAATGGTAAAAAGCTGGTTCCATCCTGGGCCTCAGTCAAGGAAGACCTTGTTGCTTATGGCGGCTCATGGAAGTTGGATGGTAGATGGGATGGAGAAGAGGAGGTTCAGTTGATAGCAGCTGCCCCCGGAAAAAACGTAGTGAATGTCCAAACAAAGCCAAGCCTATTCAAGGTTAAGAATGGAGGAGAAATTGGGGCGGTTGCCCTTGACTACCCAAGTGGCACTTCTGGTTCTCCCATCGTCAACAGGAATGGTGAGGTAATAGGGCTGTATGGCAATGGAATTCTTGTTGGTGACAACTCTTTTGTGTCTGCCATATCCCAAACTGAGGTGAAAGAGGAGGGGAAAGAGGAGCTACAGGAAATCCCGACAATGTTGAAGAAAGGGATGACAACCATTCTTGATTTCCATCCTGGAGCTGGGAAAACAAGACGTTTTCTTCCTCAGATCCTGGCTGAATGCGCACGAAGACGGCTGCGCACACTTGTGCTGGCTCCTACTAGAGTTGTCCTTTCTGAAATGAAGGAAGCCTTTCACGGTTTAGATGTCAAGTTTCACACACAGGCTTTCTCCGCTCATGGTAGCGGAAAAGAGGTCATTGACGCCATGTGTCATGCCACCCTGACATATAGAATGTTGGAACCAACCAGAGTGGTCAATTGGGAAGTGATCATCATGGACGAAGCACATTTTTTGGATCCGGCTAGCATAGCAGCCAGAGGCTGGGCGGCACATAGAGCCAGAGCAAATGAAAGTGCAACAATCTTGATGACTGCTACCCCTCCGGGAACCAGTGATGAATTTCCACATTCAAATGGGGAAATAGAGGATGTCCAAACGGACATTCCTAGTGAGCCTTGGAACACAGGTCATGACTGGATTTTGGCGGACAAAAGGCCCACGGCCTGGTTTCTTCCATCCATCAGGGCAGCAAATGTCATGGCAGCCTCTTTGCGCAAAGCTGGAAAGAGTGTGGTGGTGCTAAACAGGAAAACCTTTGAGAAAGAATACCCCACAATTAAACAGAAAAAACCTGATTTCATCTTGGCCACTGACATAGCTGAGATGGGAGCCAATCTCTGCGTGGAGAGAGTGTTGGATTGTAGGACGGCTTTCAAACCTGTGCTTGTGGATGAAGGGAGAAAGGTGGCAATAAAAGGGCCACTCCGGATTTCAGCTTCCTCCGCTGCCCAAAGGAGGGGGCGCATTGGAAGGAACCCTAACAGAGACGGGGATTCATACTACTACTCTGAGCCCACAAGTGAAGACAATGCGCATCATGTCTGCTGGCTTGAGGCCTCAATGCTCCTAGACAACATGGAGGTGAGAGGTGGGATGGTTGCTCCACTTTATGGCATAGAAGGAACAAAGACACCAGTTTCCCCAGGTGAAATGAGGCTAAGAGATGACCAGAGGAGAGTCTTCCGAGAGCTGGTGAGGAATTGTGACCTGCCTGTTTGGCTCTCATGGCAAGTGGCTAAGGCTGGATTGAAGACGAATGACCGAAAGTGGTGCTTTGAGGGCCCAGAAGAACATGAGATCTTGAATGACAGTGGTGAGACAGTAAAGTGCAGAGCCCCTGGAGGAGCCAAGAAGCCTCTGCGTCCACGGTGGTGCGATGAAAGGGTGTCGTCTGACCAGAGTGCGCTTGCCGACTTCATAAAGTTTGCTGAGGGCAGGAGAGGGGCTGCTGAGATGCTGGTCGTGCTGAGTGAACTCCCAGACTTCTTGGCCAAGAAAGGTGGAGAGGCGGTGGATACTATCAGCGTGCTCTTGCACTCTGAGGAAGGTTCCAGAGCTTACCGCAATGCATTGTCAATGATGCCTGAGGCAATGACAACAGTCATGCTGTTTGTTCTGGCCGGGCTGCTGACGTCTGGAATGGTTATCTTTTTCATGTCTCCCAAGGGTATCAGCAGAATGTCTATGGCAATGGGCACGATGGCTGGTTGTGGATACCTCATGTTTCTTGGAGGCGTCAAACCCACCCACATCTCTTACATCATGCTAATATTCTTTGTCTTGATGGTGGTTGTGGTTCCGGAGCCGGGGCAGCAGAGAACCATTCAGGACAATCAAGTGGCTTATCTTATTATTGGCATCCTGACGCTGATTTCTGTGGTGGCAGCCAATGAACTAGGCATGCTGGAAAAGACTAAGGAAGACCTCTTTGGAAAGAAGAATTTGATTCCATCTAGTGCCGCA---CCTTGGAGCTGGCCAGATTTTGACTTGAAACCAGGAGCTGCTTGGACTGTCTATGTTGGCATTGTCACAATGCTCTCCCCAATGCTGCACCACTGGATCAAGGTTGAGTATGGTAATCTGTCTTTGTCTGGAATTGCACAGTCAGCCTCAGTTTTGTCATTCATGGACAAGGGCATCCCGTTTATGAAGATGAACATCTCGGTCATAATTCTACTGGTCAGTGGCTGGAATTCAATAACGGTGATGCCCCTGCTTTGTGGCATTGGATGCGCCATGCTACACTGGACTCTCATCCTGCCCGGAATAAAAGCGCAGCAGTCAAAGCTGGCACAGAGGAGGGTGTTTCATGGTGTTGCTAAGAATCCGGTGGTTGATGGGAATCCAACAGTCGACATTGAGGAAGCCCCGGAAATGCCTGCCCTCTATGAGAAGAAGTTGGCATTGTATCTTCTGCTTGCCCTTAGCTTGGCCTCTGTTGCCATGTGTAGAACACCCTTCTCACTGGCTGAAGGCATTGTGCTGGCATCAGCAGCCCTGGGACCGCTCATCGAGGGAAATACCAGCCTCTTGTGGAATGGACCCATGGCTGTGTCCATGACAGGAGTCATGCGGGGGAACTACTATGCTTTTGTGGGTGTTATGTACAATCTCTGGAAGATGAAGACTGGACGCAGGGGGAGAGCGAATGGGAAGACCCTGGGTGAGGTCTGGAAAAGGGAGCTGAACCTGCTGGACAAACAGCAGTTTGAGCTGTATAAACGGACAGACATTGTGGAGGTGGACCGTGACACAGCTCGCCGACACCTGGCTGAAGGGAAAGTGGACACCGGAGTGGCCGTCTCGAGAGGGACCGCAAAATTGAGATGGTTCCATGAACGTGGCTATGTCAAGTTGGAAGGAAGAGTGACTGACCTGGGATGTGGGCGTGGTGGCTGGTGCTACTACGCTGCTGCACAGAGAGAAGTGAGTGGGGTCAGGGGATTCACCCTTGGAAAGGAAGGCCACGAAAAGCCCATGAATGTGCAGAGCCTGGGGTGGAACATCATCACCTTCAAGGACAAGACTGATGTCCATCGCCTTGAGCCGATAAAGTGTGATACCCTGCTGTGCGACATTGGAGAGTCGTCCCCATCATCAGTGACCGAAGGGGAAAGAACCATGAGAGTTCTTGACACTGTTGAGAAATGGTTGAGCTGTGGTGTTGAAAGCTTCTGTGTGAAGGTGTTGGCTCCATACATGCCTGATGTGCTTGAAAAGTTAGAGTTGCTCCAAAGGAGGTTTGGTGGAACGGTAATCAGGAATCCCCTCTCTAGAAATTCAACCCACGAGATGTATTATGTGTCGGGAGCCCGCAGTAACATCACGTTCACTGTGAATCAAACATCCCGCCTCTTAATGAGGAGAATGAGGCGCCCGACAGGCAAGGTGACTCTTGAAGCCGATGTCATCCTCCCAATTGGAACACGCAGTGTGGAAACAGATAAAGGACCACTTGATAGGGCAGCCATTGAAGAGAGGGTTGAAAGAATAAAATCAGAATACACCGCCACTTGGTTCCATGATAGTGACAACCCTTACAGGACTTGGCATTATTGTGGTTCCTACGTCACAAGAACCTCAGGGAGTGCAGCAAGCATGATTAACGGGGTGATTAAGATCTTGACATACCCCTGGGACAGGATAGAGGAAGTCACGAGAATGGCAATGACAGACACAACTCCTTTTGGACAACAAAGAGTGTTCAAGGAAAAAGTTGACACCAGAGCAAAGGATCCACCAGCAGGGACCAGGAAAATCATGAAGGTTGTCAATAGGTGGCTATTCCGTCACTTGGCCAGAGAAAAGAACCCCAGGTTGTGCACAAAGGAGGAGTTTATAGCAAAAGTTCGCAGTCATGCAGCCATCGGAGCTTTCCTGGAAGAGCAAGAACAGTGGAAGACTGCCAATGAAGCTGTCCAAGATCCGAAGTTCTGGGAATTAGTGGATGAAGAACGACGGCTGCATCAGCAGGGCAGGTGCCGAACTTGTGTGTACAACATGATGGGGAAGAGAGAAAAGAAGCTGTCAGAGTTTGGAAAGGCGAAGGGAAGCCGTGCCATCTGGTACATGTGGCTGGGAGCCCGATATCTTGAGTTTGAAGCCCTGGGATTCCTGAATGAGGACCACTGGGCATCCAGGGAGAACTCAGGGGGAGGGGTTGAAGGTATCGGTCTACAATATCTAGGCTACGTGATCAGGGACCTGGCTGCACTAGAGGGTGGTGGATTCTATGCGGATGACACAGCTGGATGGGACACACGCATAACAGAGGCGGATCTGGATGATGAACAGGAAATCTTGAACTACATGAGCCCACACCATAGGAAGTTGGCGCTGGCTGTAATGGAAATGACATACAAAAACAAAGTGGTGAAAGTCCTGAGGCCAGCTCCAGGTGGGAAAGCTTACATGGATGTCATAAGCCGGCGGGACCAGAGAGGATCTGGGCAGGTGGTGACTTACGCCTTGAACACCATCACCAACCTGAAGGTTCAACTGATTAGGATGGCGGAGGCAGAGATGGTGATACACCACCAGCATGTCCAGGACTGTGACGACACGGCTTTGACCAAGCTTGAAGCATGGCTCGCTGAGCATGGCTGCGACAGGCTTAAGAGGATGGCAGTGAGTGGAGATGACTGTGTTGTCCGACCCATTGATGACAGGTTTGGCCTGGCTCTGTCCCATCTCAATGCCATGTCAAAGGTGCGAAAAGACATATCTGAATGGCAGCCATCAAAAGGATGGGATGACTGGGAGAGTGTGCCCTTTTGCTCTCACCACTTTCATGAACTGCAATTGAAGGATGGCAGGAGAATTGTAGTGCCTTGCCGGGATCAAGATGAGCTGGTTGGCAGGGGGAGAGTGTCTCCAGGGAATGGTTGGATGATCAAGGAGACAGCATGCCTTAGCAAGGCCTACGCCAACATGTGGTCACTGATGTACTTTCACAAGAGGGACATGAGGCTGCTTTCACTGGCTGTTTCTTCTGCTGTTCCCACATCTTGGGTTCCACAGGGACGCACCACGTGGTCTGTTCATGGGAAGGGAGAGTGGATGACCACAGAAGACATGCTTGAGGTGTGGAACAGAGTGTGGATAACCAACAATCCACACATGCAGGACAAAACGACGGTGAAGGAGTGGCGAGACATCCCTTACCTGACCAAGAGACAGGACAAGCTTTGTGGATCACTGATTGGGATGACCAACAGAGCCACTTGGGCATCTCACATCCACTTGGTAATACACCGCATCCGGACACTGATTGGGAAAGAGAGATACACTGACTACCTGACAGTCATGGATAGGTACTCTGTGGATGCTGATCTGCAGCCCGGTGAGCTCATT---
>SA1_MF538785_RJ97_BRRJ_2017
ATGTCTGGTCGTAAAGCTCAGGGAAAAACCCTGGGCGTCAATATGGTTCGACGAGGAGTCCGCTCCTTGTCAAGCAAAATAAAACAAAAAACAAAACAAATTGGAAGTAGACCTGGACCTTCAAGAGGCGTTCAAGGATTTGTTTTTTTCTTTTTGTTCAACGTTTTGACTGGAAAGAAGATTACTGCTCATCTGAAGAAACTATGGAGAATGCTGGACCCAAGACAGGGCTTAGTTGTCCTGAGGAAGGTTAAGAGGGTGGTGGCGAGTCTGATGAGAGGTTTGTCCTCGAGGAAACGCCGATCCCAAGATGTTTTGACTATACAATTTTTAATTCTGGGAATGCTGCTGATGGTTGGTGGAGTGACCCTGGTACGCAGAAACAGATGGTTACTTCTGAATGTTACATCTGAGGACCTTGGGAAAACCTTCTCCGTTGGCACAGGCAACTGCACAACCAACATTCTGGAGGCCAAATACTGGTGTCCAGATTCCATGGAATACAACTGCCCCAATCTCAGTCCAAGAGAAGAGCCTGATGACATAGACTGTTGGTGCTATGGAGTGGAAAATGTCAGAGTCGCTTATGGCAAGTGTGATTCAGCGGGTAGGTCAAGAAGGTCCAGAAGGGCCATTGACTTACCCACACATGAAAATCATGGCTTAAAGACCCGGCAAGAAAAGTGGATGACTGGAAGAATGGGCGAGAGACAGCTGCAGAAAATTGAAAGATGGCTGGTGAGGAACCCCTTCTTTGCGGCAACAGCCTTGGCCATTGCCTACCTGGTGGGGAGCAACATGACGCAACGAGTTGTCATTGCCCTGCTAGTCTTGGCTGTTGGCCCAGCCTATTCGGCTCACTGTATAGGAATAACCGACAGGGATTTCATTGAGGGGGTGCATGGGGGAACCTGGGTTTCAGCCACCTTGGAACAGGACAAGTGTGTCACTGTGATGGCCCCCGACAAGCCTTCACTAGACATATCACTAGAAACAGTTGCCATTGATGGACCTGCTGAGGCAAGGAAGGTGTGCTACAGTGCAGTCTTGACCAACGTGAAGATCAATGACAAGTGCCCCAGCACTGGTGAAGCCCACTTGGAAGAAGAAAATGAAGGAGACAATGCTTGCAAGCGAACTTACTCCGATAGAGGTTGGGGAAATGGTTGTGGCTTGTTTGGAAAAGGAAGCATTGTGGCATGTGCCAAGTTTACCTGTGCCAAATCCATGAGTCTATTTGAGGTTGATCAGACCAAAATTCAGTATGTCATTAGGGCACAGCTACATGTCGGAGCCAAGCAGGAGAACTGGAACACTGACATCAAAACTCTCAAGTTTGATGCCCTGTCGGGCTCTCAGGAAGCTGAGTTCACTGGATACGGGAGGGCCACACTGGAGTGCCAGGTGCAGACCGCAGTGGACTTTAGTAACAGTTACATTGCAGAGATGGAGAAAGAGAGCTGGATTGTGGATAAACAGTGGGCCCAAGACCTGACCCTACCTTGGCAGAGTGGAAGTGGCGGCGTGTGGAGAGAGATGCATCATCTCGTGGAATTTGAGCCTCCACATGCCGCAACTATCAAAGTGTTAGCCCTTGGAAACCAAGAAGGATCCTTGAAGACTGCTCTCACTGGTGCAATGCGAGTCACAAAAGACACAAACAACAGCAAGCTGTATAAGCTGCATGGGGGGCATGTCGCGTGTAGGGTGAAGTTGTCAGCTCTCACACTTAAGGGAACATCCTACAAGATGTGTACCGACAAAATGTCTTTTGTCAAGAACCCAACTGACACTGGACATGGCACTGCAGTGATGCAAGTGAAGGTGCCAAAAGGAGCACCCTGCAGGATTCCAGTAATGGTCGCCGATGATCTCACAGCGGCAGTCAACAAGGGCATCTTGGTCACAGTCAATCCAATAGCCTCCACCAATGATGATGAAGTGTTGATCGAGGTGAATCCTCCCTTTGGGGATAGTTACATCATAGTTGGGACAGGGGATTCACGCCTGACTTACCAGTGGCACAAGGAAGGCAGCTCAATAGGGAAGTTGTTTACTCAGACCATGAAGGGCGCAGAGCGTCTGGCCGTCATGGGAGATGCTGCCTGGGACTTTGGTTCTGCTGGAGGATTCTTCACATCAGTCGGAAAAGGCATACACACTGTGTTTGGCTCTGCCTTCCAAGGACTGTTTGGTGGCTTGAGCTGGATAACAAAGGTCATCATGGGGGTAGTCCTCATATGGGTTGGCATTAACACAAGGAATATGACAATGTCCATGAGCATGATCCTAGTTGGAGTCATCATGATGTTCCTGTCCCTAGGAGTTGGGGCGGACCAAGGATGTGCAATAAACTTTGGCAAGAGAGAACTCAAGTGTGGGGATGGCATCTTCGTCTTTAGAGATTCAGATGACTGGCTGAACAAGTATTCATACTATCCAGAGGACCCAGTAAAACTTGCTTCAATAGTGAAAGCTTCCTTTGAGGAAGGGAAGTGTGGCCTGAACTCAGTCGACTCCCTGGAACATGAGATGTGGAGAAGCAGGGCAGATGAGATCAATGCCATTCTTGAGGAAAATGAGGTAGACATCTCAGTGGTGGTCCAAGACTCAAAAAACATTTATCAGAGAGGGACACATCCGTTTTCCAGAATACGTGATGGCCTACAATACGGCTGGAAGACTTGGGGCAAAAACCTTGTGTTCTCCCCAGGAAGAAAGAATGGAAGCTTCATCATAGATGGGAAGTCCAGGAAAGAGTGTCCGTTCTCAAACAGAGTGTGGAATTCCTTCCAGATAGAAGAGTTTGGGACAGGAGTGTTCACCACCCGAGTGTACATGGATGCAGTCTTTGAGTACACTATGGATTGTGATGGATCCATCCTGGGTGCAGCAGTGAATGGAAAGAAGAGCGCGCATGGGTCCCCAACATTCTGGATGGGAAGCCATGAGGTGAATGGAACATGGATGATTCATACTCTAGAGACACTGGACTACAAGGAATGTGAATGGCCGCTGACACACACGATTGGAACATCAGTTGAAGAGAGTGACATGTTCATGCCGAGGTCAATTGGGGGTCCAGTTAGCTCCCACAACCACATTCCGGGATATAAGGTCCAGACAAACGGACCCTGGATGCAGGTGCCACTAGAGGTGAAAAGGGAAGCTTGCCCAGGAACCAGTGTGGTTGTTGACGGAGGCTGTGATGGGCGTGGGAAGTCGACCAGATCGACCACTGACAGCGGGAAGATCATTCCTGAATGGTGTTGCCGCTCATGCACAATGCCACCAGTGAGCTTCCACGGGAGTGATGGTTGCTGGTATCCTATGGAGATTAGACCAAAGAAGACACATGACAGCCACCTGGTCCGCTCATGGGTAACGGCTGGAGAGATCCATGCAATCCCCTTTGGGTTGGTGAGCATGATGATAGCCATGGAAGTGGTATTGAGGAAGAGACAGGGACCCAAGCAAATACTGGTTGGGGGCATGGTGCTTCTAGGAGCCATGCTAGTTGGACAGGTGACTATCTTGGACTTGCTGAAGCTCACAGTGGCGGTTGGACTGCACTTTCATGAGATGAATAATGGAGGGGATGCCATGTATATGGCCCTGATCGCTGCTTTCTCAATCAGACCAGGGCTGCTCATCGGCTTTGGATTGAGGACGCTGTGGAGCCCCCGAGAACGCCTCGTGCTGACCCTGGGGGCCGCCATGGTGGAGATTGCTTTGGGTGGCATGATGGGAGGTCTGTGGAAGTACCTGAACGCAGTGTCCCTTTGCATCCTGACAATAAACGCTGTTGCCTCCAGAAAAGCATCAAATGTCATCCTGCCCTTGATGGCTCTGTTAACACCTGTGACAATGGCTGAGGTGAGACTTGCAACAATGCTCTTCTGCACTGTGGTCATCATCGGCGTTCTCCATCAGAACTCAAAGGACACTTCCATGCAGAAGACCATACCCCTGGTGGCCCTCACACTGACATCCTACCTGGGACTGACGCAGCCCTTCTTGGGCTTGTGTGCCTTCATGGCAACCCGAATATTCGGGCGAAGGAGCATCCCAGTGAATGAAGCGCTTGCAGCTGCTGGTCTCGTGGGAGTCTTGGCAGGGCTAGCTTTCCAGGAGATGGAAAATTTTCTAGGTCCAGTTGCAGTTGGAGGAATCCTGATGATGCTGGTCAGTGTGGCTGGGAGGGTAGATGGACTTGAACTCAGGAAGCTTGGGGAAGTTTCTTGGGAAGAAGAAGCTGAGATCAGTGGAAGTTCTGCCCGTTATGATGTAACTCTCAGTGAGCAAGGGGAATTTAAACTACTCTCTGAAGAGAAGGTGCCATGGGATCAGGTTGTGATGACTTCACTGGCTTTGGTCGGAGCTGCCATCCATCCATTTGCACTTTTATTGGTTCTTGCTGGCTGGTTGTTCCACGTCAAAGGAGCCAGAAGAAGTGGGGATGTCCTTTGGGACATTCCCACACCTAAAATCATTGAGGAGTGTGAATATCTAGAGGATGGAATCTACGGCATATTCCAGTCAACATTCCTAGGGGCCTCTCAACGGGGAGTGGGAGTGGCGCAGGGAGGGGTCTTCCATACGATGTGGCACGTCACGCGAGGGGCCTTTCTCGTTAGAAATGGTAAAAAGCTGGTTCCATCCTGGGCCTCAGTCAAGGAAGACCTTGTTGCTTATGGCGGCTCATGGAAGTTGGATGGTAGATGGGATGGAGAAGAGGAGGTTCAGTTGATAGCAGCTGCCCCCGGAAAAAACGTAGTGAATGTCCAAACAAAGCCAAGCCTATTCAAGGTTAAGAATGGAGGAGAAATTGGGGCGGTTGCCCTTGACTACCCAAGTGGCACTTCTGGTTCTCCCATCGTCAACAGGAATGGTGAGGTAATAGGGCTGTATGGCAATGGAATTCTTGTTGGTGACAACTCTTTTGTGTCTGCCATATCCCAAACTGAGGTGAAAGAGGAGGGGAAAGAGGAGCTACAGGAAATCCCGACAATGTTGAAGAAAGGGATGACAACCATTCTTGATTTCCATCCTGGAGCTGGGAAAACAAGACGTTTTCTTCCTCAGATCCTGGCTGAATGCGCACGAAGACGGTTGCGCACACTTGTGCTGGCTCCTACTAGAGTTGTCCTTTCTGAAATGAAGGAAGCCTTTCACGGTTTAGATGTCAAGTTTCACACACAGGCTTTCTCCGCTCACGGTAGCGGAAAAGAGGTCATTGACGCCATGTGTCATGCCACCCTGACATATAGAATGTTGGAACCAACCAGAGTGGTCAATTGGGAAGTGATCATCATGGACGAAGCACATTTTTTGGATCCGGCTAGCATAGCAGCCAGAGGCTGGGCGGCACATAGAGCCAGAGCAAATGAAAGTGCAACAATCTTGATGACTGCTACCCCTCCGGGAACCAGTGATGAATTTCCACATTCAAATGGGGAAATAGAGGATGTCCAAACGGACATTCCTAGTGAGCCTTGGAACACAGGTCATGACTGGATTTTGGCGGACAAAAGGCCCACGGCCTGGTTTCTTCCATCCATCAGGGCAGCAAATGTCATGGCAGCCTCTTTGCGCAAAGCTGGAAAGAGTGTGGTGGTGCTAAACAGGAAAACCTTTGAGAAAGAATACCCCACAATTAAACAGAAAAAACCTGATTTCATCTTGGCCACTGACATAGCTGAGATGGGAGCCAATCTCTGCGTGGAGAGAGTGTTGGATTGTAGGACGGCTTTCAAACCTGTGCTTGTGGATGAAGGGAGAAAGGTGGCAATAAAAGGGCCACTCCGGATTTCAGCTTCCTCCGCTGCCCAAAGGAGGGGGCGCATTGGAAGGAACCCTAACAGAGACGGGGATTCATACTACTACTCTGAGCCCACAAGTGAAGACAATGCGCATCATGTCTGCTGGCTTGAGGCCTCAATGCTCCTAGACAACATGGAGGTGAGAGGTGGGATGGTTGCTCCACTTTATGGCATAGAAGGAACAAAGACACCAGTTTCCCCAGGTGAAATGAGGCTAAGAGATGACCAGAGGAGAGTCTTCCGAGAGCTGGTGAGGAATTGTGACCTGCCTGTTTGGCTCTCATGGCAAGTGGCTAAGGCTGGATTGAAGACGAATGACCGAAAGTGGTGCTTTGAGGGCCCAGAAGAACATGAGATCTTGAATGACAGTGGTGAGACAGTAAAGTGCAGAGCCCCTGGAGGAGCCAAGAAGCCTCTGCGTCCACGGTGGTGCGATGAAAGGGTGTCGTCTGACCAGAGTGCGCTTGCCGACTTCATAAAGTTTGCTGAGGGCAGGAGAGGGGCTGCTGAGATGCTGGTCGTGCTGAGTGAACTCCCAGACTTCTTGGCCAAGAAAGGTGGAGAGGCGGTGGATACTATCAGCGTGCTCTTGCACTCTGAGGAAGGTTCCAGAGCTTACCGCAATGCATTGTCAATGATGCCTGAGGCAATGACAACAGTCATGCTGTTTGTTCTGGCCGGGCTGCTGACGTCTGGAATGGTTGTCTTTTTCATGTCTCCCAAGGGTATCAGCAGAATGTCTATGGCAATGGGCACGATGGCTGGTTGTGGATACCTCATGTTTCTTGGAGGCGTCAAACCCACCCACATCTCTTACATCATGCTAATATTCTTTGTCTTGATGGTGGTTGTGGTTCCGGAGCCGGGGCAGCAGAGAACCATTCAGGACAATCAAGTGGCTTATCTTATTATTGGCATCCTGACGCTGATTTCTGTGGTGGCAGCCAATGAACTAGGCATGCTGGAAAAGACTAAGGAAGACCTCTTTGGAAAAAAGAATTTGATTCCATCTAGTGCCGCA---CCTTGGAGCTGGCCAGATTTTGACTTGAAACCAGGAGCTGCTTGGACTGTCTATGTTGGCATTGTCACAATGCTCTCCCCAATGCTGCACCACTGGATCAAGGTTGAGTATGGTAATCTGTCTTTGTCTGGAATTGCACAGTCAGCCTCAGTTTTGTCATTCATGGACAAGGGCATCCCGTTTATGAAGATGAACATCTCGGTCATAATTCTACTGGTCAGTGGCTGGAATTCAATAACGGTGATGCCCCTGCTTTGTGGCATTGGATGCGCCATGCTACACTGGACTCTCATCCTGCCCGGAATAAAAGCGCAGCAGTCAAAGCTGGCACAGAGGAGGGTGTTTCATGGTGTTGCTAAGAATCCGGTGGTTGATGGGAATCCAACAGTCGACATTGAGGAAGCCCCGGAAATGCCTGCCCTCTATGAGAAGAAGTTGGCATTGTATCTTCTGCTTGCCCTTAGCTTGGCCTCTGTTGCCATGTGTAGAACACCCTTCTCACTGGCTGAAGGCATTGTGCTGGCATCAGCAGCCCTGGGACCGCTCATCGAGGGAAATACCAGCCTCTTGTGGAATGGACCCATGGCTGTGTCCATGACAGGAGTCATGCGGGGGAACTACTATGCTTTTGTGGGTGTTATGTACAATCTCTGGAAGATGAAGACTGGACGCAGGGGGAGAGCGAATGGGAAGACCCTGGGTGAGGTCTGGAAAAGGGAGCTGAACCTGCTGGACAAACAGCAGTTTGAGCTGTATAAACGGACAGACATTGTGGAGGTGGACCGTGACACAGCTCGCCGACACCTGGCTGAAGGGAAAGTGGACACCGGAGTGGCCGTCTCGAGAGGGACCGCAAAATTGAGATGGTTCCATGAACGTGGCTATGTCAAGTTGGAAGGAAGAGTGACTGACCTGGGATGTGGGCGTGGTGGCTGGTGCTACTACGCTGCTGCACAGAGAGAAGTGAGTGGGGTCAGGGGATTCACCCTTGGAAAGGAAGGCCACGAAAAGCCCATGAATGTGCAGAGCCTGGGGTGGAACATCATCACCTTCAAGGACAAGACTGATGTCCATCGCCTTGAGCCGATAAAGTGTGATACCCTGCTGTGCGACATTGGAGAGTCGTCCCCATCATCAGTGACCGAAGGGGAAAGAACCATGAGAGTTCTTGACACTGTTGAGAAATGGTTGAGCTGTGGTGTTGAAAGCTTCTGTGTGAAGGTGTTGGCTCCATACATGCCTGATGTGCTTGAAAAGTTAGAGTTGCTCCAAAGGAGGTTTGGTGGAACGGTAATCAGGAATCCCCTCTCTAGAAATTCAACCCACGAGATGTATTATGTGTCGGGAGCCCGCAGTAACATCACGTTCACTGTGAATCAAACATCCCGCCTCTTAATGAGGAGAATGAGGCGCCCGACAGGCAAGGTGACTCTTGAAGCCGATGTCATCCTCCCAATTGGAACACGCAGTGTGGAAACAGATAAAGGACCACTTGATAGGGCAGCCATTGAAGAGAGGGTTGAAAGAATAAAATCAGAATACACCGCCACTTGGTTCCATGATAGTGACAACCCTTACAGGACTTGGCATTATTGTGGTTCCTACGTCACAAGAACCTCAGGGAGTGCAGCAAGCATGATTAACGGGGTGATCAAGATCTTGACATACCCCTGGGACAGGATAGAGGAAGTCACGAGAATGGCAATGACAGACACAACTCCTTTTGGACAACAAAGAGTGTTCAAGGAAAAAGTTGACACCAGAGCAAAGGATCCACCAGCAGGGACCAGGAAAATCATGAAGGTTGTCAATAGGTGGCTATTCCGTCACTTGGCCAGAGAAAAGAACCCCAGGTTGTGCACAAAGGAGGAGTTTATAGCAAAAGTTCGCAGTCATGCAGCCATCGGAGCTTTCCTGGAAGAGCAAGAACAGTGGAAGACTGCCAATGAAGCTGTCCAAGATCCGAAGTTCTGGGAATTAGTGGATGAAGAACGACGGCTGCATCAGCAGGGCAGGTGCCGAACTTGTGTGTACAACATGATGGGGAAGAGAGAAAAGAAGCTGTCAGAGTTTGGAAAGGCGAAGGGAAGCCGTGCCATCTGGTACATGTGGCTGGGAGCCCGATATCTTGAGTTTGAAGCCCTGGGATTCCTGAATGAGGACCACTGGGCATCCAGGGAGAACTCAGGGGGAGGGGTTGAAGGTATCGGTCTACAATATCTAGGCTACGTGATCAGGGACCTGGCTGCACTAGAGGGTGGTGGATTCTATGCGGATGACACAGCTGGATGGGACACACGCATAACAGAGGCGGATCTGGATGATGAACAGGAAATCTTGAACTACATGAGCCCACACCATAGGAAGTTGGCGCTGGCTGTAATGGAAATGACATACAAAAACAAAGTGGTGAAAGTCCTGAGGCCAGCTCCAGGTGGGAAAGCTTACATGGATGTCATAAGCCGGCGGGACCAGAGAGGATCTGGGCAGGTGGTGACTTACGCCTTGAACACCATCACCAACCTGAAGGTTCAACTGATTAGGATGGCGGAGGCAGAGATGGTGATACACCACCAGCATGTCCAGGACTGTGACGACACGGCTTTGACCAAGCTTGAAGCATGGCTCGCTGAGCATGGCTGCGACAGGCTTAAGAGGATGGCAGTGAGTGGAGATGACTGTGTTGTCCGACCCATTGATGACAGGTTTGGCCTGGCTCTGTCCCATCTCAATGCCATGTCAAAGGTGCGAAAAGACATATCTGAATGGCAGCCATCAAAAGGATGGGATGACTGGGAGAGTGTGCCCTTTTGCTCTCACCACTTTCATGAACTGCAATTGAAGGATGGCAGGAGAATTGTAGTGCCTTGCCGGGATCAAGATGAGCTGGTTGGCAGGGGGAGAGTGTCTCCAGGGAATGGTTGGATGATCAAGGAGACAGCATGCCTTAGCAAGGCCTACGCCAACATGTGGTCACTGATGTACTTTCACAAGAGGGACATGAGGCTGCTTTCACTGGCTGTTTCTTCTGCTGTTCCCACATCTTGGGTTCCACAGGGACGCACCACGTGGTCTGTTCATGGGAAGGGAGAGTGGATGACCACAGAAGACATGCTTGAGGTGTGGAACAGAGTGTGGATAACCAACAATCCACACATGCAGGACAAAACGACGGTGAAGGAGTGGCGAGACATCCCTTACCTGACCAAGAGACAGGACAAGCTTTGTGGATCACTGATTGGGATGACCAACAGAGCCACTTGGGCATCTCACATCCACTTGGTAATACACCGCATCCGGACACTGATTGGGAAAGAGAGATACACTGACTACCTGACAGTCATGGATAGGTACTCTGTGGATGCTGATCTGCAGCCCGGTGAGCTCATT---
>SA1_MF538784_H196_BRRJ_2017
ATGTCTGGTCGTAAAGCTCAGGGAAAAACCCTGGGCGTCAATATGGTTCGACGAGGAGTCCGCTCCTTGTCAAGCAAAATAAAACAAAAAACAAAACAAATTGGAAGTAGACCTGGACCTTCAAGAGGCGTTCAAGGATTTGTTTTTTTCTTTTTGTTCAACGTTTTGACTGGAAAGAAGATTACTGCTCATCTGAAGAAACTATGGAGAATGCTGGACCCAAGACAGGGCTTAGTTGTCCTGAGGAAGGTTAAGAGGGTGGTGGCGAGTCTGATGAGAGGTTTGTCCTCGAGGAAACGCCGATCCCAAGATGTTTTGACTATACAATTTTTAATTCTGGGAATGCTGCTGATGGTTGGTGGAGTGACCCTGGTACGCAGAAACAGATGGTTACTTCTGAATGTTACATCTGAGGACCTTGGGAAAACCTTCTCCGTTGGCACAGGCAACTGCACAACCAACATTCTGGAGGCCAAATACTGGTGTCCAGATTCCATGGAATACAACTGCCCCAATCTCAGTCCAAGAGAAGAGCCTGATGACATAGACTGTTGGTGCTATGGAGTGGAAAATGTCAGAGTCGCTTATGGCAAGTGTGATTCAGCGGGTAGGTCAAGAAGGTCCAGAAGGGCCATTGACTTACCCACACATGAAAATCATGGCTTAAAGACCCGGCAAGAAAAGTGGATGACTGGAAGAATGGGCGAGAGACAGCTGCAGAAAATTGAAAGATGGCTGGTGAGGAACCCCTTCTTTGCGGCAACAGCCTTGGCCATTGCCTACCTGGTGGGGAGCAACATGACGCAACGAGTTGTCATTGCCCTGCTAGTCTTGGCTGTTGGCCCAGCCTATTCGGCTCACTGTATAGGAATAACCGACAGGGATTTCATTGAGGGGGTGCATGGGGGAACCTGGGTTTCAGCCACCTTGGAACAGGACAAGTGTGTCACTGTGATGGCCCCCGACAAGCCTTCACTAGACATATCACTAGAAACAGTTGCCATTGATGGACCTGCTGAGGCAAGGAAGGTGTGCTACAGTGCAGTCTTGACCAACGTGAAGATCAATGACAAGTGCCCCAGCACTGGTGAAGCCCACTTGGAAGAAGAAAATGAAGGAGACAATGCTTGCAAGCGAACTTACTCCGATAGAGGTTGGGGAAATGGTTGTGGCTTGTTTGGAAAAGGAAGCATTGTGGCATGTGCCAAGTTTACCTGTGCCAAATCCATGAGTCTATTTGAGGTTGATCAGACCAAAATTCAGTATGTCATTAGGGCACAGCTACATGTCGGAGCCAAGCAGGAGAACTGGAACACTGACATCAAAACTCTCAAGTTTGATGCCCTGTCGGGCTCTCAGGAAGCTGAGTTCACTGGATACGGGAGGGCCACACTGGAGTGCCAGGTGCAGACCGCAGTGGACTTCAGTAACAGTTACATTGCAGAGATGGAGAAAGAGAGCTGGATTGTGGATAAACAGTGGGCCCAAGACCTGACCCTACCTTGGCAGAGTGGAAGTGGCGGCGTGTGGAGAGAGATGCATCATCTCGTGGAATTTGAGCCTCCACATGCCGCAACTATCAAAGTGTTAGCCCTTGGAAACCAAGAAGGATCCTTGAAGACTGCTCTCACTGGTGCAATGCGAGTCACAAAAGACACAAACAACAGCAAGCTGTATAAGCTGCATGGGGGGCATGTCGCGTGTAGGGTGAAGTTGTCAGCTCTCACACTTAAGGGAACATCCTACAAGATGTGTACCGACAAAATGTCTTTTGTCAAGAACCCAACTGACACTGGACATGGCACTGCAGTGATGCAAGTGAAGGTGCCAAAAGGAGCACCCTGCAGGATTCCAGTAATGGTCGCCGATGATCTCACAGCGGCAGTCAACAAGGGCATCTTGGTCACAGTCAATCCAATAGCCTCCACCAATGATGATGAAGTGTTGATCGAGGTGAATCCTCCCTTTGGGGATAGTTACATCATAGTTGGGACAGGGGATTCACGCCTGACTTACCAGTGGCACAAGGAAGGCAGCTCAATAGGGAAGTTGTTTACTCAGACCATGAAGGGCGCAGAGCGTCTGGCCGTCATGGGAGATGCTGCCTGGGACTTTGGTTCTGCTGGAGGATTCTTCACATCAGTCGGAAAAGGCATACACACTGTGTTTGGCTCTGCCTTCCAAGGACTGTTTGGTGGCTTGAGCTGGATAACAAAGGTCATCATGGGGGTAGTCCTCATATGGGTTGGCATTAACACAAGGAATATGACAATGTCCATGAGCATGATCCTAGTTGGAGTCATCATGATGTTCCTGTCCCTAGGAGTTGGGGCGGACCAAGGATGTGCAATAAACTTTGGCAAGAGAGAACTCAAGTGTGGGGATGGCATCTTCGTCTTTAGAGATTCAGATGACTGGCTGAACAAGTATTCATACTATCCAGAGGACCCAGTAAAACTTGCTTCAATAGTGAAAGCTTCCTTTGAGGAAGGGAAGTGTGGCCTGAACTCAGTCGACTCCCTGGAACATGAGATGTGGAGAAGCAGGGCAGATGAGATCAACGCCATTCTTGAGGAAAATGAGGTAGACATCTCAGTGGTGGTCCAAGACTCAAAAAACATTTATCAGAGAGGGACACATCCGTTTTCCAGAATACGTGATGGCCTACAATACGGCTGGAAGACTTGGGGCAAAAACCTTGTGTTCTCCCCAGGAAGAAAGAATGGAAGCTTCATCATAGATGGGAAGTCCAGGAAAGAGTGTCCGTTCTCAAACAGAGTGTGGAATTCCTTCCAGATAGAAGAGTTTGGGACAGGAGTGTTCACCACCCGAGTGTACATGGATGCAGTCTTTGAGTACACTATGGATTGTGATGGATCCATCCTGGGTGCAGCAGTGAATGGAAAGAAGAGCGCGCATGGGTCCCCAACATTCTGGATGGGAAGCCATGAGGTGAATGGAACATGGATGATTCATACTCTAGAGACACTGGACTACAAGGAATGTGAATGGCCGCTGACACACACGATTGGAACATCAGTTGAAGAGAGTGACATGTTCATGCCGAGGTCAATTGGGGGTCCAGTTAGCTCCCACAACCACATTCCGGGATATAAGGTCCAGACAAACGGACCCTGGATGCAGGTGCCACTAGAGGTGAAAAGGGAAGCTTGCCCAGGAACCAGTGTGGTTGTTGACGGAGGCTGTGATGGGCGTGGGAAGTCGACCAGATCGACCACTGACAGCGGGAAGATCATTCCTGAATGGTGTTGCCGCTCATGCACAATGCCACCAGTGAGCTTCCACGGGAGTGATGGTTGCTGGTATCCTATGGAGATTAGACCAAAGAAGACACATGACAGCCACCTGGTCCGCTCATGGGTAACGGCTGGAGAGATCCATGCAATCCCCTTTGGGTTGGTGAGCATGATGATAGCCATGGAAGTGGTATTGAGGAAGAGACAGGGACCCAAGCAAATACTGGTTGGGGGCATGGTGCTTCTAGGAGCCATGCTAGTTGGACAGGTGACTATCTTGGACTTGCTGAAGCTCACAGTGGCGGTTGGACTGCACTTCCATGAGATGAATAATGGAGGGGATGCCATGTATATGGCCCTGATCGCTGCTTTCTCAATCAGACCAGGGCTGCTCATCGGCTTTGGATTGAGGACGCTGTGGAGCCCCCGAGAACGCCTCGTGCTGACCCTGGGGGCCGCCATGGTGGAGATTGCTTTGGGTGGCATGATGGGAGGTCTGTGGAAGTACCTGAACGCAGTGTCCCTTTGCATCCTGACAATAAACGCTGTTGCCTCCAGAAAAGCATCAAATGTCATCCTGCCCTTGATGGCTCTGTTAACACCTGTGACAATGGCTGAGGTGAGACTTGCAACAATGCTCTTCTGCACTGTGGTCATCATCGGCGTTCTCCATCAGAACTCAAAGGACACTTCCATGCAGAAGACCATACCCCTGGTGGCCCTCACACTGACATCCTACCTGGGACTGACGCAGCCCTTCTTGGGCTTGTGTGCCTTCATGGCAACCCGAATATTCGGGCGAAGGAGCATCCCAGTGAATGAAGCGCTTGCAGCTGCTGGTCTCGTGGGAGTCTTGGCAGGGCTAGCTTTCCAGGAGATGGAAAATTTTCTAGGTCCAGTTGCAGTTGGAGGAATCCTGATGATGCTGGTCAGTGTGGCTGGGAGGGTAGATGGACTTGAACTCAGGAAGCTTGGGGAAGTTTCTTGGGAAGAAGAAGCTGAGATCAGTGGAAGTTCTGCCCGTTATGATGTAACTCTCAGTGAGCAAGGGGAATTTAAACTACTCTCTGAAGAGAAGGTGCCATGGGATCAGGTTGTGATGACTTCACTGGCTTTGGTCGGAGCTGCCATCCATCCATTTGCACTTTTATTGGTTCTTGCTGGCTGGTTGTTCCACGTCAAAGGAGCCAGAAGAAGTGGGGATGTCCTTTGGGACATTCCCACACCTAAAATCATTGAGGAGTGTGAATATCTAGAGGATGGAATCTACGGCATATTCCAGTCAACATTCCTAGGGGCCTCTCAACGGGGAGTGGGAGTGGCGCAGGGAGGGGTCTTCCATACGATGTGGCACGTCACGCGAGGGGCCTTTCTCGTTAGAAATGGTAAAAAGCTGGTTCCATCCTGGGCCTCAGTCAAGGAAGACCTTGTTGCTTATGGCGGCTCATGGAAGTTGGATGGTAGATGGGATGGAGAAGAGGAGGTTCAGTTGATAGCAGCTGCCCCCGGAAAAAACGTAGTGAATGTCCAAACAAAGCCAAGCCTATTCAAGGTTAAGAATGGAGGAGAAATTGGGGCGGTTGCCCTTGACTACCCAAGTGGCACTTCTGGTTCTCCCATCGTCAACAGGAATGGTGAGGTAATAGGGCTGTATGGCAATGGAATTCTTGTTGGTGACAACTCTTTTGTGTCTGCCATATCCCAAACTGAGGTGAAAGAGGAGGGGAAAGAGGAGCTACAGGAAATCCCGACAATGTTGAAGAAAGGGATGACAACCATTCTTGATTTCCATCCTGGAGCTGGGAAAACAAGACGTTTTCTTCCTCAGATCCTGGCTGAATGCGCACGAAGACGGTTGCGCACACTTGTGCTGGCTCCTACTAGAGTTGTCCTTTCTGAAATGAAGGAAGCCTTTCACGGTTTAGATGTCAAGTTTCACACACAGGCTTTCTCCGCTCACGGTAGCGGAAAAGAGGTCATTGACGCCATGTGTCATGCCACCCTGACATATAGAATGTTGGAACCAACCAGAGTGGTCAATTGGGAAGTGATCATCATGGACGAAGCACATTTTTTGGATCCGGCTAGCATAGCAGCCAGAGGCTGGGCGGCACATAGAGCCAGAGCAAATGAAAGTGCAACAATCTTGATGACTGCTACCCCTCCGGGAACCAGTGATGAATTTCCACATTCAAATGGGGAAATAGAGGATGTCCAAACGGACATTCCTAGTGAGCCTTGGAACACAGGTCATGACTGGATTTTGGCGGACAAAAGGCCCACGGCCTGGTTTCTTCCATCCATCAGGGCAGCAAATGTCATGGCAGCCTCTTTGCGCAAAGCTGGAAAGAGTGTGGTGGTGCTAAACAGGAAAACCTTTGAGAAAGAATACCCCACAATTAAACAGAAAAAACCTGATTTCATCTTGGCCACTGACATAGCTGAGATGGGAGCCAATCTCTGCGTGGAGAGAGTGTTGGATTGTAGGACGGCTTTCAAACCTGTGCTTGTGGATGAAGGGAGAAAGGTGGCAATAAAAGGGCCACTCCGGATTTCAGCTTCCTCCGCTGCCCAAAGGAGGGGGCGCATTGGAAGGAACCCTAACAGAGACGGGGATTCATACTACTACTCTGAGCCCACAAGTGAAGACAATGCGCATCATGTCTGCTGGCTTGAGGCCTCAATGCTCCTAGACAACATGGAGGTGAGAGGTGGGATGGTTGCTCCACTTTATGGCATAGAAGGAACAAAGACACCAGTTTCCCCAGGTGAAATGAGGCTAAGAGATGACCAGAGGAGAGTCTTCCGAGAGCTGGTGAGGAATTGTGACCTGCCTGTTTGGCTCTCATGGCAAGTGGCTAAGGCTGGATTGAAGACGAATGACCGAAAGTGGTGCTTTGAGGGCCCAGAAGAACATGAGATCTTGAATGACAGTGGTGAGACAGTAAAGTGCAGAGCCCCTGGAGGAGCCAAGAAGCCTCTGCGTCCACGGTGGTGCGATGAAAGGGTGTCGTCTGACCAGAGTGCGCTTGCCGACTTCATAAAGTTTGCTGAGGGCAGGAGAGGGGCTGCTGAGATGCTGGTCGTGCTGAGTGAACTCCCAGACTTCTTGGCCAAGAAAGGTGGAGAGGCGGTGGATACTATCAGCGTGCTCTTGCACTCTGAGGAAGGTTCCAGAGCTTACCGCAATGCATTGTCAATGATGCCTGAGGCAATGACAACAGTCATGCTGTTTGTTCTGGCCGGGCTGCTGACGTCTGGAATGGTTATCTTTTTCATGTCTCCCAAGGGTATCAGCAGAATGTCTATGGCAATGGGCACGATGGCTGGTTGTGGATACCTCATGTTTCTTGGAGGCGTCAAACCCACCCACATCTCTTACATCATGCTAATATTCTTTGTCTTGATGGTGGTTGTGGTTCCGGAGCCGGGGCAGCAGAGAACCATTCAGGACAATCAAGTGGCTTATCTTATTATTGGCATCCTGACGCTGATTTCTGTGGTGGCAGCCAATGAACTAGGCATGCTGGAAAAGACTAAGGAAGACCTCTTTGGAAAAAAGAATTTGATTCCATCTAGTGCCGCA---CCTTGGAGCTGGCCAGATTTTGACTTGAAACCAGGAGCTGCTTGGACTGTCTATGTTGGCATTGTCACAATGCTCTCCCCAATGCTGCACCACTGGATCAAGGTTGAGTATGGTAATCTGTCTTTGTCTGGAATTGCACAGTCAGCCTCAGTTTTGTCATTCATGGACAAGGGCATCCCGTTTATGAAGATGAACATCTCGGTCATAATTCTACTGGTCAGTGGCTGGAATTCAATAACGGTGATGCCCCTGCTTTGTGGCATTGGATGCGCCATGCTACACTGGACTCTCATCCTGCCCGGAATAAAAGCGCAGCAGTCAAAGCTGGCACAGAGGAGGGTGTTTCATGGTGTTGCTAAGAATCCGGTGGTTGATGGGAATCCAACAGTCGACATTGAGGAAGCCCCGGAAATGCCTGCCCTCTATGAGAAGAAGTTGGCATTGTATCTTCTGCTTGCCCTTAGCTTGGCCTCTGTTGCCATGTGTAGAACACCCTTCTCACTGGCTGAAGGCATTGTGCTGGCATCAGCAGCCCTGGGACCGCTCATCGAGGGAAATACCAGCCTCTTGTGGAATGGACCCATGGCTGTGTCCATGACAGGAGTCATGCGGGGGAACTACTATGCTTTTGTGGGTGTTATGTACAATCTCTGGAAGATGAAGACTGGACGCAGGGGGAGAGCGAATGGGAAGACCCTGGGTGAGGTCTGGAAAAGGGAGCTGAACCTGCTGGACAAACAGCAGTTTGAGCTGTATAAACGGACAGACATTGTGGAGGTGGACCGTGACACAGCTCGCCGACACCTGGCTGAAGGGAAAGTGGACACCGGAGTGGCCGTCTCGAGAGGGACCGCAAAATTGAGATGGTTCCATGAACGTGGCTATGTCAAGTTGGAAGGAAGAGTGACTGACCTGGGATGTGGGCGTGGTGGCTGGTGCTACTACGCTGCTGCACAGAGAGAAGTGAGTGGGGTCAGGGGATTCACCCTTGGAAAGGAAGGCCACGAAAAGCCCATGAATGTGCAGAGCCTGGGGTGGAACATCATCACCTTCAAGGACAAGACTGATGTCCATCGCCTTGAGCCGATAAAGTGTGATACCCTGCTGTGCGACATTGGAGAGTCGTCCCCATCATCAGTGACCGAAGGGGAAAGAACCATGAGAGTTCTTGACACTGTTGAGAAATGGTTGAGCTGTGGTGTTGAAAGCTTCTGTGTGAAGGTGTTGGCTCCATACATGCCTGATGTGCTTGAAAAGTTAGAGTTGCTCCAAAGGAGGTTTGGTGGAACGGTAATCAGGAATCCCCTCTCTAGAAATTCAACCCACGAGATGTATTATGTGTCGGGAGCCCGCAGTAACATCACGTTCACTGTGAATCAAACATCCCGCCTCTTAATGAGGAGAATGAGGCGCCCGACAGGCAAGGTGACTCTTGAAGCCGATGTCATCCTCCCAATTGGAACACGCAGTGTGGAAACAGATAAAGGACCACTTGATAGGGCAGCCATTGAAGAGAGGGTTGAAAGAATAAAATCAGAATACACCGCCACTTGGTTCCATGATAGTGACAACCCTTACAGGACTTGGCATTATTGTGGTTCCTACGTCACAAGAACCTCAGGGAGTGCAGCAAGCATGATTAACGGGGTGATCAAGATCTTGACATACCCCTGGGACAGGATAGAGGAAGTCACGAGAATGGCAATGACAGACACAACTCCTTTTGGACAACAAAGAGTGTTCAAGGAAAAAGTTGACACCAGAGCAAAGGATCCACCAGCAGGGACCAGGAAAATCATGAAGGTTGTCAATAGGTGGCTATTCCGTCACTTGGCCAGAGAAAAGAACCCCAGGTTGTGCACAAAGGAGGAGTTTATAGCAAAAGTTCGCAGTCATGCAGCCATCGGAGCTTTCCTGGAAGAGCAAGAACAGTGGAAGACTGCCAATGAAGCTGTCCAAGATCCGAAGTTCTGGGAATTAGTGGATGAAGAACGACGGCTGCATCAGCAGGGCAGGTGCCGAACTTGTGTGTACAACATGATGGGGAAGAGAGAAAAGAAGCTGTCAGAGTTTGGAAAGGCGAAGGGAAGCCGTGCCATCTGGTACATGTGGCTGGGAGCCCGATATCTTGAGTTTGAAGCCCTGGGATTCCTGAATGAGGACCACTGGGCATCCAGGGAGAACTCAGGGGGAGGGGTTGAAGGTATCGGTCTACAATATCTAGGCTACGTGATCAGGGACCTGGCTGCACTAGAGGGTGGTGGATTCTATGCGGATGACACAGCTGGATGGGACACACGCATAACAGAGGCGGATCTGGATGATGAACAGGAAATCTTGAACTACATGAGCCCACACCATAGGAAGTTGGCGCTGGCTGTAATGGAAATGACATACAAAAACAAAGTGGTGAAAGTCCTGAGGCCAGCTCCAGGTGGGAAAGCTTACATGGATGTCATAAGCCGGCGGGACCAGAGAGGATCTGGGCAGGTGGTGACTTACGCCTTGAACACCATCACCAACCTGAAGGTTCAACTGATTAGGATGGCGGAGGCAGAGATGGTGATACACCACCAGCATGTCCAGGACTGTGACGACACGGCTTTGACCAAGCTTGAAGCATGGCTCGCTGAGCATGGCTGCGACAGGCTTAAGAGGATGGCAGTGAGTGGAGATGACTGTGTTGTCCGACCCATTGATGACAGGTTTGGCCTGGCTCTGTCCCATCTCAATGCCATGTCAAAGGTGCGAAAAGACATATCTGAATGGCAGCCATCAAAAGGATGGGATGACTGGGAGAGTGTGCCCTTTTGCTCTCACCACTTTCATGAACTGCAATTGAAGGATGGCAGGAGAATTGTAGTGCCTTGCCGGGATCAAGATGAGCTGGTTGGCAGGGGGAGAGTGTCTCCAGGGAATGGTTGGATGATCAAGGAGACAGCATGCCTTAGCAAGGCCTACGCCAACATGTGGTCACTGATGTACTTTCACAAGAGGGACATGAGGCTGCTTTCACTGGCTGTTTCTTCTGCTGTTCCCACATCTTGGGTTCCACAGGGACGCACCACGTGGTCTGTTCATGGGAAGGGAGAGTGGATGACCACAGAAGACATGCTTGAGGTGTGGAACAGAGTGTGGATAACCAACAATCCACACATGCAGGACAAAACGACGGTGAAGGAGTGGCGAGACATCCCTTACCTGACCAAGAGACAGGACAAGCTTTGTGGATCACTGATTGGGATGACCAACAGAGCCACTTGGGCATCTCACATCCACTTGGTAATACACCGCATCCGGACACTGATTGGGAAAGAGAGATACACTGACTACCTGACAGTCATGGATAGGTACTCTGTGGATGCTGATCTGCAGCCCGGTGAGCTCATTTGA
>SA1_MF538783_H191_BRRJ_2017
ATGTCTGGTCGTAAAGCTCAGGGAAAAACCCTGGGCGTCAATATGGTTCGACGAGGAGTCCGCTCCTTGTCAAGCAAAATAAAACAAAAAACAAAACAAATTGGAAGTAGACCTGGACCTTCAAGAGGCGTTCAAGGATTTGTTTTTTTCTTTTTGTTCAACGTTTTGACTGGAAAGAAGATTACTGCTCATCTGAAGAAACTATGGAGAATGCTGGACCCAAGACAGGGCTTAGTTGTCCTGAGGAAGGTTAAGAGGGTGGTGGCGAGTCTGATGAGAGGTTTGTCCTCGAGGAAACGCCGATCCCAAGATGTTTTGACTATACAATTTTTAATTCTGGGAATGCTGCTGATGGTTGGTGGAGTGACCCTGGTACGCAGAAACAGATGGTTACTTCTGAATGTTACATCTGAGGACCTTGGGAAAACCTTCTCCGTTGGCACAGGCAACTGCACAACCAACATTCTGGAGGCCAAATACTGGTGTCCAGATTCCATGGAATACAACTGCCCCAATCTCAGTCCAAGAGAAGAGCCTGATGACATAGACTGTTGGTGCTATGGAGTGGAAAATGTCAGAGTCGCTTATGGCAAGTGTGATTCAGCGGGTAGGTCAAGAAGGTCCAGAAGGGCCATTGACTTACCCACACATGAAAATCATGGCTTAAAGACCCGGCAAGAAAAGTGGATGACTGGAAGAATGGGCGAGAGACAGCTGCAGAAAATTGAAAGATGGCTGGTGAGGAACCCCTTCTTTGCGGCAACAGCCTTGGCCATTGCCTACCTGGTGGGGAGCAACATGACGCAACGAGTTGTCATTGCCCTGCTAGTCTTGGCTGTTGGCCCAGCCTATTCGGCTCACTGTATAGGAATAACCGACAGGGATTTCATTGAGGGGGTGCATGGGGGAACCTGGGTTTCAGCCACCTTGGAACAGGACAAGTGTGTCACTGTGATGGCCCCCGACAAGCCTTCACTAGACATATCACTAGAAACAGTTGCCATTGATGGACCTGCTGAGGCAAGGAAGGTGTGCTACAGTGCAGTCTTGACCAACGTGAAGATCAATGACAAGTGCCCCAGCACTGGTGAAGCCCACTTGGAAGAAGAAAATGAAGGAGACAATGCTTGCAAGCGAACTTACTCCGATAGAGGTTGGGGAAATGGTTGTGGCTTGTTTGGAAAAGGAAGCATTGTGGCATGTGCCAAGTTTACCTGTGCCAAATCCATGAGTCTATTTGAGGTTGATCAGACCAAAATTCAGTATGTCATTAGGGCACAGCTACATGTCGGAGCCAAGCAGGAGAACTGGAACACTGACATCAAAACTCTCAAGTTTGATGCCCTGTCGGGCTCTCAGGAAGCTGAGTTCACTGGATACGGGAGGGCCACACTGGAGTGCCAGGTGCAGACCGCAGTGGACTTCAGTAACAGTTACATTGCAGAGATGGAGAAAGAGAGCTGGATTGTGGATAAACAGTGGGCCCAAGACCTGACCCTACCTTGGCAGAGTGGAAGTGGCGGCGTGTGGAGAGAGATGCATCATCTCGTGGAATTTGAGCCTCCACATGCCGCAACTATCAAAGTGTTAGCCCTTGGAAACCAAGAAGGATCCTTGAAGACTGCTCTCACTGGTGCAATGCGAGTCACAAAAGACACAAACAACAGCAAGCTGTATAAGCTGCATGGGGGGCATGTCGCGTGTAGGGTGAAGTTGTCAGCTCTCACACTTAAGGGAACATCCTACAAGATGTGTACCGACAAAATGTCTTTTGTCAAGAACCCAACTGACACTGGACATGGCACTGCAGTGATGCAAGTGAAGGTGCCAAAAGGAGCACCCTGCAGGATTCCAGTAATGGTCGCCGATGATCTCACAGCGGCAGTCAACAAGGGCATCTTGGTCACAGTCAATCCAATAGCCTCCACCAATGATGATGAAGTGTTGATCGAGGTGAATCCTCCCTTTGGGGATAGTTACATCATAGTTGGGACAGGGGATTCACGCCTGACTTACCAGTGGCACAAGGAAGGCAGCTCAATAGGGAAGTTGTTTACTCAGACCATGAAGGGCGCAGAGCGTCTGGCCGTCATGGGAGATGCTGCCTGGGACTTTGGTTCTGCTGGAGGATTCTTCACATCAGTCGGAAAAGGCATACACACTGTGTTTGGCTCTGCCTTCCAAGGACTGTTTGGTGGCTTGAGCTGGATAACAAAGGTCATCATGGGGGTAGTCCTCATATGGGTTGGCATTAACACAAGGAATATGACAATGTCCATGAGCATGATCCTAGTTGGAGTCATCATGATGTTCCTGTCCCTAGGAGTTGGGGCGGACCAAGGATGTGCAATAAACTTTGGCAAGAGAGAACTCAAGTGTGGGGATGGCATCTTCGTCTTTAGAGATTCAGATGACTGGCTGAACAAGTATTCATACTATCCAGAGGACCCAGTAAAACTTGCTTCAATAGTGAAAGCTTCCTTTGAGGAAGGGAAGTGTGGCCTGAACTCAGTCGACTCCCTGGAACATGAGATGTGGAGAAGCAGGGCAGATGAGATCAATGCCATTCTTGAGGAAAATGAGGTAGACATCTCAGTGGTGGTCCAAGACTCAAAAAACATTTATCAGAGAGGGACACATCCGTTTTCCAGAATACGTGATGGCCTACAATACGGCTGGAAGACTTGGGGCAAAAACCTTGTGTTCTCCCCAGGAAGAAAGAATGGAAGCTTCATCATAGATGGGAAGTCCAGGAAAGAGTGTCCGTTCTCAAACAGAGTGTGGAATTCCTTCCAGATAGAAGAGTTTGGGACAGGAGTGTTCACCACCCGAGTGTACATGGATGCAGTCTTTGAGTACACTATGGATTGTGATGGATCCATCCTGGGTGCAGCAGTGAATGGAAAGAAGAGCGCGCATGGGTCCCCAACATTCTGGATGGGAAGCCATGAGGTGAATGGAACATGGATGATTCATACTCTAGAGACACTGGACTACAAGGAATGTGAATGGCCGCTGACACACACGATTGGAACATCAGTTGAAGAGAGTGACATGTTCATGCCGAGGTCAATTGGGGGTCCAGTTAGCTCCCACAACCACATTCCGGGATATAAGGTCCAGACAAACGGACCCTGGATGCAGGTGCCACTAGAGGTGAAAAGGGAAGCTTGCCCAGGAACCAGTGTGGTTGTTGACGGAGGCTGTGATGGGCGTGGGAAGTCGACCAGATCGACCACTGACAGCGGGAAGATCATTCCTGAATGGTGTTGCCGCTCATGCACAATGCCACCAGTGAGCTTCCACGGGAGTGATGGTTGCTGGTATCCTATGGAGATTAGACCAAAGAAGACACATGACAGCCACCTGGTCCGCTCATGGGTAACGGCTGGAGAGATCCATGCAATCCCCTTTGGGTTGGTGAGCATGATGATAGCCATGGAAGTGGTATTGAGGAAGAGACAGGGACCCAAGCAAATACTGGTTGGGGGCATGGTGCTTCTAGGAGCCATGCTAGTTGGACAGGTGACTATCTTGGACTTGCTGAAGCTCACAGTGGCGGTTGGACTGCACTTTCATGAGATGAATAATGGAGGGGATGCCATGTATATGGCCCTGATCGCTGCTTTCTCAATCAGACCAGGGCTGCTCATCGGCTTTGGATTGAGGACGCTGTGGAGCCCCCGAGAACGCCTCGTGCTGACCCTGGGGGCCGCCATGGTGGAGATTGCTTTGGGTGGCATGATGGGAGGTCTGTGGAAGTACCTGAACGCAGTGTCCCTTTGCATCCTGACAATAAACGCTGTTGCCTCCAGAAAAGCATCAAATGTCATCCTGCCCTTGATGGCTCTGTTAACACCTGTGACAATGGCTGAGGTGAGACTTGCAACAATGCTCTTCTGCACTGTGGTCATCATCGGCGTTCTCCATCAGAACTCAAAGGACACTTCCATGCAGAAGACCATACCCCTGGTGGCCCTCACACTGACATCCTACCTGGGACTGACGCAGCCCTTCTTGGGCTTGTGTGCCTTCATGGCAACCCGAATATTCGGGCGAAGGAGCATCCCAGTGAATGAAGCGCTTGCAGCTGCTGGTCTCGTGGGAGTCTTGGCAGGGCTAGCTTTCCAGGAGATGGAAAATTTTCTAGGTCCAGTTGCAGTTGGAGGAATCCTGATGATGCTGGTCAGTGTGGCTGGGAGGGTAGATGGACTTGAACTCAGGAAGCTTGGGGAAGTTTCTTGGGAAGAAGAAGCTGAGATCAGTGGAAGTTCTGCCCGTTATGATGTAACTCTCAGTGAGCAAGGGGAATTTAAACTACTCTCTGAAGAGAAGGTGCCATGGGATCAGGTTGTGATGACTTCACTGGCTTTGGTCGGAGCTGCCATCCATCCATTTGCACTTTTATTGGTTCTTGCTGGCTGGTTGTTCCACGTCAAAGGAGCCAGAAGAAGTGGGGATGTCCTTTGGGACATTCCCACACCTAAAATCATTGAGGAGTGTGAATATCTAGAGGATGGAATCTACGGCATATTCCAGTCAACATTCCTAGGGGCCTCTCAACGGGGAGTGGGAGTGGCGCAGGGAGGGGTCTTCCATACGATGTGGCACGTCACGCGAGGGGCCTTTCTCGTTAGAAATGGTAAAAAGCTGGTTCCATCCTGGGCCTCAGTCAAGGAAGACCTTGTTGCTTATGGCGGCTCATGGAAGTTGGATGGTAGATGGGATGGAGAAGAGGAGGTTCAGTTGATAGCAGCTGCCCCCGGAAAAAACGTAGTGAATGTCCAAACAAAGCCAAGCCTATTCAAGGTTAAGAATGGAGGAGAAATTGGGGCGGTTGCCCTTGACTACCCAAGTGGCACTTCTGGTTCTCCCATCGTCAACAGGAATGGTGAGGTAATAGGGCTGTATGGCAATGGAATTCTTGTTGGTGACAACTCTTTTGTGTCTGCCATATCCCAAACTGAGGTGAAAGAGGAGGGGAAAGAGGAGCTACAGGAAATCCCGACAATGTTGAAGAAAGGGATGACAACCATTCTTGATTTCCATCCTGGAGCTGGGAAAACAAGACGTTTTCTTCCTCAGATCCTGGCTGAATGCGCACGAAGACGGTTGCGCACACTTGTGCTGGCTCCTACTAGAGTTGTCCTTTCTGAAATGAAGGAAGCCTTTCACGGTTTAGATGTCAAGTTTCACACACAGGCTTTCTCCGCTCATGGTAGCGGAAAAGAGGTCATTGACGCCATGTGTCATGCCACCCTGACATATAGAATGTTGGAACCAACCAGAGTGGTCAATTGGGAAGTGATCATCATGGACGAAGCACATTTTTTGGATCCGGCTAGCATAGCAGCCAGAGGCTGGGCGGCACATAGAGCCAGAGCAAATGAAAGTGCAACAATCTTGATGACTGCTACCCCTCCGGGAACCAGTGATGAATTTCCACATTCAAATGGGGAAATAGAGGATGTCCAAACGGACATTCCTAGTGAGCCTTGGAACACAGGTCATGACTGGATTTTGGCGGACAAAAGGCCCACGGCCTGGTTTCTTCCATCCATCAGGGCAGCAAATGTCATGGCAGCCTCTTTGCGCAAAGCTGGAAAGAGTGTGGTGGTGCTAAACAGGAAAACCTTTGAGAAAGAATACCCCACAATTAAACAGAAAAAACCTGATTTCATCTTGGCCACTGACATAGCTGAGATGGGAGCCAATCTCTGCGTGGAGAGAGTGTTGGATTGTAGGACGGCTTTCAAACCTGTGCTTGTGGATGAAGGGAGAAAGGTGGCAATAAAAGGGCCACTCCGGATTTCAGCTTCCTCCGCTGCCCAAAGGAGGGGGCGCATTGGAAGGAACCCTAACAGAGACGGGGATTCATACTACTACTCTGAGCCCACAAGTGAAGACAATGCGCATCATGTCTGCTGGCTTGAGGCCTCAATGCTCCTAGACAACATGGAGGTGAGAGGTGGGATGGTTGCTCCACTTTATGGCATAGAAGGAACAAAGACACCAGTTTCCCCAGGTGAAATGAGGCTAAGAGATGACCAGAGGAGAGTCTTCCGAGAGCTGGTGAGGAATTGTGACCTGCCTGTTTGGCTCTCATGGCAAGTGGCTAAGGCTGGATTGAAGACGAATGACCGAAAGTGGTGCTTTGAGGGCCCAGAAGAACATGAGATCTTGAATGACAGTGGTGAGACAGTAAAGTGCAGAGCCCCTGGAGGAGCCAAGAAGCCTCTGCGTCCACGGTGGTGCGATGAAAGGGTGTCGTCTGACCAGAGTGCGCTTGCCGACTTCATAAAGTTTGCTGAGGGCAGGAGAGGGGCTGCTGAGATGCTGGTCGTGCTGAGTGAACTCCCAGACTTCTTGGCCAAGAAAGGTGGAGAGGCGGTGGATACTATCAGCGTGCTCTTGCACTCTGAGGAAGGTTCCAGAGCTTACCGCAATGCATTGTCAATGATGCCTGAGGCAATGACAACAGTCATGCTGTTTGTTCTGGCCGGGCTGCTGACGTCTGGAATGGTTGTCTTTTTCATGTCTCCCAAGGGTATCAGCAGAATGTCTATGGCAATGGGCACGATGGCTGGTTGTGGATACCTCATGTTTCTTGGAGGCGTCAAACCCACCCACATCTCTTACATCATGCTAATATTCTTTGTCTTGATGGTGGTTGTGGTTCCGGAGCCGGGGCAGCAGAGAACCATTCAGGACAATCAAGTGGCTTATCTTATTATTGGCATCCTGACGCTGATTTCTGTGGTGGCAGCCAATGAACTAGGCATGCTGGAAAAGACTAAGGAAGACCTCTTTGGAAARAAGAATTTGATTCCATCTAGTGCCGCA---CCTTGGAGCTGGCCAGATTTTGACTTGAAACCAGGAGCTGCTTGGACTGTCTATGTTGGCATTGTCACAATGCTCTCCCCAATGCTGCACCACTGGATCAAGGTTGAGTATGGTAATCTGTCTTTGTCTGGAATTGCACAGTCAGCCTCAGTTTTGTCATTCATGGACAAGGGCATCCCGTTTATGAAGATGAACATCTCGGTCATAATTCTACTGGTCAGTGGCTGGAATTCAATAACGGTGATGCCCCTGCTTTGTGGCATTGGATGCGCCATGCTACACTGGACTCTCATCCTGCCCGGAATAAAAGCGCAGCAGTCAAAGCTGGCACAGAGGAGGGTGTTTCATGGTGTTGCTAAGAATCCGGTGGTTGATGGGAATCCAACAGTCGACATTGAGGAAGCCCCGGAAATGCCTGCCCTCTATGAGAAGAAGTTGGCATTGTATCTTCTGCTTGCCCTTAGCTTGGCCTCTGTTGCCATGTGTAGAACACCCTTCTCACTGGCTGAAGGCATTGTGCTGGCATCAGCAGCCCTGGGACCGCTCATCGAGGGAAATACCAGCCTCTTGTGGAATGGACCCATGGCTGTGTCCATGACAGGAGTCATGCGGGGGAACTACTATGCTTTTGTGGGTGTTATGTACAATCTCTGGAAGATGAAGACTGGACGCAGGGGGAGAGCGAATGGGAAGACCCTGGGTGAGGTCTGGAAAAGGGAGCTGAACCTGCTGGACAAACAGCAGTTTGAGCTGTATAAACGGACAGACATTGTGGAGGTGGACCGTGACACAGCTCGCCGACACCTGGCTGAAGGGAAAGTGGACACCGGAGTGGCCGTCTCGAGAGGGACCGCAAAATTGAGATGGTTCCATGAACGTGGCTATGTCAAGTTGGAAGGAAGAGTGACTGACCTGGGATGTGGGCGTGGTGGCTGGTGCTACTACGCTGCTGCACAGAGAGAAGTGAGTGGGGTCAGGGGATTCACCCTTGGAAAGGAAGGCCACGAAAAGCCCATGAATGTGCAGAGCCTGGGGTGGAACATCATCACCTTCAAGGACAAGACTGATGTCCATCGCCTTGAGCCGATAAAGTGTGATACCCTGCTGTGCGACATTGGAGAGTCGTCCCCATCATCAGTGACCGAAGGGGAAAGAACCATGAGAGTTCTTGACACTGTTGAGAAATGGTTGAGCTGTGGTGTTGAAAGCTTCTGTGTGAAGGTGTTGGCTCCATACATGCCTGATGTGCTTGAAAAGTTAGAGTTGCTCCAAAGGAGGTTTGGTGGAACGGTAATCAGGAATCCCCTCTCTAGAAATTCAACCCACGAGATGTATTATGTGTCGGGAGCCCGCAGTAACATCACGTTCACTGTGAATCAAACATCCCGCCTCTTAATGAGGAGAATGAGGCGCCCGACAGGCAAGGTGACTCTTGAAGCCGATGTCATCCTCCCAATTGGAACACGCAGTGTGGAAACAGATAAAGGACCACTTGATAGGGCAGCCATTGAAGAGAGGGTTGAAAGAATAAAATCAGAATACACCGCCACTTGGTTCCATGATAGTGACAACCCTTACAGGACTTGGCATTATTGTGGTTCCTACGTCACAAGAACCTCAGGGAGTGCAGCAAGCATGATTAACGGGGTGATTAAGATCTTGACATACCCCTGGGACAGGATAGAGGAAGTCACGAGAATGGCAATGACAGACACAACTCCTTTTGGACAACAAAGAGTGTTCAAGGAAAAAGTTGACACCAGAGCAAAGGATCCACCAGCAGGGACCAGGAAAATCATGAAGGTTGTCAATAGGTGGCTATTCCGTCACTTGGCCAGAGAAAAGAACCCCAGGTTGTGCACAAAGGAGGAGTTTATAGCAAAAGTTCGCAGTCATGCAGCCATCGGAGCTTTCCTGGAAGAGCAAGAACAGTGGAAGACTGCCAATGAAGCTGTCCAAGATCCGAAGTTCTGGGAATTAGTGGATGAAGAACGACGGCTGCATCAGCAGGGCAGGTGCCGAACTTGTGTGTACAACATGATGGGGAAGAGAGAAAAGAAGCTGTCAGAGTTTGGAAAGGCGAAGGGAAGCCGTGCCATCTGGTACATGTGGCTGGGAGCCCGATATCTTGAGTTTGAAGCCCTGGGATTCCTGAATGAGGACCACTGGGCATCCAGGGAGAACTCAGGGGGAGGGGTTGAAGGTATCGGTCTACAATATCTAGGCTACGTGATCAGGGACCTGGCTGCACTAGAGGGTGGTGGATTCTATGCGGATGACACAGCTGGATGGGACACACGCATAACAGAGGCGGATCTGGATGATGAACAGGAAATCTTGAACTACATGAGCCCACACCATAGGAAGTTGGCGCTGGCTGTAATGGAAATGACATACAAAAACAAAGTGGTGAAAGTCCTGAGGCCAGCTCCAGGTGGGAAAGCTTACATGGATGTCATAAGCCGGCGGGACCAGAGAGGATCTGGGCAGGTGGTGACTTACGCCTTGAACACCATCACCAACCTGAAGGTTCAACTGATTAGGATGGCGGAGGCAGAGATGGTGATACACCACCAGCATGTCCAGGACTGTGACGACACGGCTTTGACCAAGCTTGAAGCATGGCTCGCTGAGCATGGCTGCGACAGGCTTAAGAGGATGGCAGTGAGTGGAGATGACTGTGTTGTCCGACCCATTGATGACAGGTTTGGCCTGGCTCTGTCCCATCTCAATGCCATGTCAAAGGTGCGAAAAGACATATCTGAATGGCAGCCATCAAAAGGATGGGATGACTGGGAGAGTGTGCCCTTTTGCTCTCACCACTTTCATGAACTGCAATTGAAGGATGGCAGGAGAATTGTAGTGCCTTGCCGGGATCAAGATGAGCTGGTTGGCAGGGGGAGAGTGTCTCCAGGGAATGGTTGGATGATCAAGGAGACAGCATGCCTTAGCAAGGCCTACGCCAACATGTGGTCACTGATGTACTTTCACAAGAGGGACATGAGGCTGCTTTCACTGGCTGTTTCTTCTGCTGTTCCCACATCTTGGGTTCCACAGGGACGCACCACGTGGTCTGTTCATGGGAAGGGAGAGTGGATGACCACAGAAGACATGCTTGAGGTGTGGAACAGAGTGTGGATAACCAACAATCCACACATGCAGGACAAAACGACGGTGAAGGAGTGGCGAGACATCCCTTACCTGACCAAGAGACAGGACAAGCTTTGTGGATCACTGATTGGGATGACCAACAGAGCCACTTGGGCATCTCACATCCACTTGGTAATACACCGCATCCGGACACTGATTGGGAAAGAGAGATACACTGACTACCTGACAGTCATGGATAGGTACTCTGTGGATGCTGATCTGCAACCCGGTGAGCTCATTTGA
>SA1_MF538782_H190_BRRJ_2017
ATGTCTGGTCGTAAAGCTCAGGGAAAAACCCTGGGCGTCAATATGGTTCGACGAGGAGTCCGCTCCTTGTCAAGCAAAATAAAACAAAAAACAAAACAAATTGGAAGTAGACCTGGACCTTCAAGAGGCGTTCAAGGATTTGTTTTTTTCTTTTTGTTCAACGTTTTGACTGGAAAGAAGATTACTGCTCATCTGAAGAAACTATGGAGAATGCTGGACCCAAGACAGGGCTTAGTTGTCCTGAGGAAGGTTAAGAGGGTGGTGGCGAGTCTGATGAGAGGTTTGTCCTCGAGGAAACGCCGATCCCAAGATGTTTTGACTATACAATTTTTAATTCTGGGAATGCTGCTGATGGTTGGTGGAGTGACCCTGGTACGCAGAAACAGATGGTTACTTCTGAATGTTACATCTGAGGACCTTGGGAAAACCTTCTCCGTTGGCACAGGCAACTGCACAACCAACATTCTGGAGGCCAAATACTGGTGTCCAGATTCCATGGAATACAACTGCCCCAATCTCAGTCCAAGAGAAGAGCCTGATGACATAGACTGTTGGTGCTATGGAGTGGAAAATGTCAGAGTCGCTTATGGCAAGTGTGATTCAGCGGGTAGGTCAAGAAGGTCCAGAAGGGCCATTGACTTACCCACACATGAAAATCATGGCTTAAAGACCCGGCAAGAAAAGTGGATGACTGGAAGAATGGGCGAGAGACAGCTGCAGAAAATTGAAAGATGGCTGGTGAGGAACCCCTTCTTTGCGGCAACAGCCTTGGCCATTGCCTACCTGGTGGGGAGCAACATGACGCAACGAGTTGTCATTGCCCTGCTAGTCTTGGCTGTTGGCCCAGCCTATTCGGCTCACTGTATAGGAATAACCGACAGGGATTTCATTGAGGGGGTGCATGGGGGAACCTGGGTTTCAGCCACCTTGGAACAGGACAAGTGTGTCACTGTGATGGCCCCCGACAAGCCTTCACTAGACATATCACTAGAAACAGTTGCCATTGATGGACCTGCTGAGGCAAGGAAGGTGTGCTACAGTGCAGTCTTGACCAACGTGAAGATCAATGACAAGTGCCCCAGCACTGGTGAAGCCCACTTGGAAGAAGAAAATGAAGGAGACAATGCTTGCAAGCGAACTTACTCCGATAGAGGTTGGGGAAATGGTTGTGGCTTGTTTGGAAAAGGAAGCATTGTGGCATGTGCCAAGTTTACCTGTGCCAAATCCATGAGTCTATTTGAGGTTGATCAGACCAAAATTCAGTATGTCATTAGGGCACAGCTACATGTCGGAGCCAAGCAGGAGAACTGGAACACTGACATCAAAACTCTCAAGTTTGATGCCCTGTCGGGCTCTCAGGAAGCTGAGTTCACTGGATACGGGAGGGCCACACTGGAGTGCCAGGTGCAGACCGCAGTGGACTTCAGTAACAGTTACATTGCAGAGATGGAGAAAGAGAGCTGGATTGTGGATAAACAGTGGGCCCAAGACCTGACCCTACCTTGGCAGAGTGGAAGTGGCGGCGTGTGGAGAGAGATGCATCATCTCGTGGAATTTGAGCCTCCACATGCCGCAACTATCAAAGTGTTAGCCCTTGGAAACCAAGAAGGATCCTTGAAGACTGCTCTCACTGGTGCAATGCGAGTCACAAAAGACACAAACAACAGCAAGCTGTATAAGCTGCATGGGGGGCATGTCGCGTGTAGGGTGAAGTTGTCAGCTCTCACACTTAAGGGAACATCCTACAAGATGTGTACCGACAAAATGTCTTTTGTCAAGAACCCAACTGACACTGGACATGGCACTGCAGTGATGCAAGTGAAGGTGCCAAAAGGAGCACCCTGCAGGATTCCAGTAATGGTCGCCGATGATCTCACAGCGGCAGTCAACAAGGGCATCTTGGTCACAGTCAATCCAATAGCCTCCACCAATGATGATGAAGTGTTGATCGAGGTGAATCCTCCCTTTGGGGATAGTTACATCATAGTTGGGACAGGGGATTCACGCCTGACTTACCAGTGGCACAAGGAAGGCAGCTCAATAGGGAAGTTGTTTACTCAGACCATGAAGGGCGCAGAGCGTCTGGCCGTCATGGGAGATGCTGCCTGGGACTTTGGTTCTGCTGGAGGATTCTTCACATCAGTCGGAAAAGGCATACACACTGTGTTTGGCTCTGCCTTCCAAGGACTGTTTGGTGGCTTGAGCTGGATAACAAAGGTCATCATGGGGGTAGTCCTCATATGGGTTGGCATTAACACAAGGAATATGACAATGTCCATGAGCATGATCCTAGTTGGAGTCATCATGATGTTCCTGTCCCTAGGAGTTGGGGCGGACCAAGGATGTGCAATAAACTTTGGCAAGAGAGAACTCAAGTGTGGGGATGGCATCTTCGTCTTTAGAGATTCAGATGACTGGCTGAACAAGTATTCATACTATCCAGAGGACCCAGTAAAACTTGCTTCAATAGTGAAAGCTTCCTTTGAGGAAGGGAAGTGTGGCCTGAACTCAGTCGACTCCCTGGAACATGAGATGTGGAGAAGCAGGGCAGATGAGATCAATGCCATTCTTGAGGAAAATGAGGTAGACATCTCAGTGGTGGTCCAAGACTCAAAAAACATTTATCAGAGAGGGACACATCCGTTTTCCAGAATACGTGATGGCCTACAATACGGCTGGAAGACTTGGGGCAAAAACCTTGTGTTCTCCCCAGGAAGAAAGAATGGAAGCTTCATCATAGATGGGAAGTCCAGGAAAGAGTGTCCGTTCTCAAACAGAGTGTGGAATTCCTTCCAGATAGAAGAGTTTGGGACAGGAGTGTTCACCACCCGAGTGTACATGGATGCAGTCTTTGAGTACACTATGGATTGTGATGGATCCATCCTGGGTGCAGCAGTGAATGGAAAGAAGAGCGCGCATGGGTCCCCAACATTCTGGATGGGAAGCCATGAGGTGAATGGAACATGGATGATTCATACTCTAGAGACACTGGACTACAAGGAATGTGAATGGCCGCTGACACACACGATTGGAACATCAGTTGAAGAGAGTGACATGTTCATGCCGAGGTCAATTGGGGGTCCAGTTAGCTCCCACAACCACATTCCGGGATATAAGGTCCAGACAAACGGACCCTGGATGCAGGTGCCACTAGAGGTGAAAAGGGAAGCTTGCCCAGGAACCAGTGTGGTTGTTGACGGAGGCTGTGATGGGCGTGGGAAGTCGACCAGATCGACCACTGACAGCGGGAAGATCATTCCTGAATGGTGTTGCCGCTCATGCACAATGCCACCAGTGAGCTTCCACGGGAGTGATGGTTGCTGGTATCCTATGGAGATTAGACCAAAGAAGACACATGACAGCCACCTGGTCCGCTCATGGGTAACGGCTGGAGAGATCCATGCAATCCCCTTTGGGTTGGTGAGCATGATGATAGCCATGGAAGTGGTATTGAGGAAGAGACAGGGACCCAAGCAAATACTGGTTGGGGGCATGGTGCTTCTAGGAGCCATGCTAGTTGGACAGGTGACTATCTTGGACTTGCTGAAGCTCACAGTGGCGGTTGGACTGCACTTTCATGAGATGAATAATGGAGGGGATGCCATGTATATGGCCCTGATCGCTGCTTTCTCAATCAGACCAGGGCTGCTCATCGGCTTTGGATTGAGGACGCTGTGGAGCCCCCGAGAACGCCTCGTGCTGACCCTGGGGGCCGCCATGGTGGAGATTGCTTTGGGTGGCATGATGGGAGGTCTGTGGAAGTACCTGAACGCAGTGTCCCTTTGCATCCTGACAATAAACGCTGTTGCCTCCAGAAAAGCATCAAATGTCATCCTGCCCTTGATGGCTCTGTTAACACCTGTGACAATGGCTGAGGTGAGACTTGCAACAATGCTCTTCTGCACTGTGGTCATCATCGGCGTTCTCCATCAGAACTCAAAGGACACTTCCATGCAGAAGACCATACCCCTGGTGGCCCTCACACTGACATCCTACCTGGGACTGACGCAGCCCTTCTTGGGCTTGTGTGCCTTCATGGCAACCCGAATATTCGGGCGAAGGAGCATCCCAGTGAATGAAGCGCTTGCAGCTGCTGGTCTCGTGGGAGTCTTGGCAGGGCTAGCTTTCCAGGAGATGGAAAATTTTCTAGGTCCAGTTGCAGTTGGAGGAATCCTGATGATGCTGGTCAGTGTGGCTGGGAGGGTAGATGGACTTGAACTCAGGAAGCTTGGGGAAGTTTCTTGGGAAGAAGAAGCTGAGATCAGTGGAAGTTCTGCCCGTTATGATGTAACTCTCAGTGAGCAAGGGGAATTTAAACTACTCTCTGAAGAGAAGGTGCCATGGGATCAGGTTGTGATGACTTCACTGGCTTTGGTCGGAGCTGCCATCCATCCATTTGCACTTTTATTGGTTCTTGCTGGCTGGTTGTTCCACGTCAAAGGAGCCAGAAGAAGTGGGGATGTCCTTTGGGACATTCCCACACCTAAAATCATTGAGGAGTGTGAATATCTAGAGGATGGAATCTACGGCATATTCCAGTCAACATTCCTAGGGGCCTCTCAACGGGGAGTGGGAGTGGCGCAGGGAGGGGTCTTCCATACGATGTGGCACGTCACGCGAGGGGCCTTTCTCGTTAGAAATGGTAAAAAGCTGGTTCCATCCTGGGCCTCAGTCAAGGAAGACCTTGTTGCTTATGGCGGCTCATGGAAGTTGGATGGTAGATGGGATGGAGAAGAGGAGGTTCAGTTGATAGCAGCTGCCCCCGGAAAAAACGTAGTGAATGTCCAAACAAAGCCAAGCCTATTCAAGGTTAAGAATGGAGGAGAAATTGGGGCGGTTGCCCTTGACTACCCAAGTGGCACTTCTGGTTCTCCCATCGTCAACAGGAATGGTGAGGTAATAGGGCTGTATGGCAATGGAATTCTTGTTGGTGACAACTCTTTTGTGTCTGCCATATCCCAAACTGAGGTGAAAGAGGAGGGGAAAGAGGAGCTACAGGAAATCCCGACAATGTTGAAGAAAGGGATGACAACCATTCTTGATTTCCATCCTGGAGCTGGGAAAACAAGACGTTTTCTTCCTCAGATCCTGGCTGAATGCGCACGAAGACGGTTGCGCACACTTGTGCTGGCTCCTACTAGAGTTGTCCTTTCTGAAATGAAGGAAGCCTTTCACGGTTTAGATGTCAAGTTTCACACACAGGCTTTCTCCGCTCACGGTAGCGGAAAAGAGGTCATTGACGCCATGTGTCATGCCACCCTGACATATAGAATGTTGGAACCAACCAGAGTGGTCAATTGGGAAGTGATCATCATGGACGAAGCACATTTTTTGGATCCGGCTAGCATAGCAGCCAGAGGCTGGGCGGCACATAGAGCCAGAGCAAATGAAAGTGCAACAATCTTGATGACTGCTACCCCTCCGGGAACCAGTGATGAATTTCCACATTCAAATGGGGAAATAGAGGATGTCCAAACGGACATTCCTAGTGAGCCTTGGAACACAGGTCATGACTGGATTTTGGCGGACAAAAGGCCCACGGCCTGGTTTCTTCCATCCATCAGGGCAGCAAATGTCATGGCAGCCTCTTTGCGCAAAGCTGGAAAGAGTGTGGTGGTGCTAAACAGGAAAACCTTTGAGAAAGAATACCCCACAATTAAACAGAAAAAACCTGATTTCATCTTGGCCACTGACATAGCTGAGATGGGAGCCAATCTCTGCGTGGAGAGAGTGTTGGATTGTAGGACGGCTTTCAAACCTGTGCTTGTGGATGAAGGGAGAAAGGTGGCAATAAAAGGGCCACTCCGGATTTCAGCTTCCTCCGCTGCCCAAAGGAGGGGGCGCATTGGAAGGAACCCTAACAGAGACGGGGATTCATACTACTACTCTGAGCCCACAAGTGAAGACAATGCGCATCATGTCTGCTGGCTTGAGGCCTCAATGCTCCTAGACAACATGGAGGTGAGAGGTGGGATGGTTGCTCCACTTTATGGCATAGAAGGAACAAAGACACCAGTTTCCCCAGGTGAAATGAGGCTAAGAGATGACCAGAGGAGAGTCTTCCGAGAGCTGGTGAGGAATTGTGACCTGCCTGTTTGGCTCTCATGGCAAGTGGCTAAGGCTGGATTGAAGACGAATGACCGAAAGTGGTGCTTTGAGGGCCCAGAAGAACATGAGATCTTGAATGACAGTGGTGAGACAGTAAAGTGCAGAGCCCCTGGAGGAGCCAAGAAGCCTCTGCGTCCACGGTGGTGCGATGAAAGGGTGTCGTCTGACCAGAGTGCGCTTGCCGACTTCATAAAGTTTGCTGAGGGCAGGAGAGGGGCTGCTGAGATGCTGGTCGTGCTGAGTGAACTCCCAGACTTCTTGGCCAAGAAAGGTGGAGAGGCGGTGGATACTATCAGCGTGCTCTTGCACTCTGAGGAAGGTTCCAGAGCTTACCGCAATGCATTGTCAATGATGCCTGAGGCAATGACAACAGTCATGCTGTTTGTTCTGGCCGGGCTGCTGACGTCTGGAATGGTTATCTTTTTCATGTCTCCCAAGGGTATCAGCAGAATGTCTATGGCAATGGGCACGATGGCTGGTTGTGGATACCTCATGTTTCTTGGAGGCGTCAAACCCACCCACATCTCTTACATCATGCTAATATTCTTTGTCTTGATGGTGGTTGTGGTTCCGGAGCCGGGGCAGCAGAGAACCATTCAGGACAATCAAGTGGCTTATCTTATTATTGGCATCCTGACGCTGATTTCTGTGGTGGCAGCCAATGAACTAGGCATGCTGGAAAAGACTAAGGAAGACCTCTTTGGAAAGAAGAATTTGATTCCATCTAGTGCCGCA---CCTTGGAGCTGGCCAGATTTTGACTTGAAACCAGGAGCTGCTTGGACTGTCTATGTTGGCATTGTCACAATGCTCTCCCCAATGCTGCACCACTGGATCAAGGTTGAGTATGGTAATCTGTCTTTGTCTGGAATTGCACAGTCAGCCTCAGTTTTGTCATTCATGGACAAGGGCATCCCGTTTATGAAGATGAACATCTCGGTCATAATTCTACTGGTCAGTGGCTGGAATTCAATAACGGTGATGCCCCTGCTTTGTGGCATTGGATGCGCCATGCTACACTGGACTCTCATCCTGCCCGGAATAAAAGCGCAGCAGTCAAAGCTGGCACAGAGGAGGGTGTTTCATGGTGTTGCTAAGAATCCGGTGGTTGATGGGAATCCAACAGTCGACATTGAGGAAGCCCCGGAAATGCCTGCCCTCTATGAGAAGAAGTTGGCATTGTATCTTCTGCTTGCCCTTAGCTTGGCCTCTGTTGCCATGTGTAGAACACCCTTCTCACTGGCTGAAGGCATTGTGCTGGCATCAGCAGCCCTGGGACCGCTCATCGAGGGAAATACCAGCCTCTTGTGGAATGGACCCATGGCTGTGTCCATGACAGGAGTCATGCGGGGGAACTACTATGCTTTTGTGGGTGTTATGTACAATCTCTGGAAGATGAAGACTGGACGCAGGGGGAGAGCGAATGGGAAGACCCTGGGTGAGGTCTGGAAAAGGGAGCTGAACCTGCTGGACAAACAGCAGTTTGAGCTGTATAAACGGACAGACATTGTGGAGGTGGACCGTGACACAGCTCGCCGACACCTGGCTGAAGGGAAAGTGGACACCGGAGTGGCCGTCTCGAGAGGGACCGCAAAATTGAGATGGTTCCATGAACGTGGCTATGTCAAGTTGGAAGGAAGAGTGACTGACCTGGGATGTGGGCGTGGTGGCTGGTGCTACTACGCTGCTGCACAGAGAGAAGTGAGTGGGGTCAGGGGATTCACCCTTGGAAAGGAAGGCCACGAAAAGCCCATGAATGTGCAGAGCCTGGGGTGGAACATCATCACCTTCAAGGACAAGACTGATGTCCATCGCCTTGAGCCGATAAAGTGTGATACCCTGCTGTGCGACATTGGAGAGTCGTCCCCATCATCAGTGACCGAAGGGGAAAGAACCATGAGAGTTCTTGACACTGTTGAGAAATGGTTGAGCTGTGGTGTTGAAAGCTTCTGTGTGAAGGTGTTGGCTCCATACATGCCTGATGTGCTTGAAAAGTTAGAGTTGCTCCAAAGGAGGTTTGGTGGAACGGTAATCAGGAATCCCCTCTCTAGAAATTCAACCCACGAGATGTATTATGTGTCGGGAGCCCGCAGTAACATCACGTTCACTGTGAATCAAACATCCCGCCTCTTAATGAGGAGAATGAGGCGCCCGACAGGCAAGGTGACTCTTGAAGCCGATGTCATCCTCCCAATTGGAACACGCAGTGTGGAAACAGATAAAGGACCACTTGATAGGGCAGCCATTGAAGAGAGGGTTGAAAGAATAAAATCAGAATACACCGCCACTTGGTTCCATGATAGTGACAACCCTTACAGGACTTGGCATTATTGTGGTTCCTACGTCACAAGAACCTCAGGGAGTGCAGCAAGCATGATTAACGGGGTGATCAAGATCTTGACATACCCCTGGGACAGGATAGAGGAAGTCACGAGAATGGCAATGACAGACACAACTCCTTTTGGACAACAAAGAGTGTTCAAGGAAAAAGTTGACACCAGAGCAAAGGATCCACCAGCAGGGACCAGGAAAATTATGAAGGTTGTCAATAGGTGGCTATTCCGTCACTTGGCCAGAGAAAAGAACCCCAGGTTGTGCACAAAGGAGGAGTTTATAGCAAAAGTTCGCAGTCATGCAGCCATCGGAGCTTTCCTGGAAGAGCAAGAACAGTGGAAGACTGCCAATGAAGCTGTCCAAGATCCGAAGTTCTGGGAATTAGTGGATGAAGAACGACGGCTGCATCAGCAGGGCAGGTGCCGAACTTGTGTGTACAACATGATGGGGAAGAGAGAAAAGAAGCTGTCAGAGTTTGGAAAGGCGAAGGGAAGCCGTGCCATCTGGTACATGTGGCTGGGAGCCCGATATCTTGAGTTTGAAGCCCTGGGATTCCTGAATGAGGACCACTGGGCATCCAGGGAGAACTCAGGGGGAGGGGTTGAAGGTATCGGTCTACAATATCTAGGCTACGTGATCAGGGACCTGGCTGCACTAGAGGGTGGTGGATTCTATGCGGATGACACAGCTGGATGGGACACACGCATAACAGAGGCGGATCTGGATGATGAACAGGAAATCTTGAACTACATGAGCCCACACCATAGGAAGTTGGCGCTGGCTGTAATGGAAATGACATACAAAAACAAAGTGGTGAAAGTCCTGAGGCCAGCTCCAGGTGGGAAAGCTTACATGGATGTCATAAGCCGGCGGGACCAGAGAGGATCTGGGCAGGTGGTGACTTACGCCTTGAACACCATCACCAACCTGAAGGTTCAACTGATTAGGATGGCGGAGGCAGAGATGGTGATACACCACCAGCATGTCCAGGACTGTGACGACACGGCTTTGACCAAGCTTGAAGCATGGCTCGCTGAGCATGGCTGCGACAGGCTTAAGAGGATGGCAGTGAGTGGAGATGACTGTGTTGTCCGACCCATTGATGACAGGTTTGGCCTGGCTCTGTCCCATCTCAATGCCATGTCAAAGGTGCGAAAAGACATATCTGAATGGCAGCCATCAAAAGGATGGGATGACTGGGAGAGTGTGCCCTTTTGCTCTCACCACTTTCATGAACTGCAATTGAAGGATGGCAGGAGAATTGTAGTGCCTTGCCGGGATCAAGATGAGCTGGTTGGCAGGGGGAGAGTGTCTCCAGGGAATGGTTGGATGATCAAGGAGACAGCATGCCTTAGCAAGGCCTACGCCAACATGTGGTCACTGATGTACTTTCACAAGAGGGACATGAGGCTGCTTTCACTGGCTGTTTCTTCTGCTGTTCCCACATCTTGGGTTCCACAGGGACGCACCACGTGGTCTGTTCATGGGAAGGGAGAGTGGATGACCACAGAAGACATGCTTGAGGTGTGGAACAGAGTGTGGATAACCAACAATCCACACATGCAGGACAAAACGACGGTGAAGGAGTGGCGAGACATCCCTTACCTGACCAAGAGACAGGACAAGCTTTGTGGATCACTGATTGGGATGACCAACAGAGCCACTTGGGCATCTCACATCCACTTGGTAATACACCGCATCCGGACACTGATTGGGAAAGAGAGATACACTGACTACCTGACAGTCATGGATAGGTACTCTGTGGATGCTGATCTGCAGCCCGGTGAGCTCATTTGA
>SA1_MF423378_RJ96_BRRJ_2017
ATGTCTGGTCGTAAAGCTCAGGGAAAAACCCTGGGCGTCAATATGGTTCGACGAGGAGTCCGCTCCTTGTCAAGCAAAATAAAACAAAAAACAAAACAAATTGGAAGTAGACCTGGACCTTCAAGAGGCGTTCAAGGATTTGTTTTTTTCTTTTTGTTCAACGTTTTGACTGGAAAGAAGATTACTGCTCATCTGAAGAAACTATGGAGAATGCTGGACCCAAGACAGGGCTTAGTTGTCCTGAGGAAGGTTAAGAGGGTGGTGGCGAGTCTGATGAGAGGTTTGTCCTCGAGGAAACGCCGATCCCAAGATGTTTTGACTATACAATTTTTAATTCTGGGAATGCTGCTGATGGTTGGTGGAGTGACCCTGGTACGCAGAAACAGATGGTTACTTCTGAATGTTACATCTGAGGACCTTGGGAAAACCTTCTCCGTTGGCACAGGCAACTGCACAACCAACATTCTGGAGGCCAAATACTGGTGTCCAGATTCCATGGAATACAACTGCCCCAATCTCAGTCCAAGAGAAGAGCCTGATGACATAGACTGTTGGTGCTATGGAGTGGAAAATGTCAGAGTCGCTTATGGCAAGTGTGATTCAGCGGGTAGGTCAAGAAGGTCCAGAAGGGCCATTGACTTACCCACACATGAAAATCATGGCTTAAAGACCCGGCAAGAAAAGTGGATGACTGGAAGAATGGGCGAGAGACAGCTGCAGAAAATTGAAAGATGGCTGGTGAGGAACCCCTTCTTTGCGGCAACAGCCTTGGCCATTGCCTACCTGGTGGGGAGCAACATGACGCAACGAGTTGTCATTGCCCTGCTAGTCTTGGCTGTTGGCCCAGCCTATTCGGCTCACTGTATAGGAATAACCGACAGGGATTTCATTGAGGGGGTGCATGGGGGAACCTGGGTTTCAGCCACCTTGGAACAGGACAAGTGTGTCACTGTGATGGCCCCCGACAAGCCTTCACTAGACATATCACTAGAAACAGTTGCCATTGATGGACCTGCTGAGGCAAGGAAGGTGTGCTACAGTGCAGTCTTGACCAACGTGAAGATCAATGACAAGTGCCCCAGCACTGGTGAAGCCCACTTGGAAGAAGAAAATGAAGGAGACAATGCTTGCAAGCGAACTTACTCCGATAGAGGTTGGGGAAATGGTTGTGGCTTGTTTGGAAAAGGAAGCATTGTGGCATGTGCCAAGTTTACCTGTGCCAAATCCATGAGTCTATTTGAGGTTGATCAGACCAAAATTCAGTATGTCATTAGGGCACAGCTACATGTCGGAGCCAAGCAGGAGAACTGGAACACTGACATCAAAACTCTCAAGTTTGATGCCCTGTCGGGCTCTCAGGAAGCTGAGTTCACTGGATACGGGAGGGCCACACTGGAGTGCCAGGTGCAGACCGCAGTGGACTTCAGTAACAGTTACATTGCAGAGATGGAGAAAGAGAGCTGGATTGTGGATAAACAGTGGGCCCAAGACCTGACCCTACCTTGGCAGAGTGGAAGTGGCGGCGTGTGGAGAGAGATGCATCATCTCGTGGAATTTGAGCCTCCACATGCCGCAACTATCAAAGTGTTAGCCCTTGGAAACCAAGAAGGATCCTTGAAGACTGCTCTCACTGGTGCAATGCGAGTCACAAAAGACACAAACAACAGCAAGCTGTATAAGCTGCATGGGGGGCATGTCGCGTGTAGGGTGAAGTTGTCAGCTCTCACACTTAAGGGAACATCCTACAAGATGTGTACCGACAAAATGTCTTTTGTCAAGAACCCAACTGACACTGGACATGGCACTGCAGTGATGCAAGTGAAGGTGCCAAAAGGAGCACCCTGCAGGATTCCAGTAATGGTCGCCGATGATCTCACAGCGGCAGTCAACAAGGGCATCTTGGTCACAGTCAATCCAATAGCCTCCACCAATGATGATGAAGTGTTGATCGAGGTGAATCCTCCCTTTGGGGATAGTTACATCATAGTTGGGACAGGGGATTCACGCCTGACTTACCAGTGGCACAAGGAAGGCAGCTCAATAGGGAAGTTGTTTACTCAGACCATGAAGGGCGCAGAGCGTCTGGCCGTCATGGGAGATGCTGCCTGGGACTTTGGTTCTGCTGGAGGATTCTTCACATCAGTCGGAAAAGGCATACACACTGTGTTTGGCTCTGCCTTCCAAGGACTGTTTGGTGGCTTGAGCTGGATAACAAAGGTCATCATGGGGGTAGTCCTCATATGGGTTGGCATTAACACAAGGAATATGACAATGTCCATGAGCATGATCCTAGTTGGAGTCATCATGATGTTCCTGTCCCTAGGAGTTGGGGCGGACCAAGGATGTGCAATAAACTTTGGCAAGAGAGAACTCAAGTGTGGGGATGGCATCTTCGTCTTTAGAGATTCAGATGACTGGCTGAACAAGTATTCATACTATCCAGAGGACCCAGTAAAACTTGCTTCAATAGTGAAAGCTTCCTTTGAGGAAGGGAAGTGTGGCCTGAACTCAGTCGACTCCCTGGAACATGAGATGTGGAGAAGCAGGGCAGATGAGATCAATGCCATTCTTGAGGAAAATGAGGTAGACATCTCAGTGGTGGTCCAAGACTCAAAAAACATTTATCAGAGAGGGACACATCCGTTTTCCAGAATACGTGATGGCCTACAATACGGCTGGAAGACTTGGGGCAAAAACCTTGTGTTCTCCCCAGGAAGAAAGAATGGAAGCTTCATCATAGATGGGAAGTCCAGGAAAGAGTGTCCGTTCTCAAACAGAGTGTGGAATTCCTTCCAGATAGAAGAGTTTGGGACAGGAGTGTTCACCACCCGAGTGTACATGGATGCAGTCTTTGAGTACACTATGGATTGTGATGGATCCATCCTGGGTGCAGCAGTGAATGGAAAGAAGAGCGCGCATGGGTCCCCAACATTCTGGATGGGAAGCCATGAGGTGAATGGAACATGGATGATTCATACTCTAGAGACACTGGACTACAAGGAATGTGAATGGCCGCTGACACACACGATTGGAACATCAGTTGAAGAGAGTGACATGTTCATGCCGAGGTCAATTGGGGGTCCAGTTAGCTCCCACAACCACATTCCGGGATATAAGGTCCAGACAAACGGACCCTGGATGCAGGTGCCACTAGAGGTGAAAAGGGAAGCTTGCCCAGGAACCAGTGTGGTTGTTGACGGAGGCTGTGATGGGCGTGGGAAGTCGACCAGATCGACCACTGACAGCGGGAAGATCATTCCTGAATGGTGTTGCCGCTCATGCACAATGCCACCAGTGAGCTTCCACGGGAGTGATGGTTGCTGGTATCCTATGGAGATTAGACCAAAGAAGACACATGACAGCCACCTGGTCCGCTCATGGGTAACGGCTGGAGAGATCCATGCAATCCCCTTTGGGTTGGTGAGCATGATGATAGCCATGGAAGTGGTATTGAGGAAGAGACAGGGACCCAAGCAAATACTGGTTGGGGGCATGGTGCTTCTAGGAGCCATGCTAGTTGGACAGGTGACTATCTTGGACTTGCTGAAGCTCACAGTGGCGGTTGGACTGCACTTTCATGAGATGAATAATGGAGGGGATGCCATGTATATGGCCCTGATCGCTGCTTTCTCAATCAGACCAGGGCTGCTCATCGGCTTTGGATTGAGGACGCTGTGGAGCCCCCGAGAACGCCTCGTGCTGACCCTGGGGGCCGCCATGGTGGAGATTGCTTTGGGTGGCATGATGGGAGGTCTGTGGAAGTACCTGAACGCAGTGTCCCTTTGCATCCTGACAATAAACGCTGTTGCCTCCAGAAAAGCATCAAATGTCATCCTGCCCTTGATGGCTCTGTTAACACCTGTGACAATGGCTGAGGTGAGACTTGCAACAATGCTCTTCTGCACTGTGGTCATCATCGGCGTTCTCCATCAGAACTCAAAGGACACTTCCATGCAGAAGACCATACCCCTGGTGGCCCTCACACTGACATCCTACCTGGGACTGACGCAGCCCTTCTTGGGCTTGTGTGCCTTCATGGCAACCCGAATATTCGGGCGAAGGAGCATCCCAGTGAATGAAGCGCTTGCAGCTGCTGGTCTCGTGGGAGTCTTGGCAGGGCTAGCTTTCCAGGAGATGGAAAATTTTCTAGGTCCAGTTGCAGTTGGAGGAATCCTGATGATGCTGGTCAGTGTGGCTGGGAGGGTAGATGGACTTGAACTCAGGAAGCTTGGGGAAGTTTCTTGGGAAGAAGAAGCTGAGATCAGTGGAAGTTCTGCCCGTTATGATGTAACTCTCAGTGAGCAAGGGGAATTTAAACTACTCTCTGAAGAGAAGGTGCCATGGGATCAGGTTGTGATGACTTCACTGGCTTTGGTCGGAGCTGCCATCCATCCATTTGCACTTTTATTGGTTCTTGCTGGCTGGTTGTTCCACGTCAAAGGAGCCAGAAGAAGTGGGGATGTCCTTTGGGACATTCCCACACCTAAAATCATTGAGGAGTGTGAATATCTAGAGGATGGAATCTACGGCATATTCCAGTCAACATTCCTAGGGGCCTCTCAACGGGGAGTGGGAGTGGCGCAGGGAGGGGTCTTCCATACGATGTGGCACGTCACGCGAGGGGCCTTTCTCGTTAGAAATGGTAAAAAGCTGGTTCCATCCTGGGCCTCAGTCAAGGAAGACCTTGTTGCTTATGGCGGCTCATGGAAGTTGGATGGTAGATGGGATGGAGAAGAGGAGGTTCAGTTGATAGCAGCTGCCCCCGGAAAAAACGTAGTGAATGTCCAAACAAAGCCAAGCCTATTCAAGGTTAAGAATGGAGGAGAAATTGGGGCGGTTGCCCTTGACTACCCAAGTGGCACTTCTGGTTCTCCCATCGTCAACAGGAATGGTGAGGTAATAGGGCTGTATGGCAATGGAATTCTTGTTGGTGACAACTCTTTTGTGTCTGCCATATCCCAAACTGAGGTGAAAGAGGAGGGGAAAGAGGAGCTACAGGAAATCCCGACAATGTTGAAGAAAGGGATGACAACCATTCTTGATTTCCATCCTGGAGCTGGGAAAACAAGACGTTTTCTTCCTCAGATCCTGGCTGAATGCGCACGAAGACGGTTGCGCACACTTGTGCTGGCTCCTACTAGAGTTGTCCTTTCTGAAATGAAGGAAGCCTTTCACGGTTTAGATGTCAAGTTTCACACACAGGCTTTCTCCGCTCACGGTAGCGGAAAAGAGGTCATTGACGCCATGTGTCATGCCACCCTGACATATAGAATGTTGGAACCAACCAGAGTGGTCAATTGGGAAGTGATCATCATGGACGAAGCACATTTTTTGGATCCGGCTAGCATAGCAGCCAGAGGCTGGGCGGCACATAGAGCCAGAGCAAATGAAAGTGCAACAATCTTGATGACTGCTACCCCTCCGGGAACCAGTGATGAATTTCCACATTCAAATGGGGAAATAGAGGATGTCCAAACGGACATTCCTAGTGAGCCTTGGAACACAGGTCATGACTGGATTTTGGCGGACAAAAGGCCCACGGCCTGGTTTCTTCCATCCATCAGGGCAGCAAATGTCATGGCAGCCTCTTTGCGCAAAGCTGGAAAGAGTGTGGTGGTGCTAAACAGGAAAACCTTTGAGAAAGAATACCCCACAATTAAACAGAAAAAACCTGATTTCATCTTGGCCACTGACATAGCTGAGATGGGAGCCAATCTCTGCGTGGAGAGAGTGTTGGATTGTAGGACGGCTTTCAAACCTGTGCTTGTGGATGAAGGGAGAAAGGTGGCAATAAAAGGGCCACTCCGGATTTCAGCTTCCTCCGCTGCCCAAAGGAGGGGGCGCATTGGAAGGAACCCTAACAGAGACGGGGATTCATACTACTACTCTGAGCCCACAAGTGAAGACAATGCGCATCATGTCTGCTGGCTTGAGGCCTCAATGCTCCTAGACAACATGGAGGTGAGAGGTGGGATGGTTGCTCCACTTTATGGCATAGAAGGAACAAAGACACCAGTTTCCCCAGGTGAAATGAGGCTAAGAGATGACCAGAGGAGAGTCTTCCGAGAGCTGGTGAGGAATTGTGACCTGCCTGTTTGGCTCTCATGGCAAGTGGCTAAGGCTGGATTGAAGACGAATGACCGAAAGTGGTGCTTTGAGGGCCCAGAAGAACATGAGATCTTGAATGACAGTGGTGAGACAGTAAAGTGCAGAGCCCCTGGAGGAGCCAAGAAGCCTCTGCGTCCACGGTGGTGCGATGAAAGGGTGTCGTCTGACCAGAGTGCGCTTGCCGACTTCATAAAGTTTGCTGAGGGCAGGAGAGGGGCTGCTGAGATGCTGGTCGTGCTGAGTGAACTCCCAGACTTCTTGGCCAAGAAAGGTGGAGAGGCGGTGGATACTATCAGCGTGCTCTTGCACTCTGAGGAAGGTTCCAGAGCTTACCGCAATGCATTGTCAATGATGCCTGAGGCAATGACAACAGTCATGCTGTTTGTTCTGGCCGGGCTGCTGACGTCTGGAATGGTTGTCTTTTTCATGTCTCCCAAGGGTATCAGCAGAATGTCTATGGCAATGGGCACGATGGCTGGTTGTGGATACCTCATGTTTCTTGGAGGCGTCAAACCCACCCACATCTCTTACATCATGCTAATATTCTTTGTCTTGATGGTGGTTGTGGTTCCGGAGCCGGGGCAGCAGAGAACCATTCAGGACAATCAAGTGGCTTATCTTATTATTGGCATCCTGACGCTGATTTCTGTGGTGGCAGCCAATGAACTAGGCATGCTGGAAAAGACTAAGGAAGACCTCTTTGGAAAAAAGAATTTGATTCCATCTAGTGCCGCA---CCTTGGAGCTGGCCAGATTTTGACTTGAAACCAGGAGCTGCTTGGACTGTCTATGTTGGCATTGTCACAATGCTCTCCCCAATGCTGCACCACTGGATCAAGGTTGAGTATGGTAATCTGTCTTTGTCTGGAATTGCACAGTCAGCCTCAGTTTTGTCATTCATGGACAAGGGCATCCCGTTTATGAAGATGAACATCTCGGTCATAATTCTACTGGTCAGTGGCTGGAATTCAATAACGGTGATGCCCCTGCTTTGTGGCATTGGATGCGCCATGCTACACTGGACTCTCATCCTGCCCGGAATAAAAGCGCAGCAGTCAAAGCTGGCACAGAGGAGGGTGTTTCATGGTGTTGCTAAGAATCCGGTGGTTGATGGGAATCCAACAGTCGACATTGAGGAAGCCCCGGAAATGCCTGCCCTCTATGAGAAGAAGTTGGCATTGTATCTTCTGCTTGCCCTTAGCTTGGCCTCTGTTGCCATGTGTAGAACACCCTTCTCACTGGCTGAAGGCATTGTGCTGGCATCAGCAGCCCTGGGACCGCTCATAGAGGGAAATACCAGCCTCTTGTGGAATGGACCCATGGCTGTGTCCATGACAGGAGTCATGCGGGGGAACTACTATGCTTTTGTGGGTGTTATGTACAATCTCTGGAAGATGAAGACTGGACGCAGGGGGAGAGCGAATGGGAAGACCCTGGGTGAGGTCTGGAAAAGGGAGCTGAACCTGCTGGACAAACAGCAGTTTGAGCTGTATAAACGGACAGACATTGTGGAGGTGGACCGTGACACAGCTCGCCGACACCTGGCTGAAGGGAAAGTGGACACCGGAGTGGCCGTCTCGAGAGGGACCGCAAAATTGAGATGGTTCCATGAACGTGGCTATGTCAAGTTGGAAGGAAGAGTGACTGACCTGGGATGTGGGCGTGGTGGCTGGTGCTACTACGCTGCTGCACAGAGAGAAGTGAGTGGGGTCAGGGGATTCACCCTTGGAAAGGAAGGCCACGAAAAGCCCATGAATGTGCAGAGCCTGGGGTGGAACATCATCACCTTCAAGGACAAGACTGATGTCCATCGCCTTGAGCCGATAAAGTGTGATACCCTGCTGTGCGACATTGGAGAGTCGTCCCCATCATCAGTGACCGAAGGGGAAAGAACCATGAGAGTTCTTGACACTGTTGAGAAATGGTTGAGCTGTGGTGTTGAAAGCTTCTGTGTGAAGGTGTTGGCTCCATACATGCCTGATGTGCTTGAAAAGTTAGAGTTGCTCCAAAGGAGGTTTGGTGGAACGGTAATCAGGAATCCCCTCTCTAGAAATTCAACCCACGAGATGTATTATGTGTCGGGAGCCCGCAGTAACATCACGTTCACTGTGAATCAAACATCCCGCCTCTTAATGAGGAGAATGAGGCGCCCGACAGGCAAGGTGACTCTTGAAGCCGATGTCATCCTCCCAATTGGAACACGCAGTGTGGAAACAGATAAAGGACCACTTGATAGGGCAGCCATTGAAGAGAGGGTTGAAAGAATAAAATCAGAATACACCGCCACTTGGTTCCATGATAGTGACAACCCTTACAGGACTTGGCATTATTGTGGTTCCTACGTCACAAGAACCTCAGGGAGTGCAGCAAGCATGATTAACGGGGTGATCAAGATCTTGACATACCCCTGGGACAGGATAGAGGAAGTCACGAGAATGGCAATGACAGACACAACTCCTTTTGGACAACAAAGAGTGTTCAAGGAAAAAGTTGACACCAGAGCAAAGGATCCACCAGCAGGGACCAGGAAAATCATGAAGGTTGTCAATAGGTGGCTATTCCGTCACTTGGCCAGAGAAAAGAACCCCAGGTTGTGCACAAAGGAGGAGTTTATAGCAAAAGTTCGCAGTCATGCAGCCATCGGAGCTTTCCTGGAAGAGCAAGAACAGTGGAAGACTGCCAATGAAGCTGTCCAAGATCCGAAGTTCTGGGAATTAGTGGATGAAGAACGACGGCTGCATCAGCAGGGCAGGTGCCGAACTTGTGTGTACAACATGATGGGGAAGAGAGAAAAGAAGCTGTCAGAGTTTGGAAAGGCGAAGGGAAGCCGTGCCATCTGGTACATGTGGCTGGGAGCCCGATATCTTGAGTTTGAAGCCCTGGGATTCCTGAATGAGGACCACTGGGCATCCAGGGAGAACTCAGGGGGAGGGGTTGAAGGTATCGGTCTACAATATCTAGGCTACGTGATCAGGGACCTGGCTGCACTAGAGGGTGGTGGATTCTATGCGGATGACACAGCTGGATGGGACACACGCATAACAGAGGCGGATCTGGATGATGAACAGGAAATCTTGAACTACATGAGCCCACACCATAGGAAGTTGGCGCTGGCTGTAATGGAAATGACATACAAAAACAAAGTGGTGAAAGTCCTGAGGCCAGCTCCAGGTGGGAAAGCTTACATGGATGTCATAAGCCGGCGGGACCAGAGAGGATCTGGGCAGGTGGTGACTTACGCCTTGAACACCATCACCAACCTGAAGGTTCAACTGATTAGGATGGCGGAGGCAGAGATGGTGATACACCACCAGCATGTCCAGGACTGTGACGACACGGCTTTGACCAAGCTTGAAGCATGGCTCGCTGAGCATGGCTGCGACAGGCTTAAGAGGATGGCAGTGAGTGGAGATGACTGTGTTGTCCGACCCATTGATGACAGGTTTGGCCTGGCTCTGTCCCATCTCAATGCCATGTCAAAGGTGCGAAAAGACATATCTGAATGGCAGCCATCAAAAGGATGGGATGACTGGGAGAGTGTGCCCTTTTGCTCTCACCACTTTCATGAACTGCAATTGAAGGATGGCAGGAGAATTGTAGTGCCTTGCCGGGATCAAGATGAGCTGGTTGGCAGGGGGAGAGTGTCTCCAGGGAATGGTTGGATGATCAAGGAGACAGCATGCCTTAGCAAGGCCTACGCCAACATGTGGTCACTGATGTACTTTCACAAGAGGGACATGAGGCTGCTTTCACTGGCTGTTTCTTCTGCTGTTCCCACATCTTGGGTTCCACAGGGACGCACCACGTGGTCTGTTCATGGGAAGGGAGAGTGGATGACCACAGAAGACATGCTTGAGGTGTGGAACAGAGTGTGGATAACCAACAATCCACACATGCAGGACAAAACGACGGTGAAGGAGTGGCGAGACATCCCTTACCTGACCAAGAGACAGGACAAGCTTTGTGGATCACTGATTGGGATGACCAACAGAGCCACTTGGGCATCTCACATCCACTTGGTAATACACCGCATCCGGACACTGATTGGGAAAGAGAGATACACTGACTACCTGACAGTCATGGATAGGTACTCTGTGGATGCTGATCTGCAGCCCGGTGAGCTCATTTGA
>SA1_MF423377_RJ95_BRRJ_2017
ATGTCTGGTCGTAAAGCTCAGGGAAAAACCCTGGGCGTCAATATGGTTCGACGAGGAGTCCGCTCCTTGTCAAGCAAAATAAAACAAAAAACAAAACAAATTGGAAGTAGACCTGGACCTTCAAGAGGCGTTCAAGGATTTGTTTTTTTCTTTTTGTTCAACGTTTTGACTGGAAAGAAGATTACTGCTCATCTGAAGAAACTATGGAGAATGCTGGACCCAAGACAGGGCTTAGTTGTCCTGAGGAAGGTTAAGAGGGTGGTGGCGAGTCTGATGAGAGGTTTGTCCTCGAGGAAACGCCGATCCCAAGATGTTTTGACTATACAATTTTTAATTCTGGGAATGCTGCTGATGGTTGGTGGAGTGACCCTGGTACGCAGAAACAGATGGTTACTTCTGAATGTTACATCTGAGGACCTTGGGAAAACCTTCTCCGTTGGCACAGGCAACTGCACAACCAACATTCTGGAGGCCAAATACTGGTGTCCAGATTCCATGGAATACAACTGCCCCAATCTCAGTCCAAGAGAAGAGCCTGATGACATAGACTGTTGGTGCTATGGAGTGGAAAATGTCAGAGTCGCTTATGGCAAGTGTGATTCAGCGGGTAGGTCAAGAAGGTCCAGAAGGGCCATTGACTTACCCACACATGAAAATCATGGCTTAAAGACCCGGCAAGAAAAGTGGATGACTGGAAGAATGGGCGAGAGACAGCTGCAGAAAATTGAAAGATGGCTGGTGAGGAACCCCTTCTTTGCGGCAACAGCCTTGGCCATTGCCTACCTGGTGGGGAGCAACATGACGCAACGAGTTGTCATTGCCCTGCTAGTCTTGGCTGTTGGCCCAGCCTATTCGGCTCACTGTATAGGAATAACCGACAGGGATTTCATTGAGGGGGTGCATGGGGGAACCTGGGTTTCAGCCACCTTGGAACAGGACAAGTGTGTCACTGTGATGGCCCCCGACAAGCCTTCACTAGACATATCACTAGAAACAGTTGCCATTGATGGACCTGCTGAGGCAAGGAAGGTGTGCTACAGTGCAGTCTTGACCAACGTGAAGATCAATGACAAGTGCCCCAGCACTGGTGAAGCCCACTTGGAAGAAGAAAATGAAGGAGACAATGCTTGCAAGCGAACTTACTCCGATAGAGGTTGGGGAAATGGTTGTGGCTTGTTTGGAAAAGGAAGCATTGTGGCATGTGCCAAGTTTACCTGTGCCAAATCCATGAGTCTATTTGAGGTTGATCAGACCAAAATTCAGTATGTCATTAGGGCACAGCTACATGTCGGAGCCAAGCAGGAGAACTGGAACACTGACATCAAAACTCTCAAGTTTGATGCCCTGTCGGGCTCTCAGGAAGCTGAGTTCACTGGATACGGGAGGGCCACACTGGAGTGCCAGGTGCAGACCGCAGTGGACTTTAGTAACAGTTACATTGCAGAGATGGAGAAAGAGAGCTGGATTGTGGATAAACAGTGGGCCCAAGACCTGACCCTACCTTGGCAGAGTGGAAGTGGCGGCGTGTGGAGAGAGATGCATCATCTCGTGGAATTTGAGCCTCCACATGCCGCAACTATCAAAGTGTTAGCCCTTGGAAACCAAGAAGGATCCTTGAAGACTGCTCTCACTGGTGCAATGCGAGTCACAAAAGACACAAACAACAGCAAGCTGTATAAGCTGCATGGGGGGCATGTCGCGTGTAGGGTGAAGTTGTCAGCTCTCACACTTAAGGGAACATCCTACAAGATGTGTACCGACAAAATGTCTTTTGTCAAGAACCCAACTGACACTGGACATGGCACTGCAGTGATGCAAGTGAAGGTGCCAAAAGGAGCACCCTGCAGGATTCCAGTAATGGTCGCCGATGATCTCACAGCGGCAGTCAACAAGGGCATCTTGGTCACAGTCAATCCAATAGCCTCCACCAATGATGATGAAGTGTTGATCGAGGTGAATCCTCCCTTTGGGGATAGTTACATCATAGTTGGGACAGGGGATTCACGCCTGACTTACCAGTGGCACAAGGAAGGCAGCTCAATAGGGAAGTTGTTTACTCAGACCATGAAGGGCGCAGAGCGTCTGGCCGTCATGGGAGATGCTGCCTGGGACTTTGGTTCTGCTGGAGGATTCTTCACATCAGTCGGAAAAGGCATACACACTGTGTTTGGCTCTGCCTTCCAAGGACTGTTTGGTGGCTTGAGCTGGATAACAAAGGTCATCATGGGGGTAGTCCTCATATGGGTTGGCATTAACACAAGGAATATGACAATGTCCATGAGCATGATCCTAGTTGGAGTCATCATGATGTTCCTGTCCCTAGGAGTTGGGGCGGACCAAGGATGTGCAATAAACTTTGGCAAGAGAGAACTCAAGTGTGGGGATGGCATCTTCGTCTTTAGAGATTCAGATGACTGGCTGAACAAGTATTCATACTATCCAGAGGACCCAGTAAAACTTGCTTCAATAGTGAAAGCTTCCTTTGAGGAAGGGAAGTGTGGCCTGAACTCAGTCGACTCCCTGGAACATGAGATGTGGAGAAGCAGGGCAGATGAGATCAATGCCATTCTTGAGGAAAATGAGGTAGACATCTCAGTGGTGGTCCAAGACTCAAAAAACATTTATCAGAGAGGGACACATCCGTTTTCCAGAATACGTGATGGCCTACAATACGGCTGGAAGACTTGGGGCAAAAACCTTGTGTTCTCCCCAGGAAGAAAGAATGGAAGCTTCATCATAGATGGGAAGTCCAGGAAAGAGTGTCCGTTCTCAAACAGAGTGTGGAATTCCTTCCAGATAGAAGAGTTTGGGACAGGAGTGTTCACCACCCGAGTGTACATGGATGCAGTCTTTGAGTACACTATGGATTGTGATGGATCCATCCTGGGTGCAGCAGTGAATGGAAAGAAGAGCGCGCATGGGTCCCCAACATTCTGGATGGGAAGCCATGAGGTGAATGGAACATGGATGATTCATACTCTAGAGACACTGGACTACAAGGAATGTGAATGGCCGCTGACACACACGATTGGAACATCAGTTGAAGAGAGTGACATGTTCATGCCGAGGTCAATTGGGGGTCCAGTTAGCTCCCACAACCACATTCCGGGATATAAGGTCCAGACAAACGGACCCTGGATGCAGGTGCCACTAGAGGTGAAAAGGGAAGCTTGCCCAGGAACCAGTGTGGTTGTTGACGGAGGCTGTGATGGGCGTGGGAAGTCGACCAGATCGACCACTGACAGCGGGAAGATCATTCCTGAATGGTGTTGCCGCTCATGCACAATGCCACCAGTGAGCTTCCACGGGAGTGATGGTTGCTGGTATCCTATGGAGATTAGACCAAAGAAGACACATGACAGCCACCTGGTCCGCTCATGGGTAACGGCTGGAGAGATCCATGCAATCCCCTTTGGGTTGGTGAGCATGATGATAGCCATGGAAGTGGTATTGAGGAAGAGACAGGGACCCAAGCAAATACTGGTTGGGGGCATGGTGCTTCTAGGAGCCATGCTAGTTGGACAGGTGACTATCTTGGACTTGCTGAAGCTCACAGTGGCGGTTGGACTGCACTTTCATGAGATGAATAATGGAGGGGATGCCATGTATATGGCCCTGATCGCTGCTTTCTCAATCAGACCAGGGCTGCTCATCGGCTTTGGATTGAGGACGCTGTGGAGCCCCCGAGAACGCCTCGTGCTGACCCTGGGGGCCGCCATGGTGGAGATTGCTTTGGGTGGCATGATGGGAGGTCTGTGGAAGTACCTGAACGCAGTGTCCCTTTGCATCCTGACAATAAACGCTGTTGCCTCCAGAAAAGCATCAAATGTCATCCTGCCCTTGATGGCTCTGTTAACACCTGTGACAATGGCTGAGGTGAGACTTGCAACAATGCTCTTCTGCACTGTGGTCATCATCGGCGTTCTCCATCAGAACTCAAAGGACACTTCCATGCAGAAGACCATACCCCTGGTGGCCCTCACACTGACATCCTACCTGGGACTGACGCAGCCCTTCTTGGGCTTGTGTGCCTTCATGGCAACCCGAATATTCGGGCGAAGGAGCATCCCAGTGAATGAAGCGCTTGCAGCTGCTGGTCTCGTGGGAGTCTTGGCAGGGCTAGCTTTCCAGGAGATGGAAAATTTTCTAGGTCCAGTTGCAGTTGGAGGAATCCTGATGATGCTGGTCAGTGTGGCTGGGAGGGTAGATGGACTTGAACTCAGGAAGCTTGGGGAAGTTTCTTGGGAAGAAGAAGCTGAGATCAGTGGAAGTTCTGCCCGTTATGATGTAACTCTCAGTGAGCAAGGGGAATTTAAACTACTCTCTGAAGAGAAGGTGCCATGGGATCAGGTTGTGATGACTTCACTGGCTTTGGTCGGAGCTGCCATCCATCCATTTGCACTTTTATTGGTTCTTGCTGGCTGGTTGTTCCACGTCAAAGGAGCCAGAAGAAGTGGGGATGTCCTTTGGGACATTCCCACACCTAAAATCATTGAGGAGTGTGAATATCTAGAGGATGGAATCTACGGCATATTCCAGTCAACATTCCTAGGGGCCTCTCAACGGGGAGTGGGAGTGGCGCAGGGAGGGGTCTTCCATACGATGTGGCACGTCACGCGAGGGGCCTTTCTCGTTAGAAATGGTAAAAAGCTGGTTCCATCCTGGGCCTCAGTCAAGGAAGACCTTGTTGCTTATGGCGGCTCATGGAAGTTGGATGGTAGATGGGATGGAGAAGAGGAGGTTCAGTTGATAGCAGCTGCCCCCGGAAAAAACGTAGTGAATGTCCAAACAAAGCCAAGCCTATTCAAGGTTAAGAATGGAGGAGAAATTGGGGCGGTTGCCCTTGACTACCCAAGTGGCACTTCTGGTTCTCCCATCGTCAACAGGAATGGTGAGGTAATAGGGCTGTATGGCAATGGAATTCTTGTTGGTGACAACTCTTTTGTGTCTGCCATATCCCAAACTGAGGTGAAAGAGGAGGGGAAAGAGGAGCTACAGGAAATCCCGACAATGTTGAAGAAAGGGATGACAACCATTCTTGATTTCCATCCTGGAGCTGGGAAAACAAGACGTTTTCTTCCTCAGATCCTGGCTGAATGCGCACGAAGACGGTTGCGCACACTTGTGCTGGCTCCTACTAGAGTTGTCCTTTCTGAAATGAAGGAAGCCTTTCACGGTTTAGATGTCAAGTTTCACACACAGGCTTTCTCCGCTCACGGTAGCGGAAAAGAGGTCATTGACGCCATGTGTCATGCCACCCTGACATATAGAATGTTGGAACCAACCAGAGTGGTCAATTGGGAAGTGATCATCATGGACGAAGCACATTTTTTGGATCCGGCTAGCATAGCAGCCAGAGGCTGGGCGGCACATAGAGCCAGAGCAAATGAAAGTGCAACAATCTTGATGACTGCTACCCCTCCGGGAACCAGTGATGAATTTCCACATTCAAATGGGGAAATAGAGGATGTCCAAACGGACATTCCTAGTGAGCCTTGGAACACAGGTCATGACTGGATTTTGGCGGACAAAAGGCCCACGGCCTGGTTTCTTCCATCCATCAGGGCAGCAAATGTCATGGCAGCCTCTTTGCGCAAAGCTGGAAAGAGTGTGGTGGTGCTAAACAGGAAAACCTTTGAGAAAGAATACCCCACAATTAAACAGAAAAAACCTGATTTCATCTTGGCCACTGACATAGCTGAGATGGGAGCCAATCTCTGCGTGGAGAGAGTGTTGGATTGTAGGACGGCTTTCAAACCTGTGCTTGTGGATGAAGGGAGAAAGGTGGCAATAAAAGGGCCACTCCGGATTTCAGCTTCCTCCGCTGCCCAAAGGAGGGGGCGCATTGGAAGGAACCCTAACAGAGACGGGGATTCATACTACTACTCTGAGCCCACAAGTGAAGACAATGCGCATCATGTCTGCTGGCTTGAGGCCTCAATGCTCCTAGACAACATGGAGGTGAGAGGTGGGATGGTTGCTCCACTTTATGGCATAGAAGGAACAAAGACACCAGTTTCCCCAGGTGAAATGAGGCTAAGAGATGACCAGAGGAGAGTCTTCCGAGAGCTGGTGAGGAATTGTGACCTGCCTGTTTGGCTCTCATGGCAAGTGGCTAAGGCTGGATTGAAGACGAATGACCGAAAGTGGTGCTTTGAGGGCCCAGAAGAACATGAGATCTTGAATGACAGTGGTGAGACAGTAAAGTGCAGAGCCCCTGGAGGAGCCAAGAAGCCTCTGCGTCCACGGTGGTGCGATGAAAGGGTGTCGTCTGACCAGAGTGCGCTTGCCGACTTCATAAAGTTTGCTGAGGGCAGGAGAGGGGCTGCTGAGATGCTGGTCGTGCTGAGTGAACTCCCAGACTTCTTGGCCAAGAAAGGTGGAGAGGCGGTGGATACTATCAGCGTGCTCTTGCACTCTGAGGAAGGTTCCAGAGCTTACCGCAATGCATTGTCAATGATGCCTGAGGCAATGACAACAGTCATGCTGTTTGTTCTGGCCGGGCTGCTGACGTCTGGAATGGTTGTCTTTTTCATGTCTCCCAAGGGTATCAGCAGAATGTCTATGGCAATGGGCACGATGGCTGGTTGTGGATACCTCATGTTTCTTGGAGGCGTCAAACCCACCCACATCTCTTACATCATGCTAATATTCTTTGTCTTGATGGTGGTTGTGGTTCCGGAGCCGGGGCAGCAGAGAACCATTCAGGACAATCAAGTGGCTTATCTTATTATTGGCATCCTGACGCTGATTTCTGTGGTGGCAGCCAATGAACTAGGCATGCTGGAAAAGACTAAGGAAGACCTCTTTGGAAAAAAGAATTTGATTCCATCTAGTGCCGCA---CCTTGGAGCTGGCCAGATTTTGACTTGAAACCAGGAGCTGCTTGGACTGTCTATGTTGGCATTGTCACAATGCTCTCCCCAATGCTGCACCACTGGATCAAGGTTGAGTATGGTAATCTGTCTTTGTCTGGAATTGCACAGTCAGCCTCAGTTTTGTCATTCATGGACAAGGGCATCCCGTTTATGAAGATGAACATCTCGGTCATAATTCTACTGGTCAGTGGCTGGAATTCAATAACGGTGATGCCCCTGCTTTGTGGCATTGGATGCGCCATGCTACACTGGACTCTCATCCTGCCCGGAATAAAAGCGCAGCAGTCAAAGCTGGCACAGAGGAGGGTGTTTCATGGTGTTGCTAAGAATCCGGTGGTTGATGGGAATCCAACAGTCGACATTGAGGAAGCCCCGGAAATGCCTGCCCTCTATGAGAAGAAGTTGGCATTGTATCTTCTGCTTGCCCTTAGCTTGGCCTCTGTTGCCATGTGTAGAACACCCTTCTCACTGGCTGAAGGCATTGTGCTGGCATCAGCAGCCCTGGGACCGCTCATCGAGGGAAATACCAGCCTCTTGTGGAATGGACCCATGGCTGTGTCCATGACAGGAGTCATGCGGGGGAACTACTATGCTTTTGTGGGTGTTATGTACAATCTCTGGAAGATGAAGACTGGACGCAGGGGGAGAGCGAATGGGAAGACCCTGGGTGAGGTCTGGAAAAGGGAGCTGAACCTGCTGGACAAACAGCAGTTTGAGCTGTATAAACGGACAGACATTGTGGAGGTGGACCGTGACACAGCTCGCCGACACCTGGCTGAAGGGAAAGTGGACACCGGAGTGGCCGTCTCGAGAGGGACCGCAAAATTGAGATGGTTCCATGAACGTGGCTATGTCAAGTTGGAAGGAAGAGTGACTGACCTGGGATGTGGGCGTGGTGGCTGGTGCTACTACGCTGCTGCACAGAGAGAAGTGAGTGGGGTCAGGGGATTCACCCTTGGAAAGGAAGGCCACGAAAAGCCCATGAATGTGCAGAGCCTGGGGTGGAACATCATCACCTTCAAGGACAAGACTGATGTCCATCGCCTTGAGCCGATAAAGTGTGATACCCTGCTGTGCGACATTGGAGAGTCGTCCCCATCATCAGTGACCGAAGGGGAAAGAACCATGAGAGTTCTTGACACTGTTGAGAAATGGTTGAGCTGTGGTGTTGAAAGCTTCTGTGTGAAGGTGTTGGCTCCATACATGCCTGATGTGCTTGAAAAGTTAGAGTTGCTCCAAAGGAGGTTTGGTGGAACGGTAATCAGGAATCCCCTCTCTAGAAATTCAACCCACGAGATGTATTATGTGTCGGGAGCCCGCAGTAACATCACGTTCACTGTGAATCAAACATCCCGCCTCTTAATGAGGAGAATGAGGCGCCCGACAGGCAAGGTGACTCTTGAAGCCGATGTCATCCTCCCAATTGGAACACGCAGTGTGGAAACAGATAAAGGACCACTTGATAGGGCAGCCATTGAAGAGAGGGTTGAAAGAATAAAATCAGAATACACCGCCACTTGGTTCCATGATAGTGACAACCCTTACAGGACTTGGCATTATTGTGGTTCCTACGTCACAAGAACCTCAGGGAGTGCAGCAAGCATGATTAACGGGGTGATCAAGATCTTGACATACCCCTGGGACAGGATAGAGGAAGTCACGAGAATGGCAATGACAGACACAACTCCTTTTGGACAACAAAGAGTGTTCAAGGAAAAAGTTGACACCAGAGCAAAGGATCCACCAGCAGGGACCAGGAAAATCATGAAGGTTGTCAATAGGTGGCTATTCCGTCACTTGGCCAGAGAAAAGAACCCCAGGTTGTGCACAAAGGAGGAGTTTATAGCAAAAGTTCGCAGTCATGCAGCCATCGGAGCTTTCCTGGAAGAGCAAGAACAGTGGAAGACTGCCAATGAAGCTGTCCAAGATCCGAAGTTCTGGGAATTAGTGGATGAAGAACGACGGCTGCATCAGCAGGGCAGGTGCCGAACTTGTGTGTACAACATGATGGGGAAGAGAGAAAAGAAGCTGTCAGAGTTTGGAAAGGCGAAGGGAAGCCGTGCCATCTGGTACATGTGGCTGGGAGCCCGATATCTTGAGTTTGAAGCCCTGGGATTCCTGAATGAGGACCACTGGGCATCCAGGGAGAACTCAGGGGGAGGGGTTGAAGGTATCGGTCTACAATATCTAGGCTACGTGATCAGGGACCTGGCTGCACTAGAGGGTGGTGGATTCTATGCGGATGACACAGCTGGATGGGACACACGCATAACAGAGGCGGATCTGGATGATGAACAGGAAATCTTGAACTACATGAGCCCACACCATAGGAAGTTGGCGCTGGCTGTAATGGAAATGACATACAAAAACAAAGTGGTGAAAGTCCTGAGGCCAGCTCCAGGTGGGAAAGCTTACATGGATGTCATAAGCCGGCGGGACCAGAGAGGATCTGGGCAGGTGGTGACTTACGCCTTGAACACCATCACCAACCTGAAGGTTCAACTGATTAGGATGGCGGAGGCAGAGATGGTGATACACCACCAGCATGTCCAGGACTGTGACGACACGGCTTTGACCAAGCTTGAAGCATGGCTCGCTGAGCATGGCTGCGACAGGCTTAAGAGGATGGCAGTGAGTGGAGATGACTGTGTTGTCCGACCCATTGATGACAGGTTTGGCCTGGCTCTGTCCCATCTCAATGCCATGTCAAAGGTGCGAAAAGACATATCTGAATGGCAGCCATCAAAAGGATGGGATGACTGGGAGAGTGTGCCCTTTTGCTCTCACCACTTTCATGAACTGCAATTGAAGGATGGCAGGAGAATTGTAGTGCCTTGCCGGGATCAAGATGAGCTGGTTGGCAGGGGGAGAGTGTCTCCAGGGAATGGTTGGATGATCAAGGAGACAGCATGCCTTAGCAAGGCCTACGCCAACATGTGGTCACTGATGTACTTTCACAAGAGGGACATGAGGCTGCTTTCACTGGCTGTTTCTTCTGCTGTTCCCACATCTTGGGTTCCACAGGGACGCACCACGTGGTCTGTTCATGGGAAGGGAGAGTGGATGACCACAGAAGACATGCTTGAGGTGTGGAACAGAGTGTGGATAACCAACAATCCACACATGCAGGACAAAACGACGGTGAAGGAGTGGCGAGACATCCCTTACCTGACCAAGAGACAGGACAAGCTTTGTGGATCACTGATTGGGATGACCAACAGAGCCACTTGGGCATCTCACATCCACTTGGTAATACACCGCATCCGGACACTGATTGGGAAAGAGAGATACACTGACTACCTGACAGTCATGGATAGGTACTCTGTGGATGCTGATCTGCAGCCCGGTGAGCTCATTTGA
>SA1_MF423376_RJ94_BRRJ_2017
[truncated: 996,043 more chars]
