# Supplementary material for: Origin of the São Paulo Yellow Fever epidemic of 2017–2018 revealed through molecular epidemiological analysis of fatal cases
Source: Sci Rep. 2019 Dec 31;9:20418. doi: 10.1038/s41598-019-56650-1 (PMC6938505; doi:10.1038/s41598-019-56650-1)
Supplement: Supplementary file 2 — Supplementary dataset. [file 41598_2019_56650_MOESM2_ESM.zip › YFV_2017-2018/continuous_model_selection/supplementary_table_5/dataset-3_continuous_logistic_lognormal.xml]

<?xml version="1.0" standalone="yes"?>

<!-- Generated by BEAUTi v1.10.1                                             -->
<!--       by Alexei J. Drummond, Andrew Rambaut and Marc A. Suchard         -->
<!--       Department of Computer Science, University of Auckland and        -->
<!--       Institute of Evolutionary Biology, University of Edinburgh        -->
<!--       David Geffen School of Medicine, University of California, Los Angeles-->
<!--       http://beast.community/                                           -->
<beast version="1.10.1">
	

	<!-- The list of taxa to be analysed (can also include dates/ages).          -->
	<!-- ntax=74                                                                 -->
	<taxa id="taxa">
		<taxon id="SA1_MF465805_YFV112_BRMGJAN_2017.083">
			<date value="2017.083" direction="forwards" units="years"/>
			<attr name="Latitude">
				-15.48017
			</attr>
			<attr name="Longitude">
				-44.37323
			</attr>

			<!-- START Multivariate diffusion model                                      -->
			<attr name="location">
				-15.48017 -44.37323
			</attr>

			<!-- END Multivariate diffusion model                                        -->

		</taxon>
		<taxon id="SA1_KY885001_ES505_BRESDMA_2017.167">
			<date value="2017.167" direction="forwards" units="years"/>
			<attr name="Latitude">
				-20.36107
			</attr>
			<attr name="Longitude">
				-40.66005
			</attr>

			<!-- START Multivariate diffusion model                                      -->
			<attr name="location">
				-20.36107 -40.66005
			</attr>

			<!-- END Multivariate diffusion model                                        -->

		</taxon>
		<taxon id="SA1_MF423374_PA196_BRESDMA_2017.167">
			<date value="2017.167" direction="forwards" units="years"/>
			<attr name="Latitude">
				-20.36107
			</attr>
			<attr name="Longitude">
				-40.66005
			</attr>

			<!-- START Multivariate diffusion model                                      -->
			<attr name="location">
				-20.36107 -40.66005
			</attr>

			<!-- END Multivariate diffusion model                                        -->

		</taxon>
		<taxon id="SA1_MF423373_PA193_BRESDMA_2017.167">
			<date value="2017.167" direction="forwards" units="years"/>
			<attr name="Latitude">
				-20.36107
			</attr>
			<attr name="Longitude">
				-40.66005
			</attr>

			<!-- START Multivariate diffusion model                                      -->
			<attr name="location">
				-20.36107 -40.66005
			</attr>

			<!-- END Multivariate diffusion model                                        -->

		</taxon>
		<taxon id="SA1_MF434851_H199_BRRJCDA_2017.333">
			<date value="2017.333" direction="forwards" units="years"/>
			<attr name="Latitude">
				-22.47962
			</attr>
			<attr name="Longitude">
				-42.2005
			</attr>

			<!-- START Multivariate diffusion model                                      -->
			<attr name="location">
				-22.47962 -42.2005
			</attr>

			<!-- END Multivariate diffusion model                                        -->

		</taxon>
		<taxon id="SA1_KY885000_ES504_BRESDMA_2017.167">
			<date value="2017.167" direction="forwards" units="years"/>
			<attr name="Latitude">
				-20.36107
			</attr>
			<attr name="Longitude">
				-40.66005
			</attr>

			<!-- START Multivariate diffusion model                                      -->
			<attr name="location">
				-20.36107 -40.66005
			</attr>

			<!-- END Multivariate diffusion model                                        -->

		</taxon>
		<taxon id="SA1_MF170974_2829_BRESCCC_2017.25">
			<date value="2017.25" direction="forwards" units="years"/>
			<attr name="Latitude">
				-20.266
			</attr>
			<attr name="Longitude">
				-40.4218
			</attr>

			<!-- START Multivariate diffusion model                                      -->
			<attr name="location">
				-20.266 -40.4218
			</attr>

			<!-- END Multivariate diffusion model                                        -->

		</taxon>
		<taxon id="SA1_MH018090_M105_BRMGCTG_2017.083">
			<date value="2017.083" direction="forwards" units="years"/>
			<attr name="Latitude">
				-20.04787
			</attr>
			<attr name="Longitude">
				-40.20546
			</attr>

			<!-- START Multivariate diffusion model                                      -->
			<attr name="location">
				-20.04787 -40.20546
			</attr>

			<!-- END Multivariate diffusion model                                        -->

		</taxon>
		<taxon id="SA1_MH018099_M218_BRBACOR_2017.25">
			<date value="2017.25" direction="forwards" units="years"/>
			<attr name="Latitude">
				-15.03945
			</attr>
			<attr name="Longitude">
				-41.93426
			</attr>

			<!-- START Multivariate diffusion model                                      -->
			<attr name="location">
				-15.03945 -41.93426
			</attr>

			<!-- END Multivariate diffusion model                                        -->

		</taxon>
		<taxon id="SA1_MH018096_M211_BRMGJRD_2017.083">
			<date value="2017.083" direction="forwards" units="years"/>
			<attr name="Latitude">
				-18.22147
			</attr>
			<attr name="Longitude">
				-42.49716
			</attr>

			<!-- START Multivariate diffusion model                                      -->
			<attr name="location">
				-18.22147 -42.49716
			</attr>

			<!-- END Multivariate diffusion model                                        -->

		</taxon>
		<taxon id="SA1_MH018095_M210_BRMGSAB_2017.083">
			<date value="2017.083" direction="forwards" units="years"/>
			<attr name="Latitude">
				-18.66549
			</attr>
			<attr name="Longitude">
				-43.08164
			</attr>

			<!-- START Multivariate diffusion model                                      -->
			<attr name="location">
				-18.66549 -43.08164
			</attr>

			<!-- END Multivariate diffusion model                                        -->

		</taxon>
		<taxon id="SA1_MH018093_M138_BRMGSBL_2017.083">
			<date value="2017.083" direction="forwards" units="years"/>
			<attr name="Latitude">
				-19.977
			</attr>
			<attr name="Longitude">
				-42.14617
			</attr>

			<!-- START Multivariate diffusion model                                      -->
			<attr name="location">
				-19.977 -42.14617
			</attr>

			<!-- END Multivariate diffusion model                                        -->

		</taxon>
		<taxon id="SA1_MH018092_M123_BRMGITA_2017.083">
			<date value="2017.083" direction="forwards" units="years"/>
			<attr name="Latitude">
				-18.03238
			</attr>
			<attr name="Longitude">
				-41.67497
			</attr>

			<!-- START Multivariate diffusion model                                      -->
			<attr name="location">
				-18.03238 -41.67497
			</attr>

			<!-- END Multivariate diffusion model                                        -->

		</taxon>
		<taxon id="SA1_MH018080_M68_BRMGLAD_2017.083">
			<date value="2017.083" direction="forwards" units="years"/>
			<attr name="Latitude">
				-17.63011
			</attr>
			<attr name="Longitude">
				-41.73983
			</attr>

			<!-- START Multivariate diffusion model                                      -->
			<attr name="location">
				-17.63011 -41.73983
			</attr>

			<!-- END Multivariate diffusion model                                        -->

		</taxon>
		<taxon id="SA1_MH018079_M58_BRMGITA_2017.083">
			<date value="2017.083" direction="forwards" units="years"/>
			<attr name="Latitude">
				-18.03238
			</attr>
			<attr name="Longitude">
				-41.67497
			</attr>

			<!-- START Multivariate diffusion model                                      -->
			<attr name="location">
				-18.03238 -41.67497
			</attr>

			<!-- END Multivariate diffusion model                                        -->

		</taxon>
		<taxon id="SA1_MH018078_M51_BRMGNCR_2017.083">
			<date value="2017.083" direction="forwards" units="years"/>
			<attr name="Latitude">
				-17.46648
			</attr>
			<attr name="Longitude">
				-41.88125
			</attr>

			<!-- START Multivariate diffusion model                                      -->
			<attr name="location">
				-17.46648 -41.88125
			</attr>

			<!-- END Multivariate diffusion model                                        -->

		</taxon>
		<taxon id="SA1_MF170981_3495_BRESSLD_2017.333">
			<date value="2017.333" direction="forwards" units="years"/>
			<attr name="Latitude">
				-20.09828
			</attr>
			<attr name="Longitude">
				-40.52962
			</attr>

			<!-- START Multivariate diffusion model                                      -->
			<attr name="location">
				-20.09828 -40.52962
			</attr>

			<!-- END Multivariate diffusion model                                        -->

		</taxon>
		<taxon id="SA1_MF170980_2563_BRESACH_2017.25">
			<date value="2017.25" direction="forwards" units="years"/>
			<attr name="Latitude">
				-20.63617
			</attr>
			<attr name="Longitude">
				-40.74909
			</attr>

			<!-- START Multivariate diffusion model                                      -->
			<attr name="location">
				-20.63617 -40.74909
			</attr>

			<!-- END Multivariate diffusion model                                        -->

		</taxon>
		<taxon id="SA1_MF170979_3472_BRESSMJ_2017.333">
			<date value="2017.333" direction="forwards" units="years"/>
			<attr name="Latitude">
				-20.02571
			</attr>
			<attr name="Longitude">
				-40.74191
			</attr>

			<!-- START Multivariate diffusion model                                      -->
			<attr name="location">
				-20.02571 -40.74191
			</attr>

			<!-- END Multivariate diffusion model                                        -->

		</taxon>
		<taxon id="SA1_MF170978_2841_BRESSMJ_2017.25">
			<date value="2017.25" direction="forwards" units="years"/>
			<attr name="Latitude">
				-20.02571
			</attr>
			<attr name="Longitude">
				-40.74191
			</attr>

			<!-- START Multivariate diffusion model                                      -->
			<attr name="location">
				-20.02571 -40.74191
			</attr>

			<!-- END Multivariate diffusion model                                        -->

		</taxon>
		<taxon id="SA1_MF170977_1122_BRESCDC_2017.167">
			<date value="2017.167" direction="forwards" units="years"/>
			<attr name="Latitude">
				-20.36325
			</attr>
			<attr name="Longitude">
				-41.25022
			</attr>

			<!-- START Multivariate diffusion model                                      -->
			<attr name="location">
				-20.36325 -41.25022
			</attr>

			<!-- END Multivariate diffusion model                                        -->

		</taxon>
		<taxon id="SA1_MF170976_282_BRESLDT_2017.083">
			<date value="2017.083" direction="forwards" units="years"/>
			<attr name="Latitude">
				-19.90101
			</attr>
			<attr name="Longitude">
				-41.05596
			</attr>

			<!-- START Multivariate diffusion model                                      -->
			<attr name="location">
				-19.90101 -41.05596
			</attr>

			<!-- END Multivariate diffusion model                                        -->

		</taxon>
		<taxon id="SA1_MF170975_1555_BRESBRE_2017.25">
			<date value="2017.25" direction="forwards" units="years"/>
			<attr name="Latitude">
				-20.15256
			</attr>
			<attr name="Longitude">
				-41.29304
			</attr>

			<!-- START Multivariate diffusion model                                      -->
			<attr name="location">
				-20.15256 -41.29304
			</attr>

			<!-- END Multivariate diffusion model                                        -->

		</taxon>
		<taxon id="SA1_MF170973_3919_BRESDMA_2017.333">
			<date value="2017.333" direction="forwards" units="years"/>
			<attr name="Latitude">
				-20.36107
			</attr>
			<attr name="Longitude">
				-40.66005
			</attr>

			<!-- START Multivariate diffusion model                                      -->
			<attr name="location">
				-20.36107 -40.66005
			</attr>

			<!-- END Multivariate diffusion model                                        -->

		</taxon>
		<taxon id="SA1_MF170972_2992_BRESCCC_2017.25">
			<date value="2017.25" direction="forwards" units="years"/>
			<attr name="Latitude">
				-20.266
			</attr>
			<attr name="Longitude">
				-40.4218
			</attr>

			<!-- START Multivariate diffusion model                                      -->
			<attr name="location">
				-20.266 -40.4218
			</attr>

			<!-- END Multivariate diffusion model                                        -->

		</taxon>
		<taxon id="SA1_MF170970_es2487_BRESDMA_2017.25">
			<date value="2017.25" direction="forwards" units="years"/>
			<attr name="Latitude">
				-20.36107
			</attr>
			<attr name="Longitude">
				-40.66005
			</attr>

			<!-- START Multivariate diffusion model                                      -->
			<attr name="location">
				-20.36107 -40.66005
			</attr>

			<!-- END Multivariate diffusion model                                        -->

		</taxon>
		<taxon id="SA1_MF170969_rj1930_BRESCDA_2017.25">
			<date value="2017.25" direction="forwards" units="years"/>
			<attr name="Latitude">
				-20.09873
			</attr>
			<attr name="Longitude">
				-40.34339
			</attr>

			<!-- START Multivariate diffusion model                                      -->
			<attr name="location">
				-20.09873 -40.34339
			</attr>

			<!-- END Multivariate diffusion model                                        -->

		</taxon>
		<taxon id="SA1_MF170968_3925_BRESMFO_2017.333">
			<date value="2017.333" direction="forwards" units="years"/>
			<attr name="Latitude">
				-20.41244
			</attr>
			<attr name="Longitude">
				-40.67556
			</attr>

			<!-- START Multivariate diffusion model                                      -->
			<attr name="location">
				-20.41244 -40.67556
			</attr>

			<!-- END Multivariate diffusion model                                        -->

		</taxon>
		<taxon id="SA1_MF538786_RJ104_BRRJGPM_2017.5">
			<date value="2017.5" direction="forwards" units="years"/>
			<attr name="Latitude">
				-22.5323
			</attr>
			<attr name="Longitude">
				-42.9899
			</attr>

			<!-- START Multivariate diffusion model                                      -->
			<attr name="location">
				-22.5323 -42.9899
			</attr>

			<!-- END Multivariate diffusion model                                        -->

		</taxon>
		<taxon id="SA1_MF538785_RJ97_BRRJPET_2017.333">
			<date value="2017.333" direction="forwards" units="years"/>
			<attr name="Latitude">
				-22.50991
			</attr>
			<attr name="Longitude">
				-43.17548
			</attr>

			<!-- START Multivariate diffusion model                                      -->
			<attr name="location">
				-22.50991 -43.17548
			</attr>

			<!-- END Multivariate diffusion model                                        -->

		</taxon>
		<taxon id="SA1_MF538784_H196_BRRJPOR_2017.167">
			<date value="2017.167" direction="forwards" units="years"/>
			<attr name="Latitude">
				-20.96378
			</attr>
			<attr name="Longitude">
				-42.03863
			</attr>

			<!-- START Multivariate diffusion model                                      -->
			<attr name="location">
				-20.96378 -42.03863
			</attr>

			<!-- END Multivariate diffusion model                                        -->

		</taxon>
		<taxon id="SA1_MF538783_H191_BRRJCDA_2017.25">
			<date value="2017.25" direction="forwards" units="years"/>
			<attr name="Latitude">
				-22.47962
			</attr>
			<attr name="Longitude">
				-42.2005
			</attr>

			<!-- START Multivariate diffusion model                                      -->
			<attr name="location">
				-22.47962 -42.2005
			</attr>

			<!-- END Multivariate diffusion model                                        -->

		</taxon>
		<taxon id="SA1_MF538782_H190_BRRJSFD_2017.25">
			<date value="2017.25" direction="forwards" units="years"/>
			<attr name="Latitude">
				-21.646
			</attr>
			<attr name="Longitude">
				-41.75312
			</attr>

			<!-- START Multivariate diffusion model                                      -->
			<attr name="location">
				-21.646 -41.75312
			</attr>

			<!-- END Multivariate diffusion model                                        -->

		</taxon>
		<taxon id="SA1_MF423378_RJ96_BRRJMAC_2017.333">
			<date value="2017.333" direction="forwards" units="years"/>
			<attr name="Latitude">
				-22.38566
			</attr>
			<attr name="Longitude">
				-41.77779
			</attr>

			<!-- START Multivariate diffusion model                                      -->
			<attr name="location">
				-22.38566 -41.77779
			</attr>

			<!-- END Multivariate diffusion model                                        -->

		</taxon>
		<taxon id="SA1_MF423377_RJ95_BRRJCAR_2017.333">
			<date value="2017.333" direction="forwards" units="years"/>
			<attr name="Latitude">
				-21.93435
			</attr>
			<attr name="Longitude">
				-42.60871
			</attr>

			<!-- START Multivariate diffusion model                                      -->
			<attr name="location">
				-21.93435 -42.60871
			</attr>

			<!-- END Multivariate diffusion model                                        -->

		</taxon>
		<taxon id="SA1_MF423376_RJ94_BRRJMAC_2017.333">
			<date value="2017.333" direction="forwards" units="years"/>
			<attr name="Latitude">
				-22.38566
			</attr>
			<attr name="Longitude">
				-41.77779
			</attr>

			<!-- START Multivariate diffusion model                                      -->
			<attr name="location">
				-22.38566 -41.77779
			</attr>

			<!-- END Multivariate diffusion model                                        -->

		</taxon>
		<taxon id="SA1_MF423375_RJ87_BRRJMAC_2017.333">
			<date value="2017.333" direction="forwards" units="years"/>
			<attr name="Latitude">
				-22.38566
			</attr>
			<attr name="Longitude">
				-41.77779
			</attr>

			<!-- START Multivariate diffusion model                                      -->
			<attr name="location">
				-22.38566 -41.77779
			</attr>

			<!-- END Multivariate diffusion model                                        -->

		</taxon>
		<taxon id="SA1_YFV048FIG_BRSPSAO_2018.167">
			<date value="2018.167" direction="forwards" units="years"/>
			<attr name="Latitude">
				-23.54867
			</attr>
			<attr name="Longitude">
				-46.63825
			</attr>

			<!-- START Multivariate diffusion model                                      -->
			<attr name="location">
				-23.54867 -46.63825
			</attr>

			<!-- END Multivariate diffusion model                                        -->

		</taxon>
		<taxon id="SA1_YFV016FIG_BRSPSAO_2018.083">
			<date value="2018.083" direction="forwards" units="years"/>
			<attr name="Latitude">
				-23.54867
			</attr>
			<attr name="Longitude">
				-46.63825
			</attr>

			<!-- START Multivariate diffusion model                                      -->
			<attr name="location">
				-23.54867 -46.63825
			</attr>

			<!-- END Multivariate diffusion model                                        -->

		</taxon>
		<taxon id="SA1_MF170971_m6590PNH_BRMGSRM_2017.083">
			<date value="2017.083" direction="forwards" units="years"/>
			<attr name="Latitude">
				-20.177912
			</attr>
			<attr name="Longitude">
				-46.439304
			</attr>

			<!-- START Multivariate diffusion model                                      -->
			<attr name="location">
				-20.177912 -46.439304
			</attr>

			<!-- END Multivariate diffusion model                                        -->

		</taxon>
		<taxon id="SA1_YFV003FIG_BRSPMAI_2018.083">
			<date value="2018.083" direction="forwards" units="years"/>
			<attr name="Latitude">
				-23.315767
			</attr>
			<attr name="Longitude">
				-46.582447
			</attr>

			<!-- START Multivariate diffusion model                                      -->
			<attr name="location">
				-23.315767 -46.582447
			</attr>

			<!-- END Multivariate diffusion model                                        -->

		</taxon>
		<taxon id="SA1_YFV004FIG_BRSPMAI_2018.083">
			<date value="2018.083" direction="forwards" units="years"/>
			<attr name="Latitude">
				-23.315767
			</attr>
			<attr name="Longitude">
				-46.582447
			</attr>

			<!-- START Multivariate diffusion model                                      -->
			<attr name="location">
				-23.315767 -46.582447
			</attr>

			<!-- END Multivariate diffusion model                                        -->

		</taxon>
		<taxon id="SA1_YFV005FIG_BRSPSAO_2018.083">
			<date value="2018.083" direction="forwards" units="years"/>
			<attr name="Latitude">
				-23.54867
			</attr>
			<attr name="Longitude">
				-46.63825
			</attr>

			<!-- START Multivariate diffusion model                                      -->
			<attr name="location">
				-23.54867 -46.63825
			</attr>

			<!-- END Multivariate diffusion model                                        -->

		</taxon>
		<taxon id="SA1_YFV007FIG_BRSPITA_2018.083">
			<date value="2018.083" direction="forwards" units="years"/>
			<attr name="Latitude">
				-23.484966
			</attr>
			<attr name="Longitude">
				-46.349472
			</attr>

			<!-- START Multivariate diffusion model                                      -->
			<attr name="location">
				-23.484966 -46.349472
			</attr>

			<!-- END Multivariate diffusion model                                        -->

		</taxon>
		<taxon id="SA1_YFV008FIG_BRSPMAI_2018.083">
			<date value="2018.083" direction="forwards" units="years"/>
			<attr name="Latitude">
				-23.315767
			</attr>
			<attr name="Longitude">
				-46.582447
			</attr>

			<!-- START Multivariate diffusion model                                      -->
			<attr name="location">
				-23.315767 -46.582447
			</attr>

			<!-- END Multivariate diffusion model                                        -->

		</taxon>
		<taxon id="SA1_YFV010FIG_BRSPIBI_2018.083">
			<date value="2018.083" direction="forwards" units="years"/>
			<attr name="Latitude">
				-23.657087
			</attr>
			<attr name="Longitude">
				-47.218025
			</attr>

			<!-- START Multivariate diffusion model                                      -->
			<attr name="location">
				-23.657087 -47.218025
			</attr>

			<!-- END Multivariate diffusion model                                        -->

		</taxon>
		<taxon id="SA1_YFV015FIG_BRSPMAI_2018.083">
			<date value="2018.083" direction="forwards" units="years"/>
			<attr name="Latitude">
				-23.315767
			</attr>
			<attr name="Longitude">
				-46.582447
			</attr>

			<!-- START Multivariate diffusion model                                      -->
			<attr name="location">
				-23.315767 -46.582447
			</attr>

			<!-- END Multivariate diffusion model                                        -->

		</taxon>
		<taxon id="SA1_YFV018FIG_BRSPMAI_2018.083">
			<date value="2018.083" direction="forwards" units="years"/>
			<attr name="Latitude">
				-23.315767
			</attr>
			<attr name="Longitude">
				-46.582447
			</attr>

			<!-- START Multivariate diffusion model                                      -->
			<attr name="location">
				-23.315767 -46.582447
			</attr>

			<!-- END Multivariate diffusion model                                        -->

		</taxon>
		<taxon id="SA1_YFV020FIG_BRSPATI_2018.083">
			<date value="2018.083" direction="forwards" units="years"/>
			<attr name="Latitude">
				-23.11755
			</attr>
			<attr name="Longitude">
				-46.556705
			</attr>

			<!-- START Multivariate diffusion model                                      -->
			<attr name="location">
				-23.11755 -46.556705
			</attr>

			<!-- END Multivariate diffusion model                                        -->

		</taxon>
		<taxon id="SA1_YFV021FIG_BRSPGUA_2018.083">
			<date value="2018.083" direction="forwards" units="years"/>
			<attr name="Latitude">
				-23.454338
			</attr>
			<attr name="Longitude">
				-46.533669
			</attr>

			<!-- START Multivariate diffusion model                                      -->
			<attr name="location">
				-23.454338 -46.533669
			</attr>

			<!-- END Multivariate diffusion model                                        -->

		</taxon>
		<taxon id="SA1_YFV022FIG_BRSPMAI_2018.083">
			<date value="2018.083" direction="forwards" units="years"/>
			<attr name="Latitude">
				-23.315767
			</attr>
			<attr name="Longitude">
				-46.582447
			</attr>

			<!-- START Multivariate diffusion model                                      -->
			<attr name="location">
				-23.315767 -46.582447
			</attr>

			<!-- END Multivariate diffusion model                                        -->

		</taxon>
		<taxon id="SA1_YFV023FIG_BRSPATI_2018.083">
			<date value="2018.083" direction="forwards" units="years"/>
			<attr name="Latitude">
				-23.11755
			</attr>
			<attr name="Longitude">
				-46.556705
			</attr>

			<!-- START Multivariate diffusion model                                      -->
			<attr name="location">
				-23.11755 -46.556705
			</attr>

			<!-- END Multivariate diffusion model                                        -->

		</taxon>
		<taxon id="SA1_YFV029FIG_BRSPCOT_2018.083">
			<date value="2018.083" direction="forwards" units="years"/>
			<attr name="Latitude">
				-23.602669
			</attr>
			<attr name="Longitude">
				-46.919468
			</attr>

			<!-- START Multivariate diffusion model                                      -->
			<attr name="location">
				-23.602669 -46.919468
			</attr>

			<!-- END Multivariate diffusion model                                        -->

		</taxon>
		<taxon id="SA1_YFV033FIG_BRSPITA_2018.083">
			<date value="2018.083" direction="forwards" units="years"/>
			<attr name="Latitude">
				-23.484966
			</attr>
			<attr name="Longitude">
				-46.349472
			</attr>

			<!-- START Multivariate diffusion model                                      -->
			<attr name="location">
				-23.484966 -46.349472
			</attr>

			<!-- END Multivariate diffusion model                                        -->

		</taxon>
		<taxon id="SA1_YFV038FIG_BRSPSAO_2018.083">
			<date value="2018.083" direction="forwards" units="years"/>
			<attr name="Latitude">
				-23.54867
			</attr>
			<attr name="Longitude">
				-46.63825
			</attr>

			<!-- START Multivariate diffusion model                                      -->
			<attr name="location">
				-23.54867 -46.63825
			</attr>

			<!-- END Multivariate diffusion model                                        -->

		</taxon>
		<taxon id="SA1_YFV040FIG_BRSPSAO_2018.167">
			<date value="2018.167" direction="forwards" units="years"/>
			<attr name="Latitude">
				-23.54867
			</attr>
			<attr name="Longitude">
				-46.63825
			</attr>

			<!-- START Multivariate diffusion model                                      -->
			<attr name="location">
				-23.54867 -46.63825
			</attr>

			<!-- END Multivariate diffusion model                                        -->

		</taxon>
		<taxon id="SA1_YFV041FIG_BRSPCOT_2018.167">
			<date value="2018.167" direction="forwards" units="years"/>
			<attr name="Latitude">
				-23.602669
			</attr>
			<attr name="Longitude">
				-46.919468
			</attr>

			<!-- START Multivariate diffusion model                                      -->
			<attr name="location">
				-23.602669 -46.919468
			</attr>

			<!-- END Multivariate diffusion model                                        -->

		</taxon>
		<taxon id="SA1_YFV042FIG_BRSPMAI_2018.167">
			<date value="2018.167" direction="forwards" units="years"/>
			<attr name="Latitude">
				-23.315767
			</attr>
			<attr name="Longitude">
				-46.582447
			</attr>

			<!-- START Multivariate diffusion model                                      -->
			<attr name="location">
				-23.315767 -46.582447
			</attr>

			<!-- END Multivariate diffusion model                                        -->

		</taxon>
		<taxon id="SA1_YFV043FIG_BRSPSAO_2018.167">
			<date value="2018.167" direction="forwards" units="years"/>
			<attr name="Latitude">
				-23.54867
			</attr>
			<attr name="Longitude">
				-46.63825
			</attr>

			<!-- START Multivariate diffusion model                                      -->
			<attr name="location">
				-23.54867 -46.63825
			</attr>

			<!-- END Multivariate diffusion model                                        -->

		</taxon>
		<taxon id="SA1_YFV047FIG_BRSPGUA_2018.167">
			<date value="2018.167" direction="forwards" units="years"/>
			<attr name="Latitude">
				-23.454338
			</attr>
			<attr name="Longitude">
				-46.533669
			</attr>

			<!-- START Multivariate diffusion model                                      -->
			<attr name="location">
				-23.454338 -46.533669
			</attr>

			<!-- END Multivariate diffusion model                                        -->

		</taxon>
		<taxon id="SA1_YFV052FIG_BRSPGUA_2018.167">
			<date value="2018.167" direction="forwards" units="years"/>
			<attr name="Latitude">
				-23.454338
			</attr>
			<attr name="Longitude">
				-46.533669
			</attr>

			<!-- START Multivariate diffusion model                                      -->
			<attr name="location">
				-23.454338 -46.533669
			</attr>

			<!-- END Multivariate diffusion model                                        -->

		</taxon>
		<taxon id="SA1_YFV053FIG_BRSPGUA_2018.167">
			<date value="2018.167" direction="forwards" units="years"/>
			<attr name="Latitude">
				-23.454338
			</attr>
			<attr name="Longitude">
				-46.533669
			</attr>

			<!-- START Multivariate diffusion model                                      -->
			<attr name="location">
				-23.454338 -46.533669
			</attr>

			<!-- END Multivariate diffusion model                                        -->

		</taxon>
		<taxon id="SA1_YFV054FIG_BRSPGUA_2018.167">
			<date value="2018.167" direction="forwards" units="years"/>
			<attr name="Latitude">
				-23.454338
			</attr>
			<attr name="Longitude">
				-46.533669
			</attr>

			<!-- START Multivariate diffusion model                                      -->
			<attr name="location">
				-23.454338 -46.533669
			</attr>

			<!-- END Multivariate diffusion model                                        -->

		</taxon>
		<taxon id="SA1_YFV056FIG_BRSPGUA_2018.167">
			<date value="2018.167" direction="forwards" units="years"/>
			<attr name="Latitude">
				-23.454338
			</attr>
			<attr name="Longitude">
				-46.533669
			</attr>

			<!-- START Multivariate diffusion model                                      -->
			<attr name="location">
				-23.454338 -46.533669
			</attr>

			<!-- END Multivariate diffusion model                                        -->

		</taxon>
		<taxon id="SA1_YFV060FIG_BRSPGUA_2018.167">
			<date value="2018.167" direction="forwards" units="years"/>
			<attr name="Latitude">
				-23.454338
			</attr>
			<attr name="Longitude">
				-46.533669
			</attr>

			<!-- START Multivariate diffusion model                                      -->
			<attr name="location">
				-23.454338 -46.533669
			</attr>

			<!-- END Multivariate diffusion model                                        -->

		</taxon>
		<taxon id="SA1_YFV061FIG_BRSPARU_2018.167">
			<date value="2018.167" direction="forwards" units="years"/>
			<attr name="Latitude">
				-23.396969
			</attr>
			<attr name="Longitude">
				-46.320427
			</attr>

			<!-- START Multivariate diffusion model                                      -->
			<attr name="location">
				-23.396969 -46.320427
			</attr>

			<!-- END Multivariate diffusion model                                        -->

		</taxon>
		<taxon id="SA1_YFV065FIG_BRSPITA_2018.167">
			<date value="2018.167" direction="forwards" units="years"/>
			<attr name="Latitude">
				-23.484966
			</attr>
			<attr name="Longitude">
				-46.349472
			</attr>

			<!-- START Multivariate diffusion model                                      -->
			<attr name="location">
				-23.484966 -46.349472
			</attr>

			<!-- END Multivariate diffusion model                                        -->

		</taxon>
		<taxon id="SA1_YFV066FIG_BRSPPIE_2018.167">
			<date value="2018.167" direction="forwards" units="years"/>
			<attr name="Latitude">
				-23.728851
			</attr>
			<attr name="Longitude">
				-47.433598
			</attr>

			<!-- START Multivariate diffusion model                                      -->
			<attr name="location">
				-23.728851 -47.433598
			</attr>

			<!-- END Multivariate diffusion model                                        -->

		</taxon>
		<taxon id="SA1_YFV070FIG_BRSPGUA_2018.25">
			<date value="2018.25" direction="forwards" units="years"/>
			<attr name="Latitude">
				-23.454338
			</attr>
			<attr name="Longitude">
				-46.533669
			</attr>

			<!-- START Multivariate diffusion model                                      -->
			<attr name="location">
				-23.454338 -46.533669
			</attr>

			<!-- END Multivariate diffusion model                                        -->

		</taxon>
		<taxon id="SA1_YFV072FIG_BRSPITR_2018.25">
			<date value="2018.25" direction="forwards" units="years"/>
			<attr name="Latitude">
				-24.289576
			</attr>
			<attr name="Longitude">
				-47.174263
			</attr>

			<!-- START Multivariate diffusion model                                      -->
			<attr name="location">
				-24.289576 -47.174263
			</attr>

			<!-- END Multivariate diffusion model                                        -->

		</taxon>
		<taxon id="SA1_YFV074FIG_BRSPIBI_2018.25">
			<date value="2018.25" direction="forwards" units="years"/>
			<attr name="Latitude">
				-23.657087
			</attr>
			<attr name="Longitude">
				-47.218025
			</attr>

			<!-- START Multivariate diffusion model                                      -->
			<attr name="location">
				-23.657087 -47.218025
			</attr>

			<!-- END Multivariate diffusion model                                        -->

		</taxon>
		<taxon id="SA1_YFV076FIG_BRSPGUA_2018.25">
			<date value="2018.25" direction="forwards" units="years"/>
			<attr name="Latitude">
				-23.454338
			</attr>
			<attr name="Longitude">
				-46.533669
			</attr>

			<!-- START Multivariate diffusion model                                      -->
			<attr name="location">
				-23.454338 -46.533669
			</attr>

			<!-- END Multivariate diffusion model                                        -->

		</taxon>
		<taxon id="SA1_YFV080FIG_BRSPSLS_2018.25">
			<date value="2018.25" direction="forwards" units="years"/>
			<attr name="Latitude">
				-23.849627
			</attr>
			<attr name="Longitude">
				-46.943611
			</attr>

			<!-- START Multivariate diffusion model                                      -->
			<attr name="location">
				-23.849627 -46.943611
			</attr>

			<!-- END Multivariate diffusion model                                        -->

		</taxon>
		<taxon id="SA1_YFV081FIG_BRSPGUA_2018.25">
			<date value="2018.25" direction="forwards" units="years"/>
			<attr name="Latitude">
				-23.454338
			</attr>
			<attr name="Longitude">
				-46.533669
			</attr>

			<!-- START Multivariate diffusion model                                      -->
			<attr name="location">
				-23.454338 -46.533669
			</attr>

			<!-- END Multivariate diffusion model                                        -->

		</taxon>
	</taxa>
	
	
	<taxa id="lineage1">
		<taxon idref="SA1_YFV003FIG_BRSPMAI_2018.083"/>
		<taxon idref="SA1_YFV004FIG_BRSPMAI_2018.083"/>
		<taxon idref="SA1_YFV005FIG_BRSPSAO_2018.083"/>
		<taxon idref="SA1_YFV007FIG_BRSPITA_2018.083"/>
		<taxon idref="SA1_YFV008FIG_BRSPMAI_2018.083"/>
		<taxon idref="SA1_YFV010FIG_BRSPIBI_2018.083"/>
		<taxon idref="SA1_YFV015FIG_BRSPMAI_2018.083"/>
		<taxon idref="SA1_YFV018FIG_BRSPMAI_2018.083"/>
		<taxon idref="SA1_YFV020FIG_BRSPATI_2018.083"/>
		<taxon idref="SA1_YFV021FIG_BRSPGUA_2018.083"/>
		<taxon idref="SA1_YFV022FIG_BRSPMAI_2018.083"/>
		<taxon idref="SA1_YFV023FIG_BRSPATI_2018.083"/>
		<taxon idref="SA1_YFV029FIG_BRSPCOT_2018.083"/>
		<taxon idref="SA1_YFV033FIG_BRSPITA_2018.083"/>
		<taxon idref="SA1_YFV038FIG_BRSPSAO_2018.083"/>
		<taxon idref="SA1_YFV040FIG_BRSPSAO_2018.167"/>
		<taxon idref="SA1_YFV041FIG_BRSPCOT_2018.167"/>
		<taxon idref="SA1_YFV042FIG_BRSPMAI_2018.167"/>
		<taxon idref="SA1_YFV043FIG_BRSPSAO_2018.167"/>
		<taxon idref="SA1_YFV047FIG_BRSPGUA_2018.167"/>
		<taxon idref="SA1_YFV052FIG_BRSPGUA_2018.167"/>
		<taxon idref="SA1_YFV053FIG_BRSPGUA_2018.167"/>
		<taxon idref="SA1_YFV054FIG_BRSPGUA_2018.167"/>
		<taxon idref="SA1_YFV056FIG_BRSPGUA_2018.167"/>
		<taxon idref="SA1_YFV060FIG_BRSPGUA_2018.167"/>
		<taxon idref="SA1_YFV061FIG_BRSPARU_2018.167"/>
		<taxon idref="SA1_YFV065FIG_BRSPITA_2018.167"/>
		<taxon idref="SA1_YFV066FIG_BRSPPIE_2018.167"/>
		<taxon idref="SA1_YFV070FIG_BRSPGUA_2018.25"/>
		<taxon idref="SA1_YFV072FIG_BRSPITR_2018.25"/>
		<taxon idref="SA1_YFV074FIG_BRSPIBI_2018.25"/>
		<taxon idref="SA1_YFV076FIG_BRSPGUA_2018.25"/>
		<taxon idref="SA1_YFV080FIG_BRSPSLS_2018.25"/>
		<taxon idref="SA1_YFV081FIG_BRSPGUA_2018.25"/>
	</taxa>
	<taxa id="lineage2">
		<taxon idref="SA1_MF170971_m6590PNH_BRMGSRM_2017.083"/>
		<taxon idref="SA1_YFV003FIG_BRSPMAI_2018.083"/>
		<taxon idref="SA1_YFV004FIG_BRSPMAI_2018.083"/>
		<taxon idref="SA1_YFV005FIG_BRSPSAO_2018.083"/>
		<taxon idref="SA1_YFV007FIG_BRSPITA_2018.083"/>
		<taxon idref="SA1_YFV008FIG_BRSPMAI_2018.083"/>
		<taxon idref="SA1_YFV010FIG_BRSPIBI_2018.083"/>
		<taxon idref="SA1_YFV015FIG_BRSPMAI_2018.083"/>
		<taxon idref="SA1_YFV018FIG_BRSPMAI_2018.083"/>
		<taxon idref="SA1_YFV020FIG_BRSPATI_2018.083"/>
		<taxon idref="SA1_YFV021FIG_BRSPGUA_2018.083"/>
		<taxon idref="SA1_YFV022FIG_BRSPMAI_2018.083"/>
		<taxon idref="SA1_YFV023FIG_BRSPATI_2018.083"/>
		<taxon idref="SA1_YFV029FIG_BRSPCOT_2018.083"/>
		<taxon idref="SA1_YFV033FIG_BRSPITA_2018.083"/>
		<taxon idref="SA1_YFV038FIG_BRSPSAO_2018.083"/>
		<taxon idref="SA1_YFV040FIG_BRSPSAO_2018.167"/>
		<taxon idref="SA1_YFV041FIG_BRSPCOT_2018.167"/>
		<taxon idref="SA1_YFV042FIG_BRSPMAI_2018.167"/>
		<taxon idref="SA1_YFV043FIG_BRSPSAO_2018.167"/>
		<taxon idref="SA1_YFV047FIG_BRSPGUA_2018.167"/>
		<taxon idref="SA1_YFV052FIG_BRSPGUA_2018.167"/>
		<taxon idref="SA1_YFV053FIG_BRSPGUA_2018.167"/>
		<taxon idref="SA1_YFV054FIG_BRSPGUA_2018.167"/>
		<taxon idref="SA1_YFV056FIG_BRSPGUA_2018.167"/>
		<taxon idref="SA1_YFV060FIG_BRSPGUA_2018.167"/>
		<taxon idref="SA1_YFV061FIG_BRSPARU_2018.167"/>
		<taxon idref="SA1_YFV065FIG_BRSPITA_2018.167"/>
		<taxon idref="SA1_YFV066FIG_BRSPPIE_2018.167"/>
		<taxon idref="SA1_YFV070FIG_BRSPGUA_2018.25"/>
		<taxon idref="SA1_YFV072FIG_BRSPITR_2018.25"/>
		<taxon idref="SA1_YFV074FIG_BRSPIBI_2018.25"/>
		<taxon idref="SA1_YFV076FIG_BRSPGUA_2018.25"/>
		<taxon idref="SA1_YFV080FIG_BRSPSLS_2018.25"/>
		<taxon idref="SA1_YFV081FIG_BRSPGUA_2018.25"/>
	</taxa>
	<taxa id="outbreak">
		<taxon idref="SA1_KY885000_ES504_BRESDMA_2017.167"/>
		<taxon idref="SA1_KY885001_ES505_BRESDMA_2017.167"/>
		<taxon idref="SA1_MF170968_3925_BRESMFO_2017.333"/>
		<taxon idref="SA1_MF170969_rj1930_BRESCDA_2017.25"/>
		<taxon idref="SA1_MF170970_es2487_BRESDMA_2017.25"/>
		<taxon idref="SA1_MF170971_m6590PNH_BRMGSRM_2017.083"/>
		<taxon idref="SA1_MF170972_2992_BRESCCC_2017.25"/>
		<taxon idref="SA1_MF170973_3919_BRESDMA_2017.333"/>
		<taxon idref="SA1_MF170974_2829_BRESCCC_2017.25"/>
		<taxon idref="SA1_MF170975_1555_BRESBRE_2017.25"/>
		<taxon idref="SA1_MF170976_282_BRESLDT_2017.083"/>
		<taxon idref="SA1_MF170977_1122_BRESCDC_2017.167"/>
		<taxon idref="SA1_MF170978_2841_BRESSMJ_2017.25"/>
		<taxon idref="SA1_MF170979_3472_BRESSMJ_2017.333"/>
		<taxon idref="SA1_MF170980_2563_BRESACH_2017.25"/>
		<taxon idref="SA1_MF170981_3495_BRESSLD_2017.333"/>
		<taxon idref="SA1_MF423373_PA193_BRESDMA_2017.167"/>
		<taxon idref="SA1_MF423374_PA196_BRESDMA_2017.167"/>
		<taxon idref="SA1_MF423375_RJ87_BRRJMAC_2017.333"/>
		<taxon idref="SA1_MF423376_RJ94_BRRJMAC_2017.333"/>
		<taxon idref="SA1_MF423377_RJ95_BRRJCAR_2017.333"/>
		<taxon idref="SA1_MF423378_RJ96_BRRJMAC_2017.333"/>
		<taxon idref="SA1_MF434851_H199_BRRJCDA_2017.333"/>
		<taxon idref="SA1_MF465805_YFV112_BRMGJAN_2017.083"/>
		<taxon idref="SA1_MF538782_H190_BRRJSFD_2017.25"/>
		<taxon idref="SA1_MF538783_H191_BRRJCDA_2017.25"/>
		<taxon idref="SA1_MF538784_H196_BRRJPOR_2017.167"/>
		<taxon idref="SA1_MF538785_RJ97_BRRJPET_2017.333"/>
		<taxon idref="SA1_MF538786_RJ104_BRRJGPM_2017.5"/>
		<taxon idref="SA1_MH018078_M51_BRMGNCR_2017.083"/>
		<taxon idref="SA1_MH018079_M58_BRMGITA_2017.083"/>
		<taxon idref="SA1_MH018080_M68_BRMGLAD_2017.083"/>
		<taxon idref="SA1_MH018090_M105_BRMGCTG_2017.083"/>
		<taxon idref="SA1_MH018092_M123_BRMGITA_2017.083"/>
		<taxon idref="SA1_MH018093_M138_BRMGSBL_2017.083"/>
		<taxon idref="SA1_MH018095_M210_BRMGSAB_2017.083"/>
		<taxon idref="SA1_MH018096_M211_BRMGJRD_2017.083"/>
		<taxon idref="SA1_MH018099_M218_BRBACOR_2017.25"/>
		<taxon idref="SA1_YFV003FIG_BRSPMAI_2018.083"/>
		<taxon idref="SA1_YFV004FIG_BRSPMAI_2018.083"/>
		<taxon idref="SA1_YFV005FIG_BRSPSAO_2018.083"/>
		<taxon idref="SA1_YFV007FIG_BRSPITA_2018.083"/>
		<taxon idref="SA1_YFV008FIG_BRSPMAI_2018.083"/>
		<taxon idref="SA1_YFV010FIG_BRSPIBI_2018.083"/>
		<taxon idref="SA1_YFV015FIG_BRSPMAI_2018.083"/>
		<taxon idref="SA1_YFV016FIG_BRSPSAO_2018.083"/>
		<taxon idref="SA1_YFV018FIG_BRSPMAI_2018.083"/>
		<taxon idref="SA1_YFV020FIG_BRSPATI_2018.083"/>
		<taxon idref="SA1_YFV021FIG_BRSPGUA_2018.083"/>
		<taxon idref="SA1_YFV022FIG_BRSPMAI_2018.083"/>
		<taxon idref="SA1_YFV023FIG_BRSPATI_2018.083"/>
		<taxon idref="SA1_YFV029FIG_BRSPCOT_2018.083"/>
		<taxon idref="SA1_YFV033FIG_BRSPITA_2018.083"/>
		<taxon idref="SA1_YFV038FIG_BRSPSAO_2018.083"/>
		<taxon idref="SA1_YFV040FIG_BRSPSAO_2018.167"/>
		<taxon idref="SA1_YFV041FIG_BRSPCOT_2018.167"/>
		<taxon idref="SA1_YFV042FIG_BRSPMAI_2018.167"/>
		<taxon idref="SA1_YFV043FIG_BRSPSAO_2018.167"/>
		<taxon idref="SA1_YFV047FIG_BRSPGUA_2018.167"/>
		<taxon idref="SA1_YFV048FIG_BRSPSAO_2018.167"/>
		<taxon idref="SA1_YFV052FIG_BRSPGUA_2018.167"/>
		<taxon idref="SA1_YFV053FIG_BRSPGUA_2018.167"/>
		<taxon idref="SA1_YFV054FIG_BRSPGUA_2018.167"/>
		<taxon idref="SA1_YFV056FIG_BRSPGUA_2018.167"/>
		<taxon idref="SA1_YFV060FIG_BRSPGUA_2018.167"/>
		<taxon idref="SA1_YFV061FIG_BRSPARU_2018.167"/>
		<taxon idref="SA1_YFV065FIG_BRSPITA_2018.167"/>
		<taxon idref="SA1_YFV066FIG_BRSPPIE_2018.167"/>
		<taxon idref="SA1_YFV070FIG_BRSPGUA_2018.25"/>
		<taxon idref="SA1_YFV072FIG_BRSPITR_2018.25"/>
		<taxon idref="SA1_YFV074FIG_BRSPIBI_2018.25"/>
		<taxon idref="SA1_YFV076FIG_BRSPGUA_2018.25"/>
		<taxon idref="SA1_YFV080FIG_BRSPSLS_2018.25"/>
		<taxon idref="SA1_YFV081FIG_BRSPGUA_2018.25"/>
	</taxa>
	<taxa id="untitled4">
		<taxon idref="SA1_KY885000_ES504_BRESDMA_2017.167"/>
		<taxon idref="SA1_KY885001_ES505_BRESDMA_2017.167"/>
		<taxon idref="SA1_MF170968_3925_BRESMFO_2017.333"/>
		<taxon idref="SA1_MF170969_rj1930_BRESCDA_2017.25"/>
		<taxon idref="SA1_MF170970_es2487_BRESDMA_2017.25"/>
		<taxon idref="SA1_MF170972_2992_BRESCCC_2017.25"/>
		<taxon idref="SA1_MF170973_3919_BRESDMA_2017.333"/>
		<taxon idref="SA1_MF170974_2829_BRESCCC_2017.25"/>
		<taxon idref="SA1_MF170975_1555_BRESBRE_2017.25"/>
		<taxon idref="SA1_MF170976_282_BRESLDT_2017.083"/>
		<taxon idref="SA1_MF170977_1122_BRESCDC_2017.167"/>
		<taxon idref="SA1_MF170978_2841_BRESSMJ_2017.25"/>
		<taxon idref="SA1_MF170979_3472_BRESSMJ_2017.333"/>
		<taxon idref="SA1_MF170980_2563_BRESACH_2017.25"/>
		<taxon idref="SA1_MF170981_3495_BRESSLD_2017.333"/>
		<taxon idref="SA1_MF423373_PA193_BRESDMA_2017.167"/>
		<taxon idref="SA1_MF423374_PA196_BRESDMA_2017.167"/>
		<taxon idref="SA1_MF423375_RJ87_BRRJMAC_2017.333"/>
		<taxon idref="SA1_MF423376_RJ94_BRRJMAC_2017.333"/>
		<taxon idref="SA1_MF423377_RJ95_BRRJCAR_2017.333"/>
		<taxon idref="SA1_MF423378_RJ96_BRRJMAC_2017.333"/>
		<taxon idref="SA1_MF434851_H199_BRRJCDA_2017.333"/>
		<taxon idref="SA1_MF465805_YFV112_BRMGJAN_2017.083"/>
		<taxon idref="SA1_MF538782_H190_BRRJSFD_2017.25"/>
		<taxon idref="SA1_MF538783_H191_BRRJCDA_2017.25"/>
		<taxon idref="SA1_MF538784_H196_BRRJPOR_2017.167"/>
		<taxon idref="SA1_MF538785_RJ97_BRRJPET_2017.333"/>
		<taxon idref="SA1_MF538786_RJ104_BRRJGPM_2017.5"/>
		<taxon idref="SA1_MH018078_M51_BRMGNCR_2017.083"/>
		<taxon idref="SA1_MH018079_M58_BRMGITA_2017.083"/>
		<taxon idref="SA1_MH018080_M68_BRMGLAD_2017.083"/>
		<taxon idref="SA1_MH018090_M105_BRMGCTG_2017.083"/>
		<taxon idref="SA1_MH018092_M123_BRMGITA_2017.083"/>
		<taxon idref="SA1_MH018093_M138_BRMGSBL_2017.083"/>
		<taxon idref="SA1_MH018095_M210_BRMGSAB_2017.083"/>
		<taxon idref="SA1_MH018096_M211_BRMGJRD_2017.083"/>
		<taxon idref="SA1_MH018099_M218_BRBACOR_2017.25"/>
		<taxon idref="SA1_YFV016FIG_BRSPSAO_2018.083"/>
		<taxon idref="SA1_YFV048FIG_BRSPSAO_2018.167"/>
	</taxa>
	

	<!-- The sequence alignment (each sequence refers to a taxon above).         -->
	<!-- ntax=74 nchar=10236                                                     -->
	<alignment id="alignment" dataType="nucleotide">
		<sequence>
			<taxon idref="SA1_MF465805_YFV112_BRMGJAN_2017.083"/>
			ATGTCTGGTCGTAAAGCTCAGGGAAAAACCCTGGGCGTCAATATGGTTCGACGAGGAGTCCGCTCCTTGTCAAGCAAAATAAAACAAAAAACAAAACAAATTGGAAGTAGACCTGGACCTTCAAGAGGCGTTCAAGGATTTGTTTTTTTCTTTTTGTTCAACGTTTTGACTGGAAAGAAGATTACTGCTCATCTGAAGAAACTATGGAGAATGCTGGACCCAAGACAGGGCTTAGTTGTCCTGAGGAAGGTTAAGAGGGTGGTGGCGAGTCTGATGAGAGGTTTGTCCTCGAGGAAACGCCGATCCCAAGATGTTTTGACTATTCAATTTTTAATTCTGGGAATGCTGCTGATGGTTGGTGGAGTGACCCTGGTACGCAGAAACAGATGGTTACTTCTGAATGTTACATCTGAGGACCTTGGGAAAACCTTCTCCGTTGGCACAGGCAACTGCACAACCAACATTCTGGAGGCCAAATACTGGTGTCCAGATTCCATGGAATACAACTGCCCCAATCTCAGTCCAAGAGAAGAGCCTGATGACATAGACTGTTGGTGCTATGGAGTGGAAAATGTCAGAGTCGCTTATGGCAAGTGTGATTCAGCGGGTAGGTCAAGAAGGTCCAGAAGGGCCATTGACTTACCCACACATGAAAATCATGGCTTAAAGACCCGGCAAGAAAAGTGGATGACTGGAAGAATGGGCGAGAGACAGCTGCAGAAAATTGAAAGATGGCTGGTGAGGAACCCCTTCTTTGCGGCAACAGCCTTGGCCATTGCCTACCTGGTGGGGAGCAACATGACGCAACGAGTTGTCATTGCCCTGCTAGTCTTGGCTGTTGGCCCAGCCTATTCGGCTCACTGTATAGGAATAACCGACAGGGATTTCATTGAGGGGGTGCATGGGGGAACCTGGGTTTCAGCCACCTTGGAACAGGACAAGTGTGTCACTGTGATGGCCCCCGACAAGCCTTCACTAGACATATCACTAGAAACAGTTGCCATTGATGGACCTGCTGAGGCAAGGAAGGTGTGCTACAGTGCAGTCTTGACCAACGTGAAGATCAATGACAAGTGCCCCAGCACTGGTGAAGCCCACTTGGAAGAAGAAAATGAAGGAGACAATGCTTGCAAGCGAACTTACTCCGATAGAGGTTGGGGAAATGGTTGTGGCTTGTTTGGAAAAGGAAGCATTGTGGCATGTGCCAAGTTTACCTGTGCCAAATCCATGAGTCTATTTGAGGTTGATCAGACCAAAATTCAGTATGTCATTAGGGCACAGCTACATGTCGGAGCCAAGCAGGAGAACTGGAACACTGACATCAAAACTCTCAAGTTTGATGCCCTGTCGGGCTCTCAGGAAGCTGAGTTCACTGGATACGGGAGGGCCACACTGGAGTGCCAGGTGCAGACCGCAGTGGACTTCAGTAACAGTTACATTGCAGAGATGGAGAAAGAGAGCTGGATTGTGGATAAACAGTGGGCCCAAGACCTGACCCTACCTTGGCAGAGTGGAAGTGGCGGCGTGTGGAGAGAGATGCATCATCTCGTGGAATTTGAGCCTCCACATGCCGCAACTATCAAAGTGTTAGCCCTTGGAAACCAAGAAGGATCCTTGAAGACTGCTCTCACTGGTGCAATGCGAGTCACAAAAGACACAAACAACAGCAAGCTGTATAAGCTGCATGGGGGGCATGTCGCGTGTAGGGTGAAGTTGTCAGCTCTCACACTTAAGGGAACATCCTACAAGATGTGTACCGACAAAATGTCTTTTGTCAAGAACCCAACTGACACTGGACATGGCACTGCAGTGATGCAAGTGAAGGTGCCAAAAGGAGCACCCTGCAGGATTCCAGTAATGGTCGCCGATGATCTCACAGCGGCAGTCAACAAGGGCATCTTGGTCACAGTCAATCCAATAGCCTCCACCAATGATGATGAAGTGTTGATCGAGGTGAATCCTCCCTTTGGGGATAGTTACATCATAGTTGGGACAGGGGATTCACGCCTGACTTACCAGTGGCACAAGGAAGGCAGCTCAATAGGGAAGTTGTTTACTCAGACCATGAAGGGCGCAGAGCGTCTGGCCGTCATGGGAGATGCTGCCTGGGACTTTGGTTCTGCTGGAGGATTCTTCACATCAGTCGGAAAAGGCATACACACTGTGTTTGGCTCTGCCTTCCAAGGGCTGTTTGGTGGCTTGAGCTGGATAACAAAGGTCATCATGGGGGTAGTCCTCATATGGGTTGGCATTAACACAAGGAATATGACAATGTCCATGAGCATGATCCTAGTTGGAGTCATCATGATGTTCCTGTCCCTAGGAGTTGGGGCGGACCAAGGATGTGCAATAAACTTTGGCAAGAGAGAACTCAAGTGTGGGGATGGCATCTTCGTCTTTAGAGATTCAGATGACTGGCTGAACAAGTATTCATACTATCCAGAGGACCCAGTAAAACTTGCTTCAATAGTGAAAGCTTCCTTTGAGGAAGGGAAGTGTGGCCTGAACTCAGTCGACTCCCTGGAACATGAGATGTGGAGAAGCAGGGCAGATGAGATCAATGCCATTCTTGAGGAAAATGAGGTAGACATCTCAGTGGTGGTCCAAGACTCAAAAAACATTTATCAGAGAGGGACACATCCGTTTTCCAGAATACGTGATGGCCTACAATACGGCTGGAAGACTTGGGGCAAAAACCTTGTGTTCTCCCCAGGAAGAAAGAATGGAAGCTTCATCATAGATGGGAAGTCCAGGAAAGAGTGTCCGTTCTCAAACAGAGTGTGGAATTCCTTCCAGATAGAAGAGTTTGGGACAGGAGTGTTCACCACCCGAGTGTACATGGATGCAGTCTTTGAGTACACTATGGATTGTGATGGATCCATCCTGGGTGCAGCAGTGAATGGAAAGAAGAGCGCGCATGGGTCCCCAACATTCTGGATGGGAAGCCATGAGGTGAATGGAACATGGATGATTCATACTCTAGAGACACTGGACTACAAGGAATGTGAATGGCCGCTGACACACACGATTGGAACATCAGTTGAAGAGAGTGACATGTTCATGCCGAGGTCAATTGGGGGTCCAGTTAGCTCCCACAACCACATTCCGGGATATAAGGTCCAGACAAACGGACCCTGGATGCAGGTGCCACTAGAGGTGAAAAGGGAAGCTTGCCCAGGAACCAGTGTGGTTGTTGACGGAGGCTGTGATGGGCGTGGGAAGTCGACCAGATCGACCACTGACAGCGGGAAGATCATTCCTGAATGGTGTTGCCGCTCATGCACAATGCCACCAGTGAGCTTCCACGGGAGTGATGGTTGCTGGTATCCTATGGAGATTAGACCAAAGAAGACACATGACAGCCACCTGGTCCGCTCATGGGTAACGGCTGGAGAGATCCATGCAATCCCCTTTGGGTTGGTGAGCATGATGATAGCCATGGAAGTGGTATTGAGGAAGAGACAGGGACCCAAGCAAATACTGGTTGGGGGCATGGTGCTTCTAGGAGCCATGCTAGTTGGACAGGTGACTATCTTGGACTTGCTGAAGCTCACAGTGGCGGTTGGACTGCACTTTCATGAGATGAATAATGGAGGGGATGCCATGTATATGGCCCTGATCGCTGCTTTCTCAATCAGACCAGGGCTGCTCATCGGCTTTGGATTGAGGACGCTGTGGAGCCCCCGAGAACGCCTCGTGCTGACCCTGGGGGCCGCCATGGTGGAGATTGCTTTGGGTGGCATGATGGGAGGTCTGTGGAAGTACCTGAACGCAGTGTCCCTTTGCATCCTGACAATAAACGCTGTTGCCTCCAGAAAAGCATCAAATGTCATCCTGCCCTTGATGGCTCTGTTAACACCTGTGACAATGGCTGAGGTGAGACTTGCAACAATGCTCTTCTGCACTGTGGTCATCATCGGCGTTCTCCATCAGAACTCAAAGGACACTTCCATGCAGAAGACCATACCCCTGGTGGCCCTCACACTGACATCCTACCTGGGACTGACGCAGCCCTTCTTGGGCTTGTGTGCCTTCATGGCAACCCGAATATTCGGGCGAAGGAGCATCCCAGTGAATGAAGCGCTTGCAGCTGCTGGTCTCGTGGGAGTCTTGGCAGGGCTAGCTTTCCAGGAGATGGAAAATTTTCTAGGTCCAGTTGCAGTTGGAGGAATCCTGATGATGCTGGTCAGTGTGGCTGGGAGGGTAGATGGACTTGAACTCAGGAAGCTTGGGGAAGTTTCTTGGGAAGAAGAAGCTGAGATCAGTGGAAGTTCTGCCCGTTATGATGTAACTCTCAGTGAGCAAGGGGAATTTAAACTACTCTCTGAAGAGAAGGTGCCATGGGATCAGGTTGTGATGACTTCACTGGCTTTGGTCGGAGCTGCCATCCATCCATTTGCACTTTTATTGGTTCTTGCTGGCTGGTTGTTCCACGTCAAAGGAGCCAGAAGAAGTGGGGATGTCCTTTGGGACATTCCCACACCTAAAATCATTGAGGAGTGTGAATATCTAGAGGATGGAATCTACGGCATATTCCAGTCAACATTCCTAGGGGCCTCTCAACGGGGAGTGGGAGTGGCGCAGGGAGGGGTCTTCCATACGATGTGGCACGTCACGCGAGGGGCCTTTCTCGTTAGAAATGGTAAAAAGCTGGTTCCATCCTGGGCCTCAGTCAAGGAAGACCTTGTTGCTTATGGCGGCTCATGGAAGTTGGATGGTAGATGGGATGGAGAAGAGGAGGTTCAGTTGATAGCAGCTGCCCCCGGAAAAAACGTAGTGAATGTCCAAACAAAGCCAAGCCTATTCAAGGTTAAGAATGGAGGAGAAATTGGGGCGGTTGCCCTTGACTACCCAAGTGGCACTTCTGGTTCTCCCATCGTCAACAGGAATGGTGAGGTAATAGGGCTGTATGGCAATGGAATTCTTGTTGGTGACAACTCTTTTGTGTCTGCCATATCCCAAACTGAGGTGAAAGAGGAGGGGAAAGAGGAGCTACAGGAAATCCCGACAATGTTGAAGAAAGGGATGACAACCATTCTTGATTTCCATCCTGGAGCTGGGAAAACAAGACGTTTTCTTCCTCAGATCCTGGCTGAATGCGCACGAAGACGGTTGCGCACACTTGTGCTGGCTCCTACTAGAGTTGTCCTTTCTGAAATGAAGGAAGCCTTTCACGGTTTAGATGTCAAGTTTCACACACAGGCTTTCTCTGCTCACGGTAGCGGAAAAGAGGTCATTGACGCCATGTGTCATGCCACCCTGACATATAGAATGTTGGAACCAACCAGAGTGGTCAATTGGGAAGTGATCATCATGGACGAAGCACATTTTTTGGATCCGGCTAGCATAGCAGCCAGAGGCTGGGCGGCACATAGAGCCAGAGCAAATGAAAGTGCAACAATCTTGATGACTGCTACCCCTCCGGGAACCAGTGATGAATTTCCACATTCAAATGGGGAAATAGAGGATGTCCAAACGGACATTCCTAGTGAGCCTTGGAACACAGGTCATGACTGGATTTTGGCGGACAAAAGGCCCACGGCCTGGTTTCTTCCATCCATCAGGGCAGCAAATGTCATGGCAGCCTCTTTGCGCAAAGCTGGAAAGAGTGTGGTGGTGCTAAACAGGAAAACCTTTGAGAAAGAATACCCCACAATTAAACAGAAAAAACCTGATTTCATCTTGGCCACTGACATAGCTGAGATGGGAGCCAATCTCTGCGTGGAGAGAGTGTTGGATTGTAGGACGGCTTTCAAACCTGTGCTTGTGGATGAAGGGAGAAAGGTGGCAATAAAAGGGCCACTCCGGATTTCAGCTTCCTCCGCTGCTCAAAGGAGGGGGCGCATTGGAAGGAACCCTAACAGAGACGGGGATTCATACTACTACTCTGAGCCCACAAGTGAAGACAATGCGCATCATGTCTGCTGGCTTGAGGCCTCAATGCTCCTAGACAACATGGAGGTGAGAGGTGGGATGGTTGCTCCACTTTATGGCATAGAAGGAACAAAGACACCAGTTTCCCCAGGTGAAATGAGGCTAAGAGATGACCAGAGGAGAGTCTTCCGAGAGCTGGTGAGGAATTGTGACCTGCCTGTTTGGCTCTCATGGCAAGTGGCTAAGGCTGGATTGAAGACGAATGACCGAAGGTGGTGCTTTGAGGGCCCAGAAGAACATGAGATCTTGAATGACAGTGGTGAGACAGTAAAGTGCAGAGCCCCTGGAGGAGCCAAGAAGCCTCTGCGTCCACGGTGGTGCGATGAAAGGGTGTCGTCTGACCAGAGTGCGCTTGCCGACTTCATAAAGTTTGCTGAGGGCAGGAGAGGGGCTGCTGAGATGCTGGTCGTGCTGAGTGAACTCCCAGACTTCTTGGCCAAGAAAGGTGGAGAGGCGGTGGATACTATCAGCGTGCTCTTGCACTCTGAGGAAGGTTCCAGAGCTTACCGCAATGCATTGTCAATGATGCCTGAGGCAATGACAACAGTCATGCTGTTTGTTCTGGCCGGGCTGCTGACGTCTGGAATGGTTATCTTTTTCATGTCTCCCAAGGGTATCAGCAGAATGTCTATGGCAATGGGCACGATGGCTGGTTGTGGATACCTCATGTTTCTTGGAGGCGTCAAACCCACCCACATCTCTTACATCATGCTAATATTCTTTGTCTTGATGGTGGTTGTGGTTCCGGAGCCGGGGCAGCAGAGAACCATTCAGGACAATCAAGTGGCTTATCTTATTATTGGCATCCTGACGCTGATTTCTGTGGTGGCAGCCAATGAACTAGGCATGCTGGAAAAGACTAAGGAAGACCTCTTTGGAAAAAAGAATTTGATTCCATCTAGTGCCGCACCTTGGAGCTGGCCAGATCTTGACTTGAAACCAGGAGCTGCTTGGACTGTCTATGTTGGCATTGTCACAATGCTCTCCCCAATGCTGCACCACTGGATCAAGGTTGAGTATGGTAATCTGTCTTTGTCTGGAATTGCACAGTCAGCCTCAGTTTTGTCATTCATGGACAAGGGCATCCCGTTTATGAAGATGAACATCTCGGTCATAATTCTACTGGTCAGTGGCTGGAATTCAATAACGGTGATGCCCCTGCTTTGTGGCATTGGATGCGCCATGCTACACTGGACTCTCATCCTGCCCGGAATAAAAGCGCAGCAGTCAAAGCTGGCACAGAGGAGGGTGTTTCATGGTGTTGCTAAGAATCCGGTGGTTGATGGGAATCCAACAGTCGACATTGAGGAAGCCCCGGAAATGCCTGCCCTCTATGAGAAGAAGTTGGCATTGTATCTTCTGCTTGCCCTTAGCTTGGCCTCTGTTGCCATGTGTAGAACACCCTTCTCACTGGCTGAAGGCATTGTGCTGGCATCAGCAGCCCTGGGACCGCTCATCGAGGGAAATACCAGCCTCTTGTGGAATGGACCCATGGCTGTGTCCATGACAGGAGTCATGCGGGGGAACTACTATGCTTTTGTGGGTGTTATGTACAATCTCTGGAAGATGAAGACTGGACGCAGGGGGAGAGCGAATGGGAAGACCCTGGGTGAGGTCTGGAAAAGGGAGCTGAACCTGCTGGACAAACAGCAGTTTGAGCTGTATAAACGGACAGACATTGTGGAGGTGGACCGTGACACAGCTCGCCGACACCTGGCTGAAGGGAAAGTGGACACCGGAGTGGCCGTCTCGAGAGGGACCGCAAAATTGAGATGGTTCCATGAACGTGGCTATGTCAAGTTGGAAGGAAGAGTGACTGACCTGGGATGTGGGCGTGGTGGCTGGTGCTACTACGCTGCTGCACAGAGAGAAGTGAGTGGGGTCAGGGGATTCACCCTTGGAAAGGAAGGCCACGAAAAGCCCATGAATGTGCAGAGCCTGGGGTGGAACATCATCACCTTCAAGGACAAGACTGATGTCCATCGCCTTGAGCCGATAAAGTGTGATACCCTGCTGTGCGACATTGGAGAGTCGTCCCCATCATCAGTGACCGAAGGGGAAAGAACCATGAGAGTTCTTGACACTGTTGAGAAATGGTTGAGCTGTGGTGTTGAAAGCTTCTGTGTGAAGGTGTTGGCTCCATACATGCCTGATGTGCTTGAAAAGTTAGAGTTGCTCCAAAGGAGGTTTGGTGGAACGGTAATCAGGAATCCCCTCTCTAGAAATTCAACCCACGAGATGTATTATGTGTCGGGAGCCCGCAGTAACATCACGTTCACTGTGAATCAAACATCCCGCCTCTTAATGAGGAGAATGAGGCGCCCGACAGGCAAGGTGACTCTTGAAGCCGATGTCATCCTCCCAATTGGAACACGCAGTGTGGAAACAGACAAAGGACCACTTGATAGGGCAGCCATTGAAGAGAGGGTTGAAAGAATAAAATCAGAATACACCGCCACTTGGTTCCATGATAGTGACAACCCTTACAGGACTTGGCATTATTGTGGTTCCTACGTCACAAGAACCTCAGGGAGTGCAGCAAGCATGATTAACGGGGTGATTAAGATCTTGACATACCCCTGGGACAGGATAGAGGAAGTCACGAGAATGGCAATGACAGACACAACTCCTTTTGGACAACAAAGAGTGTTCAAGGAAAAAGTTGACACCAGAGCAAAGGATCCACCAGCAGGGACCAGGAAAATCATGAAGGTTGTCAATAGGTGGCTATTCCGTCACTTGGCCAGAGAAAAGAACCCCAGGTTGTGCACAAAGGAGGAGTTTATAGCAAAAGTTCGCAGTCATGCAGCCATCGGAGCTTTCCTGGAAGAGCAAGAACAGTGGAAGACTGCCAATGAAGCTGTCCAAGATCCGAAGTTCTGGGAATTAGTGGATGAAGAACGACGGCTGCATCAGCAGGGCAGGTGCCGAACTTGTGTGTACAACATGATGGGGAAGAGAGAAAAGAAGCTGTCAGAGTTTGGAAAGGCGAAGGGAAGCCGTGCCATCTGGTACATGTGGCTGGGAGCCCGATATCTTGAGTTTGAAGCCCTGGGATTCCTGAATGAGGACCACTGGGCATCCAGGGAGAACTCAGGGGGAGGGGTTGAAGGTATCGGTCTACAATATCTAGGCTACGTGATCAGGGACCTGGCTGCACTAGAGGGTGGTGGATTCTATGCGGATGACACAGCTGGATGGGACACACGCATAACAGAGGCGGATCTGGATGATGAACAGGAAATCTTGAACTACATGAGCCCACACCATAGGAAGTTGGCGCTGGCTGTAATGGAAATGACATACAAAAACAAAGTGGTGAAAGTCCTGAGGCCAGCTCCAGGTGGGAAAGCTTACATGGATGTCATAAGCCGGCGGGACCAGAGAGGATCTGGGCAGGTGGTGACTTACGCCTTGAACACCATCACCAACCTGAAGGTTCAACTGATTAGGATGGCGGAGGCAGAGATGGTGATACACCACCAGCATGTCCAGGACTGTGACGACACGGCTTTGACCAAGCTTGAAGCATGGCTCGCTGAGCATGGCTGCGACAGGCTTAAGAGGATGGCAGTGAGTGGAGATGACTGTGTTGTCCGACCCATTGATGACAGGTTTGGCCTGGCTCTGTCCCATCTCAATGCCATGTCAAAGGTGCGAAAAGACATATCTGAATGGCAGCCATCAAAAGGATGGGATGACTGGGAGAGTGTGCCCTTTTGCTCTCACCACTTTCATGAACTGCAATTGAAGGATGGCAGGAGAATTGTAGTGCCTTGCCGGGATCAAGATGAGCTGGTTGGCAGGGGGAGAGTGTCTCCAGGGAATGGTTGGATGATCAAGGAGACAGCATGCCTTAGCAAGGCCTACGCCAACATGTGGTCACTGATGTACTTTCACAAGAGGGACATGAGGCTGCTTTCACTGGCTGTTTCTTCTGCTGTTCCCACATCTTGGGTTCCACAGGGACGCACCACGTGGTCTGTTCATGGGAAGGGAGAGTGGATGACCACAGAAGACATGCTTGAGGTGTGGAACAGAGTGTGGATAACCAACAATCCACACATGCAGGACAAAACGACGGTGAAGGAGTGGCGAGACATCCCTTACCTGACCAAGAGACAGGACAAGCTTTGTGGATCACTGATTGGGATGACCAACAGAGCCACTTGGGCATCTCACATCCACTTGGTAATACACCGCATCCGGACACTGATTGGGAAAGAGAGATACACTGACTACCTGACAGTCATGGATAGGTACTCTGCGGATGCTGATCTGCAGCCCGGTGAGCTCATTTGA
		</sequence>
		<sequence>
			<taxon idref="SA1_KY885001_ES505_BRESDMA_2017.167"/>
			ATGTCTGGTCGTAAAGCTCAGGGAAAAACCCTGGGCGTCAATATGGTTCGACGAGGAGTCCGCTCCTTGTCAAGCAAAATAAAACAAAAAACAAAACAAATTGGAAGTAGACCTGGACCTTCAAGAGGCGTTCAAGGATTTGTTTTTTTCTTTTTGTTCAACGTTTTGACTGGAAAGAAGATTACTGCTCATCTGAAGAAACTATGGAGAATGCTGGACCCAAGACAGGGCTTAGTTGTCCTGAGGAAGGTTAAGAGGGTGGTGGCGAGTCTGATGAGAGGTTTGTCCTCGAGGAAACGCCGATCCCAAGATGTTTTGACTATACAATTTTTAATTCTGGGAATGCTGCTGATGGTTGGTGGAGTGACCCTGGTACGCAGAAACAGATGGTTACTTCTGAATGTTACATCTGAGGACCTTGGGAAAACCTTCTCCGTTGGCACAGGCAACTGCACAACCAACATTCTGGAGGCCAAATACTGGTGTCCAGATTCCATGGAATACAACTGCCCCAATCTCAGTCCAAGAGAAGAGCCTGATGACATAGACTGTTGGTGCTATGGAGTGGAAAATGTCAGAGTCGCTTATGGCAAGTGTGATTCAGCGGGTAGGTCAAGAAGGTCCAGAAGGGCCATTGACTTACCCACACATGAAAATCATGGCTTAAAGACCCGGCAAGAAAAGTGGATGACTGGAAGAATGGGCGAGAGACAGCTGCAGAAAATTGAAAGATGGCTGGTGAGGAACCCCTTCTTTGCGGCAACAGCCTTGGCCATTGCCTACCTGGTGGGGAGCAACATGACGCAACGAGTTGTCATTGCCCTGCTAGTCTTGGCTGTTGGCCCAGCCTATTCGGCTCACTGTATAGGAATAACCGACAGGGATTTCATTGAGGGGGTGCATGGGGGAACCTGGGTTTCAGCCACCTTGGAACAGGACAAGTGTGTCACTGTGATGGCCCCCGACAAGCCTTCACTAGACATATCACTAGAAACAGTTGCCATTGATGGACCTGCTGAGGCAAGGAAGGTGTGCTACAGTGCAGTCTTGACCAACGTGAAGATCAATGACAAGTGCCCCAGCACTGGTGAAGCCCACTTGGAAGAAGAAAATGAAGGAGACAATGCTTGCAAGCGAACTTACTCCGATAGAGGTTGGGGAAATGGTTGTGGCTTGTTTGGAAAAGGAAGCATTGTGGCATGTGCCAAGTTTACCTGTGCCAAATCCATGAGTCTATTTGAGGTTGATCAGACCAAAATTCAGTATGTCATTAGGGCACAGCTACATGTCGGAGCCAAGCAGGAGAACTGGAACACTGACATCAAAACTCTCAAGTTTGATGCCCTGTCGGGCTCTCAGGAAGCTGAGTTCACTGGATACGGGAGGGCCACACTGGAGTGCCAGGTGCAGACCGCAGTGGACTTCAGTAACAGTTACATTGCAGAGATGGAGAAAGAGAGCTGGATTGTGGATAAACAGTGGGCCCAAGACCTGACCCTACCTTGGCAGAGTGGAAGTGGCGGCGTGTGGAGAGAGATGCATCATCTCGTGGAATTTGAGCCTCCACATGCCGCAACTATCAAAGTGTTAGCCCTTGGAAACCAAGAAGGATCCTTGAAGACTGCTCTCACTGGTGCAATGCGAGTCACAAAAGACACAAACAACAGCAAGCTGTATAAGCTGCATGGGGGGCATGTCGCGTGTAGGGTGAAGTTGTCAGCTCTCACACTTAAGGGAACATCCTACAAGATGTGTACCGACAAAATGTCTTTTGTCAAGAACCCAACTGACACTGGACATGGCACTGCAGTGATGCAAGTGAAGGTGCCAAAAGGAGCACCCTGCAGGATTCCAGTAATGGTCGCCGATGATCTCACAGCGGCAGTCAACAAGGGCATCTTGGTCACAGTCAATCCAATAGCCTCCACCAATGATGATGAAGTGTTGATCGAGGTGAATCCTCCCTTTGGGGATAGTTACATCATAGTTGGGACAGGGGATTCACGCCTGACTTACCAGTGGCACAAGGAAGGCAGCTCAATAGGGAAGTTGTTTACTCAGACCATGAAGGGCGCAGAGCGTCTGGCCGTCATGGGAGATGCTGCCTGGGACTTTGGTTCTGCTGGAGGATTCTTCACATCAGTCGGAAAAGGCATACACACTGTGTTTGGCTCTGCCTTCCAAGGATTGTTTGGTGGCTTGAGCTGGATAACAAAGGTCATCATGGGGGTAGTCCTCATATGGGTTGGCATTAACACAAGGAATATGACAATGTCCATGAGCATGATCCTAGTTGGAGTCATCATGATGTTCCTGTCCCTAGGAGTTGGGGCGGACCAAGGATGTGCAATAAACTTTGGCAAGAGAGAACTCAAGTGTGGGGATGGCATCTTCGTCTTTAGAGATTCAGATGACTGGCTGAACAAGTATTCATACTATCCAGAGGACCCAGTAAAACTTGCTTCAATAGTGAAAGCTTCCTTTGAGGAAGGGAAGTGTGGCCTGAACTCAGTCGACTCCCTGGAACATGAGATGTGGAGAAGCAGGGCAGATGAGATCAATGCCATTCTTGAGGAAAATGAGGTAGACATCTCAGTGGTGGTCCAAGACTCAAAAAACATTTATCAGAGAGGGACACATCCGTTTTCCAGAATACGTGATGGCCTACAATACGGCTGGAAGACTTGGGGCAAAAACCTTGTGTTCTCCCCAGGAAGAAAGAATGGAAGCTTCATCATAGATGGGAAGTCCAGGAAAGAGTGTCCGTTCTCAAACAGAGTGTGGAATTCCTTCCAGATAGAAGAGTTTGGGACAGGAGTGTTCACCACCCGAGTGTACATGGATGCAGTCTTTGAGTACACTATGGATTGTGATGGATCCATCCTGGGTGCAGCAGTGAATGGAAAGAAGAGCGCGCATGGGTCCCCAACATTCTGGATGGGAAGCCATGAGGTGAATGGAACATGGATGATTCATACTCTAGAGACACTGGACTACAAGGAATGTGAATGGCCGCTGACACACACGATTGGAACATCAGTTGAAGAGAGTGACATGTTCATGCCGAGGTCAATTGGGGGTCCAGTTAGCTCCCACAACCACATTCCGGGATATAAGGTCCAGACAAACGGACCCTGGATGCAGGTGCCACTAGAGGTGAAAAGGGAAGCTTGCCCAGGAACCAGTGTGGTTGTTGACGGAGGCTGTGATGGGCGTGGGAAGTCGACCAGATCGACCACTGACAGCGGGAAGATCATTCCTGAATGGTGTTGCCGCTCATGCACAATGCCACCAGTGAGCTTCCACGGGAGTGATGGTTGCTGGTATCCTATGGAGATTAGACCAAAGAAGACACATGACAGCCACCTGGTCCGCTCATGGGTAACGGCTGGAGAGATCCATGCAATCCCCTTTGGGTTGGTGAGCATGATGATAGCCATGGAAGTGGTATTGAGGAAGAGACAGGGACCCAAGCAAATACTGGTTGGGGGCATGGTGCTTCTAGGAGCCATGCTAGTTGGACAGGTGACTATCTTGGACTTGCTGAAGCTCACAGTGGCGGTTGGACTGCACTTTCATGAGATGAATAATGGAGGGGATGCCATGTATATGGCCCTGATCGCTGCTTTCTCAATCAGACCAGGGCTGCTCATCGGCTTTGGATTGAGGACGCTGTGGAGCCCCCGAGAACGCCTCGTGCTGACCCTGGGGGCCGCCATGGTGGAGATTGCTTTGGGTGGCATGATGGGAGGTCTGTGGAAGTACCTGAACGCAGTGTCCCTTTGCATCCTGACAATAAACGCTGTTGCCTCCAGAAAAGCATCAAATGTCATCCTGCCCTTGATGGCTCTGTTAACACCTGTGACAATGGCTGAGGTGAGACTTGCAACAATGCTCTTCTGCACTGTGGTCATCATCGGCGTTCTCCATCAGAACTCAAAGGACACTTCCATGCAGAAGACCATACCCCTGGTGGCCCTCACACTGACATCCTACCTGGGACTGACGCAGCCCTTCTTGGGCTTGTGTGCCTTCATGGCAACCCGAATATTCGGGCGAAGGAGCATCCCAGTGAATGAAGCGCTTGCAGCTGCTGGTCTCGTGGGAGTCTTGGCAGGGCTAGCTTTCCAGGAGATGGAAAATTTTCTAGGTCCAGTTGCAGTTGGAGGAATCCTGATGATGCTGGTCAGTGTGGCTGGGAGGGTAGATGGACTTGAACTCAGGAAGCTTGGGGAAGTTTCTTGGGAAGAAGAAGCTGAGATCAGTGGAAGTTCTGCCCGTTATGATGTAACTCTCAGTGAGCAAGGGGAATTTAAACTACTCTCTGAAGAGAAGGTGCCATGGGATCAGGTTGTGATGACTTCACTGGCTTTGGTCGGAGCTGCCATCCATCCATTTGCACTTTTATTGGTTCTTGCTGGCTGGTTGTTCCACGTCAAAGGAGCCAGAAGAAGTGGGGATGTCCTTTGGGACATTCCCACACCTAAAATCATTGAGGAGTGTGAATATCTAGAGGATGGAATCTACGGCATATTCCAGTCAACATTCCTAGGGGCCTCTCAACGGGGAGTGGGAGTGGCGCAGGGAGGGGTCTTCCATACGATGTGGCACGTCACGCGAGGGGCCTTTCTCGTTAGAAATGGTAAAAAGCTGGTTCCATCCTGGGCCTCAGTCAAGGAAGACCTTGTTGCTTATGGCGGCTCATGGAAGTTGGATGGTAGATGGGATGGAGAAGAGGAGGTTCAGTTGATAGCAGCTGCCCCCGGAAAAAACGTAGTGAATGTCCAAACAAAGCCAAGCCTATTCAAGGTTAAGAATGGAGGAGAAATTGGGGCGGTTGCCCTTGACTACCCAAGTGGCACTTCTGGTTCTCCCATCGTCAACAGGAATGGTGAGGTAATAGGGCTGTATGGCAATGGAATTCTTGTTGGTGACAACTCTTTTGTGTCTGCCATATCCCAAACTGAGGTGAAAGAGGAGGGGAAAGAGGAGCTACAGGAAATCCCGACAATGTTGAAGAAAGGGATGACAACCATTCTTGATTTCCATCCTGGAGCTGGGAAAACAAGACGTTTTCTTCCTCAGATCCTGGCTGAATGCGCACGAAGACGGTTGCGCACACTTGTGCTGGCTCCTACTAGAGTTGTCCTTTCTGAAATGAAGGAAGCCTTTCACGGTTTAGATGTCAAGTTTCACACACAGGCTTTCTCCGCTCACGGTAGCGGAAAAGAGGTCATTGACGCCATGTGTCATGCCACCCTGACATATAGAATGTTGGAACCAACCAGAGTGGTCAATTGGGAAGTGATCATCATGGACGAAGCACATTTTTTGGATCCGGCTAGCATAGCAGCCAGAGGCTGGGCGGCACATAGAGCCAGAGCAAATGAAAGTGCAACAATCTTGATGACTGCTACCCCTCCGGGAACCAGTGATGAATTTCCACATTCAAATGGGGAAATAGAGGATGTCCAAACGGACATTCCTAGTGAGCCTTGGAACACAGGTCATGACTGGATTTTGGCGGACAAAAGGCCCACGGCCTGGTTTCTTCCATCCATCAGGGCAGCAAATGTCATGGCAGCCTCTTTGCGCAAAGCTGGAAAGAGTGTGGTGGTGCTAAACAGGAAAACCTTTGAGAAAGAATACCCCACAATTAAACAGAAAAAACCTGATTTCATCTTGGCCACTGACATAGCTGAGATGGGAGCCAATCTCTGCGTGGAGAGAGTGTTGGATTGTAGGACGGCTTTCAAACCTGTGCTTGTGGATGAAGGGAGAAAGGTGGCAATAAAAGGGCCACTCCGGATTTCAGCTTCCTCCGCTGCCCAAAGGAGGGGGCGCATTGGAAGGAACCCTAACAGAGACGGGGATTCATACTACTACTCTGAGCCCACAAGTGAAGACAATGCGCATCATGTCTGCTGGCTTGAGGCCTCAATGCTCCTAGACAACATGGAGGTGAGGGGTGGGATGGTTGCTCCACTTTATGGCATAGAAGGAACAAAGACACCAGTTTCCCCAGGTGAAATGAGGCTAAGAGATGACCAGAGGAGAGTCTTCCGAGAGCTGGTGAGGAATTGTGACCTGCCTGTTTGGCTCTCATGGCAAGTGGCTAAGGCTGGATTGAAGACGAATGACCGAAAGTGGTGCTTTGAGGGCCCAGAAGAACATGAGATCTTGAATGACAGTGGTGAGACAGTAAAGTGCAGAGCCCCTGGAGGAGCCAAGAAGCCTCTGCGTCCACGGTGGTGCGATGAAAGGGTGTCGTCTGACCAGAGTGCGCTTGCCGACTTCATAAAGTTTGCTGAGGGCAGGAGAGGGGCTGCTGAGATGCTGGTCGTGCTGAGTGAACTCCCAGACTTCTTGGCCAAGAAAGGTGGAGAGGCGGTGGATACTATCAGCGTGCTCTTGCACTCTGAGGAAGGTTCCAGAGCTTACCGCAATGCATTGTCAATGATGCCTGAGGCAATGACAACAGTCATGCTGTTTGTTCTGGCCGGGCTGCTGACGTCTGGAATGGTTATCTTTTTCATGTCTCCCAAGGGTATCAGCAGAATGTCTATGGCAATGGGCACGATGGCTGGTTGTGGATACCTCATGTTTCTTGGAGGCGTCAAACCCACCCACATCTCTTACATCATGCTAATATTCTTTGTCTTGATGGTGGTTGTGGTTCCGGAGCCGGGGCAGCAGAGAACCATTCAGGACAATCAAGTGGCTTATCTTATTATTGGCATCCTGACGCTGATTTCTGTGGTGGCAGCCAATGAACTAGGCATGCTGGAAAAGACTAAGGAAGACCTCTTTGGAAAAAAGAATTTGATTCCATCTAGTGCTGCACCTTGGAGCTGGCCAGATTTTGACTTGAAACCAGGAGCTGCTTGGACTGTCTATGTTGGCATTGTCACAATGCTCTCCCCAATGCTGCACCACTGGATCAAGGTTGAGTATGGTAATCTGTCTTTGTCTGGAATTGCACAGTCAGCCTCAGTTTTGTCATTCATGGACAAGGGCATCCCGTTTATGAAGATGAACATCTCGGTCATAATTCTACTGGTCAGTGGCTGGAATTCAATAACGGTGATGCCCCTGCTTTGTGGCATTGGATGCGCCATGCTACACTGGACTCTCATCCTGCCCGGAATAAAAGCGCAGCAGTCAAAGCTGGCACAGAGGAGGGTGTTTCATGGTGTTGCTAAGAATCCGGTGGTTGATGGGAATCCAACAGTCGACATTGAGGAAGCCCCGGAAATGCCTGCCCTCTATGAGAAGAAGTTGGCATTGTATCTTCTGCTTGCCCTTAGCTTGGCCTCTGTTGCCATGTGTAGAACACCCTTCTCACTGGCTGAAGGCATTGTGCTGGCATCAGCAGCCCTGGGACCGCTCATCGAGGGAAATACCAGCCTCTTGTGGAATGGACCCATGGCTGTGTCCATGACAGGAGTCATGCGGGGGAACTACTATGCTTTTGTGGGTGTTATGTACAATCTCTGGAAGATGAAGACTGGACGCAGGGGGAGAGCGAATGGGAAGACCCTGGGTGAGGTCTGGAAAAGGGAGCTGAACCTGCTGGACAAACAGCAGTTTGAGCTGTATAAACGGACAGACATTGTGGAGGTGGACCGTGACACAGCTCGCCGACACCTGGCTGAAGGGAAAGTGGACACCGGAGTGGCCGTCTCGAGAGGGACCGCAAAATTGAGATGGTTCCATGAACGTGGCTATGTCAAGTTGGAAGGAAGAGTGACTGACCTGGGATGTGGGCGTGGTGGCTGGTGCTACTACGCTGCTGCACAGAGAGAAGTGAGTGGGGTCAGGGGATTCACCCTTGGAAAGGAAGGCCACGAAAAGCCCATGAATGTGCAGAGCCTGGGGTGGAACATCATCACCTTCAAGGACAAGACTGATGTCCATCGCCTTGAGCCGATAAAGTGTGATACCCTGCTGTGCGACATTGGAGAGTCGTCCCCATCATCAGTGACCGAAGGGGAAAGAACCATGAGAGTTCTTGACACTGTTGAGAAATGGTTGAGCTGTGGTGTTGAAAGCTTCTGTGTGAAGGTGTTGGCTCCATACATGCCTGATGTGCTTGAAAAGTTAGAGTTGCTCCAAAGGAGGTTTGGTGGAACGGTAATCAGGAATCCCCTCTCTAGAAATTCAACCCACGAGATGTATTATGTGTCGGGAGCCCGCAGTAACATCACGTTCACTGTGAATCAAACATCCCGCCTCTTAATGAGGAGAATGAGGCGCCCGACAGGCAAGGTGACTCTTGAAGCCGATGTCATCCTCCCAATTGGAACACGCAGTGTGGAAACAGATAAAGGACCACTTGATAGGGCAGCCATTGAAGAGAGGGTTGAAAGAATAAAATCAGAATACACCGCCACTTGGTTCCATGATAGTGACAACCCTTACAGGACTTGGCATTATTGTGGTTCCTACGTCACAAGAACCTCAGGGAGTGCAGCAAGCATGATTAACGGGGTGATCAAGATCTTGACATACCCCTGGGACAGGATAGAGGAAGTCACGAGAATGGCAATGACAGACACAACTCCTTTTGGACAACAAAGAGTGTTCAAGGAAAAAGTTGACACCAGAGCAAAGGATCCACCAGCAGGGACCAGGAAAATCATGAAGGTTGTCAATAGGTGGCTATTCCGTCACTTGGCCAGAGAAAAGAACCCCAGGTTGTGCACAAAGGAGGAGTTTATAGCAAAAGTTCGCAGTCATGCAGCCATCGGAGCTTTCCTGGAAGAGCAAGAACAGTGGAAGACTGCCAATGAAGCTGTCCAAGATCCGAAGTTCTGGGAATTAGTGGATGAAGAACGACGGCTGCATCAGCAGGGCAGGTGCCGAACTTGTGTGTACAACATGATGGGGAAGAGAGAAAAGAAGCTGTCAGAGTTTGGAAAGGCGAAGGGAAGCCGTGCCATCTGGTACATGTGGCTGGGAGCCCGATATCTTGAGTTTGAAGCCCTGGGATTCCTGAATGAGGACCACTGGGCATCCAGGGAGAACTCAGGGGGAGGGGTTGAAGGTATCGGTCTACAATATCTAGGCTACGTGATCAGGGACCTGGCTGCACTAGAGGGTGGTGGATTCTATGCGGATGACACAGCTGGATGGGACACACGCATAACAGAGGCGGATCTGGATGATGAACAGGAAATCTTGAACTACATGAGCCCACACCATAGGAAGTTGGCGCTGGCTGTAATGGAAATGACATACAAAAACAAAGTGGTGAAAGTCCTGAGGCCAGCTCCAGGTGGGAAAGCTTACATGGATGTCATAAGCCGGCGGGACCAGAGAGGATCTGGGCAGGTGGTGACTTACGCCTTGAACACCATCACCAACCTGAAGGTTCAACTGATTAGGATGGCGGAGGCAGAGATGGTGATACACCACCAGCATGTCCAGGACTGTGACGACACGGCTTTGACCAAGCTTGAAGCATGGCTCGCTGAGCATGGCTGCGACAGGCTTAAGAGGATGGCAGTGAGTGGAGATGACTGTGTTGTCCGACCCATTGATGACAGGTTTGGCCTGGCTCTGTCCCATCTCAATGCCATGTCAAAGGTGCGAAAAGACATATCTGAATGGCAGCCATCAAAAGGATGGGATGACTGGGAGAGTGTGCCCTTTTGCTCTCACCACTTTCATGAACTGCAATTGAAGGATGGCAGGAGAATTGTAGTGCCTTGCCGGGATCAAGATGAGCTGGTTGGCAGGGGGAGAGTGTCTCCAGGGAATGGTTGGATGATCAAGGAGACAGCATGCCTTAGCAAGGCCTACGCCAACATGTGGTCACTGATGTACTTTCACAAGAGGGACATGAGGCTGCTTTCACTGGCTGTTTCTTCTGCTGTTCCCACATCTTGGGTTCCACAGGGACGCACCACGTGGTCTGTTCATGGGAAGGGAGAGTGGATGACCACAGAAGACATGCTTGAGGTGTGGAACAGAGTGTGGATAACCAACAATCCACACATGCAGGACAAAACGACGGTGAAGGAGTGGCGAGACATCCCTTACCTGACCAAGAGACAGGACAAGCTTTGTGGATCACTGATTGGGATGACCAACAGAGCCACTTGGGCATCTCACATCCACTTGGTAATACACCGCATCCGGACACTGATTGGGAAAGAGAGATACACTGACTACCTGACAGTCATGGATAGGTACTCTGTGGATGCTGATCTGCAGCCCGGTGAGCTCATTTGA
		</sequence>
		<sequence>
			<taxon idref="SA1_MF423374_PA196_BRESDMA_2017.167"/>
			ATGTCTGGTCGTAAAGCTCAGGGAAAAACCCTGGGCGTCAATATGGTTCGACGAGGAGTCCGCTCCTTGTCAAGCAAAATAAAACAAAAAACAAAACAAATTGGAAGTAGACCTGGACCTTCAAGAGGCGTTCAAGGATTTGTTTTTTTCTTTTTGTTCAACGTTTTGACTGGAAAGAAGATTACTGCTCATCTGAAGAAACTATGGAGAATGCTGGACCCAAGACAGGGCTTAGTTGTCCTGAGGAAGGTTAAGAGGGTGGTGGCGAGTCTGATGAGAGGTTTGTCCTCGAGGAAACGCCGATCCCAAGATGTTTTGACTATACAATTTTTAATTCTGGGAATGCTGCTGATGGTTGGTGGAGTGACCCTGGTACGCAGAAACAGATGGTTACTTCTGAATGTTACATCTGAGGACCTTGGGAAAACCTTCTCCGTTGGCACAGGCAACTGCACAACCAACATTCTGGAGGCCAAATACTGGTGTCCAGATTCCATGGAATACAACTGCCCCAATCTCAGTCCAAGAGAAGAGCCTGATGACATAGACTGTTGGTGCTATGGAGTGGAAAATGTCAGAGTCGCTTATGGCAAGTGTGATTCAGCGGGTAGGTCAAGAAGGTCCAGAAGGGCCATTGACTTACCCACACATGAAAATCATGGCTTAAAGACCCGGCAAGAAAAGTGGATGACTGGAAGAATGGGCGAGAGACAGCTGCAGAAAATTGAAAGATGGCTGGTGAGGAACCCCTTCTTTGCGGCAACAGCCTTGGCCATTGCCTACCTGGTGGGGAGCAACATGACGCAACGAGTTGTCATTGCCCTGCTAGTCTTGGCTGTTGGCCCAGCCTATTCGGCTCACTGTATAGGAATAACCGACAGGGATTTCATTGAGGGGGTGCATGGGGGAACCTGGGTTTCAGCCACCTTGGAACAGGACAAGTGTGTCACTGTGATGGCCCCCGACAAGCCTTCACTAGACATATCACTAGAAACAGTTGCCATTGATGGACCTGCTGAGGCAAGGAAGGTGTGCTACAGTGCAGTCTTGACCAACGTGAAGATCAATGACAAGTGCCCCAGCACTGGTGAAGCCCACTTGGAAGAAGAAAATGAAGGAGACAATGCTTGCAAGCGAACTTACTCCGATAGAGGTTGGGGAAATGGTTGTGGCTTGTTTGGAAAAGGAAGCATTGTGGCATGTGCCAAGTTTACCTGTGCCAAATCCATGAGTCTATTTGAGGTTGATCAGACCAAAATTCAGTATGTCATTAGGGCACAGCTACATGTCGGAGCCAAGCAGGAGAACTGGAACACTGACATCAAAACTCTCAAGTTTGATGCCCTGTCGGGCTCTCAGGAAGCTGAGTTCACTGGATACGGGAGGGCCACACTGGAGTGCCAGGTGCAGACCGCAGTGGACTTCAGTAACAGTTACATTGCAGAGATGGAGAAAGAGAGCTGGATTGTGGATAAACAGTGGGCCCAAGACCTGACCCTACCTTGGCAGAGTGGAAGTGGCGGCGTGTGGAGAGAGATGCATCATCTCGTGGAATTTGAGCCTCCACATGCCGCAACTATCAAAGTGTTAGCCCTTGGAAACCAAGAAGGATCCTTGAAGACTGCTCTCACTGGTGCAATGCGAGTCACAAAAGACACAAACAACAGCAAGCTGTATAAGCTGCATGGGGGGCATGTCGCGTGTAGGGTGAAGTTGTCAGCTCTCACACTTAAGGGAACATCCTACAAGATGTGTACCGACAAAATGTCTTTTGTCAAGAACCCAACTGACACTGGACATGGCACTGCAGTGATGCAAGTGAAGGTGCCAAAAGGAGCACCCTGCAGGATTCCAGTAATGGTCGCCGATGATCTCACAGCGGCAGTCAACAAGGGCATCTTGGTCACAGTCAATCCAATAGCCTCCACCAATGATGATGAAGTGTTGATCGAGGTGAATCCTCCCTTTGGGGATAGTTACATCATAGTTGGGACAGGGGATTCACGCCTGACTTACCAGTGGCACAAGGAAGGCAGCTCAATAGGGAAGTTGTTTACTCAGACCATGAAGGGCGCAGAGCGTCTGGCCGTCATGGGAGATGCTGCCTGGGACTTTGGTTCTGCTGGAGGATTCTTCACATCAGTCGGAAAAGGCATACACACTGTGTTTGGCTCTGCCTTCCAAGGACTGTTTGGTGGCTTGAGCTGGATAACAAAGGTCATCATGGGGGTAGTCCTCATATGGGTTGGCATTAACACAAGGAATATGACAATGTCCATGAGCATGATCCTAGTTGGAGTCATCATGATGTTCCTGTCCCTAGGAGTTGGGGCGGACCAAGGATGTGCAATAAACTTTGGCAAGAGAGAACTCAAGTGTGGGGATGGCATCTTCGTCTTTAGAGATTCAGATGACTGGCTGAACAAGTATTCATACTATCCAGAGGACCCAGTAAAACTTGCTTCAATAGTGAAAGCTTCCTTTGAGGAAGGGAAGTGTGGCCTGAACTCAGTCGACTCCCTGGAACATGAGATGTGGAGAAGCAGGGCAGATGAGATCAATGCCATTCTTGAGGAAAATGAGGTAGACATCTCAGTGGTGGTCCAAGACTCAAAAAACATTTATCAGAGAGGGACACATCCGTTTTCCAGAATACGTGATGGCCTACAATACGGCTGGAAGACTTGGGGCAAAAACCTTGTGTTCTCCCCAGGAAGAAAGAATGGAAGCTTCATCATAGATGGGAAGTCCAGGAAAGAGTGTCCGTTCTCAAACAGAGTGTGGAATTCCTTCCAGATAGAAGAGTTTGGGACAGGAGTGTTCACCACCCGAGTGTACATGGATGCAGTCTTTGAGTACACTATGGATTGTGATGGATCCATCCTGGGTGCAGCAGTGAATGGAAAGAAGAGCGCGCATGGGTCCCCAACATTCTGGATGGGAAGCCATGAGGTGAATGGAACATGGATGATTCATACTCTAGAGACACTGGACTACAAGGAATGTGAATGGCCGTTGACACACACGATTGGAACATCAGTTGAAGAGAGTGACATGTTCATGCCGAGGTCAATTGGGGGTCCAGTTAGCTCCCACAACCACATTCCGGGATATAAGGTCCAGACAAACGGACCCTGGATGCAGGTGCCACTAGAGGTGAAAAGGGAAGCTTGCCCAGGAACCAGTGTGGTTGTTGACGGAGGCTGTGATGGGCGTGGGAAGTCGACCAGATCGACCACTGACAGCGGGAAGATCATTCCTGAATGGTGTTGCCGCTCATGCACAATGCCACCAGTGAGCTTCCACGGGAGTGATGGTTGCTGGTATCCTATGGAGATTAGACCAAAGAAGACACATGACAGCCACCTGGTCCGCTCATGGGTAACGGCTGGAGAGATCCATGCAATCCCCTTTGGGTTGGTGAGCATGATGATAGCCATGGAAGTGGTATTGAGGAAGAGACAGGGACCCAAGCAAATACTGGTTGGGGGCATGGTGCTTCTAGGAGCCATGCTAGTTGGACAGGTGACTATCTTGGACTTGCTGAAGCTCACAGTGGCGGTTGGACTGCACTTTCATGAGATGAATAATGGAGGGGATGCCATGTATATGGCCCTGATCGCTGCTTTCTCAATCAGACCAGGGCTGCTCATCGGCTTTGGATTGAGGACGCTGTGGAGCCCCCGAGAACGCCTCGTGCTGACCCTGGGGGCCGCCATGGTGGAGATTGCTTTGGGTGGCATGATGGGAGGTCTGTGGAAGTACCTGAACGCAGTGTCCCTTTGCATCCTGACAATAAACGCTGTTGCCTCCAGAAAAGCATCAAATGTCATCCTGCCCTTGATGGCTCTGTTAACACCTGTGACAATGGCTGAGGTGAGACTTGCAACAATGCTCTTCTGCACTGTGGTCATCATCGGCGTTCTCCATCAGAACTCAAAGGACACTTCCATGCAGAAGACCATACCCCTGGTGGCCCTCACACTGACATCCTACCTGGGACTGACGCAGCCCTTCTTGGGCTTGTGTGCCTTCATGGCAACCCGAATATTCGGGCGAAGGAGCATCCCAGTGAATGAAGCGCTTGCAGCTGCTGGTCTCGTGGGAGTCTTGGCAGGGCTAGCTTTCCAGGAGATGGAAAATTTTCTAGGTCCAGTTGCAGTTGGAGGAATCCTGATGATGCTGGTCAGTGTGGCTGGGAGGGTAGATGGACTTGAACTCAGGAAGCTTGGGGAAGTTTCTTGGGAAGAAGAAGCTGAGATCAGTGGAAGTTCTGCCCGTTATGATGTAACTCTCAGTGAGCAAGGGGAATTTAAACTACTCTCTGAAGAGAAGGTGCCATGGGATCAGGTTGTGATGACTTCACTGGCTTTGGTCGGAGCTGCCATCCATCCATTTGCACTTTTATTGGTTCTTGCTGGCTGGTTGTTCCACGTCAAAGGAGCCAGAAGAAGTGGGGATGTCCTTTGGGACATTCCCACACCTAAAATCATTGAGGAGTGTGAATATCTAGAGGATGGAATCTACGGCATATTCCAGTCAACATTCCTAGGGGCCTCTCAACGGGGAGTGGGAGTGGCGCAGGGAGGGGTCTTCCATACGATGTGGCACGTCACGCGAGGGGCCTTTCTCGTTAGAAATGGTAAAAAGCTGGTTCCATCCTGGGCCTCAGTCAAGGAAGACCTTGTTGCTTATGGCGGCTCATGGAAGTTGGATGGTAGATGGGATGGAGAAGAGGAGGTTCAGTTGATAGCAGCTGCCCCCGGAAAAAACGTAGTGAATGTCCAAACAAAGCCAAGCCTATTCAAGGTTAAGAATGGAGGAGAAATTGGGGCGGTTGCCCTTGACTACCCAAGTGGCACTTCTGGTTCTCCCATCGTCAACAGGAATGGTGAGGTAATAGGGCTGTATGGCAATGGAATTCTTGTTGGTGACAACTCTTTTGTGTCTGCCATATCCCAAACTGAGGTGAAAGAGGAGGGGAAAGAGGAGCTACAGGAAATCCCGACAATGTTGAAGAAAGGGATGACAACCATTCTTGATTTCCATCCTGGAGCTGGGAAAACAAGACGTTTTCTTCCTCAGATCCTGGCTGAATGCGCACGAAGACGGTTGCGCACACTTGTGCTGGCTCCTACTAGAGTTGTCCTTTCTGAAATGAAGGAAGCCTTTCACGGTTTAGATGTCAAGTTTCACACACAGGCTTTCTCCGCTCACGGTAGCGGAAAAGAGGTCATTGACGCCATGTGTCATGCCACCCTGACATATAGAATGTTGGAACCAACCAGAGTGGTCAATTGGGAAGTGATCATCATGGACGAAGCACATTTTTTGGATCCGGCTAGCATAGCAGCCAGAGGCTGGGCGGCACATAGAGCCAGAGCAAATGAAAGTGCAACAATCTTGATGACTGCTACCCCTCCGGGAACCAGTGATGAATTTCCACATTCAAATGGGGAAATAGAGGATGTCCAAACGGACATTCCTAGTGAGCCTTGGAACACAGGTCATGACTGGATTTTGGCGGACAAAAGGCCCACGGCCTGGTTTCTTCCATCCATCAGGGCAGCAAATGTCATGGCAGCCTCTTTGCGCAAAGCTGGAAAGAGTGTGGTGGTGCTAAACAGGAAAACCTTTGAGAAAGAATACCCCACAATTAAACAGAAAAAACCTGATTTCATCTTGGCCACTGACATAGCTGAGATGGGAGCCAATCTCTGCGTGGAGAGAGTGTTGGATTGTAGGACGGCTTTCAAACCTGTGCTTGTGGATGAAGGGAGAAAGGTGGCAATAAAAGGGCCACTCCGGATTTCAGCTTCCTCCGCTGCCCAAAGGAGGGGGCGCATTGGAAGGAACCCTAACAGAGACGGGGATTCATACTACTACTCTGAGCCCACAAGTGAAGACAATGCGCATCATGTCTGCTGGCTTGAGGCCTCAATGCTCCTAGACAACATGGAGGTGAGAGGTGGGATGGTTGCTCCACTTTATGGCATAGAAGGAACAAAGACACCAGTTTCCCCAGGTGAAATGAGGCTAAGAGATGACCAGAGGAGAGTCTTCCGAGAGCTGGTGAGGAATTGTGACCTGCCTGTTTGGCTCTCATGGCAAGTGGCTAAGGCTGGATTGAAGACGAATGACCGAAAGTGGTGCTTTGAGGGCCCAGAAGAACATGAGATCTTGAATGACAGTGGTGAGACAGTAAAGTGCAGAGCCCCTGGAGGAGCCAAGAAGCCTCTGCGTCCACGGTGGTGCGATGAAAGGGTGTCGTCTGACCAGAGTGCGCTTGCCGACTTCATAAAGTTTGCTGAGGGCAGGAGAGGGGCTGCTGAGATGCTGGTCGTGCTGAGTGAACTCCCAGACTTCTTGGCCAAGAAAGGTGGAGAGGCGGTGGATACTATCAGCGTGCTCTTGCACTCTGAGGAAGGTTCCAGAGCTTACCGCAATGCATTGTCAATGATGCCTGAGGCAATGACAACAGTCATGCTGTTTGTTCTGGCCGGGCTGCTGACGTCTGGAATGGTTATCTTTTTCATGTCTCCCAAGGGTATCAGCAGAATGTCTATGGCAATGGGCACGATGGCTGGTTGTGGATACCTCATGTTTCTTGGAGGCGTCAAACCCACCCACATCTCTTACATCATGCTAATATTCTTTGTCTTGATGGTGGTTGTGGTTCCGGAGCCGGGGCAGCAGAGAACCATTCAGGACAATCAAGTGGCTTATCTTATTATTGGCATCCTGACGCTGATTTCTGTGGTGGCAGCCAATGAACTAGGCATGCTGGAAAAGACTAAGGAAGACCTCTTTGGAAAAAAGAATTTGATTCCATCTAGTGCCGCACCTTGGAGCTGGCCAGATTTTGACTTGAAACCAGGAGCTGCTTGGACTGTCTATGTTGGCATTGTCACAATGCTCTCCCCAATGCTGCACCACTGGATCAAGGTTGAGTATGGTAATCTGTCTTTGTCTGGAATTGCACAGTCAGCCTCAGTTTTGTCATTCATGGACAAGGGCATCCCGTTTATGAAGATGAACATCTCGGTCATAATTCTACTGGTCAGTGGCTGGAATTCAATAACGGTGATGCCCCTGCTTTGTGGCATTGGATGCGCCATGCTACACTGGACTCTCATCCTGCCCGGAATAAAAGCGCAGCAGTCAAAGCTGGCACAGAGGAGGGTGTTTCATGGTGTTGCTAAGAATCCGGTGGTTGATGGGAATCCAACAGTCGACATTGAGGAAGCCCCGGAAATGCCTGCCCTCTATGAGAAGAAGTTGGCATTGTATCTTCTGCTTGCCCTTAGCTTGGCCTCTGTTGCCATGTGTAGAACACCCTTCTCACTGGCTGAAGGCATTGTGCTGGCATCAGCAGCCCTGGGACCGCTCATCGAGGGAAATACCAGCCTCTTGTGGAATGGACCCATGGCTGTGTCCATGACAGGAGTCATGCGGGGGAACTACTATGCTTTTGTGGGTGTTATGTACAATCTCTGGAAGATGAAGACTGGACGCAGGGGGAGAGCGAATGGGAAGACCCTGGGTGAGGTCTGGAAAAGGGAGCTGAACCTGCTGGACAAACAGCAGTTTGAGCTGTATAAACGGACAGACATTGTGGAGGTGGACCGTGACACAGCTCGCCGACACCTGGCTGAAGGGAAAGTGGACACCGGAGTGGCCGTCTCGAGAGGGACCGCAAAATTGAGATGGTTCCATGAACGTGGCTATGTCAAGTTGGAAGGAAGAGTGACTGACCTGGGATGTGGGCGTGGTGGCTGGTGCTACTACGCTGCTGCACAGAGAGAAGTGAGTGGGGTCAGGGGATTCACCCTTGGAAAGGAAGGCCACGAAAAGCCCATGAATGTGCAGAGCCTGGGGTGGAACATCATCACCTTCAAGGACAAGACTGATGTCCATCGCCTTGAGCCGATAAAGTGTGATACCCTGCTGTGCGACATTGGAGAGTCGTCCCCATCATCAGTGACCGAAGGGGAAAGAACCATGAGAGTTCTTGACACTGTTGAGAAATGGTTGAGCTGTGGTGTTGAAAGCTTCTGTGTGAAGGTGTTGGCTCCATACATGCCTGATGTGCTTGAAAAGTTAGAGTTGCTCCAAAGGAGGTTTGGTGGAACGGTAATCAGGAATCCCCTCTCTAGAAATTCAACCCACGAGATGTATTATGTGTCGGGAGCCCGCAGTAACATCACGTTCACTGTGAATCAAACATCCCGCCTCTTAATGAGGAGAATGAGGCGCCCGACAGGCAAGGTGACTCTTGAAGCCGATGTCATCCTCCCAATTGGAACACGCAGTGTGGAAACAGATAAAGGACCACTTGATAGGGCAGCCATTGAAGAGAGGGTTGAAAGAATAAAATCAGAATACACCGCCACTTGGTTCCATGATAGTGACAACCCTTACAGGACTTGGCATTATTGTGGTTCCTACGTCACAAGAACCTCAGGGAGTGCAGCAAGCATGATTAACGGGGTGATCAAGATCTTGACATACCCCTGGGACAGGATAGAGGAAGTCACGAGAATGGCAATGACAGACACAACTCCTTTTGGACAACAAAGAGTGTTCAAGGAAAAAGTTGACACCAGAGCAAAGGATCCACCAGCAGGGACCAGGAAAATCATGAAGGTTGTCAATAGGTGGCTATTCCGTCACTTGGCCAGAGAAAAGAACCCCAGGTTGTGCACAAAGGAGGAGTTTATAGCAAAAGTTCGCAGTCATGCAGCCATCGGAGCTTTCCTGGAAGAGCAAGAACAGTGGAAGACTGCCAATGAAGCTGTCCAAGATCCGAAGTTCTGGGAATTAGTGGATGAAGAACGACGGCTGCATCAGCAGGGCAGGTGCCGAACTTGTGTGTACAACATGATGGGGAAGAGAGAAAAGAAGCTGTCAGAGTTTGGAAAGGCGAAGGGAAGCCGTGCCATCTGGTACATGTGGCTGGGAGCCCGATATCTTGAGTTTGAAGCCCTGGGATTCCTGAATGAGGACCACTGGGCATCCAGGGAGAACTCAGGGGGAGGGGTTGAAGGTATCGGTCTACAATATCTAGGCTACGTGATCAGGGACCTGGCTGCACTAGAGGGTGGTGGATTCTATGCGGATGACACAGCTGGATGGGACACACGCATAACAGAGGCGGATCTGGATGATGAACAGGAAATCTTGAACTACATGAGCCCACACCATAGGAAGTTGGCGCTGGCTGTAATGGAAATGACATACAAAAACAAAGTGGTGAAAGTCCTGAGGCCAGCTCCAGGTGGGAAAGCTTACATGGATGTCATAAGCCGGCGGGACCAGAGAGGATCTGGGCAGGTGGTGACTTACGCCTTGAACACCATCACCAACCTGAAGGTTCAACTGATTAGGATGGCGGAGGCAGAGATGGTGATACACCACCAGCATGTCCAGGACTGTGACGACACGGCTTTGACCAAGCTTGAAGCATGGCTCGCTGAGCATGGCTGCGACAGGCTTAAGAGGATGGCAGTGAGTGGAGATGACTGTGTTGTCCGACCCATTGATGACAGGTTTGGCCTGGCTCTGTCCCATCTCAATGCCATGTCAAAGGTGCGAAAAGACATATCTGAATGGCAGCCATCAAAAGGATGGGATGACTGGGAGAGTGTGCCCTTTTGCTCTCACCACTTTCATGAACTGCAATTGAAGGATGGCAGGAGAATTGTAGTGCCTTGCCGGGATCAAGATGAGCTGGTTGGCAGGGGGAGAGTGTCTCCAGGGAATGGTTGGATGATCAAGGAGACAGCATGCCTTAGCAAGGCCTACGCCAACATGTGGTCACTGATGTACTTTCACAAGAGGGACATGAGGCTGCTTTCACTGGCTGTTTCTTCTGCTGTTCCCACATCTTGGGTTCCACAGGGACGCACCACGTGGTCTGTTCATGGGAAGGGAGAGTGGATGACCACAGAAGACATGCTTGAGGTGTGGAACAGAGTGTGGATAACCAACAATCCACACATGCAGGACAAAACGACGGTGAAGGAGTGGCGAGACATCCCTTACCTGACCAAGAGACAGGACAAGCTTTGTGGATCACTGATTGGGATGACCAACAGAGCCACTTGGGCATCTCACATCCACTTGGTAATACACCGCATCCGGACACTGATTGGGAAAGAGAGATACACTGACTACCTGACAGTCATGGATAGGTACTCTGTGGATGCTGATCTGCAGCCCGGTGAGCTCATTTGA
		</sequence>
		<sequence>
			<taxon idref="SA1_MF423373_PA193_BRESDMA_2017.167"/>
			ATGTCTGGTCGTAAAGCTCAGGGAAAAACCCTGGGCGTCAATATGGTTCGACGAGGAGTCCGCTCCTTGTCAAGCAAAATAAAACAAAAAACAAAACAAATTGGAAGTAGACCTGGACCTTCAAGAGGCGTTCAAGGATTTGTTTTTTTCTTTTTGTTCAACGTTTTGACTGGAAAGAAGATTACTGCTCATCTGAAGAAACTATGGAGAATGCTGGACCCAAGACAGGGCTTAGTTGTCCTGAGGAAGGTTAAGAGGGTGGTGGCGAGTCTGATGAGAGGTTTGTCCTCGAGGAAACGCCGATCCCAAGATGTTTTGACTATACAATTTTTAATTCTGGGAATGCTGCTGATGGTTGGTGGAGTGACCCTGGTACGCAGAAACAGATGGTTACTTCTGAATGTTACATCTGAGGACCTTGGGAAAACCTTCTCCGTTGGCACAGGCAACTGCACAACCAACATTCTGGAGGCCAAATACTGGTGTCCAGATTCCATGGAATACAACTGCCCCAATCTCAGTCCAAGAGAAGAGCCTGATGACATAGACTGTTGGTGCTATGGAGTGGAAAATGTCAGAGTCGCTTATGGCAAGTGTGATTCAGCGGGTAGGTCAAGAAGGTCCAGAAGGGCCATTGACTTACCCACACATGAAAATCATGGCTTAAAGACCCGGCAAGAAAAGTGGATGACTGGAAGAATGGGCGAGAGACAGCTGCAGAAAATTGAAAGATGGCTGGTGAGGAACCCCTTCTTTGCGGCAACAGCCTTGGCCATTGCCTACCTGGTGGGGAGCAACATGACGCAACGAGTTGTCATTGCCCTGCTAGTCTTGGCTGTTGGCCCAGCCTATTCGGCTCACTGTATAGGAATAACCGACAGGGATTTCATTGAGGGGGTGCATGGGGGAACCTGGGTTTCAGCCACCTTGGAACAGGACAAGTGTGTCACTGTGATGGCCCCCGACAAGCCTTCACTAGACATATCACTAGAAACAGTTGCCATTGATGGACCTGCTGAGGCAAGGAAGGTGTGCTACAGTGCAGTCTTGACCAACGTGAAGATCAATGACAAGTGCCCCAGCACTGGTGAAGCCCACTTGGAAGAAGAAAATGAAGGAGACAATGCTTGCAAGCGAACTTACTCCGATAGAGGTTGGGGAAATGGTTGTGGCTTGTTTGGAAAAGGAAGCATTGTGGCATGTGCCAAGTTTACCTGTGCCAAATCCATGAGTCTATTTGAGGTTGATCAGACCAAAATTCAGTATGTCATTAGGGCACAGCTACATGTCGGAGCCAAGCAGGAGAACTGGAACACTGACATCAAAACTCTCAAGTTTGATGCCCTGTCGGGCTCTCAGGAAGCTGAGTTCACTGGATACGGGAGGGCCACACTGGAGTGCCAGGTGCAGACCGCAGTGGACTTCAGTAACAGTTACATTGCAGAGATGGAGAAAGAGAGCTGGATTGTGGATAAACAGTGGGCCCAAGACCTGACCCTACCTTGGCAGAGTGGAAGTGGCGGCGTGTGGAGAGAGATGCATCATCTCGTGGAATTTGAGCCTCCACATGCCGCAACTATCAAAGTGTTAGCCCTTGGAAACCAAGAAGGATCCTTGAAGACTGCTCTCACTGGTGCAATGCGAGTCACAAAAGACACAAACAACAGCAAGCTGTATAAGCTGCATGGGGGGCATGTCGCGTGTAGGGTGAAGTTGTCAGCTCTCACACTTAAGGGAACATCCTACAAGATGTGTACCGACAAAATGTCTTTTGTCAAGAACCCAACTGACACTGGACATGGCACTGCAGTGATGCAAGTGAAGGTGCCAAAAGGAGCACCCTGCAGGATTCCAGTAATGGTCGCCGATGATCTCACAGCGGCAGTCAACAAGGGCATCTTGGTCACAGTCAATCCAATAGCCTCCACCAATGATGATGAAGTGTTGATCGAGGTGAATCCTCCCTTTGGGGATAGTTACATCATAGTTGGGACAGGGGATTCACGCCTGACTTACCAGTGGCACAAGGAAGGCAGCTCAATAGGGAAGTTGTTTACTCAGACCATGAAGGGCGCAGAGCGTCTGGCCGTCATGGGAGATGCTGCCTGGGACTTTGGTTCTGCTGGAGGATTCTTCACATCAGTCGGAAAAGGCATACACACTGTGTTTGGCTCTGCCTTCCAAGGACTGTTTGGTGGCTTGAGCTGGATAACAAAGGTCATCATGGGGGTAGTCCTCATATGGGTTGGCATTAACACAAGGAATATGACAATGTCCATGAGCATGATCCTAGTTGGAGTCATCATGATGTTCCTGTCCCTAGGAGTTGGGGCGGACCAAGGATGTGCAATAAACTTTGGCAAGAGAGAACTCAAGTGTGGGGATGGCATCTTCGTCTTTAGAGATTCAGATGACTGGCTGAACAAGTATTCATACTATCCAGAGGACCCAGTAAAACTTGCTTCAATAGTGAAAGCTTCCTTTGAGGAAGGGAAGTGTGGCCTGAACTCAGTCGACTCCCTGGAACATGAGATGTGGAGAAGCAGGGCAGATGAGATCAATGCCATTCTTGAGGAAAATGAGGTAGACATCTCAGTGGTGGTCCAAGACTCAAAAAACATTTATCAGAGAGGGACACATCCGTTTTCCAGAATACGTGATGGCCTACAATACGGCTGGAAGACTTGGGGCAAAAACCTTGTGTTCTCCCCAGGAAGAAAGAATGGAAGCTTCATCATAGATGGGAAGTCCAGGAAAGAGTGTCCGTTCTCAAACAGAGTGTGGAATTCCTTCCAGATAGAAGAGTTTGGGACAGGAGTGTTCACCACCCGAGTGTACATGGATGCAGTCTTTGAGTACACTATGGATTGTGATGGATCCATCCTGGGTGCAGCAGTGAATGGAAAGAAGAGCGCGCATGGGTCCCCAACATTCTGGATGGGAAGCCATGAGGTGAATGGAACATGGATGATTCATACTCTAGAGACACTGGACTACAAGGAATGTGAATGGCCGCTGACACACACGATTGGAACATCAGTTGAAGAGAGTGACATGTTCATGCCGAGGTCAATTGGGGGTCCAGTTAGCTCCCACAACCACATTCCGGGATATAAGGTCCAGACAAACGGACCCTGGATGCAGGTGCCACTAGAGGTGAAAAGGGAAGCTTGCCCAGGAACCAGTGTGGTTGTTGACGGAGGCTGTGATGGGCGTGGGAAGTCGACCAGATCGACCACTGACAGCGGGAAGATCATTCCTGAATGGTGTTGCCGCTCATGCACAATGCCACCAGTGAGCTTCCACGGGAGTGATGGTTGCTGGTATCCTATGGAGATTAGACCAAAGAAGACACATGACAGCCACCTGGTCCGCTCATGGGTAACGGCTGGAGAGATCCATGCAATCCCCTTTGGGTTGGTGAGCATGATGATAGCCATGGAAGTGGTATTGAGGAAGAGACAGGGACCCAAGCAAATACTGGTTGGGGGCATGGTGCTTCTAGGAGCCATGCTAGTTGGACAGGTGACTATCTTGGACTTGCTGAAGCTCACAGTGGCGGTTGGACTGCACTTTCATGAGATGAATAATGGAGGGGATGCCATGTATATGGCCCTGATCGCTGCTTTCTCAATCAGACCAGGGCTGCTCATCGGCTTTGGATTGAGGACGCTGTGGAGCCCCCGAGAACGCCTCGTGCTGACCCTGGGGGCCGCCATGGTGGAGATTGCTTTGGGTGGCATGATGGGAGGTCTGTGGAAGTACCTGAACGCAGTGTCCCTTTGCATCCTGACAATAAACGCTGTTGCCTCCAGAAAAGCATCAAATGTCATCCTGCCCTTGATGGCTCTGTTAACACCTGTGACAATGGCTGAGGTGAGACTTGCAACAATGCTCTTCTGCACTGTGGTCATCATCGGCGTTCTCCATCAGAACTCAAAGGACACTTCCATGCAGAAGACCATACCCCTGGTGGCCCTCACACTGACATCCTACCTGGGACTGACGCAGCCCTTCTTGGGCTTGTGTGCCTTCATGGCAACCCGAATATTCGGGCGAAGGAGCATCCCAGTGAATGAAGCGCTTGCAGCTGCTGGTCTCGTGGGAGTCTTGGCAGGGCTAGCTTTCCAGGAGATGGAAAATTTTCTAGGTCCAGTTGCAGTTGGAGGAATCCTGATGATGCTGGTCAGTGTGGCTGGGAGGGTAGATGGACTTGAACTCAGGAAGCTTGGGGAAGTTTCTTGGGAAGAAGAAGCTGAGATCAGTGGAAGTTCTGCCCGTTATGATGTAACTCTCAGTGAGCAAGGGGAATTTAAACTACTCTCTGAAGAGAAGGTGCCATGGGATCAGGTTGTGATGACTTCACTGGCTTTGGTCGGAGCTGCCATCCATCCATTTGCACTTTTATTGGTTCTTGCTGGCTGGTTGTTCCACGTCAAAGGAGCCAGAAGAAGTGGGGATGTCCTTTGGGACATTCCCACACCTAAAATCATTGAGGAGTGTGAATATCTAGAGGATGGAATCTACGGCATATTCCAGTCAACATTCCTAGGGGCCTCTCAACGGGGAGTGGGAGTGGCGCAGGGAGGGGTCTTCCATACGATGTGGCACGTCACGCGAGGGGCCTTTCTCGTTAGAAATGGTAAAAAGCTGGTTCCATCCTGGGCCTCAGTCAAGGAAGACCTTGTTGCTTATGGCGGCTCATGGAAGTTGGATGGTAGATGGGATGGAGAAGAGGAGGTTCAGTTGATAGCAGCTGCCCCCGGAAAAAACGTAGTGAATGTCCAAACAAAGCCAAGCCTATTCAAGGTTAAGAATGGAGGAGAAATTGGGGCGGTTGCCCTTGACTACCCAAGTGGCACTTCTGGTTCTCCCATCGTCAACAGGAATGGTGAGGTAATAGGGCTGTATGGCAATGGAATTCTTGTTGGTGACAACTCTTTTGTGTCTGCCATATCCCAAACTGAGGTGAAAGAGGAGGGGAAAGAGGAGCTACAGGAAATCCCGACAATGTTGAAGAAAGGGATGACAACCATTCTTGATTTCCATCCTGGAGCTGGGAAAACAAGACGTTTTCTTCCTCAGATCCTGGCTGAATGCGCACGAAGACGGTTGCGCACACTTGTGCTGGCTCCTACTAGAGTTGTCCTTTCTGAAATGAAGGAAGCCTTTCACGGTTTAGATGTCAAGTTTCACACACAGGCTTTCTCCGCTCACGGTAGCGGAAAAGAGGTCATTGACGCCATGTGTCATGCCACCCTGACATATAGAATGTTGGAACCAACCAGAGTGGTCAATTGGGAAGTGATCATCATGGACGAAGCACATTTTTTGGATCCGGCTAGCATAGCAGCCAGAGGCTGGGCGGCACATAGAGCCAGAGCAAATGAAAGTGCAACAATCTTGATGACTGCTACCCCTCCGGGAACCAGTGATGAATTTCCACATTCAAATGGGGAAATAGAGGATGTCCAAACGGACATTCCTAGTGAGCCTTGGAACACAGGTCATGACTGGATTTTGGCGGACAAAAGGCCCACGGCCTGGTTTCTTCCATCCATCAGGGCAGCAAATGTCATGGCAGCCTCTTTGCGCAAAGCTGGAAAGAGTGTGGTGGTGCTAAACAGGAAAACCTTTGAGAAAGAATACCCCACAATTAAACAGAAAAAACCTGATTTCATCTTGGCCACTGACATAGCTGAGATGGGAGCCAATCTCTGCGTGGAGAGAGTGTTGGATTGTAGGACGGCTTTCAAACCTGTGCTTGTGGATGAAGGGAGAAAGGTGGCAATAAAAGGGCCACTCCGGATTTCAGCTTCCTCCGCTGCCCAAAGGAGGGGGCGCATTGGAAGGAACCCTAACAGAGACGGGGATTCATACTACTACTCTGAGCCCACAAGTGAAGACAATGCGCATCATGTCTGCTGGCTTGAGGCCTCAATGCTCCTAGACAACATGGAGGTGAGAGGTGGGATGGTTGCTCCACTTTATGGCATAGAAGGAACAAAGACACCAGTTTCCCCAGGTGAAATGAGGCTAAGAGATGACCAGAGGAGAGTCTTCCGAGAGCTGGTGAGGAATTGTGACCTGCCTGTTTGGCTCTCATGGCAAGTGGCTAAGGCTGGATTGAAGACGAATGACCGAAAGTGGTGCTTTGAGGGCCCAGAAGAACATGAGATCTTGAATGACAGTGGTGAGACAGTAAAGTGCAGAGCCCCTGGAGGAGCCAAGAAGCCTCTGCGTCCACGGTGGTGCGATGAAAGGGTGTCGTCTGACCAGAGTGCGCTTGCCGACTTCATAAAGTTTGCTGAGGGCAGGAGAGGGGCTGCTGAGATGCTGGTCGTGCTGAGTGAACTCCCAGACTTCTTGGCCAAGAAAGGTGGAGAGGCGGTGGATACTATCAGCGTGCTCTTGCACTCTGAGGAAGGTTCCAGAGCTTACCGCAATGCATTGTCAATGATGCCTGAGGCAATGACAACAGTCATGCTGTTTGTTCTGGCCGGGCTGCTGACGTCTGGAATGGTTGTCTTTTTCATGTCTCCCAAGGGTATCAGCAGAATGTCTATGGCAATGGGCACGATGGCTGGTTGTGGATACCTCATGTTTCTTGGAGGCGTCAAACCCACCCACATCTCTTACATCATGCTAATATTCTTTGTCTTGATGGTGGTTGTGGTTCCGGAGCCGGGGCAGCAGAGAACCATTCAGGACAATCAAGTGGCTTATCTTATTATTGGCATCCTGACGCTGATTTCTGTGGTGGCAGCCAATGAACTAGGCATGCTGGAAAAGACTAAGGAAGACCTCTTTGGAAAAAAGAATTTGATTCCATCTAGTGCCGCACCTTGGAGCTGGCCAGATTTTGACTTGAAACCAGGAGCTGCTTGGACTGTCTATGTTGGCATTGTCACAATGCTCTCCCCAATGCTGCACCACTGGATCAAGGTTGAGTATGGTAATCTGTCTTTGTCTGGAATTGCACAGTCAGCCTCAGTTTTGTCATTCATGGACAAGGGCATCCCGTTTATGAAGATGAACATCTCGGTCATAATTCTACTGGTCAGTGGCTGGAATTCAATAACGGTGATGCCCCTGCTTTGTGGCATTGGATGCGCCATGCTACACTGGACTCTCATCCTGCCCGGAATAAAAGCGCAGCAGTCAAAGCTGGCACAGAGGAGGGTGTTTCATGGTGTTGCTAAGAATCCGGTGGTTGATGGGAATCCAACAGTCGACATTGAGGAAGCCCCGGAAATGCCTGCCCTCTATGAGAAGAAGTTGGCATTGTATCTTCTGCTTGCCCTTAGCTTGGCCTCTGTTGCCATGTGTAGAACACCCTTCTCACTGGCTGAAGGCATTGTGCTGGCATCAGCAGCCCTGGGACCGCTCATCGAGGGAAATACCAGCCTCTTGTGGAATGGACCCATGGCTGTGTCCATGACAGGAGTCATGCGGGGGAACTACTATGCTTTTGTGGGTGTTATGTACAATCTCTGGAAGATGAAGACTGGACGCAGGGGGAGAGCGAATGGGAAGACCCTGGGTGAGGTCTGGAAAAGGGAGCTGAACCTGCTGGACAAACAGCAGTTTGAGCTGTATAAACGGACAGACATTGTGGAGGTGGACCGTGACACAGCTCGCCGACACCTGGCTGAAGGGAAAGTGGACACCGGAGTGGCCGTCTCGAGAGGGACCGCAAAATTGAGATGGTTCCATGAACGTGGCTATGTCAAGTTGGAAGGAAGAGTGACTGACCTGGGATGTGGGCGTGGTGGCTGGTGCTACTACGCTGCTGCACAGAGAGAAGTGAGTGGGGTCAGGGGATTCACCCTTGGAAAGGAAGGCCACGAAAAGCCCATGAATGTGCAGAGCCTGGGGTGGAACATCATCACCTTCAAGGACAAGACTGATGTCCATCGCCTTGAGCCGATAAAGTGTGATACCCTGCTGTGCGACATTGGAGAGTCGTCCCCATCATCAGTGACCGAAGGGGAAAGAACCATGAGAGTTCTTGACACTGTTGAGAAATGGTTGAGCTGTGGTGTTGAAAGCTTCTGTGTGAAGGTGTTGGCTCCATACATGCCTGATGTGCTTGAAAAGTTAGAGTTGCTCCAAAGGAGGTTTGGTGGAACGGTAATCAGGAATCCCCTCTCTAGAAATTCAACCCACGAGATGTATTATGTGTCGGGAGCCCGCAGTAACATCACGTTCACTGTGAATCAAACATCCCGCCTCTTAATGAGGAGAATGAGGCGCCCGACAGGCAAGGTGACTCTTGAAGCCGATGTCATCCTCCCAATTGGAACACGCAGTGTGGAAACAGATAAAGGACCACTTGATAGGGCAGCCATTGAAGAGAGGGTTGAAAGAATAAAATCAGAATACACCGCCACTTGGTTCCATGATAGTGACAACCCTTACAGGACTTGGCATTATTGTGGTTCCTACGTCACAAGAACCTCAGGGAGTGCAGCAAGCATGATTAACGGGGTGATCAAGATCTTGACATACCCCTGGGACAGGATAGAGGAAGTCACGAGAATGGCAATGACAGACACAACTCCTTTTGGACAACAAAGAGTGTTCAAGGAAAAAGTTGACACCAGAGCAAAGGATCCACCAGCAGGGACCAGGAAAATCATGAAGGTTGTCAATAGGTGGCTATTCCGTCACTTGGCCAGAGAAAAGAACCCCAGGTTGTGCACAAAGGAGGAGTTTATAGCAAAAGTTCGCAGTCATGCAGCCATCGGAGCTTTCCTGGAAGAGCAAGAACAGTGGAAGACTGCCAATGAAGCTGTCCAAGATCCGAAGTTCTGGGAATTAGTGGATGAAGAACGACGGCTGCATCAGCAGGGCAGGTGCCGAACTTGTGTGTACAACATGATGGGGAAGAGAGAAAAGAAGCTGTCAGAGTTTGGAAAGGCGAAGGGAAGCCGTGCCATCTGGTACATGTGGCTGGGAGCCCGATATCTTGAGTTTGAAGCCCTGGGATTCCTGAATGAGGACCACTGGGCATCCAGGGAGAACTCAGGGGGAGGGGTTGAAGGTATCGGTCTACAATATCTAGGCTACGTGATCAGGGACCTGGCTGCACTAGAGGGTGGTGGATTCTATGCGGATGACACAGCTGGATGGGACACACGCATAACAGAGGCGGATCTGGATGATGAACAGGAAATCTTGAACTACATGAGCCCACACCATAGGAAGTTGGCGCTGGCTGTAATGGAAATGACATACAAAAACAAAGTGGTGAAAGTCCTGAGGCCAGCTCCAGGTGGGAAAGCTTACATGGATGTCATAAGCCGGCGGGACCAGAGAGGATCTGGGCAGGTGGTGACTTACGCCTTGAACACCATCACCAACCTGAAGGTTCAACTGATTAGGATGGCGGAGGCAGAGATGGTGATACACCACCAGCATGTCCAGGACTGTGACGACACGGCTTTGACCAAGCTTGAAGCATGGCTCGCTGAGCATGGCTGCGACAGGCTTAAGAGGATGGCAGTGAGTGGAGATGACTGTGTTGTCCGACCCATTGATGACAGGTTTGGCCTGGCTCTGTCCCATCTCAATGCCATGTCAAAGGTGCGAAAAGACATATCTGAATGGCAGCCATCAAAAGGATGGGATGACTGGGAGAGTGTGCCCTTTTGCTCTCACCACTTTCATGAACTGCAATTGAAGGATGGCAGGAGAATTGTAGTGCCTTGCCGGGATCAAGATGAGCTGGTTGGCAGGGGGAGAGTGTCTCCAGGGAATGGTTGGATGATCAAGGAGACAGCATGCCTTAGCAAGGCCTACGCCAACATGTGGTCACTGATGTACTTTCACAAGAGGGACATGAGGCTGCTTTCACTGGCTGTTTCTTCTGCTGTTCCCACATCTTGGGTTCCACAGGGACGCACCACGTGGTCTGTTCATGGGAAGGGAGAGTGGATGACCACAGAAGACATGCTTGAGGTGTGGAACAGAGTGTGGATAACCAACAATCCACACATGCAGGACAAAACGACGGTGAAGGAGTGGCGAGACATCCCTTACCTGACCAAGAGACAGGACAAGCTTTGTGGATCACTGATTGGGATGACCAACAGAGCCACTTGGGCATCTCACATCCACTTGGTAATACACCGCATCCGGACACTGATTGGGAAAGAGAGATACACTGACTACCTGACAGTCATGGATAGGTACTCTGTGGATGCTGATCTGCAGCCCGGTGAGCTCATTTGA
		</sequence>
		<sequence>
			<taxon idref="SA1_MF434851_H199_BRRJCDA_2017.333"/>
			ATGTCTGGTCGTAAAGCTCAGGGAAAAACCCTGGGCGTCAATATGGTTCGACGAGGAGTCCGCTCCTTGTCAAGCAAAATAAAACAAAAAACAAAACAAATTGGAAGTAGACCTGGACCTTCAAGAGGCGTTCAAGGATTTGTTTTTTTCTTTTTGTTCAACGTTTTGACTGGAAAGAAGATTACTGCTCATCTGAAGAAACTATGGAGAATGCTGGACCCAAGACAGGGCTTAGTTGTCCTGAGGAAGGTTAAGAGGGTGGTGGCGAGTCTGATGAGAGGTTTGTCCTCGAGGAAACGCCGATCCCAAGATGTTTTGACTATACAATTTTTAATTCTGGGAATGCTGCTGATGGTTGGTGGAGTGACCCTGGTACGCAGAAACAGATGGTTACTTCTGAATGTTACATCTGAGGACCTTGGGAAAACCTTCTCCGTTGGCACAGGCAACTGCACAACCAACATTCTGGAGGCCAAATACTGGTGTCCAGATTCCATGGAATACAACTGCCCCAATCTCAGTCCAAGAGAAGAGCCTGATGACATAGACTGTTGGTGCTATGGAGTGGAAAATGTCAGAGTCGCTTATGGCAAGTGTGATTCAGCGGGTAGGTCAAGAAGGTCCAGAAGGGCCATTGACTTACCCACACATGAAAATCATGGCTTAAAGACCCGGCAAGAAAAGTGGATGACTGGAAGAATGGGCGAGAGACAGCTGCAGAAAATTGAAAGATGGCTGGTGAGGAACCCCTTCTTTGCGGCAACAGCCTTGGCCATTGCCTACCTGGTGGGGAGCAACATGACGCAACGAGTTGTCATTGCCCTGCTAGTCTTGGCTGTTGGCCCAGCCTATTCGGCTCACTGTATAGGAATAACCGACAGGGATTTCATTGAGGGGGTGCATGGGGGAACCTGGGTTTCAGCCACCTTGGAACAGGACAAGTGTGTCACTGTGATGGCCCCCGACAAGCCTTCACTAGACATATCACTAGAAACAGTTGCCATTGATGGACCTGCTGAGGCAAGGAAGGTGTGCTACAGTGCAGTCTTGACCAACGTGAAGATCAATGACAAGTGCCCCAGCACTGGTGAAGCCCACTTGGAAGAAGAAAATGAAGGAGACAATGCTTGCAAGCGAACTTACTCCGATAGAGGTTGGGGAAATGGTTGTGGCTTGTTTGGAAAAGGAAGCATTGTGGCATGTGCCAAGTTTACCTGTGCCAAATCCATGAGTCTATTTGAGGTTGATCAGACCAAAATTCAGTATGTCATTAGGGCACAGCTACATGTCGGAGCCAAGCAGGAGAACTGGAACACTGACATCAAAACTCTCAAGTTTGATGCCCTGTCGGGCTCTCAGGAAGCTGAGTTCACTGGATACGGGAGGGCCACACTGGAGTGCCAGGTGCAGACCGCAGTGGACTTCAGTAACAGTTACATTGCAGAGATGGAGAAAGAGAGCTGGATTGTGGATAAACAGTGGGCCCAAGACCTGACCCTACCTTGGCAGAGTGGAAGTGGCGGCGTGTGGAGAGAGATGCATCATCTCGTGGAATTTGAGCCTCCACATGCCGCAACTATCAAAGTGTTAGCCCTTGGAAACCAAGAAGGATCCTTGAAGACTGCTCTCACTGGTGCAATGCGAGTCACAAAAGACACAAACAACAGCAAGCTGTATAAGCTGCATGGGGGGCATGTCGCGTGTAGGGTGAAGTTGTCAGCTCTCACACTTAAGGGAACATCCTACAAGATGTGTACCGACAAAATGTCTTTTGTCAAGAACCCAACTGACACTGGACATGGCACTGCAGTGATGCAAGTGAAGGTGCCAAAAGGAGCACCCTGCAGGATTCCAGTAATGGTCGCCGATGATCTCACAGCGGCAGTCAACAAGGGCATCTTGGTCACAGTCAATCCAATAGCCTCCACCAATGATGATGAAGTGTTGATCGAGGTGAATCCTCCCTTTGGGGATAGTTACATCATAGTTGGGACAGGGGATTCACGCCTGACTTACCAGTGGCACAAGGAAGGCAGCTCAATAGGGAAGTTGTTTACTCAGACCATGAAGGGCGCAGAGCGTCTGGCCGTCATGGGAGATGCTGCCTGGGACTTTGGTTCTGCTGGAGGATTCTTCACATCAGTCGGAAAAGGCATACACACTGTGTTTGGCTCTGCCTTCCAAGGACTGTTTGGTGGCTTGAGCTGGATAACAAAGGTCATCATGGGGGTAGTCCTCATATGGGTTGGCATTAACACAAGGAATATGACAATGTCCATGAGCATGATCCTAGTTGGAGTCATCATGATGTTCCTGTCCCTAGGAGTTGGGGCGGACCAAGGATGTGCAATAAACTTTGGCAAGAGAGAACTCAAGTGTGGGGATGGCATCTTCGTCTTTAGAGATTCAGATGACTGGCTGAACAAGTATTCATACTATCCAGAGGACCCAGTAAAACTTGCTTCAATAGTGAAATCTTCCTTTGAGGAAGGGAAGTGTGGCCTGAACTCAGTCGACTCCCTGGAACATGAGATGTGGAGAAGCAGGGCAGATGAGATCAATGCCATTCTTGAGGAAAATGAGGTAGACATCTCAGTGGTGGTCCAAGACTCAAAAAACATTTATCAGAGAGGGACACATCCGTTTTCCAGAATACGTGATGGCCTACAATACGGCTGGAAGACTTGGGGCAAAAACCTTGTGTTCTCCCCAGGAAGAAAGAATGGAAGCTTCATCATAGATGGGAAGTCCAGGAAAGAGTGTCCGTTCTCAAACAGAGTGTGGAATTCCTTCCAGATAGAAGAGTTTGGGACAGGAGTGTTCACCACCCGAGTGTACATGGATGCAGTCTTTGAGTACACTATGGATTGTGATGGATCCATCCTGGGTGCAGCAGTGAATGGAAAGAAGAGCGCGCATGGGTCCCCAACATTCTGGATGGGAAGCCATGAGGTGAATGGAACATGGATGATTCATACTCTAGAGACACTGGACTACAAGGAATGTGAATGGCCGCTGACACACACGATTGGAACATCAGTTGAAGAGAGTGACATGTTCATGCCGAGGTCAATTGGGGGTCCAGTTAGCTCCCACAACCACATTCCGGGATATAAGGTCCAGACAAACGGACCCTGGATGCAGGTGCCACTAGAGGTGAAAAGGGAAGCTTGCCCAGGAACCAGTGTGGTTGTTGACGGAGGCTGTGATGGGCGTGGGAAGTCGACCAGATCGACCACTGACAGCGGGAAGATCATTCCTGAATGGTGTTGCCGCTCATGCACAATGCCACCAGTGAGCTTCCACGGGAGTGATGGTTGCTGGTATCCTATGGAGATTAGACCAAAGAAGACACATGACAGCCACCTGGTCCGCTCATGGGTAACGGCTGGAGAGATCCATGCAATCCCCTTTGGGTTGGTGAGCATGATGATAGCCATGGAAGTGGTATTGAGGAAGAGACAGGGACCCAAGCAAATACTGGTTGGGGGCATGGTGCTTCTAGGAGCCATGCTAGTTGGACAGGTGACTATCTTGGACTTGCTGAAGCTCACAGTGGCGGTTGGACTGCACTTTCATGAGATGAATAATGGAGGGGATGCCATGTATATGGCCCTGATCGCTGCTTTCTCAATCAGACCAGGGCTGCTCATCGGCTTTGGATTGAGGACGCTGTGGAGCCCCCGAGAACGCCTCGTGCTGACCCTGGGGGCCGCCATGGTGGAGATTGCTTTGGGTGGCATGATGGGAGGTCTGTGGAAGTACCTGAACGCAGTGTCCCTTTGCATCCTGACAATAAACGCTGTTGCCTCCAGAAAAGCATCAAATGTCATCCTGCCCTTGATGGCTCTGTTAACACCTGTGACAATGGCTGAGGTGAGACTTGCAACAATGCTCTTCTGCACTGTGGTCATCATCGGCGTTCTCCATCAGAACTCAAAGGACACTTCCATGCAGAAGACCATACCCCTGGTGGCCCTCACACTGACATCCTACCTGGGACTGACGCAGCCCTTCTTGGGCTTGTGTGCCTTCATGGCAACCCGAATATTCGGGCGAAGGAGCATCCCAGTGAATGAAGCGCTTGCAGCTGCTGGTCTCGTGGGAGTCTTGGCAGGGCTAGCTTTCCAGGAGATGGAAAATTTTCTAGGTCCAGTTGCAGTTGGAGGAATCCTGATGATGCTGGTCAGTGTGGCTGGGAGGGTAGATGGACTTGAACTCAGGAAGCTTGGGGAAGTTTCTTGGGAAGAAGAAGCTGAGATCAGTGGAAGTTCTGCCCGTTATGATGTAACTCTCAGTGAGCAAGGGGAATTTAAACTACTCTCTGAAGAGAAGGTGCCATGGGATCAGGTTGTGATGACTTCACTGGCTTTGGTCGGAGCTGCCATCCATCCATTTGCACTTTTATTGGTTCTTGCTGGCTGGTTGTTCCACGTCAAAGGAGCCAGAAGAAGTGGGGATGTCCTTTGGGACATTCCCACACCTAAAATCATTGAGGAGTGTGAATATCTAGAGGATGGAATCTACGGCATATTCCAGTCAACATTCCTAGGGGCCTCTCAACGGGGAGTGGGAGTGGCGCAGGGAGGGGTCTTCCATACGATGTGGCACGTCACGCGAGGGGCCTTTCTCGTTAGAAATGGTAAAAAGCTGGTTCCATCCTGGGCCTCAGTCAAGGAAGACCTTGTTGCTTATGGCGGCTCATGGAAGTTGGATGGTAGATGGGATGGAGAAGAGGAGGTTCAGTTGATAGCAGCTGCCCCCGGAAAAAACGTAGTGAATGTCCAAACAAAGCCAAGCCTATTCAAGGTTAAGAATGGAGGAGAAATTGGGGCGGTTGCCCTTGACTACCCAAGTGGCACTTCTGGTTCTCCCATCGTCAACAGGAATGGTGAGGTAATAGGGCTGTATGGCAATGGAATTCTTGTTGGTGACAACTCTTTTGTGTCTGCCATATCCCAAACTGAGGTGAAAGAGGAGGGGAAAGAGGAGCTACAGGAAATCCCGACAATGTTGAAGAAAGGGATGACAACCATTCTTGATTTCCATCCTGGAGCTGGGAAAACAAGACGTTTTCTTCCTCAGATCCTGGCTGAATGCGCACGAAGACGGTTGCGCACACTTGTGCTGGCTCCTACTAGAGTTGTCCTTTCTGAAATGAAGGAAGCCTTTCACGGTTTAGATGTCAAGTTTCACACACAGGCTTTCTCCGCTCATGGTAGCGGAAAAGAGGTCATTGACGCCATGTGTCATGCCACCCTGACATATAGAATGTTGGAACCAACCAGAGTGGTCAATTGGGAAGTGATCATCATGGACGAAGCACATTTTTTGGATCCGGCTAGCATAGCAGCCAGAGGCTGGGCGGCACATAGAGCCAGAGCAAATGAAAGTGCAACAATCTTGATGACTGCTACCCCTCCGGGAACCAGTGATGAATTTCCACATTCAAATGGGGAAATAGAGGATGTCCAAACGGACATTCCTAGTGAGCCTTGGAACACAGGTCATGACTGGATTTTGGCGGACAAAAGGCCCACGGCCTGGTTTCTTCCATCCATCAGGGCAGCAAATGTCATGGCAGCCTCTTTGCGCAAAGCTGGAAAGAGTGTGGTGGTGCTAAACAGGAAAACCTTTGAGAAAGAATACCCCACAATTAAACAGAAAAAACCTGATTTCATCTTGGCCACTGACATAGCTGAGATGGGAGCCAATCTCTGCGTGGAGAGAGTGTTGGATTGTAGGACGGCTTTCAAACCTGTGCTTGTGGATGAAGGGAGAAAGGTGGCAATAAAAGGGCCACTCCGGATTTCAGCTTCCTCCGCTGCCCAAAGGAGGGGGCGCATTGGAAGGAACCCTAACAGAGACGGGGATTCATACTACTACTCTGAGCCCACAAGTGAAGACAATGCGCATCATGTCTGCTGGCTTGAGGCCTCAATGCTCCTAGACAACATGGAGGTGAGAGGTGGGATGGTTGCTCCACTTTATGGCATAGAAGGAACAAAGACACCAGTTTCCCCAGGTGAAATGAGGCTAAGAGATGACCAGAGGAGAGTCTTCCGAGAGCTGGTGAGGAATTGTGACCTGCCTGTTTGGCTCTCATGGCAAGTGGCTAAGGCTGGATTGAAGACGAATGACCGAAAGTGGTGCTTTGAGGGCCCAGAAGAACATGAGATCTTGAATGACAGTGGTGAGACAGTAAAGTGCAGAGCCCCTGGAGGAGCCAAGAAGCCTCTGCGTCCACGGTGGTGCGATGAAAGGGTGTCGTCTGACCAGAGTGCGCTTGCCGACTTCATAAAGTTTGCTGAGGGCAGGAGAGGGGCTGCTGAGATGCTGGTCGTGCTGAGTGAACTCCCAGACTTCTTGGCCAAGAAAGGTGGAGAGGCGGTGGATACTATCAGCGTGCTCTTGCACTCTGAGGAAGGTTCCAGAGCTTACCGCAATGCATTGTCAATGATGCCTGAGGCAATGACAACAGTCATGCTGTTTGTTCTGGCCGGGCTGCTGACGTCTGGAATGGTTATCTTTTTCATGTCTCCCAAGGGTATCAGCAGAATGTCTATGGCAATGGGCACGATGGCTGGTTGTGGATACCTCATGTTTCTTGGAGGCGTCAAACCCACCCACATCTCTTACATCATGCTAATATTCTTTGTCTTGATGGTGGTTGTGGTTCCGGAGCCGGGGCAGCAGAGAACCATTCAGGACAATCAAGTGGCTTATCTTATTATTGGCATCCTGACGCTGATTTCTGTGGTGGCAGCCAATGAACTAGGCATGCTGGAAAAGACTAAGGAAGACCTCTTTGGAAAGAAGAATTTGATTCCATCTAGTGCCGCACCTTGGAGCTGGCCAGATTTTGACTTGAAACCAGGAGCTGCTTGGACTGTCTATGTTGGCATTGTCACAATGCTCTCCCCAATGCTGCACCACTGGATCAAGGTTGAGTATGGTAATCTGTCTTTGTCTGGAATTGCACAGTCAGCCTCAGTTTTGTCATTCATGGACAAGGGCATCCCGTTTATGAAGATGAACATCTCGGTCATAATTCTACTGGTCAGTGGCTGGAATTCAATAACGGTGATGCCCCTGCTTTGTGGCATTGGATGCGCCATGCTACACTGGACTCTCATCCTGCCCGGAATAAAAGCGCAGCAGTCAAAGCTGGCACAGAGGAGGGTGTTTCATGGTGTTGCTAAGAATCCGGTGGTTGATGGGAATCCAACAGTCGACATTGAGGAAGCCCCGGAAATGCCTGCCCTCTATGAGAAGAAGTTGGCATTGTATCTTCTGCTTGCCCTTAGCTTGGCCTCTGTTGCCATGTGTAGAACACCCTTCTCACTGGCTGAAGGCATTGTGCTGGCATCAGCAGCCCTGGGACCGCTCATCGAGGGAAATACCAGCCTCTTGTGGAATGGACCCATGGCTGTGTCCATGACAGGAGTCATGCGGGGGAACTACTATGCTTTTGTGGGTGTTATGTACAATCTCTGGAAGATGAAGACTGGACGCAGGGGGAGAGCGAATGGGAAGACCCTGGGTGAGGTCTGGAAAAGGGAGCTGAACCTGCTGGACAAACAGCAGTTTGAGCTGTATAAACGGACAGACATTGTGGAGGTGGACCGTGACACAGCTCGCCGACACCTGGCTGAAGGGAAAGTGGACACCGGAGTGGCCGTCTCGAGAGGGACCGCAAAATTGAGATGGTTCCATGAACGTGGCTATGTCAAGTTGGAAGGAAGAGTGACTGACCTGGGATGTGGGCGTGGTGGCTGGTGCTACTACGCTGCTGCACAGAGAGAAGTGAGTGGGGTCAGGGGATTCACCCTTGGAAAGGAAGGCCACGAAAAGCCCATGAATGTGCAGAGCCTGGGGTGGAACATCATCACCTTCAAGGACAAGACTGATGTCCATCGCCTTGAGCCGATAAAGTGTGATACCCTGCTGTGCGACATTGGAGAGTCGTCCCCATCATCAGTGACCGAAGGGGAAAGAACCATGAGAGTTCTTGACACTGTTGAGAAATGGTTGAGCTGTGGTGTTGAAAGCTTCTGTGTGAAGGTGTTGGCTCCATACATGCCTGATGTGCTTGAAAAGTTAGAGTTGCTCCAAAGGAGGTTTGGTGGAACGGTAATCAGGAATCCCCTCTCTAGAAATTCAACCCACGAGATGTATTATGTGTCGGGAGCCCGCAGTAACATCACGTTCACTGTGAATCAAACATCCCGCCTCTTAATGAGGAGAATGAGGCGCCCGACAGGCAAGGTGACTCTTGAAGCCGATGTCATCCTCCCAATTGGAACACGCAGTGTGGAAACAGATAAAGGACCACTTGATAGGGCAGCCATTGAAGAGAGGGTTGAAAGAATAAAATCAGAATACACCGCCACTTGGTTCCATGATAGTGACAACCCTTACAGGACTTGGCATTATTGTGGTTCCTACGTCACAAGAACCTCAGGGAGTGCAGCAAGCATGATTAACGGGGTGATTAAGATCTTGACATACCCCTGGGACAGGATAGAGGAAGTCACGAGAATGGCAATGACAGACACAACTCCTTTTGGACAACAAAGAGTGTTCAAGGAAAAAGTTGACACCAGAGCAAAGGATCCACCAGCAGGGACCAGGAAAATCATGAAGGTTGTCAATAGGTGGCTATTCCGTCACTTGGCCAGAGAAAAGAACCCCAGGTTGTGCACAAAGGAGGAGTTTATAGCAAAAGTTCGCAGTCATGCAGCCATCGGAGCTTTCCTGGAAGAGCAAGAACAGTGGAAGACTGCCAATGAAGCTGTCCAAGATCCGAAGTTCTGGGAATTAGTGGATGAAGAACGACGGCTGCATCAGCAGGGCAGGTGCCGAACTTGTGTGTACAACATGATGGGGAAGAGAGAAAAGAAGCTGTCAGAGTTTGGAAAGGCGAAGGGAAGCCGTGCCATCTGGTACATGTGGCTGGGAGCCCGATATCTTGAGTTTGAAGCCCTGGGATTCCTGAATGAGGACCACTGGGCATCCAGGGAGAACTCAGGGGGAGGGGTTGAAGGTATCGGTCTACAATATCTAGGCTACGTGATCAGGGACCTGGCTGCACTAGAGGGTGGTGGATTCTATGCGGATGACACAGCTGGATGGGACACACGCATAACAGAGGCGGATCTGGATGATGAACAGGAAATCTTGAACTACATGAGCCCACACCATAGGAAGTTGGCGCTGGCTGTAATGGAAATGACATACAAAAACAAAGTGGTGAAAGTCCTGAGGCCAGCTCCAGGTGGGAAAGCTTACATGGATGTCATAAGCCGGCGGGACCAGAGAGGATCTGGGCAGGTGGTGACTTACGCCTTGAACACCATCACCAACCTGAAGGTTCAACTGATTAGGATGGCGGAGGCAGAGATGGTGATACACCACCAGCATGTCCAGGACTGTGACGACACGGCTTTGACCAAGCTTGAAGCATGGCTCGCTGAGCATGGCTGCGACAGGCTTAAGAGGATGGCAGTGAGTGGAGATGACTGTGTTGTCCGACCCATTGATGACAGGTTTGGCCTGGCTCTGTCCCATCTCAATGCCATGTCAAAGGTGCGAAAAGACATATCTGAATGGCAGCCATCAAAAGGATGGGATGACTGGGAGAGTGTGCCCTTTTGCTCTCACCACTTTCATGAACTGCAATTGAAGGATGGCAGGAGAATTGTAGTGCCTTGCCGGGATCAAGATGAGCTGGTTGGCAGGGGGAGAGTGTCTCCAGGGAATGGTTGGATGATCAAGGAGACAGCATGCCTTAGCAAGGCCTACGCCAACATGTGGTCACTGATGTACTTTCACAAGAGGGACATGAGGCTGCTTTCACTGGCTGTTTCTTCTGCTGTTCCCACATCTTGGGTTCCACAGGGACGCACCACGTGGTCTGTTCATGGGAAGGGAGAGTGGATGACCACAGAAGACATGCTTGAGGTGTGGAACAGAGTGTGGATAACCAACAATCCACACATGCAGGACAAAACGACGGTGAAGGAGTGGCGAGACATCCCTTACCTGACCAAGAGACAGGACAAGCTTTGTGGATCACTGATTGGGATGACCAACAGAGCCACTTGGGCATCTCACATCCACTTGGTAATACACCGCATCCGGACACTGATTGGGAAAGAGAGATACACTGACTACCTGACAGTCATGGATAGGTACTCTGTGGATGCTGATCTGCAACCCGGTGAGCTCATTTGA
		</sequence>
		<sequence>
			<taxon idref="SA1_KY885000_ES504_BRESDMA_2017.167"/>
			ATGTCTGGTCGTAAAGCTCAGGGAAAAACCCTGGGCGTCAATATGGTTCGACGAGGAGTCCGCTCCTTGTCAAGCAAAATAAAACAAAAAACAAAACAAATTGGAAGTAGACCTGGACCTTCAAGAGGCGTTCAAGGATTTGTTTTTTTCTTTTTGTTCAACGTTTTGACTGGAAAGAAGATTACTGCTCATCTGAAGAAACTATGGAGAATGCTGGACCCAAGACAGGGCTTAGTTGTCCTGAGGAAGGTTAAGAGGGTGGTGGCGAGTCTGATGAGAGGTTTGTCCTCGAGGAAACGCCGATCCCAAGATGTTTTGACTATACAATTTTTAATTCTGGGAATGCTGCTGATGGTTGGTGGAGTGACCCTGGTACGCAGAAACAGATGGTTACTTCTGAATGTTACATCTGAGGACCTTGGGAAAACCTTCTCCGTTGGCACAGGCAACTGCACAACCAACATTCTGGAGGCCAAATACTGGTGTCCAGATTCCATGGAATACAACTGCCCCAATCTCAGTCCAAGAGAAGAGCCTGATGACATAGACTGTTGGTGCTATGGAGTGGAAAATGTCAGAGTCGCTTATGGCAAGTGTGATTCAGCGGGTAGGTCAAGAAGGTCCAGAAGGGCCATTGACTTACCCACACATGAAAATCATGGCTTAAAGACCCGGCAAGAAAAGTGGATGACTGGAAGAATGGGCGAGAGACAGCTGCAGAAAATTGAAAGATGGCTGGTGAGGAACCCCTTCTTTGCGGCAACAGCCTTGGCCATTGCCTACCTGGTGGGGAGCAACATGACGCAACGAGTTGTCATTGCCCTGCTAGTCTTGGCTGTTGGCCCAGCCTATTCGGCTCACTGTATAGGAATAACCGACAGGGATTTCATTGAGGGGGTGCATGGGGGAACCTGGGTTTCAGCCACCTTGGAACAGGACAAGTGTGTCACTGTGATGGCCCCCGACAAGCCTTCACTAGACATATCACTAGAAACAGTTGCCATTGATGGACCTGCTGAGGCAAGGAAGGTGTGCTACAGTGCAGTCTTGACCAACGTGAAGATCAATGACAAGTGCCCCAGCACTGGTGAAGCCCACTTGGAAGAAGAAAATGAAGGAGACAATGCTTGCAAGCGAACTTACTCCGATAGAGGTTGGGGAAATGGTTGTGGCTTGTTTGGAAAAGGAAGCATTGTGGCATGTGCCAAGTTTACCTGTGCCAAATCCATGAGTCTATTTGAGGTTGATCAGACCAAAATTCAGTATGTCATTAGGGCACAGCTACATGTCGGAGCCAAGCAGGAGAACTGGAACACTGACATCAAAACTCTCAAGTTTGATGCCCTGTCGGGCTCTCAGGAAGCTGAGTTCACTGGATACGGGAGGGCCACACTGGAGTGCCAGGTGCAGACCGCAGTGGACTTCAGTAACAGTTACATTGCAGAGATGGAGAAAGAGAGCTGGATTGTGGATAAACAGTGGGCCCAAGACCTGACCCTACCTTGGCAGAGTGGAAGTGGCGGCGTGTGGAGAGAGATGCATCATCTCGTGGAATTTGAGCCTCCACATGCCGCAACTATCAAAGTGTTAGCCCTTGGAAACCAAGAAGGATCCTTGAAGACTGCTCTCACTGGTGCAATGCGAGTCACAAAAGACACAAACAACAGCAAGCTGTATAAGCTGCATGGGGGGCATGTCGCGTGTAGGGTGAAGTTGTCAGCTCTCACACTTAAGGGAACATCCTACAAGATGTGTACCGACAAAATGTCTTTTGTCAAGAACCCAACTGACACTGGACATGGCACTGCAGTGATGCAAGTGAAGGTGCCAAAAGGAGCACCCTGCAGGATTCCAGTAATGGTCGCCGATGATCTCACAGCGGCAGTCAACAAGGGCATCTTGGTCACAGTCAATCCAATAGCCTCCACCAATGATGATGAAGTGTTGATCGAGGTGAATCCTCCCTTTGGGGATAGTTACATCATAGTTGGGACAGGGGATTCACGCCTGACTTACCAGTGGCACAAGGAAGGCAGCTCAATAGGGAAGTTGTTTACTCAGACCATGAAGGGCGCAGAGCGTCTGGCCGTCATGGGAGATGCTGCCTGGGACTTTGGTTCTGCTGGAGGATTCTTCACATCAGTCGGAAAAGGCATACACACTGTGTTTGGCTCTGCCTTCCAAGGATTGTTTGGTGGCTTGAGCTGGATAACAAAGGTCATCATGGGGGTAGTCCTCATATGGGTTGGCATTAACACAAGGAATATGACAATGTCCATGAGCATGATCCTAGTTGGAGTCATCATGATGTTCCTGTCCCTAGGAGTTGGGGCGGACCAAGGATGTGCAATAAACTTTGGCAAGAGAGAACTCAAGTGTGGGGATGGCATCTTCGTCTTTAGAGATTCAGATGACTGGCTGAACAAGTATTCATACTATCCAGAGGACCCAGTAAAACTTGCTTCAATAGTGAAAGCTTCCTTTGAGGAAGGGAAGTGTGGCCTGAACTCAGTCGACTCCCTGGAACATGAGATGTGGAGAAGCAGGGCAGATGAGATCAATGCCATTCTTGAGGAAAATGAGGTAGACATCTCAGTGGTGGTCCAAGACTCAAAAAACATTTATCAGAGAGGGACACATCCGTTTTCCAGAATACGTGATGGCCTACAATACGGCTGGAAGACTTGGGGCAAAAACCTTGTGTTCTCCCCAGGAAGAAAGAATGGAAGCTTCATCATAGATGGGAAGTCCAGGAAAGAGTGTCCGTTCTCAAACAGAGTGTGGAATTCCTTCCAGATAGAAGAGTTTGGGACAGGAGTGTTCACCACCCGAGTGTACATGGATGCAGTCTTTGAGTACACTATGGATTGTGATGGATCCATCCTGGGTGCAGCAGTGAATGGAAAGAAGAGCGCGCATGGGTCCCCAACATTCTGGATGGGAAGCCATGAGGTGAATGGAACATGGATGATTCATACTCTAGAGACACTGGACTACAAGGAATGTGAATGGCCGCTGACACACACGATTGGAACATCAGTTGAAGAGAGTGACATGTTCATGCCGAGGTCAATTGGGGGTCCAGTTAGCTCCCACAACCACATTCCGGGATATAAGGTCCAGACAAACGGACCCTGGATGCAGGTGCCACTAGAGGTGAAAAGGGAAGCTTGCCCAGGAACCAGTGTGGTTGTTGACGGAGGCTGTGATGGGCGTGGGAAGTCGACCAGATCGACCACTGACAGCGGGAAGATCATTCCTGAATGGTGTTGCCGCTCATGCACAATGCCACCAGTGAGCTTCCACGGGAGTGATGGTTGCTGGTATCCTATGGAGATTAGACCAAAGAAGACACATGACAGCCACCTGGTCCGCTCATGGGTAACGGCTGGAGAGATCCATGCAATCCCCTTTGGGTTGGTGAGCATGATGATAGCCATGGAAGTGGTATTGAGGAAGAGACAGGGACCCAAGCAAATACTGGTTGGGGGCATGGTGCTTCTAGGAGCCATGCTAGTTGGACAGGTGACTATCTTGGACTTGCTGAAGCTCACAGTGGCGGTTGGACTGCACTTTCATGAGATGAATAATGGAGGGGATGCCATGTATATGGCCCTGATCGCTGCTTTCTCAATCAGACCAGGGCTGCTCATCGGCTTTGGATTGAGGACGCTGTGGAGCCCCCGAGAACGCCTCGTGCTGACCCTGGGGGCCGCCATGGTGGAGATTGCTTTGGGTGGCATGATGGGAGGTCTGTGGAAGTACCTGAACGCAGTGTCCCTTTGCATCCTGACAATAAACGCTGTTGCCTCCAGAAAAGCATCAAATGTCATCCTGCCCTTGATGGCTCTGTTAACACCTGTGACAATGGCTGAGGTGAGACTTGCAACAATGCTCTTCTGCACTGTGGTCATCATCGGCGTTCTCCATCAGAACTCAAAGGACACTTCCATGCAGAAGACCATACCCCTGGTGGCCCTCACACTGACATCCTACCTGGGACTGACGCAGCCCTTCTTGGGCTTGTGTGCCTTCATGGCAACCCGAATATTCGGGCGAAGGAGCATCCCAGTGAATGAAGCGCTTGCAGCTGCTGGTCTCGTGGGAGTCTTGGCAGGGCTAGCTTTCCAGGAGATGGAAAATTTTCTAGGTCCAGTTGCAGTTGGAGGAATCCTGATGATGCTGGTCAGTGTGGCTGGGAGGGTAGATGGACTTGAACTCAGGAAGCTTGGGGAAGTTTCTTGGGAAGAAGAAGCTGAGATCAGTGGAAGTTCTGCCCGTTATGATGTAACTCTCAGTGAGCAAGGGGAATTTAAACTACTCTCTGAAGAGAAGGTGCCATGGGATCAGGTTGTGATGACTTCACTGGCTTTGGTCGGAGCTGCCATCCATCCATTTGCACTTTTATTGGTTCTTGCTGGCTGGTTGTTCCACGTCAAAGGAGCCAGAAGAAGTGGGGATGTCCTTTGGGACATTCCCACACCTAAAATCATTGAGGAGTGTGAATATCTAGAGGATGGAATCTACGGCATATTCCAGTCAACATTCCTAGGGGCCTCTCAACGGGGAGTGGGAGTGGCGCAGGGAGGGGTCTTCCATACGATGTGGCACGTCACGCGAGGGGCCTTTCTCGTTAGAAATGGTAAAAAGCTGGTTCCATCCTGGGCCTCAGTCAAGGAAGACCTTGTTGCTTATGGCGGCTCATGGAAGTTGGATGGTAGATGGGATGGAGAAGAGGAGGTTCAGTTGATAGCAGCTGCCCCCGGAAAAAACGTAGTGAATGTCCAAACAAAGCCAAGCCTATTCAAGGTTAAGAATGGAGGAGAAATTGGGGCGGTTGCCCTTGACTACCCAAGTGGCACTTCTGGTTCTCCCATCGTCAACAGGAATGGTGAGGTAATAGGGCTGTATGGCAATGGAATTCTTGTTGGTGACAACTCTTTTGTGTCTGCCATATCCCAAACTGAGGTGAAAGAGGAGGGGAAAGAGGAGCTACAGGAAATCCCGACAATGTTGAAGAAAGGGATGACAACCATTCTTGATTTCCATCCTGGAGCTGGGAAAACAAGACGTTTTCTTCCTCAGATCCTGGCTGAATGCGCACGAAGACGGTTGCGCACACTTGTGCTGGCTCCTACTAGAGTTGTCCTTTCTGAAATGAAGGAAGCCTTTCACGGTTTAGATGTCAAGTTTCACACACAGGCTTTCTCCGCTCACGGTAGCGGAAAAGAGGTCATTGACGCCATGTGTCATGCCACCCTGACATATAGAATGTTGGAACCAACCAGAGTGGTCAATTGGGAAGTGATCATCATGGACGAAGCACATTTTTTGGATCCGGCTAGCATAGCAGCCAGAGGCTGGGCGGCACATAGAGCCAGAGCAAATGAAAGTGCAACAATCTTGATGACTGCTACCCCTCCGGGAACCAGTGATGAATTTCCACATTCAAATGGGGAAATAGAGGATGTCCAAACGGACATTCCTAGTGAGCCTTGGAACACAGGTCATGACTGGATTTTGGCGGACAAAAGGCCCACGGCCTGGTTTCTTCCATCCATCAGGGCAGCAAATGTCATGGCAGCCTCTTTGCGCAAAGCTGGAAAGAGTGTGGTGGTGCTAAACAGGAAAACCTTTGAGAAAGAATACCCCACAATTAAACAGAAAAAACCTGATTTCATCTTGGCCACTGACATAGCTGAGATGGGAGCCAATCTCTGCGTGGAGAGAGTGTTGGATTGTAGGACGGCTTTCAAACCTGTGCTTGTGGATGAAGGGAGAAAGGTGGCAATAAAAGGGCCACTCCGGATTTCAGCTTCCTCCGCTGCCCAAAGGAGGGGGCGCATTGGAAGGAACCCTAACAGAGACGGGGATTCATACTACTACTCTGAGCCCACAAGTGAAGACAATGCGCATCATGTCTGCTGGCTTGAGGCCTCAATGCTCCTAGACAACATGGAGGTGAGGGGTGGGATGGTTGCTCCACTTTATGGCATAGAAGGAACAAAGACACCAGTTTCCCCAGGTGAAATGAGGCTAAGAGATGACCAGAGGAGAGTCTTCCGAGAGCTGGTGAGGAATTGTGACCTGCCTGTTTGGCTCTCATGGCAAGTGGCTAAGGCTGGATTGAAGACGAATGACCGAAAGTGGTGCTTTGAGGGCCCAGAAGAACATGAGATCTTGAATGACAGTGGTGAGACAGTAAAGTGCAGAGCCCCTGGAGGAGCCAAGAAGCCTCTGCGTCCACGGTGGTGCGATGAAAGGGTGTCGTCTGACCAGAGTGCGCTTGCCGACTTCATAAAGTTTGCTGAGGGCAGGAGAGGGGCTGCTGAGATGCTGGTCGTGCTGAGTGAACTCCCAGACTTCTTGGCCAAGAAAGGTGGAGAGGCGGTGGATACTATCAGCGTGCTCTTGCACTCTGAGGAAGGTTCCAGAGCTTACCGCAATGCATTGTCAATGATGCCTGAGGCAATGACAACAGTCATGCTGTTTGTTCTGGCCGGGCTGCTGACGTCTGGAATGGTTATCTTTTTCATGTCTCCCAAGGGTATCAGCAGAATGTCTATGGCAATGGGCACGATGGCTGGTTGTGGATACCTCATGTTTCTTGGAGGCGTCAAACCCACCCACATCTCTTACATCATGCTAATATTCTTTGTCTTGATGGTGGTTGTGGTTCCGGAGCCGGGGCAGCAGAGAACCATTCAGGACAATCAAGTGGCTTATCTTATTATTGGCATCCTGACGCTGATTTCTGTGGTGGCAGCCAATGAACTAGGCATGCTGGAAAAGACTAAGGAAGACCTCTTTGGAAAAAAGAATTTGATTCCATCTAGTGCTGCACCTTGGAGCTGGCCAGATTTTGACTTGAAACCAGGAGCTGCTTGGACTGTCTATGTTGGCATTGTCACAATGCTCTCCCCAATGCTGCACCACTGGATCAAGGTTGAGTATGGTAATCTGTCTTTGTCTGGAATTGCACAGTCAGCCTCAGTTTTGTCATTCATGGACAAGGGCATCCCGTTTATGAAGATGAACATCTCGGTCATAATTCTACTGGTCAGTGGCTGGAATTCAATAACGGTGATGCCCCTGCTTTGTGGCATTGGATGCGCCATGCTACACTGGACTCTCATCCTGCCCGGAATAAAAGCGCAGCAGTCAAAGCTGGCACAGAGGAGGGTGTTTCATGGTGTTGCTAAGAATCCGGTGGTTGATGGGAATCCAACAGTCGACATTGAGGAAGCCCCGGAAATGCCTGCCCTCTATGAGAAGAAGTTGGCATTGTATCTTCTGCTTGCCCTTAGCTTGGCCTCTGTTGCCATGTGTAGAACACCCTTCTCACTGGCTGAAGGCATTGTGCTGGCATCAGCAGCCCTGGGACCGCTCATCGAGGGAAATACCAGCCTCTTGTGGAATGGACCCATGGCTGTGTCCATGACAGGAGTCATGCGGGGGAACTACTATGCTTTTGTGGGTGTTATGTACAATCTCTGGAAGATGAAGACTGGACGCAGGGGGAGAGCGAATGGGAAGACCCTGGGTGAGGTCTGGAAAAGGGAGCTGAACCTGCTGGACAAACAGCAGTTTGAGCTGTATAAACGGACAGACATTGTGGAGGTGGACCGTGACACAGCTCGCCGACACCTGGCTGAAGGGAAAGTGGACACCGGAGTGGCCGTCTCGAGAGGGACCGCAAAATTGAGATGGTTCCATGAACGTGGCTATGTCAAGTTGGAAGGAAGAGTGACTGACCTGGGATGTGGGCGTGGTGGCTGGTGCTACTACGCTGCTGCACAGAGAGAAGTGAGTGGGGTCAGGGGATTCACCCTTGGAAAGGAAGGCCACGAAAAGCCCATGAATGTGCAGAGCCTGGGGTGGAACATCATCACCTTCAAGGACAAGACTGATGTCCATCGCCTTGAGCCGATAAAGTGTGATACCCTGCTGTGCGACATTGGAGAGTCGTCCCCATCATCAGTGACCGAAGGGGAAAGAACCATGAGAGTTCTTGACACTGTTGAGAAATGGTTGAGCTGTGGTGTTGAAAGCTTCTGTGTGAAGGTGTTGGCTCCATACATGCCTGATGTGCTTGAAAAGTTAGAGTTGCTCCAAAGGAGGTTTGGTGGAACGGTAATCAGGAATCCCCTCTCTAGAAATTCAACCCACGAGATGTATTATGTGTCGGGAGCCCGCAGTAACATCACGTTCACTGTGAATCAAACATCCCGCCTCTTAATGAGGAGAATGAGGCGCCCGACAGGCAAGGTGACTCTTGAAGCCGATGTCATCCTCCCAATTGGAACACGCAGTGTGGAAACAGATAAAGGACCACTTGATAGGGCAGCCATTGAAGAGAGGGTTGAAAGAATAAAATCAGAATACACCGCCACTTGGTTCCATGATAGTGACAACCCTTACAGGACTTGGCATTATTGTGGTTCCTACGTCACAAGAACCTCAGGGAGTGCAGCAAGCATGATTAACGGGGTGATCAAGATCTTGACATACCCCTGGGACAGGATAGAGGAAGTCACGAGAATGGCAATGACAGACACAACTCCTTTTGGACAACAAAGAGTGTTCAAGGAAAAAGTTGACACCAGAGCAAAGGATCCACCAGCAGGGACCAGGAAAATCATGAAGGTTGTCAATAGGTGGCTATTCCGTCACTTGGCCAGAGAAAAGAACCCCAGGTTGTGCACAAAGGAGGAGTTTATAGCAAAAGTTCGCAGTCATGCAGCCATCGGAGCTTTCCTGGAAGAGCAAGAACAGTGGAAGACTGCCAATGAAGCTGTCCAAGATCCGAAGTTCTGGGAATTAGTGGATGAAGAACGACGGCTGCATCAGCAGGGCAGGTGCCGAACTTGTGTGTACAACATGATGGGGAAGAGAGAAAAGAAGCTGTCAGAGTTTGGAAAGGCGAAGGGAAGCCGTGCCATCTGGTACATGTGGCTGGGAGCCCGATATCTTGAGTTTGAAGCCCTGGGATTCCTGAATGAGGACCACTGGGCATCCAGGGAGAACTCAGGGGGAGGGGTTGAAGGTATCGGTCTACAATATCTAGGCTACGTGATCAGGGACCTGGCTGCACTAGAGGGTGGTGGATTCTATGCGGATGACACAGCTGGATGGGACACACGCATAACAGAGGCGGATCTGGATGATGAACAGGAAATCTTGAACTACATGAGCCCACACCATAGGAAGTTGGCGCTGGCTGTAATGGAAATGACATACAAAAACAAAGTGGTGAAAGTCCTGAGGCCAGCTCCAGGTGGGAAAGCTTACATGGATGTCATAAGCCGGCGGGACCAGAGAGGATCTGGGCAGGTGGTGACTTACGCCTTGAACACCATCACCAACCTGAAGGTTCAACTGATTAGGATGGCGGAGGCAGAGATGGTGATACACCACCAGCATGTCCAGGACTGTGACGACACGGCTTTGACCAAGCTTGAAGCATGGCTCGCTGAGCATGGCTGCGACAGGCTTAAGAGGATGGCAGTGAGTGGAGATGACTGTGTTGTCCGACCCATTGATGACAGGTTTGGCCTGGCTCTGTCCCATCTCAATGCCATGTCAAAGGTGCGAAAAGACATATCTGAATGGCAGCCATCAAAAGGATGGGATGACTGGGAGAGTGTGCCCTTTTGCTCTCACCACTTTCATGAACTGCAATTGAAGGATGGCAGGAGAATTGTAGTGCCTTGCCGGGATCAAGATGAGCTGGTTGGCAGGGGGAGAGTGTCTCCAGGGAATGGTTGGATGATCAAGGAGACAGCATGCCTTAGCAAGGCCTACGCCAACATGTGGTCACTGATGTACTTTCACAAGAGGGACATGAGGCTGCTTTCACTGGCTGTTTCTTCTGCTGTTCCCACATCTTGGGTTCCACAGGGACGCACCACGTGGTCTGTTCATGGGAAGGGAGAGTGGATGACCACAGAAGACATGCTTGAGGTGTGGAACAGAGTGTGGATAACCAACAATCCACACATGCAGGACAAAACGACGGTGAAGGAGTGGCGAGACATCCCTTACCTGACCAAGAGACAGGACAAGCTTTGTGGATCACTGATTGGGATGACCAACAGAGCCACTTGGGCATCTCACATCCACTTGGTAATACACCGCATCCGGACACTGATTGGGAAAGAGAGATACACTGACTACCTGACAGTCATGGATAGGTACTCTGTGGATGCTGATCTGCAGCCCGGTGAGCTCATTTGA
		</sequence>
		<sequence>
			<taxon idref="SA1_MF170974_2829_BRESCCC_2017.25"/>
			ATGTCTGGTCGTAAAGCTCAGGGAAAAACCCTGGGCGTCAATATGGTTCGACGAGGAGTCCGCTCCTTGTCAAGCAAAATAAAACAAAAAACAAAACAAATTGGAAGTAGACCTGGACCTTCAAGAGGCGTTCAAGGATTTGTTTTTTTCTTTTTGTTCAACGTTTTGACTGGAAAGAAGATTACTGCTCATCTGAAGAAACTATGGAGAATGCTGGACCCAAGACAGGGCTTAGTTGTCCTGAGGAAGGTTAAGAGGGTGGTGGCGAGTCTGATGAGAGGTTTGTCCTCGAGGAAACGCCGATCCCAAGATGTTTTGACTATACAATTTTTAATTCTGGGAATGCTGCTGATGGTTGGTGGAGTGACYCTGGTACGCAGAAACAGATGGTTACTTCTGAATGTTACATCTGAGGACCTTGGGAAAACCTTCTCCGTTGGCACAGGCAACTGCACAACCAACATTCTGGAGGCCAAATACTGGTGTCCAGATTCCATGGAATACAACTGCCCCAATCTCAGTCCAAGAGAAGAGCCTGATGACATAGACTGTTGGTGCTATGGAGTGGAAAATGTCAGAGTCGCTTATGGCAAGTGTGATTCAGCGGGTAGGTCAAGAAGGTCCAGAAGGGCCATTGACTTACCCACACATGAAAATCATGGCTTAAAGACCCGGCAAGAAAAGTGGATGACTGGAAGAATGGGCGAGAGACAGCTGCAGAAAATTGAAAGATGGCTGGTGAGGAACCCCTTCTTTGCGGCAACAGCCTTGGCCATTGCCTACCTGGTGGGGAGCAACATGACGCAACGAGTTGTCATTGCCCTGCTAGTCTTGGCTGTTGGCCCAGCCTATTCGGCTCACTGTATAGGAATAACCGACAGGGATTTCATTGAGGGGGTGCATGGGGGAACCTGGGTTTCAGCCACCTTGGAACAGGACAAGTGTGTCACTGTGATGGCCCCCGACAAGCCTTCACTAGACATATCACTAGAAACAGTTGCCATTGATGGACCTGCTGAGGCAAGGAAGGTGTGCTACAGTGCAGTCTTGACCAACGTGAAGATCAATGACAAGTGCCCCAGCACTGGTGAAGCCCACTTGGAAGAAGAAAATGAAGGAGACAATGCTTGCAAGCGAACTTACTCCGATAGAGGTTGGGGAAATGGTTGTGGCTTGTTTGGAAAAGGAAGCATTGTGGCATGTGCCAAGTTTACCTGTGCCAAATCCATGAGTCTATTTGAGGTTGATCAGACCAAAATTCAGTATGTCATTAGGGCACAGCTACATGTCGGAGCCAAGCAGGAGAACTGGAACACTGACATCAAAACTCTCAAGTTTGATGCCCTGTCGGGCTCTCAGGAAGCTGAGTTCACTGGATACGGGAGGGCCACACTGGAGTGCCAGGTGCAGACCGCAGTGGACTTCAGTAACAGTTACATTGCAGAGATGGAGAAAGAGAGCTGGATTGTGGATAAACAGTGGGCCCAAGACCTGACCCTACCTTGGCAGAGTGGAAGTGGCGGCGTGTGGAGAGAGATGCATCATCTCGTGGAATTTGAGCCTCCACATGCCGCAACTATCAAAGTGTTAGCCCTTGGAAACCAAGAAGGATCCTTGAAGACTGCTCTCACTGGTGCAATGCGAGTCACAAAAGACACAAACAACAGCAAGCTGTATAAGCTGCATGGGGGGCATGTCGCGTGTAGGGTGAAGTTGTCAGCTCTCACACTTAAGGGAACATCCTACAAGATGTGTACCGACAAAATGTCTTTTGTCAAGAACCCAACTGACACTGGACATGGCACTGCAGTGATGCAAGTGAAGGTGCCAAAAGGAGCACCCTGCAGGATTCCAGTAATGGTCGCCGATGATCTCACAGCGGCAGTCAACAAGGGCATCTTGGTCACAGTCAATCCAATAGCCTCCACCAATGATGATGAAGTGTTGATCGAGGTGAATCCTCCCTTTGGGGATAGTTACATCATAGTTGGGACAGGGGATTCACGCCTGACTTAYCAGTGGCACAAGGAAGGCAGCTCAATAGGGAAGTTGTTTACTCAGACCATGAAGGGCGCAGAGCGTCTGGCCGTCATGGGAGATGCTGCCTGGGACTTTGGTTCTGCTGGAGGATTCTTCACATCAGTCGGAAAAGGCATACACACTGTGTTTGGCTCTGCCTTCCAAGGACTGTTTGGTGGCTTGAGCTGGATAACAAAGGTCATCATGGGGGTAGTCCTCATATGGGTTGGCATTAACACAAGGAATATGACAATGTCCATGAGCATGATCCTAGTTGGAGTCATCATGATGTTCCTGTCCCTAGGAGTTGGGGCGGACCAAGGATGTGCAATAAACTTTGGCAAGAGAGAACTCAAGTGTGGGGATGGCATCTTCGTCTTTAGAGATTCAGATGACTGGCTGAACAAGTATTCATACTATCCAGAGGACCCAGTAAAACTTGCTTCAATAGTGAAAGCTTCCTTTGAGGAAGGGAAGTGTGGCCTGAACTCAGTCGACTCCCTGGAACATGAGATGTGGAGAAGCAGGGCAGATGAGATCAATGCCATTCTTGAGGAAAATGAGGTAGACATCTCAGTGGTGGTCCAAGACTCAAAAAACATTTATCAGAGAGGGACACATCCGTTTTCCAGAATACGTGATGGCCTACAATACGGCTGGAAGACTTGGGGCAAAAACCTTGTGTTCTCCCCAGGAAGAAAGAATGGAAGCTTCATCATAGATGGGAAGTCCAGGAAAGAGTGTCCGTTCTCAAACAGAGTGTGGAATTCCTTCCAGATAGAAGAGTTTGGGACAGGAGTGTTCACCACCCGAGTGTACATGGATGCAGTCTTTGAGTACACTATGGATTGTGATGGATCCATCCTGGGTGCAGCAGTGAATGGAAAGAAGAGCGCGCATGGGTCCCCAACATTCTGGATGGGAAGCCATGAGGTGAATGGAACATGGATGATTCATACTCTAGAGACACTGGACTACAAGGAATGTGAATGGCCGCTGACACACACGATTGGAACATCAGTTGAAGAGAGTGACATGTTCATGCCGAGGTCAATTGGGGGTCCAGTTAGCTCCCACAACCACATTCCGGGATATAAGGTCCAGACAAACGGACCCTGGATGCAGGTGCCACTAGAGGTGAAAAGGGAAGCTTGCCCAGGAACCAGTGTGATTGTTGACGGAGGCTGTGATGGGCGTGGGAAGTCGACCAGATCGACCACTGACAGCGGGAAGATCATTCCTGAATGGTGTTGCCGCTCATGCACAATGCCACCAGTGAGCTTCCACGGGAGTGATGGTTGCTGGTATCCTATGGAGATTAGACCAAAGAAGACACATGACAGCCACCTGGTCCGCTCATGGGTAACGGCTGGAGAGATCCATGCAATCCCCTTTGGGTTGGTGAGCATGATGATAGCCATGGAAGTGGTATTGAGGAAGAGACAGGGACCCAAGCAAATACTGGTTGGGGGCATGGTGCTTCTAGGAGCCATGCTAGTTGGACAGGTGACTATCTTGGACTTGCTGAAGCTCACAGTGGCGGTTGGACTGCACTTTCATGAGATGAATGATGGAGGGGATGCCATGTATATGGCCCTGATCGCTGCTTTCTCAATCAGACCAGGGCTGCTCATCGGCTTTGGATTGAGGACGCTGTGGAGCCCCCGAGAACGCCTCGTGCTGACCCTGGGGGCCGCCATGGTGGAGATTGCTTTGGGTGGCATGATGGGAGGTCTGTGGAAGTACCTGAACGCAGTGTCCCTTTGCATCCTGACAATAAACGCTGTTGCCTCCAGAAAAGCATCAAATGTCATCCTGCCCTTGATGGCTCTGTTAACACCTGTGACAATGGCTGAGGTGAGACTTGCAACAATGCTCTTCTGCACTGTGGTCATCATCGGCGTTCTCCATCAGAACTCAAAGGACACTTCCATGCAGAAGACCATACCCCTGGTGGCCCTCACACTGACATCCTACCTGGGACTGACGCAGCCCTTCTTGGGCTTGTGTGCCTTCATGGCAACCCGAATATTCGGGCGAAGGAGCATCCCAGTGAATGAAGCGCTTGCAGCTGCTGGTCTCGTGGGAGTCTTGGCAGGGCTAGCTTTCCAGGAGATGGAAAATTTTCTAGGTCCAGTTGCAGTTGGAGGAATCCTGATGATGCTGGTCAGTGTGGCTGGGAGGGTAGATGGACTTGAACTCAGGAAGCTTGGGGAAGTTTCTTGGGAAGAAGAAGCTGAGATCAGTGGAAGTTCTGCCCGTTATGATGTAACTCTCAGTGAGCAAGGGGAATTTAAACTACTCTCTGAAGAGAAGGTGCCATGGGATCAGGTTGTGATGACTTCACTGGCTTTGGTCGGAGCTGCCATCCATCCATTTGCACTTTTATTGGTTCTTGCTGGCTGGTTGTTCCACGTCAAAGGAGCCAGAAGAAGTGGGGATGTCCTTTGGGACATTCCCACACCTAAAATCATTGAGGAGTGTGAATATCTAGAGGATGGAATCTACGGCATATTCCAGTCAACATTCCTAGGGGCCTCTCAACGGGGAGTGGGAGTGGCGCAGGGAGGGGTCTTCCATACGATGTGGCACGTCACGCGAGGGGCCTTTCTCGTTAGAAATGGTAAAAAGCTGGTTCCATCCTGGGCCTCAGTCAAGGAAGACCTTGTCGCTTATGGCGGCTCATGGAAGTTGGATGGTAGATGGGATGGAGAAGAGGAGGTTCAGTTGATAGCAGCTGCCCCCGGAAAAAACGTAGTGAATGTCCAAACAAAGCCAAGCCTATTCAAGGTTAAGAATGGAGGAGAAATTGGGGCGGTTGCCCTTGACTACCCAAGTGGCACTTCTGGTTCTCCCATCGTCAACAGGAATGGTGAGGTAATAGGGCTGTATGGCAATGGAATTCTTGTTGGTGACAACTCTTTTGTGTCTGCCATATCCCAAACTGAGGTGAAAGAGGAGGGGAAAGAGGAGCTACAGGAAATCCCGACAATGTTGAAGAAAGGGATGACAACCATTCTTGATTTCCATCCTGGAGCTGGGAAAACAAGACGTTTTCTTCCTCAGATCCTGGCTGAATGCGCACGAAGACGGTTGCGCACACTTGTGCTGGCTCCTACTAGAGTTGTCCTTTCTGAAATGAAGGAAGCCTTTCACGGTTTAGATGTCAAGTTTCACACACAGGCTTTCTCCGCTCATGGTAGCGGAAAAGAGGTCATTGACGCCATGTGTCATGCCACCCTGACATATAGAATGTTGGAACCAACCAGAGTGGTCAATTGGGAAGTGATCATCATGGACGAAGCACATTTTTTGGATCCGGCTAGCATAGCAGCCAGAGGCTGGGCGGCACATAGAGCCAGAGCAAATGAAAGTGCAACAATCTTGATGACTGCTACCCCTCCGGGAACCAGTGATGAATTTCCACATTCAAATGGGGAAATAGAGGATGTCCAAACGGACATTCCTAGTGAGCCTTGGAACACAGGTCATGACTGGATTTTGGCGGACAAAAGGCCCACGGCCTGGTTTCTTCCATCCATCAGGGCAGCAAATGTCATGGCAGCCTCTTTGCGCAAAGCTGGAAAGAGTGTGGTGGTGCTAAACAGGAAAACCTTTGAGAAAGAATACCCCACAATTAAACAGAAAAAACCTGATTTCATCTTGGCCACTGACATAGCTGAGATGGGAGCCAATCTCTGCGTGGAGAGAGTGTTGGATTGTAGGACGGCTTTCAAACCTGTGCTTGTGGATGAAGGGAGAAAGGTGGCAATAAAAGGGCCACTCCGGATTTCAGCTTCCTCCGCTGCCCAAAGGAGGGGGCGCATTGGAAGGAACCCTAACAGAGACGGGGATTCATACTACTACTCTGAGCCCACAAGTGAAGACAATGCGCATCATGTCTGCTGGCTTGAGGCCTCAATGCTCCTAGACAACATGGAGGTGAGAGGTGGGATGGTTGCTCCACTTTATGGCATAGAAGGAACAAAGACACCAGTTTCCCCAGGTGAAATGAGGCTAAGAGATGACCAGAGGAGAGTCTTCCGAGAGCTGGTGAGGAATTGTGACCTGCCTGTTTGGCTCTCATGGCAAGTGGCTAAGGCTGGATTGAAGACGAATGACCGAAAGTGGTGCTTTGAGGGCCCAGAAGAACATGAGATCTTGAATGACAGTGGTGAGACAGTAAAGTGCAGAGCCCCTGGAGGAGCCAAGAAGCCTCTGCGTCCACGGTGGTGCGATGAAAGGGTGTCGTCTGACCAGAGTGCGCTTGCCGACTTCATAAAGTTTGCTGAGGGCAGGAGAGGGGCTGCTGAGATGCTGGTCGTGCTGAGTGAACTCCCAGACTTCTTGGCCAAGAAAGGTGGAGAGGCGGTGGATACTATCAGCGTGCTCTTGCACTCTGAGGAAGGTTCCAGAGCTTACCGCAATGCATTGTCAATGATGCCTGAGGCAATGACAACAGTCATGCTGTTTGTTCTGGCCGGGCTGCTGACGTCTGGAATGGTTATCTTTTTCATGTCTCCCAAGGGTATCAGCAGAATGTCTATGGCAATGGGCACGATGGCTGGTTGTGGATACCTCATGTTTCTTGGAGGCGTCAAACCCACCCACATCTCTTACATCATGCTAATATTCTTTGTCTTGATGGTGGTTGTGGTTCCGGAGCCGGGGCAGCAGAGAACCATTCAGGACAATCAAGTGGCTTATCTTATTATTGGCATCCTGACGCTGATTTCTGTGGTGGCAGCCAATGAACTAGGCATGCTGGAAAAGACTAAGGAAGACCTCTTTGGAAAGAAGAATTTGATTCCATCTAGTGCCGCACCTTGGAGCTGGCCAGATTTTGACTTGAAACCAGGAGCTGCTTGGACTGTCTATGTTGGCATTGTCACAATGCTCTCCCCAATGCTGCACCACTGGATCAAGGTTGAGTATGGTAATCTGTCTTTGTCTGGAATTGCACAGTCAGCCTCAGTTTTGTCATTCATGGACAAGGGCATCCCGTTTATGAAGATGAACATCTCGGTCATAATTCTACTGGTCAGTGGCTGGAATTCAATAACGGTGATGCCCCTGCTTTGTGGCATTGGATGCGCCATGCTACACTGGACTCTCATCCTGCCCGGAATAAAAGCGCAGCAGTCAAAGCTGGCACAGAGGAGGGTGTTTCATGGTGTTGCTAAGAATCCGGTGGTTGATGGGAATCCAACAGTCGACATTGAGGAAGCCCCGGAAATGCCTGCCCTCTATGAGAAGAAGTTGGCATTGTATCTTCTGCTTGCCCTTAGCTTGGCCTCTGTTGCCATGTGTAGAACACCCTTCTCACTGGCTGAAGGCATTGTGCTGGCATCAGCAGCCCTGGGACCGCTCATCGAGGGAAATACCAGCCTCTTGTGGAATGGACCCATGGCTGTGTCCATGACAGGARTCATGCGGGGGAACTACTATGCTTTTGTGGGTGTTATGTACAATCTCTGGAAGATGAAGACTGGACGCAGGGGGAGAGCGAATGGGAAGACCCTGGGTGAGGTCTGGAAAAGGGAGCTGAACCTGCTGGACAAACAGCAGTTTGAGCTGTATAAACGGACAGACATTGTGGAGGTGGACCGTGACACAGCTCGCCGACACCTGGCTGAAGGGAAAGTGGACACCGGAGTGGCCGTCTCGAGAGGGACCGCAAAATTGAGATGGTTCCATGAACGTGGCTATGTCAAGTTGGAAGGAAGAGTGACTGACCTGGGATGTGGGCGTGGTGGCTGGTGCTACTACGCTGCTGCACAGAGAGAAGTGAGTGGGGTCAGGGGATTCACCCTTGGAAAGGAAGGCCACGAAAAGCCCATGAATGTGCAGAGCCTGGGGTGGAACATCATCACCTTCAAGGACAAGACTGATGTCCATCGCCTTGAGCCGATAAAGTGTGATACCCTGCTGTGCGACATTGGAGAGTCGTCCCCATCATCAGTGACCGAAGGGGAAAGAACCATGAGAGTTCTTGACACTGTTGAGAAATGGTTGAGCTGTGGTGTTGAAAGCTTCTGTGTGAAGGTGTTGGCTCCATACATGCCTGATGTGCTTGAAAAGTTAGAGTTGCTCCAAAGGAGGTTTGGTGGAACGGTAATCAGGAATCCCCTCTCTAGAAATTCAACCCACGAGATGTATTATGTGTCGGGAGCCCGCAGTAACATCACGTTCACTGTGAATCAAACATCCCGCCTCTTAATGAGGAGAATGAGGCGCCCGACAGGCAAGGTGACTCTTGAAGCCGATGTCATCCTCCCAATTGGAACACGCAGTGTGGAAACAGATAAAGGACCACTTGATAGGGCAGCCATTGAAGAGAGGGTTGAAAGAATAAAATCAGAATACACCGCCACTTGGTTCCATGATAGTGACAACCCTTACAGGACTTGGCATTATTGTGGTTCCTACGTCACAAGAACCTCAGGGAGTGCAGCAAGCATGATTAACGGGGTGATTAAGATCTTGACATACCCCTGGGACAGGATAGAGGAAGTCACGAGAATGGCAATGACAGACACAACTCCTTTTGGACAACAAAGAGTGTTCAAGGAAAAAGTTGACACCAGAGCAAAGGATCCACCAGCAGGGACCAGGAAAATCATGAAGGTTGTCAATAGGTGGCTATTCCGTCACTTGGCCAGAGAAAAGAACCCCAGGTTGTGCACAAAGGAGGAGTTTATAGCAAAAGTTCGCAGTCATGCAGCCATCGGAGCTTTCCTGGAAGAGCAAGAACAGTGGAAGACTGCCAATGAAGCTGTCCAAGATCCGAAGTTCTGGGAATTAGTGGATGAAGAACGACGGCTGCATCAGCAGGGCAGGTGCCGAACTTGTGTGTACAACATGATGGGGAAGAGAGAAAAGAAGCTGTCAGAGTTTGGAAAGGCGAAGGGAAGCCGTGCCATCTGGTACATGTGGCTGGGAGCCCGATATCTTGAGTTTGAAGCCCTGGGATTCCTGAATGAGGACCACTGGGCATCCAGGGAGAACTCAGGGGGAGGGGTTGAAGGTATCGGTCTACAATATCTAGGCTACGTGATCAGGGACCTGGCTGCACTAGAGGGTGGTGGATTCTATGCGGATGACACAGCTGGATGGGACACACGCATAACAGAGGCGGATCTGGATGATGAACAGGAAATCTTGAACTACATGAGCCCACACCATAGGAAGTTGGCGCTGGCTGTAATGGAAATGACATACAAAAACAAAGTGGTGAAAGTCCTGAGGCCAGCTCCAGGTGGGAAAGCTTACATGGATGTCATAAGCCGGCGGGACCAGAGAGGATCTGGGCAGGTGGTGACTTACGCCTTGAACACCATCACCAACCTGAAGGTTCAACTGATTAGGATGGCGGAGGCAGAGATGGTGATACACCACCAGCATGTCCAGGACTGTGACGACACGGCTTTGACCAAGCTTGAAGCATGGCTCGCTGAGCATGGCTGCGACAGGCTTAAGAGGATGGCAGTGAGTGGAGATGACTGTGTTGTCCGACCCATTGATGACAGGTTTGGCCTGGCTCTGTCCCATCTCAATGCCATGTCAAAGGTGCGAAAAGACATATCTGAATGGCAGCCATCAAAAGGATGGGATGACTGGGAGAGTGTGCCCTTTTGCTCTCACCACTTTCATGAACTGCAATTGAAGGATGGCAGGAGAATTGTAGTGCCTTGCCGGGATCAAGATGAGCTGGTTGGCAGGGGGAGAGTGTCTCCAGGGAATGGTTGGATGATCAAGGAGACAGCATGCCTTAGCAAGGCCTACGCCAACATGTGGTCACTGATGTACTTTCACAAGAGGGACATGAGGCTGCTTTCACTGGCTGTTTCTTCTGCTGTTCCCACATCTTGGGTTCCACAGGGACGCACCACGTGGTCTGTTCATGGGAAGGGAGAGTGGATGACCACAGAAGACATGCTTGAGGTGTGGAACAGAGTGTGGATAACCAACAATCCACACATGCAGGACAAAACGACGGTGAAGGAGTGGCGAGACATCCCTTACCTGACCAAGAGACAGGACAAGCTTTGTGGATCACTGATTGGGATGACCAACAGAGCCACTTGGGCATCTCACATCCACTTGGTAATACACCGCATCCGGACACTGATTGGGAAAGAGAGATACACTGACTACCTGACAGTCATGGATAGGTACTCTGTGGATGCTGATCTGCAGCCCGGTGAGCTCATTTGA
		</sequence>
		<sequence>
			<taxon idref="SA1_MH018090_M105_BRMGCTG_2017.083"/>
			--GTCTGGTCGTAAAGCTCAGGGAAAAACCCTGGGCGTCAATATGGTTCGACGAGGAGTCCGCTCCTTGTCAAGCAAAATAAAACAAAAAACAAAACAAATTGGAAGTAGACCTGGACCTTCAAGAGGCGTTCAAGGATTTGTTTTTTTCTTTTTGTTCAACGTTTTGACTGGAAAGAAGATTACTGCTCATCTGAAGAAACTATGGAGAATGCTGGACCCAAGACAGGGCTTAGTTGTCCTGAGGAAGGTTAAGAGGGTGGTGGCGAGTCTGATGAGAGGTTTGTCCTCGAGGAAACGCCGATCCCAAGATGTTTTGACTATACAATTTTTAATTCTGGGAATGCTGCTGATGGTTGGTGGAGTGACCCTGGTACGCAGAAACAGATGGTTACTTCTGAATGTTACATCTGAGGACCTTGGGAAAACCTTCTCCGTTGGCACAGGCAACTGCACAACCAACATTCTGGAGGCCAAATACTGGTGTCCAGATTCCATGGAATACAACTGCCCCAATCTCAGTCCAAGAGAAGAGCCTGATGACATAGACTGTTGGTGCTATGGAGTGGAAAATGTCAGAGTCGCTTATGGCAAGTGTGATTCAGCGGGTAGGTCAAGAAGGTCCAGAAGGGCCATTGACTTACCCACACATGAAAATCATGGCTTAAAGACCCGGCAAGAAAAGTGGATGACTGGAAGAATGGGCGAGAGACAGCTGCAGAAAATTGAAAGATGGCTGGTGAGGAACCCCTTCTTTGCGGCAACAGCCTTGGCCATTGCCTACCTGGTGGGGAGCAACATGACGCAACGAGTTGTCATTGCCCTGCTAGTCTTGGCTGTTGGCCCAGCCTATTCGGCTCACTGTATAGGAATAACCGACAGGGATTTCATTGAGGGGGTGCATGGGGGAACCTGGGTTTCAGCCACCTTGGAACAGGACAAGTGTGTCACTGTGATGGCCCCCGACAAGCCTTCACTAGACATATCACTAGAAACAGTTGCCATTGATGGACCTGCTGAGGCAAGGAAGGTGTGCTACAGTGCAGTCTTGACCAACGTGAAGATCAATGACAAGTGCCCCAGCACTGGTGAAGCCCACTTGGAAGAAGAAAATGAAGGAGACAATGCTTGCAAGCGAACTTACTCCGATAGAGGTTGGGGAAATGGTTGTGGCTTGTTTGGAAAAGGAAGCATTGTGGCATGTGCCAAGTTTACCTGTGCCAAATCCATGAGTCTATTTGAAGTTGATCAGACCAAAATTCAGTATGTCATTAGGGCACAGCTACATGTCGGAGCCAAGCAGGAGAACTGGAACACTGACATCAAAACTCTCAAGTTTGATGCCCTGTCGGGCTCTCAGGAAGCTGAGTTCACTGGATACGGGAGGGCCACACTGGAGTGCCAGGTGCAGACCGCAGTGGACTTCAGTAACAGTTACATTGCAGAGATGGAGAAAGAGAGCTGGATTGTGGATAAACAGTGGGCCCAAGACCTGACCCTACCTTGGCAGAGTGGAAGTGGCGGCGTGTGGAGAGAGATGCATCATCTCGTGGAATTTGAGCCTCCACATGCCGCAACTATCAAAGTGTTAGCCCTTGGAAACCAAGAAGGATCCTTGAAGACTGCTCTCACTGGTGCAATGCGAGTCACAAAAGACACAAACAACAGCAAGCTGTATAAGCTGCATGGGGGGCATGTCGCGTGTAGGGTGAAGTTGTCAGCTCTCACACTTAAGGGAACATCCTACAAGATGTGTACCGACAAAATGTCTTTTGTCAAGAACCCAACTGACACTGGACATGGCACTGCAGTGATGCAAGTGAAGGTGCCAAAAGGAGCACCCTGCAGGATTCCAGTAATGGTCGCCGATGATCTCACAGCGGCAGTCAACAAGGGCATCTTGGTCACAGTCAATCCAATAGCCTCCACCAATGATGATGAAGTGTTGATCGAGGTGAATCCTCCCTTTGGGGATAGTTACATCATAGTTGGGACAGGGGATTCACGCCTGACTTACCAGTGGCACAAGGAAGGCAGCTCAATAGGGAAGTTGTTTACTCAGACCATGAAGGGCGCAGAGCGTCTGGCCGTCATGGGAGATGCTGCCTGGGACTTTGGTTCTGCTGGAGGATTCTTCACATCAGTCGGAAAAGGCATACACACTGTGTTTGGCTCTGCCTTCCAAGGACTGTTTGGTGGCTTGAGCTGGATAACAAAGGTCATCATGGGGGTAGTCCTCATATGGGTTGGCATTAACACAAGGAATATGACAATGTCCATGAGCATGATCCTAGTTGGAGTCATCATGATGTTCCTGTCCCTAGGAGTTGGGGCGGACCAAGGATGTGCAATAAACTTTGGCAAGAGAGAACTCAAGTGTGGGGATGGCATCTTCGTCTTTAGAGATTCAGATGACTGGCTGAACAAGTATTCATACTATCCAGAGGACCCAGTAAAACTTGCTTCAATAGTGAAAGCTTCCTTTGAGGAAGGGAAGTGTGGCCTGAACTCAGTCGACTCCCTGGAACATGAGATGTGGAGAAGCAGGGCAGATGAGATCAATGCCATTCTTGAGGAAAATGAGGTAGACATCTCAGTGGTGGTCCAAGACTCAAAAAACATTTATCAGAGAGGGACACATCCGTTTTCCAGAATACGTGATGGCCTACAATACGGCTGGAAGACTTGGGGCAAAAACCTTGTGTTCTCCCCAGGAAGAAAGAATGGAAGCTTCATCATAGATGGGAAGTCCAGGAAAGAGTGTCCGTTCTCAAACAGAGTGTGGAATTCCTTCCAGATAGAAGAGTTTGGGACAGGAGTGTTCACCACCCGAGTGTACATGGATGCAGTCTTTGAGTACACTATGGATTGTGATGGATCCATCCTGGGTGCAGCAGTGAATGGAAAGAAGAGCGCGCATGGGTCCCCAACATTCTGGATGGGAAGCCATGAGGTGAATGGAACATGGATGATTCATACTCTAGAGACACTGGACTACAAGGAATGTGAATGGCCGCTGACACACACGATTGGAACATCAGTTGAAGAGAGTGACATGTTCATGCCGAGGTCAATTGGGGGTCCAGTTAGCTCCCACAACCACATTCCGGGATATAAGGTCCAGACAAACGGACCCTGGATGCAGGTGCCACTAGAGGTGAAAAGGGAAGCTTGCCCAGGAACCAGTGTGGTTGTTGACGGAGGCTGTGATGGGCGTGGGAAGTCGACCAGATCGACCACTGACAGCGGGAAGATCATTCCTGAATGGTGTTGCCGCTCATGCACAATGCCACCAGTGAGCTTCCACGGGAGTGATGGTTGCTGGTATCCTATGGAGATTAGACCAAAGAAGACACATGACAGCCACCTGGTCCGCTCATGGGTAACGGCTGGAGAGATCCATGCAATCCCCTTTGGGTTGGTGAGCATGATGATAGCCATGGAAGTGGTATTGAGGAAGAGACAGGGACCCAAGCAAATACTGGTTGGGGGCATGGTGCTTCTAGGAGCCATGCTAGTTGGACAGGTGACTATCTTGGACTTGCTGAAGCTCACAGTGGCGGTTGGACTGCACTTTCATGAGATGAATAATGGAGGGGATGCCATGTATATGGCCCTGATCGCTGCTTTCTCAATCAGACCAGGGCTGCTCATCGGCTTTGGATTGAGGACGCTGTGGAGCCCCCGAGAACGCCTCGTGCTGACCCTGGGGGCCGCCATGGTGGAGATTGCTTTGGGTGGCATGATGGGAGGTCTGTGGAAGTACCTGAACGCAGTGTCCCTTTGCATCCTGACAATAAACGCTGTTGCCTCCAGAAAAGCATCAAATGTCATCCTGCCCTTGATGGCTCTGTTAACACCTGTGACAATGGCTGAGGTGAGACTTGCAACAATGCTCTTCTGCACTGTGGTCATCATCGGCGTTCTCCATCAGAACTCAAAGGACACTTCCATGCAGAAGACCATACCCCTGGTGGCCCTCACACTGACATCCTACCTGGGACTGACGCAGCCCTTCTTGGGCTTGTGTGCCTTCATGGCAACCCGAATATTCGGGCGAAGGAGCATCCCAGTGAATGAAGCGCTTGCAGCTGCTGGTCTCGTGGGAGTCTTGGCAGGGCTAGCTTTCCAGGAGATGGAAAATTTTCTAGGTCCAGTTGCAGTTGGAGGAATCCTGATGATGCTGGTCAGTGTGGCTGGGAGGGTAGATGGACTTGAACTCAGGAAGCTTGGGGAAGTTTCTTGGGAAGAAGAAGCTGAGATCAGTGGAAGTTCTGCCCGTTATGATGTAACTCTCAGTGAGCAAGGGGAATTTAAACTACTCTCTGAAGAGAAGGTGCCATGGGATCAGGTTGTGATGACTTCACTGGCTTTGGTCGGAGCTGCCATCCATCCATTTGCACTTTTATTGGTTCTTGCTGGCTGGTTGTTCCACGTCAAAGGAGCCAGAAGAAGTGGGGATGTCCTTTGGGACATTCCCACACCTAAAATCATTGAGGAGTGTGAATATCTAGAGGATGGAATCTACGGCATATTCCAGTCAACATTCCTAGGGGCCTCTCAACGGGGAGTGGGAGTGGCGCAGGGAGGGGTCTTCCATACGATGTGGCACGTCACGCGAGGGGCCTTTCTCGTTAGAAATGGTAAAAAGCTGGTTCCATCCTGGGCCTCAGTCAAGGAAGACCTTGTTGCTTATGGCGGCTCATGGAAGTTGGATGGTAGATGGGATGGAGAAGAGGAGGTTCAGTTGATAGCAGCTGCCCCCGGAAAAAACGTAGTGAATGTCCAAACAAAGCCAAGCCTATTCAAGGTTAAGAATGGAGGAGAAATTGGGGCGGTTGCCCTTGACTACCCAAGTGGCACTTCTGGTTCTCCCATCGTCAACAGGAATGGTGAGGTAATAGGGCTGTATGGCAATGGAATTCTTGTTGGTGACAACTCTTTTGTGTCTGCCATATCCCAAACTGAGGTGAAAGAGGAGGGGAAAGAGGAGCTACAGGAAATCCCGACAATGTTGAAGAAAGGGATGACAACCATTCTTGATTTCCATCCTGGAGCTGGGAAAACAAGACGTTTTCTTCCTCAGATCCTGGCTGAATGCGCACGAAGACGGTTGCGCACACTTGTGCTGGCTCCTACTAGAGTTGTCCTTTCTGAAATGAAGGAAGCCTTTCACGGTTTAGATGTCAAGTTTCACACACAGGCTTTCTCCGCTCACGGTAGCGGAAAAGAGGTCATTGACGCCATGTGTCATGCCACCCTGACATATAGAATGTTGGAACCAACCAGAGTGGTCAATTGGGAAGTGATCATCATGGACGAAGCACATTTTTTGGATCCGGCTAGCATAGCAGCCAGAGGCTGGGCGGCACATAGAGCCAGAGCAAATGAAAGTGCAACAATCTTGATGACTGCTACCCCTCCGGGAACCAGTGATGAATTTCCACATTCAAATGGGGAAATAGAGGATGTCCAAACGGACATTCCTAGTGAGCCTTGGAACACAGGTCATGACTGGATTTTGGCGGACAAAAGGCCCACGGCCTGGTTTCTTCCATCCATCAGGGCAGCAAATGTCATGGCAGCCTCTTTGCGCAAAGCTGGAAAGAGTGTGGTGGTGCTAAACAGGAAAACCTTTGAGAAAGAATACCCCACAATTAAACAGAAAAAACCTGATTTCATCTTGGCCACTGACATAGCTGAGATGGGAGCCAATCTCTGCGTGGAGAGAGTGTTGGATTGTAGGACGGCTTTCAAACCTGTGCTTGTGGATGAAGGGAGAAAGGTGGCAATAAAAGGGCCACTCCGGATTTCAGCTTCCTCCGCTGCCCAAAGGAGGGGGCGCATTGGAAGGAACCCTAACAGAGACGGGGATTCATACTACTACTCTGAGCCCACAAGTGAAGACAATGCGCATCATGTCTGCTGGCTTGAGGCCTCAATGCTCCTAGACAACATGGAGGTGAGAGGTGGGATGGTTGCTCCACTTTATGGCATAGAAGGAACAAAGACACCAGTTTCCCCAGGTGAAATGAGGCTAAGAGATGACCAGAGGAGAGTCTTCCGAGAGCTGGTGAGGAATTGTGACCTGCCTGTTTGGCTCTCATGGCAAGTGGCTAAGGCTGGATTGAAGACGAATGACCGAAAGTGGTGCTTTGAGGGCCCAGAAGAACATGAGATCTTGAATGACAGTGGTGAGACAGTAAAGTGCAGAGCCCCTGGAGGAGCCAAGAAGCCTCTGCGTCCACGGTGGTGCGATGAAAGGGTGTCGTCTGACCAGAGTGCGCTTGCCGACTTCATAAAGTTTGCTGAGGGCAGGAGAGGGGCTGCTGAGATGCTGGTCGTGCTGAGTGAACTCCCAGACTTCTTGGCCAAGAAAGGTGGAGAGGCGGTGGATACTATCAGCGTGCTCTTGCACTCTGAGGAAGGTTCCAGAGCTTACCGCAATGCATTGTCAATGATGCCTGAGGCAATGACAACAGTCATGCTGTTTGTTCTGGCCGGGCTGCTGACGTCTGGAATGGTTATCTTTTTCATGTCTCCCAAGGGTATCAGCAGAATGTCTATGGCAATGGGCACGATGGCTGGTTGTGGATACCTCATGTTTCTTGGAGGCGTCAAACCCACCCACATCTCTTACATCATGCTAATATTCTTTGTCTTGATGGTGGTTGTGGTTCCGGAGCCGGGGCAGCAGAGAACCATTCAGGACAATCAAGTGGCTTATCTTATTATTGGCATCCTGACGCTGATTTCTGTGGTGGCAGCCAATGAACTAGGCATGCTGGAAAAGACTAAGGAAGACCTCTTTGGAAAAAAGAATTTGATTCCATCTAGTGCCGCACCTTGGAGCTGGCCAGATTTTGACTTGAAACCAGGAGCTGCTTGGACTGTCTATGTTGGCATTGTCACAATGCTCTCCCCAATGCTGCACCACTGGATCAAGGTTGAGTATGGTAATCTGTCTTTGTCTGGAATTGCACAGTCAGCCTCAGTTTTGTCATTCATGGACAAGGGCATCCCGTTTATGAAGATGAACATCTCGGTCATAATTCTACTGGTCAGTGGCTGGAATTCAATAACGGTGATGCCCCTGCTTTGTGGCATTGGATGCGCCATGCTACACTGGACTCTCATCCTGCCCGGAATAAAAGCGCAGCAGTCAAAGCTGGCACAGAGGAGGGTGTTTCATGGTGTTGCTAAGAATCCGGTGGTTGATGGGAATCCAACAGTCGACATTGAGGAAGCCCCGGAAATGCCTGCCCTCTATGAGAAGAAGTTGGCATTGTATCTTCTGCTTGCCCTTAGCTTGGCCTCTGTTGCCATGTGTAGAACACCCTTCTCACTGGCTGAAGGCATTGTGCTGGCATCAGCAGCCCTGGGACCGCTCATCGAGGGAAATACCAGCCTCTTGTGGAATGGACCCATGGCTGTGTCCATGACAGGAGTCATGCGGGGGAACTACTATGCTTTTGTGGGTGTTATGTACAATCTCTGGAAGATGAAGACTGGACGCAGGGGGAGAGCGAATGGGAAGACCCTGGGTGAGGTCTGGAAAAGGGAGCTGAACCTGCTGGACAAACAGCAGTTTGAGCTGTATAAACGGACAGACATTGTGGAGGTGGACCGTGACACAGCTCGCCGACACCTGGCTGAAGGGAAAGTGGACACCGGAGTGGCCGTCTCGAGAGGGACCGCAAAATTGAGATGGTTCCATGAACGTGGCTATGTCAAGTTGGAAGGAAGAGTGACTGACCTGGGATGTGGGCGTGGTGGCTGGTGCTACTACGCTGCTGCACAGAGAGAAGTGAGTGGGGTCAGGGGATTCACCCTTGGAAAGGAAGGCCACGAAAAGCCCATGAATGTGCAGAGCCTGGGGTGGAACATCATCACCTTCAAGGACAAGACTGATGTCCATCGCCTTGAGCCGATAAAGTGTGATACCCTGCTGTGCGACATTGGAGAGTCGTCCCCATCATCAGTGACCGAAGGGGAAAGAACCATGAGAGTTCTTGACACTGTTGAGAAATGGTTGAGCTGTGGTGTTGAAAGCTTCTGTGTGAAGGTGTTGGCTCCATACATGCCTGATGTGCTTGAAAAGTTAGAGTTGCTCCAAAGGAGGTTTGGTGGAACGGTAATCAGGAATCCCCTCTCTAGAAATTCAACCCACGAGATGTATTATGTGTCGGGAGCCCGCAGTAACATCACGTTCACTGTGAATCAAACATCCCGCCTCTTGATGAGGAGAATGAGGCGCCCGACAGGCAAGGTGACTCTTGAAGCCGATGTCATCCTCCCAATTGGAACACGCAGTGTGGAAACAGATAAAGGACCACTTGATAGGGCAGCCATTGAAGAGAGGGTTGAAAGAATAAAATCAGAATACACCGCCACTTGGTTCCATGATAGTGACAACCCTTACAGGACTTGGCATTATTGTGGTTCCTACGTCACAAGAACCTCAGGGAGTGCAGCAAGCATGATTAACGGGGTGATCAAGATCTTGACATACCCCTGGGACAGGATAGAGGAAGTCACGAGAATGGCAATGACAGACACAACTCCTTTTGGACAACAAAGAGTGTTCAAGGAAAAAGTTGACACCAGAGCAAAGGATCCACCAGCAGGGACCAGGAAAATCATGAAGGTTGTCAATAGGTGGCTATTCCGTCACTTGGCCAGAGAAAAGAACCCCAGGTTGTGCACAAAGGAGGAGTTTATAGCAAAAGTTCGCAGTCATGCAGCCATCGGAGCTTTCCTGGAAGAGCAAGAACAGTGGAAGACTGCCAATGAAGCTGTCCAAGATCCGAAGTTCTGGGAATTAGTGGATGAAGAACGACGGCTGCATCAGCAGGGCAGGTGCCGAACTTGTGTGTACAACATGATGGGGAAGAGAGAAAAGAAGCTGTCAGAGTTTGGAAAGGCGAAGGGAAGCCGTGCCATCTGGTACATGTGGCTGGGAGCCCGATATCTTGAGTTTGAAGCCCTGGGATTCCTGAATGAGGACCACTGGGCATCCAGGGAGAACTCAGGGGGAGGGGTTGAAGGTATCGGTCTACAATATCTAGGCTACGTGATCAGGGACCTGGCTGCACTAGAGGGTGGTGGATTCTATGCGGATGACACAGCTGGATGGGACACACGCATAACAGAGGCGGATCTGGATGATGAACAGGAAATCTTGAACTACATGAGCCCACACCATAGGAAGTTGGCGCTGGCTGTAATGGAAATGACATACAAAAACAAAGTGGTGAAAGTCCTGAGGCCAGCTCCAGGTGGGAAAGCTTACATGGATGTCATAAGCCGGCGGGACCAGAGAGGATCTGGGCAGGTGGTGACTTACGCCTTGAACACCATCACCAACCTGAAGGTTCAACTGATTAGGATGGCGGAGGCAGAGATGGTGATACACCACCAGCATGTCCAGGACTGTGACGACACGGCTTTGACCAAGCTTGAAGCATGGCTCGCTGAGCATGGCTGCGACAGGCTTAAGAGGATGGCAGTGAGTGGAGATGACTGTGTTGTCCGACCCATTGATGACAGGTTTGGCCTGGCTCTGTCCCATCTCAATGCCATGTCAAAGGTGCGAAAAGACATATCTGAATGGCAGCCATCAAAAGGATGGGATGACTGGGAGAGTGTGCCCTTCTGCTCTCACCACTTTCATGAACTGCAATTGAAGGATGGCAGGAGAATTGTAGTGCCTTGCCGGGATCAAGATGAGCTGGTTGGCAGGGGGAGAGTGTCTCCAGGGAATGGTTGGATGATCAAGGAGACAGCATGCCTTAGCAAGGCCTACGCCAACATGTGGTCACTGATGTACTTTCACAAGAGGGACATGAGGCTGCTTTCACTGGCTGTTTCTTCTGCTGTTCCCACATCTTGGGTTCCACAGGGACGCACCACGTGGTCTGTTCATGGGAAGGGAGAGTGGATGACCACAGAAGACATGCTTGAGGTGTGGAACAGAGTGTGGATAACCAACAATCCACACATGCAGGACAAAACGACGGTGAAGGAGTGGCGAGACATCCCTTACCTGACCAAGAGACAGGACAAGCTTTGTGGATCACTGATTGGGATGACCAACAGAGCCACTTGGGCATCTCACATCCACTTGGTAATACACCGCATCCGGACACTGATTGGGAAAGAGAGATACACTGACTACCTGACAGTTATGGATAGGTACTCTGTGGATGCTGATCTG---------------------
		</sequence>
		<sequence>
			<taxon idref="SA1_MH018099_M218_BRBACOR_2017.25"/>
			------------------------AAAACCCTGGGCGTCAATATGGTTCGACGAGGAGTCCGCTCCTTGTCAAGCAAAATAAAACAAAAAACAAAACAAATTGGAAGTAGACCTGGACCTTCAAGAGGCGTTCAAGGATTTGTTTTTTTCTTTTTGTTCAACGTTTTGACTGGAAAGAAGATTACTGCTCATCTGAAGAAACTATGGAGAATGCTGGACCCAAGACAGGGCTTAGTTGTCCTGAGGAAGGTTAAGAGGGTGGTGGCGAGTCTGATGAGAGGTTTGTCCTCGAGGAAACGCCGATCCCAAGATGTTTTGACTATACAATTTTTAATTCTGGGAATGCTGCTGATGGTTGGTGGAGTGACCCTGGTACGCAGAAACAGATGGTTACTTCTGAATGTTACATCTGAGGACCTTGGGAAAACCTTCTCCGTTGGCACAGGCAACTGCACAACCAACATTCTGGAGGCCAAATACTGGTGTCCAGATTCCATGGAATACAACTGCCCCAATCTCAGTCCAAGAGAAGAGCCTGATGACATAGACTGTTGGTGCTATGGAGTGGAAAATGTCAGAGTCGCTTATGGCAAGTGTGATTCAGCGGGTAGGTCAAGAAGGTCCAGAAGGGCCATTGACTTACCCACACATGAAAATCATGGCTTAAAGACCCGGCAAGAAAAGTGGATGACTGGAAGAATGGGCGAGAGACAGCTGCAGAAAATTGAAAGATGGCTGGTGAGGAACCCCTTCTTTGCGGCAACAGCCTTGGCCATTGCCTACCTGGTGGGGAGCAACATGACGCAACGAGTTGTCATTGCCCTGCTAGTCTTGGCTGTTGGCCCAGCCTATTCGGCTCACTGTATAGGAATAACCGACAGGGATTTCATTGAGGGGGTGCATGGGGGAACCTGGGTTTCAGCCACCTTGGAACAGGACAAGTGTGTCACTGTGATGGCCCCCGACAAGCCTTCACTAGACATATCACTAGAAACAGTTGCCATTGATGGACCTGCTGAGGCAAGGAAGGTGTGCTACAGTGCAGTCTTGACCAACGTGAAGATCAATGACAAGTGCCCCAGCACTGGTGAAGCCCACTTGGAAGAAGAAAATGAAGGAGACAATGCTTGCAAGCGAACTTACTCCGATAGAGGTTGGGGAAATGGTTGTGGCTTGTTTGGAAAAGGAAGCATTGTGGCATGTGCCAAGTTTACCTGTGCCAAATCCATGAGTCTATTTGAGGTTGATCAGACCAAAATTCAGTATGTCATTAGGGCACAGCTACATGTCGGAGCCAAGCAGGAGAACTGGAACACTGACATCAAAACTCTCAAGTTTGATGCCCTGTCGGGCTCTCAGGAAGCTGAGTTCACTGGATACGGGAGGGCCACACTGGAGTGCCAGGTGCAGACCGCAGTGGACTTCAGTAACAGTTACATTGCAGAGATGGAGAAAGAGAGCTGGATTGTGGATAAACAGTGGGCCCAAGACCTGACCCTACCTTGGCAGAGTGGAAGTGGCGGCGTGTGGAGAGAGATGCATCATCTCGTGGAATTTGAGCCTCCACATGCCGCAACTATCAAAGTGTTAGCCCTTGGAAACCAAGAAGGATCCTTGAAGACTGCTCTCACTGGTGCAATGCGAGTCACAAAAGACACAAACAACAGCAAGCTGTATAAGCTGCATGGGGGGCATGTCGCGTGTAGGGTGAAGTTGTCAGCTCTCACACTTAAGGGAACATCCTACAAGATGTGTACCGACAAAATGTCTTTTGTCAAGAACCCAACTGACACTGGACATGGCACTGCAGTGATGCAAGTGAAGGTGCCAAAAGGAGCACCCTGCAGGATTCCAGTAATGGTCGCCGATGATCTCACAGCGGCAGTCAACAAGGGCATCTTGGTCACAGTCAATCCAATAGCCTCCACCAATGATGATGAAGTGTTGATCGAGGTGAATCCTCCCTTTGGGGATAGTTACATCATAGTTGGGACAGGGGATTCACGCCTGACTTACCAGTGGCACAAGGAAGGCAGCTCAATAGGGAAGTTGTTTACTCAGACCATGAAGGGCGCAGAGCGTCTGGCCGTCATGGGAGATGCTGCCTGGGACTTTGGTTCTGCTGGAGGATTCTTCACATCAGTCGGAAAAGGCATACACACTGTGTTTGGCTCTGCCTTCCAAGGACTGTTTGGTGGCTTGAGCTGGATAACAAAGGTCATCATGGGGGTAGTCCTCATATGGGTTGGCATTAACACAAGGAATATGACAATGTCCATGAGCATGATCCTAATTGGAGTCATCATGATGTTCCTGTCCCTAGGAGTTGGGGCGGACCAAGGATGTGCAATAAACTTTGGCAAGAGAGAACTCAAGTGTGGGGATGGCATCTTCGTCTTTAGAGATTCAGATGACTGGCTGAACAAGTATTCATACTATCCAGAGGACCCAGTAAAACTTGCTTCAATAGTGAAAGCTTCCTTTGAGGAAGGGAAGTGTGGCCTGAACTCAGTCGACTCCCTGGAACATGAGATGTGGAGAAGCAGGGCAGATGAGATCAATGCCATTCTTGAGGAAAATGAGGTAGACATCTCAGTGGTGGTCCAAGACTCAAAAAACATTTATCAGAGAGGGACACATCCGTTTTCCAGAATACGTGATGGCCTACAATACGGCTGGAAGACTTGGGGCAAAAACCTTGTGTTCTCCCCAGGAAGAAAGAATGGAAGCTTCATCATAGATGGGAAGTCCAGGAAAGAGTGTCCGTTCTCAAACAGAGTGTGGAATTCCTTCCAGATAGAAGAGTTTGGGACAGGAGTGTTCACCACCCGAGTGTACATGGATGCAGTCTTTGAGTACACTATGGATTGTGATGGATCCATCCTGGGTGCAGCAGTGAATGGAAAGAAGAGCGCGCATGGGTCCCCAACATTCTGGATGGGAAGCCATGAGGTGAATGGAACATGGATGATTCATACTCTAGAGACACTGGACTACAAGGAATGTGAATGGCCGCTGACACACACGATTGGAACATCAGTTGAAGAGAGTGACATGTTCATGCCGAGGTCAATTGGGGGTCCAGTTAGCTCCCACAACCACATTCCGGGATATAAGGTCCAGACAAACGGACCCTGGATGCAGGTGCCACTAGAGGTGAAAAGGGAAGCTTGCCCAGGAACCAGTGTGGTTGTTGACGGAGGCTGTGATGGGCGTGGGAAGTCGACCAGATCGACCACTGACAGCGGGAAGATCATTCCTGAATGGTGTTGCCGCTCATGCACAATGCCACCAGTGAGCTTCCACGGGAGTGATGGTTGCTGGTATCCTATGGAGATTAGACCAAAGAAGACACATGACAGCCACCTGGTCCGCTCATGGGTAACGGCTGGAGAGATCCATGCAATCCCCTTTGGGTTGGTGAGCATGATGATAGCCATGGAAGTGGTATTGAGGAAGAGACAGGGACCCAAGCAAATACTGGTTGGGGGCATGGTGCTTCTAGGAGCCATGCTAGTTGGACAGGTGACTATCTTGGACTTGCTGAAGCTCACAGTGGCGGTTGGACTGCACTTTCATGAGATGAATAATGGAGGGGATGCCATGTATATGGCCCTGATCGCTGCTTTCTCAATCAGACCAGGGCTGCTCATCGGCTTTGGATTGAGGACGCTGTGGAGCCCCCGAGAACGCCTCGTGCTGACCCTGGGGGCCGCCATGGTGGAGATTGCTTTGGGTGGCATGATGGGAGGTCTGTGGAAGTACCTGAACGCAGTGTCCCTTTGCATCCTGACAATAAACGCTGTTGCCTCCAGAAAAGCATCAAATGTCATCCTGCCCTTGATGGCTCTGTTAACACCTGTGACAATGGCTGAGGTGAGACTTGCAACAATGCTCTTCTGCACTGTGGTCATCATTGGTGTTCTCCATCAGAACTCAAAGGACACTTCCATGCAGAAGACCATACCCCTGGTGGCCCTCACACTGACATCCTACCTGGGACTGACGCAGCCCTTCTTGGGCTTGTGTGCCTTCATGGCAACCCGAATATTCGGGCGAAGGAGCATCCCAGTGAATGAAGCGCTTGCAGCTGCTGGTCTCGTGGGAGTCTTGGCAGGGCTAGCTTTCCAGGAGATGGAAAATTTTCTAGGTCCAGTTGCAGTTGGAGGAATCCTGATGATGCTGGTCAGTGTGGCTGGGAGGGTAGATGGACTTGAACTCAGGAAGCTTGGGGAAGTTTCTTGGGAAGAAGAAGCTGAGATCAGTGGAAGTTCTGCCCGTTATGATGTAACTCTCAGTGAGCAAGGGGAATTTAAACTACTCTCTGAAGAGAAGGTGCCATGGGATCAGGTTGTGATGACTTCACTGGCTTTGGTCGGAGCTGCCATCCATCCATTTGCACTTTTATTGGTTCTTGCTGGCTGGTTGTTCCACGTCAAAGGAGCCAGAAGAAGTGGGGATGTCCTTTGGGACATTCCCACACCTAAAATCATTGAGGAGTGTGAATATCTAGAGGATGGAATCTACGGCATATTCCAGTCAACATTCCTAGGGGCCTCTCAACGGGGAGTGGGAGTGGCGCAGGGAGGGGTCTTCCATACGATGTGGCACGTCACGCGAGGGGCCTTTCTCGTTAGAAATGNNNAAAAGCTGGTTCCATCCTGGGCCTCAGTCAAGGAAGACCTTGTTGCTTATGGCGGCTCATGGAAGTTGGATGGTAGATGGGATGGAGAAGAGGAGGTTCAGTTGATAGCAGCTGCCCCCGGAAAAAACGTAGTGAATGTCCAAACAAAGCCAAGCCTATTCAAGGTTAAGAATGGAGGAGAAATTGGGGCGGTTGCCCTTGACTACCCAAGTGGCACTTCTGGTTCTCCCATCGTCAACAGGAATGGTGAGGTAATAGGGCTGTATGGCAATGGAATTCTTGTTGGTGACAACTCTTTTGTGTCTGCCATATCCCAAACTGAGGTGAAAGAGGAGGGGAAAGAGGAGCTACAGGAAATCCCGACAATGTTGAAGAAAGGGATGACAACCATTCTTGATTTCCATCCTGGAGCTGGGAAAACAAGACGTTTCCTTCCTCAGATCCTGGCTGAATGCGCACGAAGACGGTTGCGCACACTTGTGCTGGCTCCTACTAGAGTTGTCCTTTCTGAAATGAAGGAAGCCTTTCACGGTTTAGATGTCAAGTTTCACACACAGGCTTTCTCTGCTCACGGTAGCGGAAAAGAGGTCATTGACGCCATGTGTCATGCCACCCTGACATATAGAATGTTGGAACCAACCAGAGTGGTCAATTGGGAAGTGATCATCATGGACGAAGCACATTTTTTGGATCCGGCTAGCATAGCAGCCAGAGGCTGGGCGGCACATAGAGCCAGAGCAAATGAAAGTGCAACAATCTTGATGACTGCTACCCCTCCGGGAACCAGTGATGAATTTCCACATTCAAATGGGGAAATAGAGGATGTCCAAACGGACATTCCTAGTGAGCCTTGGAACACAGGTCATGACTGGATTTTGGCGGACAAAAGGCCCACGGCCTGGTTTCTTCCATCCATCAGGGCAGCAAATGTCATGGCAGCCTCTTTGCGCAAAGCTGGAAAGAGTGTGGTGGTGCTAAACAGGAAAACCTTTGAGAAAGAATACCCCACAATTAAACAGAAAAAACCTGATTTCATCTTGGCCACTGACATAGCTGAGATGGGAGCCAATCTCTGCGTGGAGAGAGTGTTGGATTGTAGGACGGCTTTCAAACCTGTGCTTGTGGATGAAGGGAGAAAGGTGGCAATAAAAGGGCCACTCCGGATTTCAGCTTCCTCCGCTGCCCAAAGGAGGGGGCGCATTGGAAGGAACCCTAACAGAGACGGGGATTCATACTACTACTCTGAGCCCACAAGTGAAGACAATGCGCATCATGTCTGCTGGCTTGAGGCCTCAATGCTCCTAGACAACATGGAGGTGAGAGGTGGGATGGTTGCTCCACTTTATGGCATAGAAGGAACAAAGACACCAGTTTCCCCAGGTGAAATGAGGCTAAGAGATGACCAGAGGAGAGTCTTCCGAGAGCTGGTGAGGAATTGTGACCTGCCTGTTTGGCTCTCATGGCAAGTGGCTAAGGCTGGATTGAAGACGAATGACCGAAGGTGGTGCTTTGAGGGCCCAGAAGAACATGAGATCTTGAATGACAGTGGTGAGACAGTAAAGTGCAGAGCCCCTGGAGGAGCCAAGAAGCCTCTGCGTCCACGGTGGTGCGATGAAAGGGTGTCGTCTGACCAGAGTGCGCTTGCCGACTTCATAAAGTTTGCTGAGGGCAGGAGAGGGGCTGCTGAGATGCTGGTCGTGCTGAGTGAACTCCCAGACTTCTTGGCCAAGAAAGGTGGAGAGGCGGTGGATACTATCAGCGTGCTCTTGCACTCTGAGGAAGGTTCCAGAGCTTACCGCAATGCATTGTCAATGATGCCTGAGGCAATGACAACAGTCATGCTGTTTGTTCTGGCCGGGCTGCTGACGTCTGGAATGGTTATCTTTTTCATGTCTCCCAAGGGTATCAGCAGAATGTCTATGGCAATGGGCACGATGGCTGGTTGTGGATACCTCATGTTTCTTGGAGGCGTCAAACCCACCCACATCTCTTACATCATGCTAATATTCTTTGTCTTGATGGTGGTTGTGGTTCCGGAGCCGGGGCAGCAGAGAACCATTCAGGACAATCAAGTGGCTTATCTTATTATTGGCATCCTGACGCTGATTTCTGTGGTGGCAGCCAATGAACTAGGCATGCTGGAAAAGACTAAGGAAGACCTCTTTGGAAAAAAGAATTTGATTCCATCTAGNNCCGCACCTTGGAGCTGGCCAGATTTTGACTTGAAACCAGGAGCTGCTTGGACTGTCTATGTTGGCATTGTCACAATGCTCTCCCCAATGCTGCACCACTGGATCAAGGTTGAGTATGGTAATCTGTCTTTGTCTGGAATTGCACAGTCAGCCTCAGTTTTGTCATTCATGGACAAGGGCATCCCGTTTATGAAGATGAACATCTCGGTCATAATTCTACTGGTCAGTGGCTGGAATTCAATAACGGTGATGCCCCTGCTTTGTGGCATTGGATGCGCCATGCTACACTGGACTCTCATCCTGCCCGGAATAAAAGCGCAGCAGTCAAAGCTGGCACAGAGGAGGGTGTTTCATGGTGTTGCTAAGAATCCGGTGGTTGATGGGAATCCAACAGTCGACATTGAGGAAGCCCCGGAAATGCCTGCCCTCTATGAGAAAAAGTTGGCATTGTATCTTCTGCTTGCCCTTAGCTTGGCCTCTGTTGCCATGTGTAGAACACCCTTCTCACTGGCTGAAGGCATTGTGCTGGCATCAGCAGCCCTGGGACCGCTCATCGAGGGAAATACCAGCCTCTTGTGGAATGGACCCATGGCTGTGTCCATGACAGGAGTCATGCGGGGGAACTACTATGCTTTTGTGGGTGTTATGTACAATCTCTGGAAGATGAAGACTGGACGCAGGGGGAGAGCGAATGGGAAGACCCTGGGTGAGGTCTGGAAAAGGGAGCTGAACCTGCTGGACAAACAGCAGTTTGAGCTGTATAAACGGACAGACATTGTGGAGGTGGACCGTGACACAGCTCGCCGACACCTGGCTGAAGGGAAAGTGGACACCGGAGTGGCCGTTTCGAGNNGGACCGCAAAATTGAGATGGTTCCATGAACGTGGCTATGTCAAGTTGGAAGGAAGAGTGACTGACCTGGGATGTGGGCGTGGTGGCTGGTGCTACTACGCTGCTGCACAGAGAGAAGTGAGTGGGGTCAGGGGATTCACCCTTGGAAAGGAAGGCCACGAAAAACCCATGAATGTGCAGAGCCTGGGGTGGAACATCATCACCTTCAAGGACAAGACTGATGTCCATCGCCTTGAGCCGATAAAGTGTGATACCCTGCTGTGCGACATTGGAGAGTCGTCCCCATCATCAGTGACCGAAGGGGAAAGAACCATGAGAGTTCTTGACACTGTTGAGAAATGGTTGAGCTGTGGTGTTGAAAGCTTCTGTGTGAAGGTGTTGGCTCCATACATGCCTGATGTGCTTGAAAAGTTAGAGTTGCTCCAAAGGAGGTTTGGTGGAACGGTAATCAGGAATCCCCTCTCTAGAAATTCAACCCACGAGATGTATTATGTGTCGGGAGCCCGCAGTAACATCACGTTCACTGTGAATCAAACATCCCGCCTCTTAATGAGGAGAATGAGGCGCCCGACAGGCAAGGTGACTCTTGAAGCCGATGTCATCCTCCCAATTGGAACACGCAGTGTGGAAACAGATAAAGGACCACTTGATAGGGCAGCCATTGAAGAGAGGGTTGAAAGAATAAAATCAGAATACACCGCCACTTGGTTCCATGATAGTGACAACCCTTACAGGACTTGGCATTATTGTGGTTCCTACGTCACAAGAACCTCAGGGAGTGCAGCAAGCATGATTAACGGGGTGATTAAGATCTTGACATACCCCTGGGACAGGATAGAGGAAGTCACGAGAATGGCAATGACAGACACAACTCCTTTTGGACAACAAAGAGTGTTCAAGGAAAAAGTTGACACCAGAGCAAAGGATCCACCAGCAGGGACCAGGAAAATCATGAAGGTTGTCAATAGGTGGCTATTCCGTCACTTGGCCAGAGAAAAGAACCCCAGGTTGTGCACAAAGGAGGAGTTTATAGCAAAAGTTCGCAGTCATGCAGCCATCGGAGCTTTCCTGGAAGAGCAAGAACAGTGGAAGACTGCCAATGAAGCTGTCCAAGATCCGAAGTTCTGGGAATTAGTGGATGAAGAACGACGGCTGCATCAGCAGGGCAGGTGCCGAACTTGTGTGTACAACATGATGGGGAAGAGAGAAAAGAAGCTGTCAGAGTTTGGAAAGGCGAAGGGAAGCCGTGCCATCTGGTACATGTGGCTGGGAGCCCGATATCTTGAGTTTGAAGCCCTGGGATTCCTGAATGAGGACCACTGGGCATCCAGGGAGAACTCAGGGGGAGGGGTTGAAGGTATCGGTCTACAATATCTAGGCTACGTGATCAGGGACCTGGCTGCACTAGAGGGTGGTGGATTCTATGCGGATGACACAGCTGGATGGGACACACGCATAACAGAGGCGGATCTGGATGATGAACAGGAAATCTTGAACTACATGAGCCCACACCATAGGAAGTTGGCGCTGGCTGTAATGGAAATGACATACAAAAACAAAGTGGTGAAAGTCCTGAGGCCAGCTCCAGGTGGGAAAGCTTACATGGATGTCATAAGCCGGCGGGACCAGAGAGGATCTGGGCAGGTGGTGACTTACGCCTTGAACACCATCACCAACCTGAAGGTTCAACTGATTAGGATGGCGGAGGCAGAGATGGTGATACACCACCAGCATGTCCAGGACTGTGACGACACGGCTTTGACCAAGCTTGAAGCATGGCTCGCTGAGCATGGCTGCGACAGGCTTAAGAGGATGGCAGTGAGTGGAGATGACTGTGTTGTCCGACCCATTGATGACAGGTTTGGCCTGGCTCTGTCCCATCTCAATGCCATGTCAAAGGTGCGAAAAGACATATCTGAATGGCAGCCATCAAAAGGATGGGATGACTGGGAGAGTGTGCCCTNNTGCTCTCACCACTTTCATGAACTGCAATTGAAGGATGGCAGGAGAATTGTAGTGCCTTGCCGGGATCAAGATGAGCTGGTTGGCAGGGGGAGAGTGTCTCCAGGGAATGGTTGGATGATCAAGGAGACAGCATGCCTTAGCAAGGCCTACGCCAACATGTGGTCACTGATGTACTTTCACAAGAGGGACATGAGGCTGCTTTCACTGGCTGTTTCTTCTGCTGTTCCCACATCTTGGGTTCCACAGGGACGCACCACGTGGTCTGTTCATGGGAAGGGAGAGTGGATGACCACAGAAGACATGCTTGAGGTGTGGAACAGAGTGTGGATAACCAACAATCCACACATGCAGGACAAAACGACGGTGAAGGAGTGGCGAGACATCCCTTACCTGACCAAGAGACAGGACAAGCTTTGTGGATCACTGATTGGGATGACCAACAGAGCCACTTGGGCATCTCACATCCACTTGGTAATACACCGCATCCGGACACTGATTGGGAAAGAGAGATACACTGACTACCTGACAGTTATGGATAG-------------------------------------------
		</sequence>
		<sequence>
			<taxon idref="SA1_MH018096_M211_BRMGJRD_2017.083"/>
			--GTCTGGTCGTAAAGCTCAGGGAAAAACCCTGGGCGTCAATATGGTTCGACGAGGAGTCCGCTCCTTGTCAAGCAAAATAAAACAAAAAACAAAACAAATTGGAAGTAGACCTGGACCTTCAAGAGGCGTTCAAGGATTTGTTTTTTTCTTTTTGTTCAACGTTTTGACTGGAAAGAAGATTACTGCTCATCTGAAGAAACTATGGAGAATGCTGGACCCAAGACAGGGCTTAGTTGTCCTGAGGAAGGTTAAGAGGGTGGTGGCGAGTCTGATGAGAGGTTTGTCCTCGAGGAAACGCCGATCCCAAGATGTTTTGACTATACAATTTTTAATTCTGGGAATGCTGCTGATGGTTGGTGGAGTGACCCTGGTACGCAGAAACAGATGGTTACTTCTGAATGTTACATCTGAGGACCTTGGGAAAACCTTCTCCGTTGGCACAGGCAACTGCACAACCAACATTCTGGAGGCCAAATACTGGTGTCCAGATTCCATGGAATACAACTGCCCCAATCTCAGTCCAAGAGAAGAGCCTGATGACATAGACTGTTGGTGCTATGGAGTGGAAAATGTCAGAGTCGCTTATGGCAAGTGTGATTCAGCGGGTAGGTCAAGAAGGTCCAGAAGGGCCATTGACTTACCCACACATGAAAATCATGGCTTAAAGACCCGGCAAGAAAAGTGGATGACTGGAAGAATGGGCGAGAGACAGCTGCAGAAAATTGAAAGATGGCTGGTGAGGAACCCCTTCTTTGCGGCAACAGCCTTGGCCATTGCCTACCTGGTGGGGAGCAACATGACGCAACGAGTTGTCATTGCCCTGCTAGTCTTGGCTGTTGGCCCAGCCTATTCGGCTCACTGTATAGGAATAACCGACAGGGATTTCATTGAGGGGGTGCATGGGGGAACCTGGGTTTCAGCCACCTTGGAACAGGACAAGTGTGTCACTGTGATGGCCCCCGACAAGCCTTCACTAGACATATCACTAGAAACAGTTGCCATTGATGGACCTGCTGAGGCAAGGAAGGTGTGCTACAGTGCAGTCTTGACCAACGTGAAGATCAATGACAAGTGCCCCAGCACTGGTGAAGCCCACTTGGAAGAAGAAAATGAAGGAGACAATGCTTGCAAGCGAACTTACTCCGATAGAGGTTGGGGAAATGGTTGTGGCTTGTTTGGAAAAGGAAGCATTGTGGCATGTGCCAAGTTTACCTGTGCCAAATCCATGAGTCTATTTGAGGTTGATCAGACCAAAATTCAGTATGTCATTAGGGCACAGCTACATGTCGGAGCCAAGCAGGAGAACTGGAACACTGACATCAAAACTCTCAAGTTTGATGCCCTGTCGGGCTCTCAGGAAGCTGAGTTCACTGGATACGGGAGGGCCACACTGGAGTGCCAGGTGCAGACCGCAGTGGACTTCAGTAACAGTTACATTGCAGAGATGGAGAAAGAGAGCTGGATTGTGGATAAACAGTGGGCCCAAGACCTGACCCTACCTTGGCAGAGTGGAAGTGGCGGCGTGTGGAGAGAGATGCATCATCTCGTGGAATTTGAGCCTCCACATGCCGCAACTATCAAAGTGTTAGCCCTTGGAAACCAAGAAGGATCCTTGAAGACTGCTCTCACTGGTGCAATGCGAGTCACAAAAGACACAAACAACAGCAAGCTGTATAAGCTGCATGGGGGGCATGTCGCGTGTAGGGTGAAGTTGTCAGCTCTCACACTTAAGGGAACATCCTACAAGATGTGTACCGACAAAATGTCTTTTGTCAAGAACCCAACTGACACTGGACATGGCACTGCAGTGATGCAAGTGAAGGTGCCAAAAGGAGCACCCTGCAGGATTCCAGTAATGGTCGCCGATGATCTCACAGCGGCAGTCAACAAGGGCATCTTGGTCACAGTCAATCCAATAGCCTCCACCAATGATGATGAAGTGTTGATCGAGGTGAATCCTCCCTTTGGGGATAGTTACATCATAGTTGGGACAGGGGATTCACGCCTGACTTACCAGTGGCACAAGGAAGGCAGCTCAATAGGGAAGTTGTTTACTCAGACCATGAAGGGCGCAGAGCGTCTGGCCGTCATGGGAGATGCTGCCTGGGACTTTGGTTCTGCTGGAGGATTCTTCACATCAGTCGGAAAAGGCATACACACTGTGTTTGGCTCTGCCTTCCAAGGACTGTTTGGTGGCTTGAGCTGGATAACAAAGGTCATCATGGGGGTAGTCCTCATATGGGTTGGCATTAACACAAGGAATATGACAATGTCCATGAGCATGATCCTAGTTGGAGTCATCATGATGTTCCTGTCCCTAGGAGTTGGGGCGGACCAAGGATGTGCAATAAACTTTGGCAAGAGAGAACTCAAGTGTGGGGATGGCATCTTCGTCTTTAGAGATTCAGATGACTGGCTGAACAAGTATTCATACTATCCAGAGGACCCAGTAAAACTTGCTTCAATAGTGAAAGCTTCCTTTGAGGAAGGGAAGTGTGGCCTGAACTCAGTCGACTCCCTGGAACATGAGATGTGGAGAAGCAGGGCAGATGAGATCAATGCCATTCTTGAGGAAAATGAGGTAGACATCTCAGTGGTGGTCCAAGACTCAAAAAACATTTATCAGAGAGGGACACATCCGTTTTCCAGAATACGTGATGGCCTACAATACGGCTGGAAGACTTGGGGCAAAAACCTTGTGTTCTCCCCAGGAAGAAAGAATGGAAGCTTCATCATAGATGGGAAGTCCAGGAAAGAGTGTCCGTTCTCAAACAGAGTGTGGAATTCCTTCCAGATAGAAGAGTTTGGGACAGGAGTGTTCACCACCCGAGTGTACATGGATGCAGTCTTTGAGTACACTATGGATTGTGATGGATCCATCCTGGGTGCAGCAGTGAATGGAAAGAAGAGCGCGCATGGGTCCCCAACATTCTGGATGGGAAGCCATGAGGTGAATGGAACATGGATGATTCATACTCTAGAGACACTGGACTACAAGGAATGTGAATGGCCGCTGACACACACGATTGGAACATCAGTTGAAGAGAGTGACATGTTCATGCCGAGGTCAATTGGGGGTCCAGTTAGCTCCCACAACCACATTCCGGGATATAAGGTCCAGACAAACGGACCCTGGATGCAGGTGCCACTAGAGGTGAAAAGGGAAGCTTGCCCAGGAACCAGTGTGGTTGTTGACGGAGGCTGTGATGGGCGTGGGAAGTCGACCAGATCGACCACTGACAGCGGGAAGATCATTCCTGAATGGTGTTGCCGCTCATGCACAATGCCACCAGTGAGCTTCCACGGGAGTGATGGTTGCTGGTATCCTATGGAGATTAGACCAAAGAAGACACATGACAGCCACCTGGTCCGCTCATGGGTAACGGCTGGAGAGATCCATGCAATCCCCTTTGGGTTGGTGAGCATGATGATAGCCATGGAAGTGGTATTGAGGAAGAGACAGGGACCCAAGCAAATACTGGTTGGGGGCATGGTGCTTCTAGGAGCCATGCTAGTTGGACAGGTGACTATCTTGGACTTGCTGAAGCTCACAGTGGCGGTTGGACTGCACTTTCATGAGATGAATAATGGAGGGGATGCCATGTATATGGCCCTGATCGCTGCTTTCTCAATCAGACCAGGGCTGCTCATCGGCTTTGGATTGAGGACGCTGTGGAGCCCCCGAGAACGCCTCGTGCTGACCCTGGGGGCCGCCATGGTGGAGATTGCTTTGGGTGGCATGATGGGAGGTCTGTGGAAGTACCTGAACGCAGTGTCCCTTTGCATCCTGACAATAAACGCTGTTGCCTCCAGAAAAGCATCAAATGTCATCCTGCCCTTGATGGCTCTGTTAACACCTGTGACAATGGCTGAGGTGAGACTTGCAACAATGCTCTTCTGCACTGTGGTCATCATCGGCGTTCTCCATCAGAACTCAAAGGACACTTCCATGCAGAAGACCATACCCCTGGTGGCCCTCACACTGACATCCTACCTGGGACTGACGCAGCCCTTCTTGGGCTTGTGTGCCTTCATGGCAACCCGAATATTCGGGCGAAGGAGCATCCCAGTGAATGAAGCGCTTGCAGCTGCTGGTCTCGTGGGAGTCTTGGCAGGGCTAGCTTTCCAGGAGATGGAAAATTTTCTAGGTCCAGTTGCAGTTGGAGGAATCCTGATGATGCTGGTCAGTGTGGCTGGGAGGGTAGATGGACTTGAACTCAGGAAGCTTGGGGAAGTTTCTTGGGAAGAAGAAGCTGAGATCAGTGGAAGTTCTGCCCGTTATGATGTAACTCTCAGTGAGCAAGGGGAATTTAAACTACTCTCTGAAGAGAAGGTGCCATGGGATCAGGTTGTGATGACTTCACTGGCTTTGGTCGGAGCTGCCATCCATCCATTTGCACTTTTATTGGTTCTTGCTGGCTGGTTGTTCCACGTCAAAGGAGCCAGAAGAAGTGGGGATGTCCTTTGGGACATTCCCACACCTAAAATCATTGAGGAGTGTGAATATCTAGAGGATGGAATCTACGGCATATTCCAGTCAACATTCCTAGGGGCCTCTCAACGGGGAGTGGGAGTGGCGCAGGGAGGGGTCTTCCATACGATGTGGCACGTCACGCGAGGGGCCTTTCTCGTTAGAAATGGCAAAAAGCTGGTTCCATCCTGGGCCTCAGTCAAGGAAGACCTTGTTGCTTATGGCGGCTCATGGAAGTTGGATGGTAGATGGGATGGAGAAGAGGAGGTTCAGTTGATAGCAGCTGCCCCCGGAAAAAACGTAGTGAATGTCCAAACAAAGCCAAGCCTATTCAAGGTTAAGAATGGAGGAGAAATTGGGGCGGTTGCCCTTGACTACCCAAGTGGCACTTCTGGTTCTCCCATCGTCAACAGGAATGGTGAGGTAATAGGGCTGTATGGCAATGGAATTCTTGTTGGTGACAACTCTTTTGTGTCTGCCATATCCCAAACTGAGGTGAAAGAGGAGGGGAAAGAGGAGCTACAGGAAATCCCGACAATGTTGAAGAAAGGGATGACAACCATTCTTGATTTCCATCCTGGAGCTGGGAAAACAAGACGTTTTCTTCCTCAGATCCTGGCTGAATGCGCACGAAGACGGTTGCGCACACTTGTGCTGGCTCCTACTAGAGTTGTCCTTTCTGAAATGAAGGAAGCCTTTCACGGTTTAGATGTCAAGTTTCACACACAGGCTTTCTCCGCTCACGGTAGCGGAAAAGAGGTCATTGACGCCATGTGTCATGCCACCCTGACATATAGAATGTTGGAACCAACCAGAGTGGTCAATTGGGAAGTGATCATCATGGACGAAGCACATTTTTTGGATCCGGCTAGCATAGCAGCCAGAGGCTGGGCGGCACATAGAGCCAGAGCAAATGAAAGTGCAACAATCTTGATGACTGCTACCCCTCCGGGAACCAGTGATGAATTTCCACATTCAAATGGGGAAATAGAGGATGTCCAAACGGACATTCCTAGTGAGCCTTGGAACACAGGTCATGACTGGATTTTGGCGGACAAAAGGCCCACGGCCTGGTTTCTTCCATCCATCAGGGCAGCAAATGTCATGGCAGCCTCTTTGCGCAAAGCTGGAAAGAGTGTGGTGGTGCTAAACAGGAAAACCTTTGAGAAAGAATACCCCACAATTAAACAGAAAAAACCTGATTTCATCTTGGCCACTGACATAGCTGAGATGGGAGCCAATCTCTGCGTGGAGAGAGTGTTGGATTGTAGGACGGCTTTCAAACCTGTGCTTGTGGATGAAGGGAGAAAGGTGGCAATAAAAGGGCCACTCCGGATTTCAGCTTCCTCCGCTGCCCAAAGGAGGGGGCGCATTGGAAGGAACCCTAACAGAGACGGGGATTCATACTACTACTCTGAGCCCACAAGTGAAGACAATGCGCATCATGTCTGCTGGCTTGAGGCCTCAATGCTCCTAGACAACATGGAGGTGAGAGGTGGGATGGTTGCTCCACTTTATGGCATAGAAGGAACAAAGACACCAGTTTCCCCAGGTGAAATGAGGCTAAGAGATGACCAGAGGAGAGTCTTCCGAGAGCTGGTGAGGAATTGTGACCTGCCTGTTTGGCTCTCATGGCAAGTGGCTAAGGCTGGATTGAAGACGAATGACCGAAAGTGGTGCTTTGAGGGCCCAGAAGAACATGAGATCTTGAATGACAGTGGTGAGACAGTAAAGTGCAGAGCCCCTGGAGGAGCCAAGAAGCCTCTGCGTCCACGGTGGTGCGATGAAAGGGTGTCGTCTGACCAGAGTGCGCTTGCCGACTTCATAAAGTTTGCTGAGGGCAGGAGAGGGGCTGCTGAGATGCTGGTCGTGCTGAGTGAACTCCCAGACTTCTTGGCCAAGAAAGGTGGAGAGGCGGTGGATACTATCAGCGTGCTCTTGCACTCTGAGGAAGGTTCCAGAGCTTACCGCAATGCATTGTCAATGATGCCTGAGGCAATGACAACAGTCATGCTGTTTGTTCTGGCCGGGCTGCTGACGTCTGGAATGGTTATCTTTTTCATGTCTCCCAAGGGTATCAGCAGAATGTCTATGGCAATGGGCACGATGGCTGGTTGTGGATACCTCATGTTTCTTGGAGGCGTCAAACCCACCCACATCTCTTACATCATGCTAATATTCTTTGTCTTGATGGTGGTTGTGGTTCCGGAGCCGGGGCAGCAGAGAACCATTCAGGACAATCAAGTGGCTTATCTTATTATTGGCATCCTGACGCTGATTTCTGTGGTGGCAGCCAATGAACTAGGCATGCTGGAAAAGACTAAGGAAGACCTCTTTGGAAAAAAGAATTTGATTCCATCTAGTGCCGCACCTTGGAGCTGGCCAGATTTTGACTTGAAACCAGGAGCTGCTTGGACTGTCTATGTTGGCATTGTCACAATGCTCTCCCCAATGCTGCACCACTGGATCAAGGTTGAGTATGGTAATCTGTCTTTGTCTGGAATTGCACAGTCAGCCTCAGTTTTGTCATTCATGGACAAGGGCATCCCGTTTATGAAGATGAACATCTCGGTCATAATTCTACTGGTCAGTGGCTGGAATTCAATAACGGTGATGCCCCTGCTTTGTGGCATTGGATGCGCCATGCTACACTGGACTCTCATCCTGCCCGGAATAAAAGCGCAGCAGTCAAAGCTGGCACAGAGGAGGGTGTTTCATGGTGTTGCTAAGAATCCGGTGGTTGATGGGAATCCAACAGTCGACATTGAGGAAGCCCCGGAAATGCCTGCCCTCTATGAGAAGAAGTTGGCATTGTATCTTCTGCTTGCCCTTAGCTTGGCCTCTGTTGCCATGTGTAGAACACCCTTCTCACTGGCTGAAGGCATTGTGCTGGCATCAGCAGCCCTGGGACCGCTCATCGAGGGAAATACCAGCCTCTTGTGGAATGGACCCATGGCTGTGTCCATGACAGGAGTCATGCGGGGGAACTACTATGCTTTTGTGGGTGTTATGTACAATCTCTGGAAGATGAAGACTGGACGCAGGGGGAGAGCGAATGGGAAGACCCTGGGTGAGGTCTGGAAAAGGGAGCTGAACCTGCTGGACAAACAGCAGTTTGAGCTGTATAAACGGACAGACATTGTGGAGGTGGACCGTGACACAGCTCGCCGACACCTGGCTGAAGGGAAAGTGGACACCGGAGTGGCCGTCTCGAGAGGGACCGCAAAATTGAGATGGTTCCATGAACGTGGCTATGTCAAGTTGGAAGGAAGAGTGACTGACCTGGGATGTGGGCGTGGTGGCTGGTGCTACTACGCTGCTGCACAGAGAGAAGTGAGTGGGGTCAGGGGATTCACCCTTGGAAAGGAAGGCCACGAAAAGCCCATGAATGTGCAGAGCCTGGGGTGGAACATCATCACCTTCAAGGACAAGACTGATGTCCATCGCCTTGAGCCGATAAAGTGTGATACCCTGCTGTGCGACATTGGAGAGTCGTCCCCATCATCAGTGACCGAAGGGGAAAGAACCATGAGAGTTCTTGACACTGTTGAGAAATGGTTGAGCTGTGGTGTTGAAAGCTTCTGTGTGAAGGTGTTGGCTCCATACATGCCTGATGTGCTTGAAAAGTTAGAGTTGCTCCAAAGGAGGTTTGGTGGAACGGTAATCAGGAATCCCCTCTCTAGAAATTCAACCCACGAGATGTATTATGTGTCGGGAGCCCGCAGTAACATCACGTTCACTGTGAATCAAACATCCCGCCTCTTAATGAGGAGAATGAGGCGCCCGACAGGCAAGGTGACTCTTGAAGCCGATGTCATCCTCCCAATTGGAACACGCAGTGTGGAAACAGATAAAGGACCACTTGATAGGGCAGCCATTGAAGAGAGGGTTGAAAGAATAAAATCAGAATACACCGCCACTTGGTTCCATGATAGTGACAACCCTTACAGGACTTGGCATTATTGTGGTTCCTACGTCACAAGAACCTCAGGGAGTGCAGCAAGCATGATTAACGGGGTGATTAAGATCTTGACATACCCCTGGGACAGGATAGAGGAAGTCACGAGAATGGCAATGACAGACACAACTCCTTTTGGACAACAAAGAGTGTTCAAGGAAAAAGTTGACACCAGAGCAAAGGATCCACCAGCAGGGACCAGGAAAATCATGAAGGTTGTCAATAGGTGGCTATTCCGTCACTTGGCCAGAGAAAAGAACCCCAGGTTGTGCACAAAGGAGGAGTTTATAGCAAAAGTTCGCAGTCATGCAGCCATCGGAGCTTTCCTGGAAGAGCAAGAACAGTGGAAGACTGCCAATGAAGCTGTCCAAGATCCGAAGTTCTGGGAATTAGTGGATGAAGAACGACGGCTGCATCAGCAGGGCAGGTGCCGAACTTGTGTGTACAACATGATGGGGAAGAGAGAAAAGAAGCTGTCAGAGTTTGGAAAGGCGAAGGGAAGCCGTGCCATCTGGTACATGTGGCTGGGAGCCCGATATCTTGAGTTTGAAGCCCTGGGATTCCTGAATGAGGACCACTGGGCATCCAGGGAGAACTCAGGGGGAGGGGTTGAAGGTATCGGTCTACAATATCTAGGCTACGTGATCAGGGACCTGGCTGCACTAGAGGGTGGTGGATTCTATGCGGATGACACAGCTGGATGGGACACACGCATAACAGAGGCGGATCTGGATGATGAACAGGAAATCTTGAACTACATGAGCCCACACCATAGGAAGTTGGCGCTGGCTGTAATGGAAATGACATACAAAAACAAAGTGGTGAAAGTCCTGAGGCCAGCTCCAGGTGGGAAAGCTTACATGGATGTCATAAGCCGGCGGGACCAGAGAGGATCTGGGCAGGTGGTGACTTACGCCTTGAACACCATCACCAACCTGAAGGTTCAACTGATTAGGATGGCGGAGGCAGAGATGGTGATACACCACCAGCATGTCCAGGACTGTGACGACACGGCTTTGACCAAGCTTGAAGCATGGCTCGCTGAGCATGGCTGCGACAGGCTTAAGAGGATGGCAGTGAGTGGAGATGACTGTGTTGTCCGACCCATTGATGACAGGTTTGGCCTGGCTCTGTCCCATCTCAATGCCATGTCAAAGGTGCGAAAAGACATATCTGAATGGCAGCCATCAAAAGGATGGGATGACTGGGAGAGTGTGCCCTTCTGCTCTCACCACTTTCATGAACTGCAATTGAAGGATGGCAGGAGAATTGTAGTGCCTTGCCGGGATCAAGATGAGCTGGTTGGCAGAGGGAGAGTGTCTCCAGGGAATGGTTGGATGATCAAGGAGACAGCATGCCTTAGCAAGGCCTACGCCAACATGTGGTCACTGATGTACTTTCACAAGAGGGACATGAGGCTGCTTTCACTGGCTGTTTCTTCTGCTGTTCCCACATCTTGGGTTCCACAGGGACGCACCACGTGGTCTGTTCATGGGAAGGGAGAGTGGATGACCACAGAAGACATGCTTGAGGTGTGGAACAGAGTGTGGATAACCAACAATCCACACATGCAGGACAAAACGACGGTGAAGGAGTGGCGAGACATCCCTTACCTGACCAAGAGACAGGACAAGCTTTGTGGATCACTGATTGGGATGACCAACAGAGCCACTTGGGCATCTCACATCCACTTGGTAATACACCGCATCCGGACACTGATTGGGAAAGAGAGATACACTGACTACCTGACAGTTATGGATAGGTACTCTGTGGATGCTGATCTG---------------------
		</sequence>
		<sequence>
			<taxon idref="SA1_MH018095_M210_BRMGSAB_2017.083"/>
			--GTCTGGTCGTAAAGCTCAGGGAAAAACCCTGGGCGTCAATATGGTTCGACGAGGAGTCCGCTCCTTGTCAAGCAAAATAAAACAAAAAACAAAACAAATTGGAAGTAGACCTGGACCTTCAAGAGGCGTTCAAGGATTTGTTTTTTTCTTTTTGTTCAACGTTTTGACTGGAAAGAAGATTACTGCTCATCTGAAGAAACTATGGAGAATGCTGGACCCAAGACAGGGCTTAGTTGTCCTGAGGAAGGTTAAGAGGGTGGTGGCGAGTCTGATGAGAGGTTTGTCCTCGAGGAAACGCCGATCCCAAGATGTTTTGACTATACAATTTTTAATTCTGGGAATGCTGCTGATGGTTGGTGGAGTGACCCTGGTACGCAGAAACAGATGGTTACTTCTGAATGTTACATCTGAGGACCTTGGGAAAACCTTCTCCGTTGGCACAGGCAACTGCACAACCAACATTCTGGAGGCCAAATACTGGTGTCCAGATTCCATGGAATACAACTGCCCCAATCTCAGTCCAAGAGAAGAGCCTGATGACATAGACTGTTGGTGCTATGGAGTGGAAAATGTCAGAGTCGCTTATGGCAAGTGTGATTCAGCGGGTAGGTCAAGAAGGTCCAGAAGGGCCATTGACTTACCCACACATGAAAATCATGGCTTAAAGACCCGGCAAGAAAAGTGGATGACTGGAAGAATGGGCGAGAGACAGCTGCAGAAAATTGAAAGATGGCTGGTGAGGAACCCCTTCTTTGCGGCAACAGCCTTGGCCATTGCCTACCTGGTGGGGAGCAACATGACGCAACGAGTTGTCATTGCCCTGCTAGTCTTGGCTGTTGGCCCAGCCTATTCGGCTCACTGTATAGGAATAACCGACAGGGATTTCATTGAGGGGGTGCATGGGGGAACCTGGGTTTCAGCCACCTTGGAACAGGACAAGTGTGTCACTGTGATGGCCCCCGACAAGCCTTCACTAGACATATCACTAGAAACAGTTGCCATTGATGGACCTGCTGAGGCAAGGAAGGTGTGCTACAGTGCAGTCTTGACCAACGTGAAGATCAATGACAAGTGCCCCAGCACTGGTGAAGCCCACTTGGAAGAAGAAAATGAAGGAGACAATGCTTGCAAGCGAACTTACTCCGATAGAGGTTGGGGAAATGGTTGTGGCTTGTTTGGAAAAGGAAGCATTGTGGCATGTGCCAAGTTTACCTGTGCCAAATCCATGAGTCTATTTGAGGTTGATCAGACCAAAATTCAGTATGTCATTAGGGCACAGCTACATGTCGGAGCCAAGCAGGAGAACTGGAACACTGACATCAAAACTCTCAAGTTTGATGCCCTGTCGGGCTCTCAGGAAGCTGAGTTCACTGGATACGGGAGGGCCACACTGGAGTGCCAGGTGCAGACCGCAGTGGACTTCAGTAACAGTTACATTGCAGAGATGGAGAAAGAGAGCTGGATTGTGGATAAACAGTGGGCCCAAGACCTGACCCTACCTTGGCAGAGTGGAAGTGGCGGCGTGTGGAGAGAGATGCATCATCTCGTGGAATTTGAGCCTCCACATGCCGCAACTATCAAAGTGTTAGCCCTTGGAAACCAAGAAGGATCCTTGAAGACTGCTCTCACTGGTGCAATGCGAGTCACAAAAGACACAAACAACAGCAAGCTGTATAAGCTGCATGGGGGGCATGTCGCGTGTAGGGTGAAGTTGTCAGCTCTCACACTTAAGGGAACATCCTACAAGATGTGTACCGACAAAATGTCCTTTGTCAAGAACCCAACTGACACTGGACATGGCACTGCAGTGATGCAAGTGAAGGTGCCAAAAGGAGCACCCTGCAGGATTCCAGTAATGGTCGCCGATGATCTCACAGCGGCAGTCAACAAGGGCATCTTGGTCACAGTCAATCCAATAGCCTCCACCAATGATGATGAAGTGTTGATCGAGGTGAATCCTCCCTTTGGGGATAGTTACATCATAGTTGGGACAGGGGATTCACGCCTGACTTACCAGTGGCACAAGGAAGGCAGCTCAATAGGGAAGTTGTTTACTCAGACCATGAAGGGCGCAGAGCGTCTGGCCGTCATGGGAGATGCTGCCTGGGACTTTGGTTCTGCTGGAGGATTCTTCACATCAGTCGGAAAAGGCATACACACTGTGTTTGGCTCTGCCTTCCAAGGACTGTTTGGTGGCTTGAGCTGGATAACAAAGGTCATCATGGGGGTAGTCCTCATATGGGTTGGCATTAACACAAGGAATATGACAATGTCCATGAGCATGATCCTAGTTGGAGTCATCATGATGTTCCTGTCCCTAGGAGTTGGGGCGGACCAAGGATGTGCAATAAACTTTGGCAAGAGAGAACTCAAGTGTGGGGATGGCATCTTCGTCTTTAGAGATTCAGATGACTGGCTGAACAAGTATTCATACTATCCAGAGGACCCAGTAAAACTTGCTTCAATAGTGAAAGCTTCCTTTGAGGAAGGGAAGTGTGGCCTGAACTCAGTCGACTCCCTGGAACATGAGATGTGGAGAAGCAGGGCAGATGAGATCAATGCCATTCTTGAGGAAAATGAGGTAGACATCTCAGTGGTGGTCCAAGACTCAAAAAACATTTATCAGAGAGGGACACATCCGTTTTCCAGAATACGTGATGGCCTACAATATGGCTGGAAGACTTGGGGCAAAAACCTTGTGTTCTCCCCAGGAAGAAAGAATGGAAGCTTCATCATAGATGGGAAGTCCAGGAAAGAGTGTCCGTTCTCAAACAGAGTGTGGAATTCCTTCCAGATAGAAGAGTTTGGGACAGGAGTGTTCACCACCCGAGTGTACATGGATGCAGTCTTTGAGTACACTATGGATTGTGATGGATCCATCCTGGGTGCAGCAGTGAATGGAAAGAAGAGCGCGCATGGGTCCCCAACATTCTGGATGGGAAGCCATGAGGTGAATGGAACATGGATGATTCATACTCTAGAGACACTGGACTACAAGGAATGTGAATGGCCGCTGACACACACGATTGGAACATCAGTTGAAGAGAGTGACATGTTCATGCCGAGGTCAATTGGGGGTCCAGTTAGCTCCCACAACCACATTCCGGGATATAAGGTCCAGACAAACGGACCCTGGATGCAGGTGCCACTAGAGGTGAAAAGGGAAGCTTGCCCAGGAACCAGTGTGGTTGTTGACGGAGGCTGTGATGGGCGTGGGAAGTCGACCAGATCGACCACTGACAGCGGGAAGATCATTCCTGAATGGTGTTGCCGCTCATGCACAATGCCACCAGTGAGCTTCCACGGGAGTGATGGTTGCTGGTATCCTATGGAGATTAGACCAAAGAAGACACATGACAGCCACCTGGTCCGCTCATGGGTAACGGCTGGAGAGATCCATGCAATCCCCTTTGGGTTGGTGAGCATGATGATAGCCATGGAAGTGGTATTGAGGAAGAGACAGGGACCCAAGCAAATACTGGTTGGGGGCATGGTGCTTCTAGGAGCCATGCTAGTTGGACAGGTGACTATCTTGGACTTGCTGAAGCTCACAGTGGCGGTTGGACTGCACTTTCATGAGATGAATAATGGAGGGGATGCCATGTATATGGCCCTGATCGCTGCTTTCTCAATCAGACCAGGGCTGCTCATCGGCTTTGGATTGAGGACGCTGTGGAGCCCCCGAGAACGCCTCGTGCTGACCCTGGGGGCCGCCATGGTGGAGATTGCTTTGGGTGGCATGATGGGAGGTCTGTGGAAGTACCTGAACGCAGTGTCCCTTTGCATCCTGACAATAAACGCTGTTGCCTCCAGAAAAGCATCAAATGTCATCCTGCCCTTGATGGCTCTGTTAACACCTGTGACAATGGCTGAGGTGAGACTTGCAACAATGCTCTTCTGCACTGTGGTCATCATCGGCGTTCTCCATCAGAACTCAAAGGACACTTCCATGCAGAAGACCATACCCCTGGTGGCCCTCACACTGACATCCTACCTGGGACTGACGCAGCCCTTCTTGGGCTTGTGTGCCTTCATGGCAACCCGAATATTCGGGCGAAGGAGCATCCCAGTGAATGAAGCGCTTGCAGCTGCTGGTCTCGTGGGAGTCTTGGCAGGGCTAGCTTTCCAGGAGATGGAAAATTTTCTAGGTCCAGTTGCAGTTGGAGGAATCCTGATGATGCTGGTCAGTGTGGCTGGGAGGGTAGATGGACTTGAACTCAGGAAGCTTGGGGAAGTTTCTTGGGAAGAAGAAGCTGAGATCAGTGGAAGTTCTGCCCGTTATGATGTAACTCTCAGTGAGCAAGGGGAATTTAAACTACTCTCTGAAGAGAAGGTGCCATGGGATCAGGTTGTGATGACTTCACTGGCTTTGGTCGGAGCTGCCATCCATCCATTTGCACTTTTATTGGTTCTTGCTGGCTGGTTGTTCCACGTCAAAGGAGCCAGAAGAAGTGGGGATGTCCTTTGGGACATTCCCACACCTAAAATCATTGAGGAGTGTGAATATCTAGAGGATGGAATCTACGGCATATTCCAGTCAACATTCCTAGGGGCCTCTCAACGGGGAGTGGGAGTGGCGCAGGGAGGGGTCTTCCATACGATGTGGCACGTCACGCGAGGGGCCTTTCTCGTTAGAAATGGCAAAAAGCTGGTTCCATCCTGGGCCTCAGTCAAGGAAGACCTTGTTGCTTATGGCGGCTCATGGAAGTTGGATGGTAGATGGGATGGAGAAGAGGAGGTTCAGTTGATAGCAGCTGCCCCCGGAAAAAACGTAGTGAATGTCCAAACAAAGCCAAGCCTATTCAAGGTTAAGAATGGAGGAGAAATTGGGGCGGTTGCCCTTGACTACCCAAGTGGCACTTCTGGTTCTCCCATCGTCAACAGGAATGGTGAGGTAATAGGGCTGTATGGCAATGGAATTCTTGTTGGTGACAACTCTTTTGTGTCTGCCATATCCCAAACTGAGGTGAAAGAGGAGGGGAAAGAGGAGCTACAGGAAATCCCGACAATGTTGAAGAAAGGGATGACAACCATTCTTGATTTCCATCCTGGAGCTGGGAAAACAAGACGTTTTCTTCCTCAGATCCTGGCTGAATGCGCACGAAGACGGTTGCGCACACTTGTGCTGGCTCCTACTAGAGTTGTCCTTTCTGAAATGAAGGAAGCCTTTCACGGTTTAGATGTCAAGTTTCACACACAGGCTTTCTCCGCTCACGGTAGCGGAAAAGAGGTCATTGACGCCATGTGTCATGCCACCCTGACATATAGAATGTTGGAACCAACCAGAGTGGTCAATTGGGAAGTGATCATCATGGACGAAGCACATTTTTTGGATCCGGCTAGCATAGCAGCCAGAGGCTGGGCGGCACATAGAGCCAGAGCAAATGAAAGTGCAACAATCTTGATGACTGCTACCCCTCCGGGAACCAGTGATGAATTTCCACATTCAAATGGGGAAATAGAGGATGTCCAAACGGACATTCCTAGTGAGCCTTGGAACACAGGTCATGACTGGATTTTGGCGGACAAAAGGCCCACGGCCTGGTTTCTTCCATCCATCAGGGCAGCAAATGTCATGGCAGCCTCTTTGCGCAAAGCTGGAAAGAGTGTGGTGGTGCTAAACAGGAAAACCTTTGAGAAAGAATACCCCACAATTAAACAGAAAAAACCTGATTTCATCTTGGCCACTGACATAGCTGAGATGGGAGCCAATCTCTGCGTGGAGAGAGTGTTGGATTGTAGGACGGCTTTCAAACCTGTGCTTGTGGATGAAGGGAGAAAGGTGGCAATAAAAGGGCCACTCCGGATTTCAGCTTCCTCCGCTGCCCAAAGGAGGGGGCGCATTGGAAGGAACCCTAACAGAGACGGGGATTCATACTACTACTCTGAGCCCACAAGTGAAGACAATGCGCATCATGTCTGCTGGCTTGAGGCCTCAATGCTCCTAGACAACATGGAGGTGAGAGGTGGGATGGTTGCTCCACTTTATGGCATAGAAGGAACAAAGACACCAGTTTCCCCAGGTGAAATGAGGCTAAGAGATGACCAGAGGAGAGTCTTCCGAGAGCTGGTGAGGAATTGTGACCTGCCTGTTTGGCTCTCATGGCAAGTGGCTAAGGCTGGATTGAAGACGAATGACCGAAAGTGGTGCTTTGAGGGCCCAGAAGAACATGAGATCTTGAATGACAGTGGTGAGACAGTAAAGTGCAGAGCCCCTGGAGGAGCCAAGAAGCCTCTGCGTCCACGGTGGTGCGATGAAAGGGTGTCGTCTGACCAGAGTGCGCTTGCCGACTTCATAAAGTTTGCTGAGGGCAGGAGAGGGGCTGCTGAGATGCTGGTCGTGCTGAGTGAACTCCCAGACTTCTTGGCCAAGAAAGGTGGAGAGGCGGTGGATACTATCAGCGTGCTCTTGCACTCTGAGGAAGGTTCCAGAGCTTACCGCAATGCATTGTCAATGATGCCTGAGGCAATGACAACAGTCATGCTGTTTGTTCTGGCCGGGCTGCTGACGTCTGGAATGGTTATCTTTTTCATGTCTCCCAAGGGTATCAGCAGAATGTCTATGGCAATGGGCACGATGGCTGGTTGTGGATACCTCATGTTTCTTGGAGGCGTCAAACCCACCCACATCTCTTACATCATGCTAATATTCTTTGTCTTGATGGTGGTTGTGGTTCCGGAGCCGGGGCAGCAGAGAACCATTCAGGACAATCAAGTGGCTTATCTTATTATTGGCATCCTGACGCTGATTTCTGTGGTGGCAGCCAATGAACTAGGCATGCTGGAAAAGACTAAGGAAGACCTCTTTGGAAAAAAGAATTTGATTCCATCTAGTGCCGCACCTTGGAGCTGGCCAGATTTTGACTTGAAACCAGGAGCTGCTTGGACTGTCTATGTTGGCATTGTCACAATGCTCTCCCCAATGCTGCACCACTGGATCAAGGTTGAGTATGGTAATCTGTCTTTGTCTGGAATTGCACAGTCAGCCTCAGTTTTGTCATTCATGGACAAGGGCATCCCGTTTATGAAGATGAACATCTCGGTCATAATTCTACTGGTCAGTGGCTGGAATTCAATAACGGTGATGCCCCTGCTTTGTGGCATTGGATGCGCCATGCTACACTGGACTCTCATCCTGCCCGGAATAAAAGCGCAGCAGTCAAAGCTGGCACAGAGGAGGGTGTTTCATGGTGTTGCTAAGAATCCGGTGGTTGATGGGAATCCAACAGTCGACATTGAGGAAGCCCCGGAAATGCCTGCCCTCTATGAGAAGAAGTTGGCATTGTATCTTCTGCTTGCCCTTAGCTTGGCCTCTGTTGCCATGTGTAGAACACCCTTCTCACTGGCTGAAGGCATTGTGCTGGCATCAGCAGCCCTGGGACCGCTCATCGAGGGAAATACCAGCCTCTTGTGGAATGGACCCATGGCTGTGTCCATGACAGGAGTCATGCGGGGGAACTACTATGCTTTTGTGGGTGTTATGTACAATCTCTGGAAGATGAAGACTGGACGCAGGGGGAGAGCGAATGGGAAGACCCTGGGTGAGGTCTGGAAAAGGGAGCTGAACCTGCTGGACAAACAGCAGTTTGAGCTGTATAAACGGACAGACATTGTGGAGGTGGACCGTGACACAGCTCGCCGACACCTGGCTGAAGGGAAAGTGGACACCGGAGTGGCCGTCTCGAGAGGGACCGCAAAATTGAGATGGTTCCATGAACGTGGCTATGTCAAGTTGGAAGGAAGAGTGACTGACCTGGGATGTGGGCGTGGTGGCTGGTGCTACTACGCTGCTGCACAGAGAGAAGTGAGTGGGGTCAGGGGATTCACCCTTGGAAAGGAAGGCCACGAAAAGCCCATGAATGTGCAGAGCCTGGGGTGGAACATCATCACCTTCAAGGACAAGACTGATGTCCATCGCCTTGAGCCGATAAAGTGTGATACCCTGCTGTGCGACATTGGAGAGTCGTCCCCATCATCAGTGACCGAAGGGGAAAGAACCATGAGAGTTCTTGACACTGTTGAGAAATGGTTGAGCTGTGGTGTTGAAAGCTTCTGTGTGAAGGTGTTGGCTCCATACATGCCTGATGTGCTTGAAAAGTTAGAGTTGCTCCAAAGGAGGTTTGGTGGAACGGTAATCAGGAATCCCCTCTCTAGAAATTCAACCCACGAGATGTATTATGTGTCGGGAGCCCGCAGTAACATCACGTTCACTGTGAATCAAACATCCCGCCTCTTAATGAGGAGAATGAGGCGCCCGACAGGCAAGGTGACTCTTGAAGCCGATGTCATCCTCCCAATTGGAACACGCAGTGTGGAAACAGATAAAGGACCACTTGATAGGGCAGCCATTGAAGAGAGGGTTGAAAGAATAAAATCAGAATACACCGCCACTTGGTTCCATGATAGTGACAACCCTTACAGGACTTGGCATTATTGTGGTTCCTACGTCACAAGAACCTCAGGGAGTGCAGCAAGCATGATTAACGGGGTGATTAAGATCTTGACATACCCCTGGGACAGGATAGAGGAAGTCACGAGAATGGCAATGACAGACACAACTCCTTTTGGACAACAAAGAGTGTTCAAGGAAAAAGTTGACACCAGAGCAAAGGATCCACCAGCAGGGACCAGGAAAATCATGAAGGTTGTCAATAGGTGGCTATTCCGTCACTTGGCCAGAGAAAAGAACCCCAGGTTGTGCACAAAGGAGGAGTTTATAGCAAAAGTTCGCAGTCATGCAGCCATCGGAGCTTTCCTGGAAGAGCAAGAACAGTGGAAGACTGCCAATGAAGCTGTCCAAGATCCGAAGTTCTGGGAATTAGTGGATGAAGAACGACGGCTGCATCAGCAGGGCAGGTGCCGAACTTGTGTGTACAACATGATGGGGAAGAGAGAAAAGAAGCTGTCAGAGTTTGGAAAGGCGAAGGGAAGCCGTGCCATCTGGTACATGTGGCTGGGAGCCCGATATCTTGAGTTTGAAGCCCTGGGATTCCTGAATGAGGACCACTGGGCATCCAGGGAGAACTCAGGGGGAGGGGTTGAAGGTATCGGTCTACAATATCTAGGCTACGTGATCAGGGACCTGGCTGCACTAGAGGGTGGTGGATTCTATGCGGATGACACAGCTGGATGGGACACACGCATAACAGAGGCGGATCTGGATGATGAACAGGAAATCTTGAACTACATGAGCCCACACCATAGGAAGTTGGCGCTGGCTGTAATGGAAATGACATACAAAAACAAAGTGGTGAAAGTCCTGAGGCCAGCTCCAGGTGGGAAAGCTTACATGGATGTCATAAGCCGGCGGGACCAGAGAGGATCTGGGCAGGTGGTGACTTACGCCTTGAACACCATCACCAACCTGAAGGTTCAACTGATTAGGATGGCGGAGGCAGAGATGGTGATACACCACCAGCATGTCCAGGACTGTGACGATACGGCTTTGACCAAGCTTGAAGCATGGCTCGCTGAGCATGGCTGCGACAGGCTTAAGAGGATGGCAGTGAGTGGAGATGACTGTGTTGTCCGACCCATTGATGACAGGTTTGGCCTGGCTCTGTCCCATCTCAATGCCATGTCAAAGGTGCGAAAAGACATATCTGAATGGCAGCCATCAAAAGGATGGGATGACTGGGAGAGTGTGCCCTTCTGCTCTCACCACTTTCATGAACTGCAATTGAAGGATGGCAGGAGAATTGTAGTGCCTTGCCGGGATCAAGATGAGCTGGTTGGCAGAGGGAGAGTGTCTCCAGGGAATGGTTGGATGATCAAGGAGACAGCATGCCTTAGCAAGGCCTACGCCAACATGTGGTCACTGATGTACTTTCACAAGAGGGACATGAGGCTGCTTTCACTGGCTGTTTCTTCTGCTGTTCCCACATCTTGGGTTCCACAGGGACGCACCACGTGGTCTGTTCATGGGAAGGGAGAGTGGATGACCACAGAAGACATGCTTGAGGTGTGGAACAGAGTGTGGATAACCAACAATCCACACATGCAGGACAAAACGACGGTGAAGGAGTGGCGAGACATCCCTTACCTGACCAAGAGACAGGACAAGCTTTGTGGATCACTGATTGGGATGACCAACAGAGCCACTTGGGCATCTCACATCCACTTGGTAATACACCGCATCCGGACACTGATTGGGAAAGAGAGATACACTGACTACCTGACAGTTATGGATAGGTACTCTGTGGATGCTGATCTG---------------------
		</sequence>
		<sequence>
			<taxon idref="SA1_MH018093_M138_BRMGSBL_2017.083"/>
			--GTCTGGTCGTAAAGCTCAGGGAAAAACCCTGGGCGTCAATATGGTTCGACGAGGAGTCCGCTCCTTGTCAAGCAAAATAAAACAAAAAACAAAACAAATTGGAAGTAGACCTGGACCTTCAAGAGGCGTTCAAGGATTTGTTTTTTTCTTTTTGTTCAACGTTTTGACTGGAAAGAAGATTACTGCTCATCTGAAGAAACTATGGAGAATGCTGGACCCAAGACAGGGCTTAGTTGTCCTGAGGAAGGTTAAGAGGGTGGTGGCGAGTCTGATGAGAGGTTTGTCCTCGAGGAAACGCCGATCCCAAGATGTTTTGACTATACAATTTTTAATTCTGGGAATGCTGCTGATGGTTGGTGGAGTGACCCTGGTACGCAGAAACAGATGGTTACTTCTGAATGTTACATCTGAGGACCTTGGGAAAACCTTCTCCGTTGGCACAGGCAACTGCACAACCAACATTCTGGAGGCCAAATACTGGTGTCCAGATTCCATGGAATACAACTGCCCCAATCTCAGTCCAAGAGAAGAGCCTGATGACATAGACTGTTGGTGCTATGGAGTGGAAAATGTCAGAGTCGCTTATGGCAAGTGTGATTCAGCGGGTAGGTCAAGAAGGTCCAGAAGGGCCATTGACTTACCCACACATGAAAATCATGGCTTAAAGACCCGGCAAGAAAAGTGGATGACTGGAAGAATGGGCGAGAGACAGCTGCAGAAAATTGAAAGATGGCTGGTGAGGAACCCCTTCTTTGCGGCAACAGCCTTGGCCATTGCCTACCTGGTGGGGAGCAACATGACGCAACGAGTTGTCATTGCCCTGCTAGTCTTGGCTGTTGGCCCAGCCTATTCGGCTCACTGTATAGGAATAACCGACAGGGATTTCATTGAGGGGGTGCATGGGGGAACCTGGGTTTCAGCCACCTTGGAACAGGACAAGTGTGTCACTGTGATGGCCCCCGACAAGCCTTCACTAGACATATCACTAGAAACAGTTGCCATTGATGGACCTGCTGAGGCAAGGAAGGTGTGCTACAGTGCAGTCTTGACCAACGTGAAGATCAATGACAAGTGCCCCAGCACTGGTGAAGCCCACTTGGAAGAAGAAAATGAAGGAGACAATGCTTGCAAGCGAACTTACTCCGATAGAGGTTGGGGAAATGGTTGTGGCTTGTTTGGAAAAGGAAGCATTGTGGCATGTGCCAAGTTTACCTGTGCCAAATCCATGAGTCTATTTGAGGTTGATCAGACCAAAATTCAGTATGTCATTAGGGCACAGCTACATGTCGGAGCCAAGCAGGAGAACTGGAACACTGACATCAAAACTCTCAAGTTTGATGCCCTGTCGGGCTCTCAGGAAGCTGAGTTCACTGGATACGGGAGGGCCACACTGGAGTGCCAGGTGCAGACCGCAGTGGACTTCAGTAACAGTTACATTGCAGAGATGGAGAAAGAGAGCTGGATTGTGGATAAACAGTGGGCCCAAGACCTGACCCTACCTTGGCAGAGTGGAAGTGGCGGCGTGTGGAGAGAGATGCATCATCTCGTGGAATTTGAGCCTCCACATGCCGCAACTATCAAAGTGTTAGCCCTTGGAAACCAAGAAGGATCCTTGAAGACTGCTCTCACTGGTGCAATGCGAGTCACAAAAGACACAAACAACAGCAAGCTGTATAAGCTGCATGGGGGGCATGTCGCGTGTAGGGTGAAGTTGTCAGCTCTCACACTTAAGGGAACATCCTACAAGATGTGTACCGACAAAATGTCTTTTGTCAAGAACCCAACTGACACTGGACATGGCACTGCAGTGATGCAAGTGAAGGTGCCAAAAGGAGCACCCTGCAGGATTCCAGTAATGGTCGCCGATGATCTCACAGCGGCAGTCAACAAGGGCATCTTGGTCACAGTCAATCCAATAGCCTCCACCAATGATGATGAAGTGTTGATCGAGGTGAATCCTCCCTTTGGGGATAGTTACATCATAGTTGGGACAGGGGATTCACGCCTGACTTACCAGTGGCACAAGGAAGGCAGCTCAATAGGGAAGTTGTTTACTCAGACCATGAAGGGCGCAGAGCGTCTGGCCGTCATGGGAGATGCTGCCTGGGACTTTGGTTCTGCTGGAGGATTCTTCACATCAGTCGGAAAAGGCATACACACTGTGTTTGGCTCTGCCTTCCAAGGACTGTTTGGTGGCTTGAGCTGGATAACAAAGGTCATCATGGGGGTAGTCCTCATATGGGTTGGCATTAACACAAGGAATATGACAATGTCCATGAGCATGATCCTAGTTGGAGTCATCATGATGTTCCTGTCCCTAGGAGTTGGGGCGGACCAAGGATGTGCAATAAACTTTGGCAAGAGAGAGCTCAAGTGTGGGGATGGCATCTTCGTCTTTAGAGATTCAGATGACTGGCTGAACAAGTATTCATACTATCCAGAGGACCCAGTAAAACTTGCTTCAATAGTGAAAGCTTCCTTTGAGGAAGGGAAGTGTGGCCTGAACTCAGTCGACTCCCTGGAACATGAGATGTGGAGAAGCAGGGCAGATGAGATCAATGCCATTCTTGAGGAAAATGAGGTAGACATCTCAGTGGTGGTTCAAGACTCAAAAAACATTTATCAGAGAGGGACACATCCGTTTTCCAGAATACGTGATGGCCTACAATACGGCTGGAAGACTTGGGGCAAAAACCTTGTGTTCTCCCCAGGAAGAAAGAATGGAAGCTTCATCATAGATGGGAAGTCCAGGAAAGAGTGTCCGTTCTCAAACAGAGTGTGGAATTCCTTCCAGATAGAAGAGTTTGGGACAGGAGTGTTCACCACCCGAGTGTACATGGATGCAGTCTTTGAGTACACTATGGATTGTGATGGATCCATCCTGGGTGCAGCAGTGAATGGAAAGAAGAGCGCGCATGGGTCCCCAACATTCTGGATGGGAAGCCATGAGGTGAATGGAACATGGATGATTCATACTCTAGAGACACTGGACTACAAGGAATGTGAATGGCCGCTGACACACACGATTGGAACATCAGTTGAAGAGAGTGACATGTTCATGCCGAGGTCAATTGGGGGTCCAGTTAGCTCCCACAACCACATTCCGGGATATAAGGTCCAGACAAACGGACCCTGGATGCAGGTGCCACTAGAGGTGAAAAGGGAAGCTTGCCCAGGAACCAGTGTGGTTGTTGACGGAGGCTGTGATGGGCGTGGGAAGTCGACCAGATCGACCACTGACAGCGGGAAGATCATTCCTGAATGGTGTTGCCGCTCATGCACAATGCCACCAGTGAGCTTCCACGGGAGTGATGGTTGCTGGTATCCTATGGAGATTAGACCAAAGAAGACACATGACAGCCACCTGGTCCGCTCATGGGTAACGGCTGGAGAGATCCATGCAATCCCCTTTGGGTTGGTGAGCATGATGATAGCCATGGAAGTGGTATTGAGGAAGAGACAGGGACCCAAGCAAATACTGGTTGGAGGCATGGTGCTTCTAGGAGCCATGCTAGTTGGACAGGTGACTATCTTGGACTTGCTGAAGCTCACAGTGGCGGTTGGACTGCACTTTCATGAGATGAATAATGGAGGGGATGCCATGTATATGGCCCTGATCGCTGCTTTCTCAATCAGACCAGGGCTGCTCATCGGCTTTGGATTGAGGACGCTGTGGAGCCCCCGAGAACGCCTCGTGCTGACCCTGGGGGCCGCCATGGTGGAGATTGCTTTGGGTGGCATGATGGGAGGTCTGTGGAAGTACCTGAACGCAGTGTCCCTTTGCATCCTGACAATAAACGCTGTTGCCTCCAGAAAAGCATCAAATGTCATCCTGCCCTTGATGGCTCTGTTAACACCTGTGACAATGGCTGAGGTGAGACTTGCAACAATGCTCTTCTGCACTGTGGTCATCATCGGCGTTCTCCATCAGAACTCAAAGGACACTTCCATGCAGAAGACCATACCCCTGGTGGCCCTCACACTGACATCCTACCTGGGACTGACGCAGCCCTTCTTGGGCTTGTGTGCCTTCATGGCAACCCGAATATTCGGGCGAAGGAGCATCCCAGTGAATGAAGCGCTTGCAGCTGCTGGTCTCGTGGGAGTCTTGGCAGGGCTAGCTTTCCAGGAGATGGAAAATTTTCTAGGTCCAGTTGCAGTTGGAGGAATCCTGATGATGCTGGTCAGTGTGGCTGGGAGGGTAGATGGACTTGAACTCAGGAAGCTTGGGGAAGTTTCTTGGGAAGAGGAAGCTGAGATCAGTGGAAGTTCTGCCCGTTATGATGTAACTCTCAGTGAGCAAGGGGAATTTAAACTACTCTCTGAAGAGAAGGTGCCATGGGATCAGGTTGTGATGACTTCACTGGCTTTGGTCGGAGCTGCCATCCATCCATTTGCACTTTTATTGGTTCTTGCTGGCTGGTTGTTCCACGTCAAAGGAGCCAGAAGAAGTGGGGATGTCCTTTGGGACATTCCCACACCTAAAATCATTGAGGAGTGTGAATATCTAGAGGATGGAATCTACGGCATATTCCAGTCAACATTCCTAGGGGCCTCTCAACGGGGAGTGGGAGTGGCGCAGGGAGGGGTCTTCCATACGATGTGGCACGTCACGCGAGGGGCCTTTCTCGTTAGAAATGGCAAAAAGCTGGTTCCATCCTGGGCCTCAGTCAAGGAAGACCTTGTTGCTTATGGCGGCTCATGGAAGTTGGAGGGTAGATGGGATGGAGAAGAGGAGGTTCAGTTGATAGCAGCTGCCCCCGGAAAAAACGTAGTGAATGTCCAAACAAAGCCAAGCCTATTCAAGGTTAAGAATGGAGGAGAAATTGGGGCGGTTGCCCTTGACTACCCAAGTGGCACTTCTGGTTCTCCCATCGTCAACAGGAATGGTGAGGTAATAGGGCTGTATGGCAATGGAATTCTTGTTGGTGACAACTCTTTTGTGTCTGCCATATCCCAAACTGAGGTGAAAGAGGAGGGGAAAGAGGAGCTACAGGAAATCCCGACAATGTTGAAGAAAGGGATGACAACCATTCTTGATTTCCATCCTGGAGCTGGGAAAACAAGACGTTTTCTTCCTCAGATCCTGGCTGAATGCGCACGAAGACGGTTGCGCACACTTGTGCTGGCTCCTACTAGAGTTGTCCTTTCTGAAATGAAGGAAGCCTTTCACGGTTTAGATGTCAAGTTTCACACACAGGCTTTCTCCGCTCACGGTAGCGGAAAAGAGGTCATTGACGCCATGTGTCATGCCACCCTGACATATAGAATGTTGGAACCAACCAGAGTGGTCAATTGGGAAGTGATCATCATGGACGAAGCACATTTTTTGGATCCGGCTAGCATAGCAGCCAGAGGCTGGGCGGCACATAGAGCCAGAGCAAATGAAAGTGCAACAATCTTGATGACTGCTACCCCTCCGGGAACCAGTGATGAATTTCCACATTCAAATGGGGAAATAGAGGATGTCCAAACGGACATTCCTAGTGAGCCTTGGAACACAGGTCATGACTGGATTTTGGCGGACAAAAGGCCCACGGCCTGGTTTCTTCCATCCATCAGGGCAGCAAATGTCATGGCAGCCTCTTTGCGCAAAGCTGGAAAGAGTGTGGTGGTGCTAAACAGGAAAACCTTTGAGAAAGAATACCCCACAATTAAACAGAAAAAACCTGATTTCATCTTGGCCACTGACATAGCTGAGATGGGAGCCAATCTCTGCGTGGAGAGAGTGTTGGATTGTAGGACGGCTTTCAAACCTGTGCTTGTGGATGAAGGGAGAAAGGTGGCAATAAAAGGGCCACTCCGGATTTCAGCTTCCTCCGCTGCCCAAAGGAGGGGGCGCATTGGAAGGAACCCTAACAGAGACGGGGATTCATACTACTACTCTGAGCCCACAAGTGAAGACAATGCGCATCATGTCTGCTGGCTTGAGGCCTCAATGCTCCTAGACAACATGGAGGTGAGAGGTGGGATGGTTGCTCCACTTTATGGCATAGAAGGAACAAAGACACCAGTTTCCCCAGGTGAAATGAGGCTAAGAGATGACCAGAGGAGAGTCTTCCGAGAGCTGGTGAGGAATTGTGACCTGCCTGTTTGGCTCTCATGGCAAGTGGCTAAGGCTGGATTGAAGACGAATGACCGAAAGTGGTGCTTTGAGGGCCCAGAAGAACATGAGATCTTGAATGACAGTGGTGAGACAGTAAAGTGCAGAGCCCCTGGAGGAGCCAAGAAGCCTCTGCGTCCACGGTGGTGCGATGAAAGGGTGTCGTCTGACCAGAGTGCGCTTGCCGACTTCATAAAGTTTGCTGAGGGCAGGAGAGGGGCTGCTGAGATGCTGGTCGTGCTGAGTGAACTCCCAGACTTCTTGGCCAAGAAAGGTGGAGAGGCGGTGGATACTATCAGCGTGCTCTTGCACTCTGAGGAAGGTTCCAGAGCTTACCGCAATGCATTGTCAATGATGCCTGAGGCAATGACAACAGTCATGCTGTTTGTTCTGGCCGGGCTGCTGACGTCTGGAATGGTTATCTTTTTCATGTCTCCCAAGGGTATCAGCAGAATGTCTATGGCAATGGGCACGATGGCTGGTTGTGGATACCTCATGTTTCTTGGAGGCGTCAAACCCACCCACATCTCTTACATCATGCTAATATTCTTTGTCTTGATGGTGGTTGTGGTTCCGGAGCCGGGGCAGCAGAGAACCATTCAGGACAATCAAGTGGCTTATCTTATTATTGGCATCCTGACGCTGATTTCTGTGGTGGCAGCCAATGAACTAGGCATGCTGGAAAAGACTAAGGAAGACCTCTTTGGAAAAAAGAATTTGATTCCATCTAGTGCCGCACCTTGGAGCTGGCCAGATTTTGACTTGAAACCAGGAGCTGCTTGGACTGTCTATGTTGGCATTGTCACAATGCTCTCCCCAATGCTGCACCACTGGATCAAGGTTGAGTATGGTAATCTGTCTTTGTCTGGAATTGCACAGTCAGCCTCAGTTTTGTCATTCATGGACAAGGGCATCCCGTTTATGAAGATGAACATCTCGGTCATAATTCTACTGGTCAGTGGCTGGAATTCAATAACGGTGATGCCCCTGCTTTGTGGCATTGGATGCGCCATGCTACACTGGACTCTCATCCTGCCCGGAATAAAAGCGCAGCAGTCAAAGCTGGCACAGAGGAGGGTGTTTCATGGTGTTGCTAAGAATCCGGTGGTTGATGGGAATCCAACAGTCGACATTGAGGAAGCCCCGGAAATGCCTGCCCTCTATGAGAAGAAGTTGGCATTGTATCTTCTGCTTGCCCTTAGCTTGGCCTCTGTTGCCATGTGTAGAACACCCTTCTCACTGGCTGAAGGCATTGTGCTGGCATCAGCAGCCCTGGGACCGCTCATCGAGGGAAATACCAGCCTCTTGTGGAATGGACCCATGGCTGTGTCCATGACAGGAGTCATGCGGGGGAACTACTATGCTTTTGTGGGTGTTATGTACAATCTCTGGAAGATGAAGACTGGACGCAGGGGGAGAGCGAATGGGAAGACCCTGGGTGAGGTCTGGAAAAGGGAGCTGAACCTGCTGGACAAACAGCAGTTTGAGCTGTATAAACGGACAGACATTGTGGAAGTGGACCGTGACACAGCTCGCCGACACCTGGCTGAAGGGAAAGTGGACACCGGAGTGGCCGTCTCGAGAGGGACCGCAAAATTGAGATGGTTCCATGAACGTGGCTATGTCAAGTTGGAAGGAAGAGTGACTGACCTGGGATGTGGGCGTGGTGGCTGGTGCTACTACGCTGCTGCACAGAGAGAAGTGAGTGGGGTTCAGGGGTTCACCCTTGGAAAGGAAGGCCACGAAAAGCCCATGAATGTGCAGAGCCTGGGGTGGAACATCATCACCTTCAAGGACAAGACTGATGTCCATCGCCTTGAGCCGATAAAGTGTGATACCCTGCTGTGCGACATTGGAGAGTCGTCCCCATCATCAGTGACCGAAGGGGAAAGAACCATGAGAGTTCTTGACACTGTTGAGAAATGGTTGAGCTGTGGTGTTGAAAGCTTCTGTGTGAAGGTGTTGGCTCCATACATGCCTGATGTGCTTGAAAAGTTAGAGTTGCTCCAAAGGAGGTTTGGTGGAACGGTAATCAGGAATCCCCTCTCTAGAAATTCAACCCACGAGATGTATTATGTGTCGGGAGCCCGCAGTAACATCACGTTCACTGTGAATCAAACATCCCGCCTCTTAATGAGGAGAATGAGGCGCCCGACAGGCAAGGTGACTCTTGAAGCCGATGTCATCCTCCCAATTGGAACACGCAGTGTGGAAACAGATAAAGGACCACTTGATAGGGCAGCCATTGAAGAGAGGGTTGAAAGAATAAAATCAGAATACACCGCCACTTGGTTCCATGATAGTGACAACCCTTACAGGACTTGGCATTATTGTGGTTCCTACGTCACAAGAACCTCAGGGAGTGCAGCAAGCATGATTAACGGGGTGATCAAGATCTTGACATACCCCTGGGACAGGATAGAGGAAGTCACGAGAATGGCAATGACAGACACAACTCCTTTTGGACAACAAAGAGTGTTCAAGGAAAAAGTTGACACCAGAGCAAAGGATCCACCAGCAGGGACCAGGAAAATCATGAAGGTTGTCAATAGGTGGCTATTCCGTCACTTGGCCAGAGAAAAGAACCCCAGGTTGTGCACAAAGGAGGAGTTTATAGCAAAAGTTCGCAGTCATGCAGCCATCGGAGCTTTCCTGGAAGAGCAAGAACAGTGGAAGACTGCCAATGAAGCTGTCCAAGATCCGAAGTTCTGGGAATTAGTGGATGAAGAACGACGGCTGCATCAGCAGGGCAGGTGCCGAACTTGTGTGTACAACATGATGGGGAAGAGAGAAAAGAAGCTGTCAGAGTTTGGAAAGGCGAAGGGAAGCCGTGCCATCTGGTACATGTGGCTGGGAGCCCGATATCTTGAGTTTGAAGCCCTGGGATTCCTGAATGAGGACCACTGGGCATCCAGGGAGAACTCAGGGGGAGGGGTTGAAGGTATCGGTCTACAATATCTAGGCTACGTGATCAGGGACCTGGCTGCACTAGAGGGTGGTGGATTCTATGCGGATGACACAGCTGGATGGGACACACGCATAACAGAGGCGGATCTGGATGATGAACAGGAAATCTTGAACTACATGAGCCCACACCATAGGAAGTTGGCGCTGGCTGTAATGGAAATGACATACAAAAACAAAGTGGTGAAAGTCCTGAGGCCAGCTCCAGGTGGGAAAGCTTACATGGATGTCATAAGCCGGCGGGACCAGAGAGGATCTGGGCAGGTGGTGACTTACGCCTTGAACACCATCACCAACCTGAAGGTTCAACTGATTAGGATGGCGGAGGCAGAGATGGTGATACACCACCAGCATGTCCAGGACTGTGACGACACGGCTTTGACCAAGCTTGAAGCATGGCTCGCTGAGCATGGCTGCGACAGGCTTAAGAGGATGGCAGTGAGTGGAGATGACTGTGTTGTCCGACCCATTGATGACAGGTTTGGCCTGGCTCTGTCCCATCTCAATGCCATGTCAAAGGTGCGAAAAGACATATCTGAATGGCAGCCATCAAAAGGATGGGATGACTGGGAGAGTGTGCCCTTCTGCTCTCACCACTTTCATGAACTGCAATTGAAGGATGGCAGGAGAATTGTAGTGCCTTGCCGGGATCAAGATGAGCTGGTTGGCAGGGGGAGAGTGTCTCCAGGGAATGGTTGGATGATCAAGGAGACAGCATGCCTTAGCAAGGCCTACGCCAACATGTGGTCACTGATGTACTTTCACAAGAGGGACATGAGGCTGCTTTCACTGGCTGTTTCTTCTGCTGTTCCCACATCTTGGGTTCCACAGGGACGCACCACGTGGTCTGTTCATGGGAAGGGAGAGTGGATGACCACAGAAGACATGCTTGAGGTGTGGAACAGAGTGTGGATAACCAACAATCCACACATGCAGGACAAAACGACGGTGAAGGAGTGGCGAGACATCCCTTACCTGACCAAGAGACAGGACAAGCTTTGTGGATCACTGATTGGGATGACCAACAGAGCCACTTGGGCATCTCACATCCACTTGGTAATACACCGCATCCGGACACTGATTGGGAAAGAGAGATACACTGACTACCTGACAGTTATGGATAGGTACTCTGTGGATGCTGATCTG---------------------
		</sequence>
		<sequence>
			<taxon idref="SA1_MH018092_M123_BRMGITA_2017.083"/>
			--GTCTGGTCGTAAAGCTCAGGGAAAAACCCTGGGCGTCAATATGGTTCGACGAGGAGTCCGCTCCTTGTCAAGCAAAATAAAACAAAAAACAAAACAAATTGGAAGTAGACCTGGACCTTCAAGAGGCGTTCAAGGATTTGTTTTTTTCTTTTTGTTCAACGTTTTGACTGGAAAGAAGATTACTGCTCATCTGAAGAAACTATGGAGAATGCTGGACCCAAGACAGGGCTTAGTTGTCCTGAGGAAGGTTAAGAGGGTGGTGGCGAGTCTGATGAGAGGTTTGTCCTCGAGGAAACGCCGATCCCAAGATGTTTTGACTATACAATTTTTAATTCTGGGAATGCTGCTGATGGTTGGTGGAGTGACCCTGGTACGCAGAAACAGATGGTTACTTCTGAATGTTACATCTGAGGACCTTGGGAAAACCTTCTCCGTTGGCACAGGCAACTGCACAACCAACATTCTGGAGGCCAAATACTGGTGTCCAGATTCCATGGAATACAACTGCCCCAATCTCAGTCCAAGAGAAGAGCCTGATGACATAGACTGTTGGTGCTATGGAGTGGAAAATGTCAGAGTCGCTTATGGCAAGTGTGATTCAGCGGGTAGGTCAAGAAGGTCCAGAAGGGCCATTGACTTACCCACACATGAAAATCATGGCTTAAAGACCCGGCAAGAAAAGTGGATGACTGGAAGAATGGGCGAGAGACAGCTGCAGAAAATTGAAAGATGGCTGGTGAGGAACCCCTTCTTTGCGGCAACAGCCTTGGCCATTGCCTACCTGGTGGGGAGCAACATGACGCAACGAGTTGTCATTGCCCTGCTAGTCTTGGCTGTTGGCCCAGCCTATTCGGCTCACTGTATAGGAATAACCGACAGGGATTTCATTGAGGGGGTGCATGGGGGAACCTGGGTTTCAGCCACCTTGGAACAGGACAAGTGTGTCACTGTGATGGCCCCCGACAAGCCTTCACTAGACATATCACTAGAAACAGTTGCCATTGATGGACCTGCTGAGGCAAGGAAGGTGTGCTACAGTGCAGTCTTGACCAACGTGAAGATCAATGACAAGTGCCCCAGCACTGGTGAAGCCCACTTGGAAGAAGAAAATGAAGGAGACAATGCTTGCAAGCGAACTTACTCCGATAGAGGTTGGGGAAATGGTTGTGGCTTGTTTGGAAAAGGAAGCATTGTGGCATGTGCCAAGTTTACCTGTGCCAAATCCATGAGTCTATTTGAGGTTGATCAGACCAAAATTCAGTATGTCATTAGGGCACAGCTACATGTCGGAGCCAAGCAGGAGAACTGGAACACTGACATCAAAACTCTCAAGTTTGATGCCCTGTCGGGCTCTCAGGAAGCTGAGTTCACTGGATACGGGAGGGCCACACTGGAGTGCCAGGTGCAGACCGCAGTGGACTTCAGTAACAGTTACATTGCAGAGATGGAGAAAGAGAGCTGGATTGTGGATAAACAGTGGGCCCAAGACCTGACCCTACCTTGGCAGAGTGGAAGTGGCGGCGTGTGGAGAGAGATGCATCATCTCGTGGAATTTGAGCCTCCACATGCCGCAACTATCAAAGTGTTAGCCCTTGGAAACCAAGAAGGATCCTTGAAGACTGCTCTCACTGGTGCAATGCGAGTCACAAAAGACACAAACAACAGCAAGCTGTATAAGCTGCATGGGGGGCATGTCGCGTGTAGGGTGAAGTTGTCAGCTCTCACACTTAAGGGAACATCCTACAAGATGTGTACCGACAAAATGTCTTTTGTCAAGAACCCAACTGACACTGGACATGGCACTGCAGTGATGCAAGTGAAGGTGCCAAAAGGAGCACCCTGCAGGATTCCAGTAATGGTCGCCGATGATCTCACAGCGGCAGTCAACAAGGGCATCTTGGTCACAGTCAATCCAATAGCCTCCACCAATGATGATGAAGTGTTGATCGAGGTGAATCCTCCCTTTGGGGATAGTTACATCATAGTTGGGACAGGGGATTCACGCCTGACTTACCAGTGGCACAAGGAAGGCAGCTCAATAGGGAAGTTGTTTACTCAGACCATGAAGGGCGCAGAGCGTCTGGCCGTCATGGGAGATGCTGCCTGGGACTTTGGTTCTGCTGGAGGATTCTTCACATCAGTCGGAAAAGGCATACACACTGTGTTTGGCTCTGCCTTCCAAGGACTGTTTGGTGGCTTGAGCTGGATAACAAAGGTCATCATGGGGGTAGTCCTCATATGGGTTGGCATTAACACAAGGAATATGACAATGTCCATGAGCATGATCCTAGTTGGAGTCATCATGATGTTCCTGTCCCTAGGAGTTGGGGCGGACCAAGGATGTGCAATAAACTTTGGCAAGAGAGAACTCAAGTGTGGGGATGGCATCTTCGTCTTTAGAGATTCAGATGACTGGCTGAACAAGTATTCATACTATCCAGAGGACCCAGTAAAACTTGCTTCAATAGTGAAAGCTTCCTTTGAGGAAGGGAAGTGTGGCCTGAACTCAGTCGACTCCCTGGAACATGAGATGTGGAGAAGCAGGGCAGATGAGATCAATGCCATTCTTGAGGAAAATGAGGTAGACATCTCAGTGGTGGTCCAAGACTCAAAAAACATTTATCAGAGAGGGACACATCCGTTTTCCAGAATACGTGATGGCCTACAATACGGCTGGAAGACTTGGGGCAAAAACCTTGTGTTCTCCCCAGGAAGAAAGAATGGAAGCTTCATCATAGATGGGAAGTCCAGGAAAGAGTGTCCGTTCTCAAACAGAGTGTGGAATTCCTTCCAGATAGAAGAGTTTGGGACAGGAGTGTTCACCACCCGAGTGTACATGGATGCAGTCTTTGAGTACACTATGGATTGTGATGGATCCATCCTGGGTGCAGCAGTGAATGGAAAGAAGAGCGCGCATGGGTCCCCAACATTCTGGATGGGAAGCCATGAGGTGAATGGAACATGGATGATTCATACTCTAGAGACACTGGACTACAAGGAATGTGAATGGCCGCTGACACACACGATTGGAACATCAGTTGAAGAGAGTGACATGTTCATGCCGAGGTCAATTGGGGGTCCAGTTAGCTCCCACAACCACATTCCGGGATATAAGGTCCAGACAAACGGACCCTGGATGCAGGTGCCACTAGAGGTGAAAAGGGAAGCTTGCCCAGGAACCAGTGTGGTTGTTGACGGAGGCTGTGATGGGCGTGGGAAGTCGACCAGATCGACCACTGACAGCGGGAAGATCATTCCTGAATGGTGTTGCCGCTCATGCACAATGCCACCAGTGAGCTTCCACGGGAGTGATGGTTGCTGGTATCCTATGGAGATTAGACCAAAGAAGACACATGACAGCCACCTGGTCCGCTCATGGGTAACGGCTGGAGAGATCCATGCAATCCCCTTTGGGTTGGTGAGCATGATGATAGCCATGGAAGTGGTATTGAGGAAGAGACAGGGACCCAAGCAAATACTGGTTGGGGGCATGGTGCTTCTAGGAGCCATGCTAGTTGGACAGGTGACTATCTTGGACTTGCTGAAGCTCACAGTGGCGGTTGGACTGCACTTTCATGAGATGAATAATGGAGGGGATGCCATGTATATGGCCCTGATCGCTGCTTTCTCAATCAGACCAGGGCTGCTCATCGGCTTTGGATTGAGGACGCTGTGGAGCCCCCGAGAACGCCTCGTGCTGACCCTGGGGGCCGCCATGGTGGAGATTGCTTTGGGTGGCATGATGGGAGGTCTGTGGAAGTACCTGAACGCAGTGTCCCTTTGCATCCTGACAATAAACGCTGTTGCCTCCAGAAAAGCATCAAATGTCATCCTGCCCTTGATGGCTCTGTTAACACCTGTGACAATGGCTGAGGTGAGACTTGCAACAATGCTCTTCTGCACTGTGGTCATCATCGGCGTTCTCCATCAGAACTCAAAGGACACTTCCATGCAGAAGACCATACCCCTGGTGGCCCTCACACTGACATCCTACCTGGGACTGACGCAGCCCTTCTTGGGCTTGTGTGCCTTCATGGCAACCCGAATATTCGGGCGAAGGAGCATCCCAGTGAATGAAGCGCTTGCAGCTGCTGGTCTCGTGGGAGTCTTGGCAGGGCTAGCTTTCCAGGAGATGGAAAATTTTCTAGGTCCAGTTGCAGTTGGAGGAATCCTGATGATGCTGGTCAGTGTGGCTGGGAGGGTAGATGGACTTGAACTCAGGAAGCTTGGGGAAGTTTCTTGGGAAGAAGAAGCTGAGATCAGTGGAAGTTCTGCCCGTTATGATGTAACTCTCAGTGAGCAAGGGGAATTTAAACTACTCTCTGAAGAGAAGGTGCCATGGGATCAGGTTGTGATGACTTCACTGGCTTTGGTCGGAGCTGCCATCCATCCATTTGCACTNTTATTGGTTCTTGCTGGCTGGTTGTTCCACGTCAAAGGAGCCAGAAGAAGTGGGGATGTCCTTTGGGANATTCCCACACCTNAAATCATTGANGAGTGTGAATATCTAGAGGATGGAATCTACGGCATATTCCAGTCAACATTCCTAGGGGCCTCTCAACGGGGAGTGGGAGTGGCGCANGGAGGGGTCTTCCANACGATGTGGCACGTCACGCGAGGGGCCTTTCTCGTTAGAAATGGTAAAAAGCTGGTTCCATCCTGGGCCTCAGTCAAGGAAGACCTTGTTGCTTATGGCGGCTCATGGAAGTTGGATGGTAGATGGGATGGAGAAGAGGAGGTTCAGTTGATAGCAGCTGCCCCCGGAAAAAACGTAGTGAATGTCCAAACAAAGCCAAGCCTATTCAAGGTTAAGAATGGAGGAGAAATTGGGGCGGTTGCCCTTGACTACCCAAGTGGCACTTCTGGTTCTCCCATCGTCAACAGGAATGGTGAGGTAATAGGGCTGTATGGCAATGGAATTCTTGTTGGTGACAACTCTTTTGTGTCTGCCATATCCCAAACTGAGGTGAAAGAGGAGGGGAAAGAGGAGCTACAGGAAATCCCGACAATGTTGAAGAAAGGGATGACAACCATTCTTGATTTCCATCCTGGAGCTGGGAAAACAAGACGTTTTCTTCCTCAGATCCTGGCTGAATGCGCACGAAGACGGTTGCGCACACTTGTGCTGGCTCCTACTAGAGTTGTCCTTTCTGAAATGAAGGAAGCCTTTCACGGTTTAGATGTCAAGTTTCACACACAGGCTTTCTCCGCTCACGGTAGCGGAAAAGAGGTCATTGACGCCATGTGTCATGCCACCCTGACATATAGAATGTTGGAACCAACCAGAGTGGTCAATTGGGAAGTGATCATCATGGACGAAGCACATTTTTTGGATCCGGCTAGCATAGCAGCCAGAGGCTGGGCGGCACATAGAGCCAGAGCAAATGAAAGTGCAACAATCTTGATGACTGCTACCCCTCCGGGAACCAGTGATGAATTTCCACATTCAAATGGGGAAATAGAGGATGTCCAAACGGACATTCCTAGTGAGCCTTGGAACACAGGTCATGACTGGATTTTGGCGGACAAAAGGCCCACGGCCTGGTTTCTTCCATCCATCAGGGCAGCAAATGTCATGGCAGCCTCTTTGCGCAAAGCTGGAAAGAGTGTGGTGGTGCTAAACAGGAAAACCTTTGAGAAAGAATACCCCACAATTAAACAGAAAAAACCTGATTTCATCTTGGCCACTGACATAGCTGAGATGGGAGCCAATCTCTGCGTGGAGAGAGTGTTGGATTGTAGGACGGCTTTCAAACCTGTGCTTGTGGATGAAGGGAGAAAGGTGGCAATAAAAGGGCCACTCCGGATTTCAGCTTCCTCCGCTGCCCAAAGGAGGGGGCGCATTGGAAGGAACCCTAACAGAGACGGGGATTCATACTACTACTCTGAGCCCACAAGTGAAGACAATGCGCATCATGTCTGCTGGCTTGAGGCCTCAATGCTCCTAGACAACATGGAGGTGAGAGGTGGGATGGTTGCTCCACTTTATGGCATAGAAGGAACAAAGACACCAGTTTCCCCAGGTGAAATGAGGCTAAGAGATGACCAGAGGAGAGTCTTCCGAGAGCTGGTGAGGAATTGTGACCTGCCTGTTTGGCTCTCATGGCAAGTGGCTAAGGCTGGATTGAAGACGAATGACCGAAAGTGGTGCTTTGAGGGCCCAGAAGAACATGAGATCTTGAATGACAGTGGTGAGACAGTAAAGTGCAGAGCCCCTGGAGGAGCCAAGAAGCCTCTGCGTCCACGGTGGTGCGATGAAAGGGTGTCGTCTGACCAGAGTGCGCTTGCCGACTTCATAAAGTTTGCTGAGGGCAGGAGAGGGGCTGCTGAGATGCTGGTCGTGCTGAGTGAACTCCCAGACTTCTTGGCCAAGAAAGGTGGAGAGGCGGTGGATACTATCAGCGTGCTCTTGCACTCTGAGGAAGGTTCCAGAGCTTACCGCAATGCATTGTCAATGATGCCTGAGGCAATGACAACAGTCATGCTGTTTGTTCTGGCCGGGCTGCTGACGTCTGGAATGGTTATCTTTTTCATGTCTCCCAAGGGTATCAGCAGAATGTCTATGGCAATGGGCACGATGGCTGGTTGTGGATACCTCATGTTTCTTGGAGGCGTCAAACCCACCCACATCTCTTACATCATGCTAATATTCTTTGTCTTGATGGTGGTTGTGGTTCCGGAGCCGGGGCAGCAGAGAACCATTCAGGACAATCAAGTGGCTTATCTTATTATTGGCATCCTGACGCTGATTTCTGTGGTGGCAGCCAATGAACTAGGCATGCTGGAAAAGACTAAGGAAGACCTCTTTGGAAAAAAGAATTTGATTCCATCTAGTGCCGCACCTTGGAGCTGGCCAGATTTTGACTTGAAACCAGGAGCTGCTTGGACTGTCTATGTTGGCATTGTCACAATGCTCTCCCCAATGCTGCACCACTGGATCAAGGTTGAGTATGGTAATCTGTCTTTGTCTGGAATTGCACAGTCAGCCTCAGTTTTGTCATTCATGGACAAGGGCATCCCGTTTATGAAGATGAACATCTCGGTCATAATTCTACTGGTCAGTGGCTGGAATTCAATAACGGTGATGCCCCTGCTTTGTGGCATTGGATGCGCCATGCTACACTGGACTCTCATCCTGCCCGGAATAAAAGCGCAGCAGTCAAAGCTGGCACAGAGGAGGGTGTTTCATGGTGTTGCTAAGAATCCGGTGGTTGATGGGAATCCAACAGTCGACATTGAGGAAGCCCCGGAAATGCCTGCCCTCTATGAGAAGAAGTTGGCATTGTATCTTCTGCTTGCCCTTAGCTTGGCCTCTGTTGCCATGTGTAGAACACCCTTCTCACTGGCTGAAGGCATTGTGCTGGCATCAGCAGCCCTGGGACCGCTCATCGAGGGAAATACCAGCCTCTTGTGGAATGGACCCATGGCTGTGTCCATGACAGGAGTCATGCGGGGGAACTACTATGCTTTTGTGGGTGTTATGTACAATCTCTGGAAGATGAAGACTGGACGCAGGGGGAGAGCGAATGGGAAGACCCTGGGTGAGGTCTGGAAAAGGGAGCTGAACCTGCTGGACAAACAGCAGTTTGAGCTGTATAAACGGACAGACATTGTGGAGGTGGACCGTGACACAGCTCGCCGACACCTGGCTGAAGGGAAAGTGGACACCGGAGTGGCCGTCTCGAGAGGGACCGCAAAATTGAGATGGTTCCATGAACGTGGCTATGTCAAGTTGGAAGGAAGAGTGACTGACCTGGGATGTGGGCGTGGTGGCTGGTGCTACTACGCTGCTGCACAGAGAGAAGTGAGTGGGGTCAGGGGATTCACCCTTGGAAAGGAAGGCCACGAAAAGCCCATGAATGTGCAGAGCCTGGGGTGGAACATCATCACCTTCAAGGACAAGACTGATGTCCATCGCCTTGAGCCGATAAAGTGTGATACCCTGCTGTGCGACATTGGAGAGTCGTCCCCATCATCAGTGACCGAAGGGGAAAGAACCATGAGAGTTCTTGACACTGTTGAGAAATGGTTGAGCTGTGGTGTTGAAAGCTTCTGTGTGAAGGTGTTGGCTCCATACATGCCTGATGTGCTTGAAAAGTTAGAGTTGCTCCAAAGGAGGTTTGGTGGAACGGTAATCAGGAATCCCCTCTCTAGAAATTCAACCCACGAGATGTATTATGTGTCGGGAGCCCGCAGTAACATCACGTTCACTGTGAATCAAACATCCCGCCTCTTAATGAGGAGAATGAGGCGCCCGACAGGCAAGGTGACTCTTGAAGCCGATGTCATCCTCCCAATTGGAACACGCAGTGTGGAAACAGATAAAGGACCACTTGATAGGGCAGCCATTGAAGAGAGGGTTGAAAGAATAAAATCAGAATACACCGCCACTTGGTTCCATGATAGTGACAACCCTTACAGGACTTGGCATTATTGTGGTTCCTACGTCACAAGAACCTCAGGGAGTGCAGCAAGCATGATTAACGGGGTGATTAAGATCTTGACATACCCCTGGGACAGGATAGAGGAAGTCACGAGAATGGCAATGACAGACACAACTCCTTTTGGACAACAAAGAGTGTTCAAGGAAAAAGTTGACACCAGAGCAAAGGATCCACCAGCAGGGACCAGGAAAATCATGAAGGTTGTCAATAGGTGGCTATTCCGTCACTTGGCCAGAGAAAAGAACCCCAGGTTGTGCACAAAGGAGGAGTTTATAGCAAAAGTTCGCAGTCATGCAGCCATCGGAGCTTTCCTGGAAGAGCAAGAACAGTGGAAGACTGCCAATGAAGCTGTCCAAGATCCGAAGTTCTGGGAATTAGTGGATGAAGAACGACGGCTGCATCAGCAGGGCAGGTGCCGAACTTGTGTGTACAACATGATGGGGAAGAGAGAAAAGAAGCTGTCAGAGTTTGGAAAGGCGAAGGGAAGCCGTGCCATCTGGTACATGTGGCTGGGAGCCCGATATCTTGAGTTTGAAGCCCTGGGATTCCTGAATGAGGACCACTGGGCATCCAGGGAGAACTCAGGGGGAGGGGTTGAAGGTATCGGTCTACAATATCTAGGCTACGTGATCAGGGACCTGGCTGCACTAGAGGGTGGTGGATTCTATGCGGATGACACAGCTGGATGGGACACACGCATAACAGAGGCGGATCTGGATGATGAACAGGAAATCTTGAACTACATGAGCCCACACCATAGGAAGTTGGCGCTGGCTGTAATGGAAATGACATACAAAAACAAAGTGGTGAAAGTCCTGAGGCCAGCTCCAGGTGGGAAAGCTTACATGGATGTCATAAGCCGGCGGGACCAGAGAGGATCTGGGCAGGTGGTGACTTACGCCTTGAACACCATCACCAACCTGAAGGTTCAACTGATTAGGATGGCGGAGGCAGAGATGGTGATACACCACCAGCATGTCCAGGACTGTGACGACACGGCTTTGACCAAGCTTGAAGCATGGCTCGCTGAGCATGGCTGCGACAGGCTTAAGAGGATGGCAGTGAGTGGAGATGACTGTGTTGTCCGACCCATTGATGACAGGTTTGGCCTGGCTCTGTCCCATCTCAATGCCATGTCAAAGGTGCGAAAAGACATATCTGAATGGCAGCCATCAAAAGGATGGGATGACTGGGAGAGTGTGCCCTTTTGCTCTCACCACTTTCATGAACTGCAATTGAAGGATGGCAGGAGAATTGTAGTGCCTTGCCGGGATCAAGATGAGCTGGTTGGCAGGGGGAGAGTGTCTCCAGGGAATGGTTGGATGATCAAGGAGACAGCATGCCTTAGCAAGGCCTACGCCAACATGTGGTCACTGATGTACTTTCACAAGAGGGACATGAGGCTGCTTTCACTGGCTGTTTCTTCTGCTGTTCCCACATCTTGGGTTCCACAGGGACGCACCACGTGGTCTGTTCATGGGAAGGGAGAGTGGATGACCACAGAAGACATGCTTGAGGTGTGGAACAGAGTGTGGATAACCAACAATCCACACATGCAGGACAAAACGACGGTGAAGGAGTGGCGAGACATCCCTTACCTGACCAAGAGACAGGACAAGCTTTGTGGATCACTGATTGGGATGACCAACAGAGCCACTTGGGCATCTCACATCCACTTGGTAATACACCGCATCCGGACACTGATTGGGAAAGAGAGATACACTGACTACCTGACAGTTATGGATAGGTACTCTGTGGATGCTGATCTG---------------------
		</sequence>
		<sequence>
			<taxon idref="SA1_MH018080_M68_BRMGLAD_2017.083"/>
			--GTCTGGTCGTAAAGCTCAGGGAAAAACCCTGGGCGTCAATATGGTTCGACGAGGAGTCCGCTCCTTGTCAAGCAAAATAAAACAAAAAACAAAACAAATTGGAAGTAGACCTGGACCTTCAAGAGGCGTTCAAGGATTTGTTTTTTTCTTTTTGTTCAACGTTTTGACTGGAAAGAAGATTACTGCTCATCTGAAGAAACTATGGAGAATGCTGGACCCAAGACAGGGCTTAGTTGTCCTGAGGAAGGTTAAGAGGGTGGTGGCGAGTCTGATGAGAGGTTTGTCCTCGAGGAAACGCCGATCCCAAGATGTTTTGACTATACAATTTTTAATTCTGGGAATGCTGCTGATGGTTGGTGGAGTGACCCTGGTACGCAGAAACAGATGGTTACTTCTGAATGTTACATCTGAGGACCTTGGGAAAACCTTCTCCGTTGGCACAGGCAACTGCACAACCAACATTCTGGAGGCCAAATACTGGTGTCCAGATTCCATGGAATACAACTGCCCCAATCTCAGTCCAAGAGAAGAGCCTGATGACATAGACTGTTGGTGCTATGGAGTGGAAAATGTCAGAGTCGCTTATGGCAAGTGTGATTCAGCGGGTAGGTCAAGAAGGTCCAGAAGGGCCATTGACTTACCCACACATGAAAATCATGGCTTAAAGACCCGGCAAGAAAAGTGGATGACTGGAAGAATGGGCGAGAGACAGCTGCAGAAAATTGAAAGATGGCTGGTGAGGAACCCCTTCTTTGCGGCAACAGCCTTGGCCATTGCCTACCTGGTGGGGAGCAACATGACGCAACGAGTTGTCATTGCCCTGCTAGTCTTGGCTGTTGGCCCAGCCTATTCGGCTCACTGTATAGGAATAACCGACAGGGATTTCATTGAGGGGGTGCATGGGGGAACCTGGGTTTCAGCCACCTTGGAACAGGACAAGTGTGTCACTGTGATGGCCCCCGACAAGCCTTCACTAGACATATCACTAGAAACAGTTGCCATTGATGGACCTGCTGAGGCAAGGAAGGTGTGCTACAGTGCAGTCTTGACCAACGTGAAGATCAATGACAAGTGCCCCAGCACTGGTGAAGCCCACTTGGAAGAAGAAAATGAAGGAGACAATGCTTGCAAGCGAACTTACTCCGATAGAGGTTGGGGAAATGGTTGTGGCTTGTTTGGAAAAGGAAGCATTGTGGCATGTGCCAAGTTTACCTGTGCCAAATCCATGAGTCTATTTGAGGTTGATCAGACCAAAATTCAGTATGTCATTAGGGCACAGCTACATGTCGGAGCCAAGCAGGAGAACTGGAACACTGACATCAAAACTCTCAAGTTTGATGCCCTGTCGGGCTCTCAGGAAGCTGAGTTCACTGGATACGGGAGGGCCACACTGGAGTGCCAGGTGCAGACCGCAGTGGACTTCAGTAACAGTTACATTGCAGAGATGGAGAAAGAGAGCTGGATTGTGGATAAACAGTGGGCCCAAGACCTGACCCTACCTTGGCAGAGTGGAAGTGGCGGCGTGTGGAGAGAGATGCATCATCTCGTGGAATTTGAGCCTCCACATGCCGCAACTATCAAAGTGTTAGCCCTTGGAAACCAAGAAGGATCCTTGAAGACTGCTCTCACTGGTGCAATGCGAGTCACAAAAGACACAAACAACAGCAAGCTGTATAAGCTGCATGGGGGGCATGTCGCGTGTAGGGTGAAGTTGTCAGCTCTCACACTTAAGGGAACATCCTACAAGATGTGTACCGACAAAATGTCTTTTGTCAAGAACCCAACTGACACTGGACATGGCACTGCAGTGATGCAAGTGAAGGTGCCAAAAGGAGCACCCTGCAGGATTCCAGTAATGGTCGCCGATGATCTCACAGCGGCAGTCAACAAGGGCATCTTGGTCACAGTCAATCCAATAGCCTCCACCAATGATGATGAAGTGTTGATCGAGGTGAATCCTCCCTTTGGGGATAGTTACATCATAGTTGGGACAGGGGATTCACGCCTGACTTACCAGTGGCACAAGGAAGGCAGCTCAATAGGGAAGTTGTTTACTCAGACCATGAAGGGCGCAGAGCGTCTGGCCGTCATGGGAGATGCTGCCTGGGACTTTGGTTCTGCTGGAGGATTCTTCACATCAGTCGGAAAAGGCATACACACTGTGTTTGGCTCTGCCTTCCAAGGACTGTTTGGTGGCTTGAGCTGGATAACAAAGGTCATCATGGGGGTAGTCCTCATATGGGTTGGCATTAACACAAGGAATATGACAATGTCCATGAGCATGATCCTAGTTGGAGTCATCATGATGTTCCTGTCCCTAGGAGTTGGGGCGGACCAAGGATGTGCAATAAACTTTGGCAAGAGAGAACTCAAGTGTGGGGATGGCATCTTCGTCTTTAGAGATTCAGATGACTGGCTGAACAAGTATTCATACTATCCAGAGGACCCAGTAAAACTTGCTTCAATAGTGAAAGCTTCCTTTGAGGAAGGGAAGTGTGGCCTGAACTCAGTCGACTCCCTGGAACATGAGATGTGGAGAAGCAGGGCAGATGAGATCAATGCCATTCTTGAGGAAAATGAGGTAGACATCTCAGTGGTGGTCCAAGACTCAAAAAACATTTATCAGAGAGGGACACATCCGTTTTCCAGAATACGTGATGGCCTACAATACGGCTGGAAGACTTGGGGCAAAAACCTTGTGTTCTCCCCAGGAAGAAAGAATGGAAGCTTCATCATAGATGGGAAGTCCAGGAAAGAGTGTCCGTTCTCAAACAGAGTGTGGAATTCCTTCCAGATAGAAGAGTTTGGGACAGGAGTGTTCACCACCCGAGTGTACATGGATGCAGTCTTTGAGTACACTATGGATTGTGATGGATCCATCCTGGGTGCAGCAGTGAATGGAAAGAAGAGCGCGCATGGGTCCCCAACATTCTGGATGGGAAGCCATGAGGTGAATGGAACATGGATGATTCATACTCTAGAGACACTGGACTACAAGGAATGTGAATGGCCGCTGACACACACGATTGGAACATCAGTTGAAGAGAGTGACATGTTCATGCCGAGGTCAATTGGGGGTCCAGTTAGCTCCCACAACCACATTCCGGGATATAAGGTCCAGACAAACGGACCCTGGATGCAGGTGCCACTAGAGGTGAAAAGGGAAGCTTGCCCAGGAACCAGTGTGGTTGTTGACGGAGGCTGTGATGGGCGTGGGAAGTCGACCAGATCGACCACTGACAGCGGGAAGATCATTCCTGAATGGTGTTGCCGCTCATGCACAATGCCACCAGTGAGCTTCCACGGGAGTGATGGTTGCTGGTATCCTATGGAGATTAGACCAAAGAAGACACATGACAGCCACCTGGTCCGCTCATGGGTAACGGCTGGAGAGATCCATGCAATCCCCTTTGGGTTGGTGAGCATGATGATAGCCATGGAAGTGGTATTGAGGAAGAGACAGGGACCCAAGCAAATACTGGTTGGGGGCATGGTGCTTCTAGGAGCCATGCTAGTTGGACAGGTGACTATCTTGGACTTGCTGAAGCTCACAGTGGCGGTTGGACTGCACTTTCATGAGATGAATAATGGAGGGGATGCCATGTATATGGCCCTGATCGCTGCTTTCTCAATCAGACCAGGGCTGCTCATCGGCTTTGGATTGAGGACGCTGTGGAGCCCCCGAGAACGCCTCGTGCTGACCCTGGGGGCCGCCATGGTGGAGATTGCTTTGGGTGGCATGATGGGAGGTCTGTGGAAGTACCTGAACGCAGTGTCCCTTTGCATCCTGACAATAAACGCTGTTGCCTCCAGAAAAGCATCAAATGTCATCCTGCCCTTGATGGCTCTGTTAACACCTGTGACAATGGCTGAGGTGAGACTTGCAACAATGCTCTTCTGCACTGTGGTCATCATTGGCGTTCTCCATCAGAACTCAAAGGACACTTCCATGCAGAAGACCATACCCCTGGTGGCCCTCACACTGACATCCTACCTGGGACTGACGCAGCCCTTCTTGGGCTTGTGTGCCTTCATGGCAACCCGAATATTCGGGCGAAGGAGCATCCCAGTGAATGAAGCGCTTGCAGCTGCTGGTCTCGTGGGAGTCTTGGCAGGGCTAGCTTTCCAGGAGATGGAAAATTTTCTAGGTCCAGTTGCAGTTGGAGGAATCCTGATGATGCTGGTCAGTGTGGCTGGGAGGGTAGATGGACTTGAACTCAGGAAGCTTGGGGAAGTTTCTTGGGAAGAAGAAGCTGAGATCAGTGGAAGTTCTGCCCGTTATGATGTAACTCTCAGTGAGCAAGGGGAATTTAAACTACTCTCTGAAGAGAAGGTGCCATGGGATCAGGTTGTGATGACTTCACTGGCTTTGGTCGGAGCTGCCATCCATCCATTTGCACTTTTATTGGTTCTTGCAGGCTGGTTGTTCCACGTCAAAGGAGCCAGAAGAAGTGGGGATGTCCTTTGGGACATTCCCACACCTAAAATCATTGAGGAGTGTGAATATCTAGAGGATGGAATCTACGGCATATTCCAGTCAACATTCCTAGGGGCCTCTCAACGGGGAGTGGGAGTGGCGCAGGGAGGGGTCTTCCATACGATGTGGCACGTCACGCGAGGGGCCTTTCTCGTTAGAAATGGTAAAAAGCTGGTTCCATCCTGGGCCTCAGTCAAGGAAGACCTTGTTGCTTATGGCGGCTCATGGAAGTTGGATGGTAGATGGGATGGAGAAGAGGAGGTTCAGTTGATAGCAGCTGCCCCCGGAAAAAACGTAGTGAATGTCCAAACAAAGCCAAGCCTATTCAAGGTTAAGAATGGAGGAGAAATTGGGGCGGTTGCCCTTGACTACCCAAGTGGCACTTCTGGTTCTCCCATCGTCAACAGGAATGGTGAGGTAATAGGGCTGTATGGCAATGGAATTCTTGTTGGTGACAACTCTTTTGTGTCTGCCATATCCCAAACTGAGGTGAAAGAGGAGGGGAAAGAGGAGCTACAGGAAATCCCGACAATGTTGAAGAAAGGGATGACAACCATTCTTGATTTCCATCCTGGAGCTGGGAAAACAAGACGTTTTCTTCCTCAGATCCTGGCTGAATGCGCACGAAGACGGTTGCGCACACTTGTGCTGGCTCCTACTAGAGTTGTCCTTTCTGAAATGAAGGAAGCCTTTCACGGTTTAGATGTCAAGTTTCACACACAGGCTTTCTCCGCTCACGGTAGCGGAAAAGAGGTCATTGACGCCATGTGTCATGCCACCCTGACATATAGAATGTTGGAACCAACCAGAGTGGTCAATTGGGAAGTGATCATCATGGACGAAGCACATTTTTTGGATCCGGCTAGCATAGCAGCCAGAGGCTGGGCGGCACATAGAGCCAGAGCAAATGAAAGTGCAACAATCTTGATGACTGCTACCCCTCCGGGAACCAGTGATGAATTTCCACATTCAAATGGGGAAATAGAGGATGTCCAAACGGACATTCCTAGTGAGCCTTGGAACACAGGTCATGACTGGATTTTGGCGGACAAAAGGCCCACGGCCTGGTTTCTTCCATCCATCAGGGCAGCAAATGTCATGGCAGCCTCTTTGCGCAAAGCTGGAAAGAGTGTGGTGGTGCTAAACAGGAAAACCTTTGAGAAAGAATACCCCACAATTAAACAGAAAAAACCTGATTTCATCTTGGCCACTGACATAGCTGAGATGGGAGCCAATCTCTGCGTGGAGAGAGTGTTGGATTGTAGGACGGCTTTCAAACCTGTGCTTGTGGATGAAGGGAGAAAGGTGGCAATAAAAGGGCCACTCCGGATTTCAGCTTCCTCCGCTGCCCAAAGGAGGGGGCGCATTGGAAGGAACCCTAACAGAGACGGGGATTCATACTACTACTCTGAGCCCACAAGTGAAGACAATGCGCATCATGTCTGCTGGCTTGAGGCCTCAATGCTCCTAGACAACATGGAGGTGAGAGGTGGGATGGTTGCTCCACTTTATGGCATAGAAGGAACAAAGACACCAGTTTCCCCAGGTGAAATGAGGCTAAGAGATGACCAGAGGAGAGTCTTCCGAGAGCTGGTGAGGAATTGTGACCTGCCTGTTTGGCTCTCATGGCAAGTGGCTAAGGCTGGATTGAAGACGAATGACCGAAAGTGGTGCTTTGAGGGCCCAGAAGAACATGAGATCTTGAATGACAGTGGTGAGACAGTAAAGTGCAGAGCCCCTGGAGGAGCCAAGAAGCCTCTGCGTCCACGGTGGTGCGATGAAAGGGTGTCGTCTGACCAGAGTGCGCTTGCCGACTTCATAAAGTTTGCTGAGGGCAGGAGAGGGGCTGCTGAGATGCTGGTCGTGCTGAGTGAACTCCCAGACTTCTTGGCCAAGAAAGGTGGAGAGGCGGTGGATACTATCAGCGTGCTCTTGCACTCTGAGGAAGGTTCCAGAGCTTACCGCAATGCATTGTCAATGATGCCTGAGGCAATGACAACAGTCATGCTGTTTGTTCTGGCCGGGCTGCTGACGTCTGGAATGGTTATCTTTTTCATGTCTCCCAAGGGTATCAGCAGAATGTCTATGGCAATGGGCACGATGGCTGGTTGTGGATACCTCATGTTTCTTGGAGGCGTCAAACCCACCCACATCTCTTACATCATGCTAATATTCTTTGTCTTGATGGTGGTTGTGGTTCCGGAGCCGGGGCAGCAGAGAACCATTCAGGACAATCAAGTGGCTTATCTTATTATTGGCATCCTGACGCTGATTTCTGTGGTGGCAGCCAATGAACTAGGCATGCTGGAAAAGACTAAGGAAGACCTCTTTGGAAAAAAGAATTTGATTCCATCTAGTGCCGCACCTTGGAGCTGGCCAGATTTTGACTTGAAACCAGGAGCTGCTTGGACTGTCTATGTTGGCATTGTCACAATGCTCTCCCCAATGCTGCACCACTGGATCAAGGTTGAGTATGGTAATCTGTCTTTGTCTGGAATTGCACAGTCAGCCTCAGTTTTGTCATTCATGGACAAGGGCATCCCGTTTATGAAGATGAACATCTCGGTCATAATTCTACTGGTCAGTGGCTGGAATTCAATAACGGTGATGCCCCTGCTTTGTGGCATTGGATGCGCCATGCTACACTGGACTCTCATCCTGCCCGGAATAAAAGCGCAGCAGTCAAAGCTGGCACAGAGGAGGGTGTTTCATGGTGTTGCTAAGAATCCGGTGGTTGATGGGAATCCAACAGTCGACATTGAGGAAGCCCCGGAAATGCCTGCCCTCTATGAGAAGAAGTTGGCATTGTATCTTCTGCTTGCCCTTAGCTTGGCCTCTGTTGCCATGTGTAGAACACCCTTCTCACTGGCTGAAGGCATTGTGCTGGCATCAGCAGCCCTGGGACCGCTCATCGAGGGAAATACCAGCCTCTTGTGGAATGGACCCATGGCTGTGTCCATGACAGGAGTCATGCGGGGGAACTACTATGCTTTTGTGGGTGTTATGTACAATCTCTGGAAGATGAAGACTGGACGCAGGGGGAGAGCGAATGGGAAGACCCTGGGTGAGGTCTGGAAAAGGGAGCTGAACCTGCTGGACAAACAGCAGTTTGAGCTGTATAAACGGACAGACATTGTGGAGGTGGACCGTGACACAGCTCGCCGACACCTGGCTGAAGGGAAAGTGGACACCGGAGTGGCCGTCTCGAGAGGGACCGCAAAATTGAGATGGTTCCATGAACGTGGCTATGTCAAGTTGGAAGGAAGAGTGACTGACCTGGGATGTGGGCGTGGTGGCTGGTGCTACTACGCTGCTGCACAGAGAGAAGTGAGTGGGGTCAGGGGATTCACCCTTGGAAAGGAAGGCCACGAAAAGCCCATGAATGTGCAGAGCCTGGGGTGGAACATCATCACCTTCAAGGACAAGACTGATGTCCATCGCCTTGAGCCGATAAAGTGTGATACCCTGCTGTGCGACATTGGAGAGTCGTCCCCATCATCAGTGACCGAAGGGGAAAGAACCATGAGAGTTCTTGACACTGTTGAGAAATGGTTGAGCTGTGGTGTTGAAAGCTTCTGTGTGAAGGTGTTGGCTCCATACATGCCTGATGTACTTGAAAAGTTAGAGTTGCTCCAAAGGAGGTTTGGTGGAACGGTAATCAGGAATCCCCTCTCTAGAAATTCAACCCACGAGATGTATTATGTGTCGGGAGCCCGCAGTAACATCACGTTCACTGTGAATCAAACATCCCGCCTCTTAATGAGGAGAATGAGGCGCCCGACAGGCAAGGTGACTCTTGAAGCCGATGTCATCCTCCCAATTGGAACACGCAGTGTGGAAACAGATAAAGGACCACTTGATAGGGCAGCCATTGAAGAGAGGGTTGAAAGAATAAAATCAGAATACACCGCCACTTGGTTCCATGATAGTGACAACCCTTACAGGACTTGGCATTATTGTGGTTCCTACGTCACAAGAACCTCAGGGAGTGCAGCAAGCATGATTAACGGGGTGATTAAGATCTTGACATACCCCTGGGACAGGATAGAGGAAGTCACGAGAATGGCAATGACAGACACAACTCCTTTTGGACAACAAAGAGTGTTCAAGGAAAAAGTTGACACCAGAGCAAAGGATCCACCAGCAGGGACCAGGAAAATCATGAAGGTTGTCAATAGGTGGCTATTCCGTCACTTGGCCAGAGAAAAGAACCCCAGGTTGTGCACAAAGGAGGAGTTTATAGCAAAAGTTCGCAGTCATGCAGCCATCGGAGCTTTCCTGGAAGAGCAAGAACAGTGGAAGACTGCCAATGAAGCTGTCCAAGATCCGAAGTTCTGGGAATTAGTGGATGAAGAACGACGGCTGCATCAGCAGGGCAGGTGCCGAACTTGTGTGTACAACATGATGGGGAAGAGAGAAAAGAAGCTGTCAGAGTTTGGAAAGGCGAAGGGAAGCCGTGCCATCTGGTACATGTGGCTGGGAGCCCGATATCTTGAGTTTGAAGCCCTGGGATTCCTGAATGAGGACCACTGGGCATCCAGGGAGAACTCAGGGGGAGGGGTTGAAGGTATCGGTCTACAATATCTAGGCTACGTGATCAGGGACCTGGCTGCACTAGAGGGTGGTGGATTCTATGCGGATGACACAGCTGGATGGGACACACGCATAACAGAGGCGGATCTGGATGATGAACAGGAAATCTTGAACTACATGAGCCCACACCATAGGAAGTTGGCGCTGGCTGTAATGGAAATGACATACAAAAACAAAGTGGTGAAAGTCCTGAGGCCAGCTCCAGGTGGGAAAGCTTACATGGATGTCATAAGCCGGCGGGACCAGAGAGGATCTGGGCAGGTGGTGACTTACGCCTTGAACACCATCACCAACCTGAAGGTTCAACTGATTAGGATGGCGGAGGCAGAGATGGTGATACACCACCAGCATGTCCAGGACTGTGACGACACGGCTTTGACCAAGCTTGAAGCATGGCTCGCTGAGCATGGCTGCGACAGGCTTAAGAGGATGGCAGTGAGTGGAGATGACTGTGTTGTCCGACCCATTGATGACAGGTTTGGCCTGGCTCTGTCCCATCTCAATGCCATGTCAAAGGTGCGAAAAGACATATCTGAATGGCAGCCATCAAAAGGATGGGATGACTGGGAGAGTGTGCCCTTTTGCTCTCACCACTTTCATGAACTGCAATTGAAGGATGGCAGGAGAATTGTAGTGCCTTGCCGGGATCAAGATGAGCTGGTTGGCAGGGGGAGAGTGTCTCCAGGGAATGGTTGGATGATCAAGGAGACAGCATGCCTTAGCAAGGCCTACGCCAACATGTGGTCACTGATGTACTTTCACAAGAGGGACATGAGGCTGCTTTCACTGGCTGTTTCTTCTGCTGTTCCCACATCTTGGGTTCCACAGGGACGCACCACGTGGTCTGTTCATGGGAAGGGAGAGTGGATGACCACAGAAGACATGCTTGAGGTGTGGAACAGAGTGTGGATAACCAACAATCCACACATGCAGGACAAAACGACGGTGAAGGAGTGGCGAGACATCCCTTACCTGACCAAGAGACAGGACAAGCTTTGTGGATCACTGATTGGGATGACCAACAGAGCCACTTGGGCATCTCACATCCACTTGGTAATACACCGCATCCGGACACTGATTGGGAAAGAGAGATACACTGACTACCTGACAGTTATGGATAGGTACTCTGTGGATGCTGATCTG---------------------
		</sequence>
		<sequence>
			<taxon idref="SA1_MH018079_M58_BRMGITA_2017.083"/>
			--GTCTGGTCGTAAAGCTCAGGGAAAAACCCTGGGCGTCAATATGGTTCGACGAGGAGTCCGCTCCTTGTCAAGCAAAATAAAACAAAAAACAAAACAAATTGGAAGTAGACCTGGACCTTCAAGAGGCGTTCAAGGATTTGTTTTTTTCTTTTTGTTCAACGTTTTGACTGGAAAGAAGATTACTGCTCATCTGAAGAAACTATGGAGAATGCTGGACCCAAGACAGGGCTTAGTTGTCCTGAGGAAGGTTAAGAGGGTGGTGGCGAGTCTGATGAGAGGTTTGTCCTCGAGGAAACGCCGATCCCAAGATGTTTTGACTATACAATTTTTAATTCTGGGAATGCTGCTGATGGTTGGTGGAGTGACCCTGGTACGCAGAAACAGATGGTTACTTCTGAATGTTACATCTGAGGACCTTGGGAAAACCTTCTCCGTTGGCACAGGCAACTGCACAACCAACATTCTGGAGGCCAAATACTGGTGTCCAGATTCCATGGAATACAACTGCCCCAATCTCAGTCCAAGAGAAGAGCCTGATGACATAGACTGTTGGTGCTATGGAGTGGAAAATGTCAGAGTCGCTTATGGCAAGTGTGATTCAGCGGGTAGGTCAAGAAGGTCCAGAAGGGCCATTGACTTACCCACACATGAAAATCATGGCTTAAAGACCCGGCAAGAAAAGTGGATGACTGGAAGAATGGGCGAGAGACAGCTGCAGAAAATTGAAAGATGGCTGGTGAGGAACCCCTTCTTTGCGGCAACAGCCTTGGCCATTGCCTACCTGGTGGGGAGCAACATGACGCAACGAGTTGTCATTGCCCTGCTAGTCTTGGCTGTTGGCCCAGCCTATTCGGCTCACTGTATAGGAATAACCGACAGGGATTTCATTGAGGGGGTGCATGGGGGAACCTGGGTTTCAGCCACCTTGGAACAGGACAAGTGTGTCACTGTGATGGCCCCCGACAAGCCTTCACTAGACATATCACTAGAAACAGTTGCCATTGATGGACCTGCTGAGGCAAGGAAGGTGTGCTACAGTGCAGTCTTGACCAACGTGAAGATCAATGACAAGTGCCCCAGCACTGGTGAAGCCCACTTGGAAGAAGAAAATGAAGGAGACAATGCTTGCAAGCGAACTTACTCCGATAGAGGTTGGGGAAATGGTTGTGGCTTGTTTGGAAAAGGAAGCATTGTGGCATGTGCCAAGTTTACCTGTGCCAAATCCATGAGTCTATTTGAGGTTGATCAGACCAAAATTCAGTATGTCATTAGGGCACAGCTACATGTCGGAGCCAAGCAGGAGAACTGGAACACTGACATCAAAACTCTCAAGTTTGATGCCCTGTCGGGCTCTCAGGAAGCTGAGTTCACTGGATACGGGAGGGCCACACTGGAGTGCCAGGTGCAGACCGCAGTGGACTTCAGTAACAGTTACATTGCAGAGATGGAGAAAGAGAGCTGGATTGTGGATAAACAGTGGGCCCAAGACCTGACCCTACCTTGGCAGAGTGGAAGTGGCGGCGTGTGGAGAGAGATGCATCATCTCGTGGAATTTGAGCCTCCACATGCCGCAACTATCAAAGTGTTAGCCCTTGGAAACCAAGAAGGATCCTTGAAGACTGCTCTCACTGGTGCAATGCGAGTCACAAAAGACACAAACAACAGCAAGCTGTATAAGCTGCATGGGGGGCATGTCGCGTGTAGGGTGAAGTTGTCAGCTCTCACACTTAAGGGAACATCCTACAAGATGTGTACCGACAAAATGTCTTTTGTCAAGAACCCAACTGACACTGGACATGGCACTGCAGTGATGCAAGTGAAGGTGCCAAAAGGAGCACCCTGCAGGATTCCAGTAATGGTCGCCGATGATCTCACAGCGGCAGTCAACAAGGGCATCTTGGTCACAGTCAATCCAATAGCCTCCACCAATGATGATGAAGTGTTGATCGAGGTGAATCCTCCCTTTGGGGATAGTTACATCATAGTTGGGACAGGGGATTCACGCCTGACTTACCAGTGGCACAAGGAAGGCAGCTCAATAGGGAAGTTGTTTACTCAGACCATGAAGGGCGCAGAGCGTCTGGCCGTCATGGGAGATGCTGCCTGGGACTTTGGTTCTGCTGGAGGATTCTTCACATCAGTCGGAAAAGGCATACACACTGTGTTTGGCTCTGCCTTCCAAGGACTGTTTGGTGGCTTGAGCTGGATAACAAAGGTCATCATGGGGGTAGTCCTCATATGGGTTGGCATTAACACAAGGAATATGACAATGTCCATGAGCATGATCCTAGTTGGAGTCATCATGATGTTCCTGTCCCTAGGAGTTGGGGCGGACCAAGGATGTGCAATAAACTTTGGCAAGAGAGAACTCAAGTGTGGGGATGGCATCTTCGTCTTTAGAGATTCAGATGACTGGCTGAACAAGTATTCATACTATCCAGAGGACCCAGTAAAACTTGCTTCAATAGTGAAAGCTTCCTTTGAGGAAGGGAAGTGTGGCCTGAACTCAGTCGACTCCCTGGAACATGAGATGTGGAGAAGCAGGGCAGATGAGATCAATGCCATTCTTGAGGAAAATGAGGTAGACATCTCAGTGGTGGTCCAAGACTCAAAAAACATTTATCAGAGAGGGACACATCCGTTTTCCAGAATACGTGATGGCCTACAATACGGCTGGAAGACTTGGGGCAAAAACCTTGTGTTCTCCCCAGGAAGAAAGAATGGAAGCTTCATCATAGATGGGAAGTCCAGGAAAGAGTGTCCGTTCTCAAACAGAGTGTGGAATTCCTTCCAGATAGAAGAGTTTGGGACAGGAGTGTTCACCACCCGAGTGTACATGGATGCAGTCTTTGAGTACACTATGGATTGTGATGGATCCATCCTGGGTGCAGCAGTGAATGGAAAGAAGAGCGCGCATGGGTCCCCAACATTCTGGATGGGAAGCCATGAGGTGAATGGAACATGGATGATTCATACTCTAGAGACACTGGACTACAAGGAATGTGAATGGCCGCTGACACACACGATTGGAACATCAGTTGAAGAGAGTGACATGTTCATGCCGAGGTCAATTGGGGGTCCAGTTAGCTCCCACAACCACATTCCGGGATATAAGGTCCAGACAAACGGACCCTGGATGCAGGTGCCACTAGAGGTGAAAAGGGAAGCTTGCCCAGGAACCAGTGTGGTTGTTGACGGAGGCTGTGATGGGCGTGGGAAGTCGACCAGATCGACCACTGACAGCGGGAAGATCATTCCTGAATGGTGTTGCCGCTCATGCACAATGCCACCAGTGAGCTTCCACGGGAGTGATGGTTGCTGGTATCCTATGGAGATTAGACCAAAGAAGACACATGACAGCCACCTGGTCCGCTCATGGGTAACGGCTGGAGAGATCCATGCAATCCCCTTTGGGTTGGTGAGCATGATGATAGCCATGGAAGTGGTATTGAGGAAGAGACAGGGACCCAAGCAAATACTGGTTGGGGGCATGGTGCTTCTAGGAGCCATGCTAGTTGGACAGGTGACTATCTTGGACTTGCTGAAGCTCACAGTGGCGGTTGGACTGCACTTTCATGAGATGAATAATGGAGGGGATGCCATGTATATGGCCCTGATCGCTGCTTTCTCAATCAGACCAGGGCTGCTCATCGGCTTTGGATTGAGGACGCTGTGGAGCCCCCGAGAACGCCTCGTGCTGACCCTGGGGGCCGCCATGGTGGAGATTGCTTTGGGTGGCATGATGGGAGGTCTGTGGAAGTACCTGAACGCAGTGTCCCTTTGCATCCTGACAATAAACGCTGTTGCCTCCAGAAAAGCATCAAATGTCATCCTGCCCTTGATGGCTCTGTTAACACCTGTGACAATGGCTGAGGTGAGACTTGCAACAATGCTCTTCTGCACTGTGGTCATCATCGGCGTTCTCCATCAGAACTCAAAGGACACTTCCATGCAGAAGACCATACCCCTGGTGGCCCTCACACTGACATCCTACCTGGGACTGACGCAGCCCTTCTTGGGCTTGTGTGCCTTCATGGCAACCCGAATATTCGGGCGAAGGAGCATCCCAGTGAATGAAGCGCTTGCAGCTGCTGGTCTCGTGGGAGTCTTGGCAGGGCTAGCTTTCCAGGAGATGGAAAATTTTCTAGGTCCAGTTGCAGTTGGAGGAATCCTGATGATGCTGGTCAGTGTGGCTGGGAGGGTAGATGGACTTGAACTCAGGAAGCTTGGGGAAGTTTCTTGGGAAGAAGAAGCTGAGATCAGTGGAAGTTCTGCCCGTTATGATGTAACTCTCAGTGAGCAAGGGGAATTTAAACTACTCTCTGAAGAGAAGGTGCCATGGGATCAGGTTGTGATGACTTCACTGGCTTTGGTCGGAGCTGCCATCCATCCATTTGCACTTTTATTGGTTCTTGCTGGCTGGTTGTTCCACGTCAAAGGAGCCAGAAGAAGTGGGGATGTCCTTTGGGACATTCCCACACCTAAAATCATTGAGGAGTGTGAATATCTAGAGGATGGAATCTACGGCATATTCCAGTCAACATTCCTAGGGGCCTCTCAACGGGGAGTGGGAGTGGCGCAGGGAGGGGTCTTCCATACGATGTGGCACGTCACGCGAGGGGCCTTTCTCGTTAGAAATGGCAAAAAGCTGGTTCCATCCTGGGCCTCAGTCAAGGAAGACCTTGTTGCTTATGGCGGCTCATGGAAGTTGGATGGTAGATGGGATGGAGAAGAGGAGGTTCAGTTGATAGCAGCTGCCCCCGGAAAAAACGTGGTGAATGTCCAAACAAAGCCAAGCCTATTCAAGGTTAAGAATGGAGGAGAAATTGGGGCGGTTGCCCTTGACTACCCAAGTGGCACTTCTGGTTCTCCCATCGTCAACAGGAATGGTGAGGTAATAGGGCTGTATGGCAATGGAATTCTTGTTGGTGACAACTCTTTTGTGTCTGCCATATCCCAAACTGAGGTGAAAGAGGAGGGGAAAGAGGAGCTACAGGAAATCCCGACAATGTTGAAGAAAGGGATGACAACCATTCTTGATTTCCATCCTGGAGCTGGGAAAACAAGACGTTTTCTTCCTCAGATCCTGGCTGAATGCGCACGAAGACGGTTGCGCACACTTGTGCTGGCTCCTACTAGAGTTGTCCTTTCTGAAATGAAGGAAGCCTTTCACGGTTTAGATGTCAAGTTTCACACACAGGCTTTCTCCGCTCACGGTAGCGGAAAAGAGGTCATTGACGCCATGTGTCATGCCACCCTGACATATAGAATGTTGGAACCAACCAGAGTGGTCAATTGGGAAGTGATCATCATGGACGAAGCACATTTTTTGGATCCGGCTAGCATAGCAGCCAGAGGCTGGGCGGCACATAGAGCCAGAGCAAATGAAAGTGCAACAATCTTGATGACTGCTACCCCTCCGGGAACCAGTGATGAATTTCCACATTCAAATGGGGAAATAGAGGATGTCCAAACGGACATTCCTAGTGAGCCTTGGAACACAGGTCATGACTGGATTTTGGCGGACAAAAGGCCCACGGCCTGGTTTCTTCCATCCATCAGGGCAGCAAATGTCATGGCAGCCTCTTTGCGCAAAGCTGGAAAGAGTGTGGTGGTGCTAAACAGGAAAACCTTTGAGAAAGAATACCCCACAATTAAACAGAAAAAACCTGATTTCATCTTGGCCACTGACATAGCTGAGATGGGAGCCAATCTCTGCGTGGAGAGAGTGTTGGATTGTAGGACGGCTTTCAAACCTGTGCTTGTGGATGAAGGGAGAAAGGTGGCAATAAAAGGGCCACTCCGGATTTCAGCTTCCTCCGCTGCCCAAAGGAGGGGGCGCATTGGAAGGAACCCTAACAGAGACGGGGATTCATACTACTACTCTGAGCCCACAAGTGAAGACAATGCGCATCATGTCTGCTGGCTTGAGGCCTCAATGCTCCTAGACAACATGGAGGTGAGAGGTGGGATGGTTGCTCCACTTTATGGCATAGAAGGAACAAAGACACCAGTTTCCCCAGGTGAAATGAGGCTAAGAGATGACCAGAGGAGAGTCTTCCGAGAGCTGGTGAGGAATTGTGACCTGCCTGTTTGGCTCTCATGGCAAGTGGCTAAGGCTGGATTGAAGACGAATGACCGAAAGTGGTGCTTTGAGGGCCCAGAAGAACATGAGATCTTGAATGACAGTGGTGAGACAGTAAAGTGCAGAGCCCCTGGAGGAGCCAAGAAGCCTCTGCGTCCACGGTGGTGCGATGAAAGGGTGTCGTCTGACCAGAGTGCGCTTGCCGACTTCATAAAGTTTGCTGAGGGCAGGAGAGGGGCTGCTGAGATGCTGGTCGTGCTGAGTGAACTCCCAGACTTCTTGGCCAAGAAAGGTGGAGAGGCGGTGGATACTATCAGCGTGCTCTTGCACTCTGAGGAAGGTTCCAGAGCTTACCGCAATGCATTGTCAATGATGCCTGAGGCAATGACAACAGTCATGCTGTTTGTTCTGGCCGGGCTGCTGACGTCTGGAATGGTTATCTTTTTCATGTCTCCCAAGGGTATCAGCAGAATGTCTATGGCAATGGGCACGATGGCTGGTTGTGGATACCTCATGTTTCTTGGAGGCGTCAAACCCACCCACATCTCTTACATCATGCTAATATTCTTTGTCTTGATGGTGGTTGTGGTTCCGGAGCCGGGGCAGCAGAGAACCATTCAGGACAATCAAGTGGCTTATCTTATTATTGGCATCCTGACGCTGATTTCTGTGGTGGCAGCCAATGAACTAGGCATGCTGGAAAAGACTAAGGAAGACCTCTTTGGAAAAAAGAATTTGATTCCATCTAGTGCCGCACCTTGGAGCTGGCCAGATTTTGACTTGAAACCAGGAGCTGCTTGGACTGTCTATGTTGGCATTGTCACAATGCTCTCCCCAATGCTGCACCACTGGATCAAGGTTGAGTATGGTAATCTGTCTTTGTCTGGAATTGCACAGTCAGCCTCAGTTTTGTCATTCATGGACAAGGGCATCCCGTTTATGAAGATGAACATCTCGGTCATAATTCTACTGGTCAGTGGCTGGAATTCAATAACGGTGATGCCCCTGCTTTGTGGCATTGGATGCGCCATGCTACACTGGACTCTCATCCTGCCCGGAATAAAAGCGCAGCAGTCAAAGCTGGCACAGAGGAGGGTGTTTCATGGTGTTGCTAAGAATCCGGTGGTTGATGGGAATCCAACAGTCGACATTGAGGAAGCCCCGGAAATGCCTGCCCTCTATGAGAAGAAGTTGGCATTGTATCTTCTGCTTGCCCTTAGCTTGGCCTCTGTTGCCATGTGTAGAACACCCTTCTCACTGGCTGAAGGCATTGTGCTGGCATCAGCAGCCCTGGGACCGCTCATCGAGGGAAATACCAGCCTCTTGTGGAATGGACCCATGGCTGTGTCCATGACAGGAGTCATGCGGGGGAACTACTATGCTTTTGTGGGTGTTATGTACAATCTCTGGAAGATGAAGACTGGACGCAGGGGGAGAGCGAATGGGAAGACCCTGGGTGAGGTCTGGAAAAGGGAGCTGAACCTGCTGGACAAACAGCAGTTTGAGCTGTATAAACGGACAGACATTGTGGAGGTGGACCGTGACACAGCTCGCCGACACCTGGCTGAAGGGAAAGTGGACACCGGAGTGGCCGTCTCGAGAGGGACCGCAAAATTGAGATGGTTCCATGAACGTGGCTATGTCAAGTTGGAAGGAAGAGTGACTGACCTGGGATGTGGGCGTGGTGGCTGGTGCTACTACGCTGCTGCACAGAGAGAAGTGAGTGGGGTCAGGGGATTCACCCTTGGAAAGGAAGGCCACGAAAAGCCCATGAATGTGCAGAGCCTGGGGTGGAACATCATCACCTTCAAGGACAAGACTGATGTCCATCGCCTTGAGCCGATAAAGTGTGATACCCTGCTGTGCGACATTGGAGAGTCGTCCCCATCATCAGTGACCGAAGGGGAAAGAACCATGAGAGTTCTTGACACTGTTGAGAAATGGTTGAGCTGTGGTGTTGAAAGCTTCTGTGTGAAGGTGTTGGCTCCATACATGCCTGATGTGCTTGAAAAGTTAGAGTTGCTCCAAAGGAGGTTTGGTGGAACGGTAATCAGGAATCCCCTCTCTAGAAATTCAACCCACGAGATGTATTATGTGTCGGGAGCCCGCAGTAACATCACGTTCACTGTGAATCAAACATCCCGCCTCTTAATGAGGAGAATGAGGCGCCCGACAGGCAAGGTGACTCTTGAAGCCGATGTCATCCTCCCAATTGGAACACGCAGTGTGGAAACAGATAAAGGACCACTTGATAGGGCAGCCATTGAAGAGAGGGTTGAAAGAATAAAATCAGAATACACCGCCACTTGGTTCCATGATAGTGACAACCCTTACAGGACTTGGCATTATTGTGGTTCCTACGTCACAAGAACCTCAGGGAGTGCAGCAAGCATGATTAACGGGGTGATTAAGATCTTGACATACCCCTGGGACAGGATAGAGGAAGTCACGAGAATGGCAATGACAGACACAACTCCTTTTGGACAACAAAGAGTGTTCAAGGAAAAAGTTGACACCAGAGCAAAGGATCCACCAGCAGGGACCAGGAAAATCATGAAGGTTGTCAATAGGTGGCTATTCCGTCACTTGGCCAGAGAAAAGAACCCCAGGTTGTGCACAAAGGAGGAGTTTATAGCAAAAGTTCGCAGTCATGCAGCCATCGGAGCTTTCCTGGAAGAGCAAGAACAGTGGAAGACTGCCAATGAAGCTGTCCAAGATCCGAAGTTCTGGGAATTAGTGGATGAAGAACGACGGCTGCATCAGCAGGGCAGGTGCCGAACTTGTGTGTACAACATGATGGGGAAGAGAGAAAAGAAGCTGTCAGAGTTTGGAAAGGCGAAGGGAAGCCGTGCCATCTGGTACATGTGGCTGGGAGCCCGATATCTTGAGTTTGAAGCCCTGGGATTCCTGAATGAGGACCACTGGGCATCCAGGGAGAACTCAGGGGGAGGGGTTGAAGGTATCGGTCTACAATATCTAGGCTACGTGATCAGGGACCTGGCTGCACTAGAGGGTGGTGGATTCTATGCGGATGACACAGCTGGATGGGACACACGCATAACAGAGGCGGATCTGGATGATGAACAGGAAATCTTGAACTACATGAGCCCACACCATAGGAAGTTGGCGCTGGCTGTAATGGAAATGACATACAAAAACAAAGTGGTGAAAGTCCTGAGGCCAGCTCCAGGTGGGAAAGCTTACATGGATGTCATAAGCCGGCGGGACCAGAGAGGATCTGGGCAGGTGGTGACTTACGCCTTGAACACCATCACCAACCTGAAGGTTCAACTGATTAGGATGGCGGAGGCAGAGATGGTGATACACCACCAGCATGTCCAGGACTGTGACGACACGGCTTTGACCAAGCTTGAAGCATGGCTCGCTGAGCATGGCTGCGACAGGCTTAAGAGGATGGCAGTGAGTGGAGATGACTGTGTTGTCCGACCCATTGATGACAGGTTTGGCCTGGCTCTGTCCCATCTCAATGCCATGTCAAAGGTGCGAAAAGACATATCTGAATGGCAGCCATCAAAAGGATGGGATGACTGGGAGAGTGTGCCCTTTTGCTCTCACCACTTTCATGAACTGCAATTGAAGGATGGCAGGAGAATTGTAGTGCCTTGCCGGGATCAAGATGAGCTGGTTGGCAGAGGGAGAGTGTCTCCAGGGAATGGTTGGATGATCAAGGAGACAGCATGCCTTAGCAAGGCCTACGCCAACATGTGGTCACTGATGTACTTTCACAAGAGGGACATGAGGCTGCTTTCACTGGCTGTTTCTTCTGCTGTTCCCACATCTTGGGTTCCACAGGGACGCACCACGTGGTCTGTTCATGGGAAGGGAGAGTGGATGACCACAGAAGACATGCTTGAGGTGTGGAACAGAGTGTGGATAACCAACAATCCACACATGCAGGACAAAACGACGGTGAAGGAGTGGCGAGACATCCCTTACCTGACCAAGAGACAGGACAAGCTTTGTGGATCACTGATTGGGATGACCAACAGAGCCACTTGGGCATCTCACATCCACTTGGTAATACACCGCATCCGGACACTGATTGGGAAAGAGAGATACACTGACTACCTGACAGTTATGGATAGGTACTCTGTGGATGCTGATCTG---------------------
		</sequence>
		<sequence>
			<taxon idref="SA1_MH018078_M51_BRMGNCR_2017.083"/>
			--GTCTGGTCGTAAAGCTCAGGGAAAAACCCTGGGCGTCAATATGGTTCGACGAGGAGTCCGCTCCTTGTCAAGCAAAATAAAACAAAAAACAAAACAAATTGGAAGTAGACCTGGACCTTCAAGAGGCGTTCAAGGATTTGTTTTTTTCTTTTTGTTCAACGTTTTGACTGGAAAGAAGATTACTGCTCATCTGAAGAAACTATGGAGAATGCTGGACCCAAGACAGGGCTTAGTTGTCCTGAGGAAGGTTAAGAGGGTGGTGGCGAGTCTGATGAGAGGTTTGTCCTCGAGGAAACGCCGATCCCAAGATGTTTTGACTATACAATTTTTAATTCTGGGAATGCTGCTGATGGTTGGTGGAGTGACCCTGGTACGCAGAAACAGATGGTTACTTCTGAATGTTACATCTGAGGACCTTGGGAAAACCTTCTCCGTTGGCACAGGCAACTGCACAACCAACATTCTGGAGGCCAAATACTGGTGTCCAGATTCCATGGAATACAACTGCCCCAATCTCAGTCCAAGAGAAGAGCCTGATGACATAGACTGTTGGTGCTATGGAGTGGAAAATGTCAGAGTCGCTTATGGCAAGTGTGATTCAGCGGGTAGGTCAAGAAGGTCCAGAAGGGCCATTGACTTACCCACACATGAAAATCATGGCTTAAAGACCCGGCAAGAAAAGTGGATGACTGGAAGAATGGGCGAGAGACAGCTGCAGAAAATTGAAAGATGGCTGGTGAGGAACCCCTTCTTTGCGGCAACAGCCTTGGCCATTGCCTACCTGGTGGGGAGCAACATGACGCAACGAGTTGTCATTGCCCTGCTAGTCTTGGCTGTTGGCCCAGCCTATTCGGCTCACTGTATAGGAATAACCGACAGGGATTTCATTGAGGGGGTGCATGGGGGAACCTGGGTTTCAGCCACCTTGGAACAGGACAAGTGTGTCACTGTGATGGCCCCCGACAAGCCTTCACTAGACATATCACTAGAAACAGTTGCCATTGATGGACCTGCTGAGGCAAGGAAGGTGTGCTACAGTGCAGTCTTGACCAACGTGAAGATCAATGACAAGTGCCCCAGCACTGGTGAAGCCCACTTGGAAGAAGAAAATGAAGGAGACAATGCTTGCAAGCGAACTTACTCCGATAGAGGTTGGGGAAATGGTTGTGGCTTGTTTGGAAAAGGAAGCATTGTGGCATGTGCCAAGTTTACCTGTGCCAAATCCATGAGTCTATTTGAGGTTGATCAGACCAAAATTCAGTATGTCATTAGGGCACAGCTACATGTCGGAGCCAAGCAGGAGAACTGGAACACTGACATCAAAACTCTCAAGTTTGATGCCCTGTCGGGCTCTCAGGAAGCTGAGTTCACTGGATACGGGAGGGCCACACTGGAGTGCCAGGTGCAGACCGCAGTGGACTTCAGTAACAGTTACATTGCAGAGATGGAGAAAGAGAGCTGGATTGTGGATAAACAGTGGGCCCAAGACCTGACCCTACCTTGGCAGAGTGGAAGTGGCGGCGTGTGGAGAGAGATGCATCATCTCGTGGAATTTGAGCCTCCACATGCCGCAACTATCAAAGTGTTAGCCCTTGGAAACCAAGAAGGATCCTTGAAGACTGCTCTCACTGGTGCAATGCGAGTCACAAAAGACACAAACAACAGCAAGCTGTATAAGCTGCATGGGGGGCATGTCGCGTGTAGGGTGAAGTTGTCAGCTCTCACACTTAAGGGAACATCCTACAAGATGTGTACCGACAAAATGTCTTTTGTCAAGAACCCAACTGACACTGGACATGGCACTGCAGTGATGCAAGTGAAGGTGCCAAAAGGAGCACCCTGCAGGATTCCAGTAATGGTCGCCGATGATCTCACAGCGGCAGTCAACAAGGGCATCTTGGTCACAGTCAATCCAATAGCCTCCACCAATGATGATGAAGTGTTGATCGAGGTGAATCCTCCCTTTGGGGATAGTTACATCATAGTTGGGACAGGGGATTCACGCCTGACTTACCAGTGGCACAAGGAAGGCAGCTCAATAGGGAAGTTGTTTACTCAGACCATGAAGGGCGCAGAGCGTCTGGCCGTCATGGGAGATGCTGCCTGGGACTTTGGTTCTGCTGGAGGATTCTTCACATCAGTCGGAAAAGGCATACACACTGTGTTTGGCTCTGCCTTCCAAGGACTGTTTGGTGGCTTGAGCTGGATAACAAAGGTCATCATGGGGGTAGTCCTCATATGGGTTGGCATTAACACAAGGAATATGACAATGTCCATGAGCATGATCCTAGTTGGAGTCATCATGATGTTCCTGTCCCTAGGAGTTGGGGCGGACCAAGGATGTGCAATAAACTTTGGCAAGAGAGAACTCAAGTGTGGGGATGGCATCTTCGTCTTTAGAGATTCAGATGACTGGCTGAACAAGTATTCATACTATCCAGAGGACCCAGTAAAACTTGCTTCAATAGTGAAAGCTTCCTTTGAGGAAGGGAAGTGTGGCCTGAACTCAGTCGACTCCCTGGAACATGAGATGTGGAGAAGCAGGGCAGATGAGATCAATGCCATTCTTGAGGAAAATGAGGTAGACATCTCAGTGGTGGTCCAAGACTCAAAAAACATTTATCAGAGAGGGACACATCCGTTTTCCAGAATACGTGATGGCCTACAATACGGCTGGAAGACTTGGGGCAAAAACCTTGTGTTCTCCCCAGGAAGAAAGAATGGAAGCTTCATCATAGATGGGAAGTCCAGGAAAGAGTGTCCGTTCTCAAACAGAGTGTGGAATTCCTTCCAGATAGAAGAGTTTGGGACAGGAGTGTTCACCACCCGAGTGTACATGGATGCAGTCTTTGAGTACACTATGGATTGTGATGGATCCATCCTGGGTGCAGCAGTGAATGGAAAGAAGAGCGCGCATGGGTCCCCAACATTCTGGATGGGAAGCCATGAGGTGAATGGAACATGGATGATTCATACTCTAGAGACACTGGACTACAAGGAATGTGAATGGCCGCTGACACACACGATTGGAACATCAGTTGAAGAGAGTGACATGTTCATGCCGAGGTCAATTGGGGGTCCAGTTAGCTCCCACAACCACATTCCGGGATATAAGGTCCAGACAAACGGACCCTGGATGCAGGTGCCACTAGAGGTGAAAAGGGAAGCTTGCCCAGGAACCAGTGTGGTTGTTGACGGAGGCTGTGATGGGCGTGGGAAGTCGACCAGATCGACCACTGACAGCGGGAAGATCATTCCTGAATGGTGTTGCCGCTCATGCACAATGCCACCAGTGAGCTTCCACGGGAGTGATGGTTGCTGGTATCCTATGGAGATTAGACCAAAGAAGACACATGACAGCCACCTGGTCCGCTCATGGGTAACGGCTGGAGAGATCCATGCAATCCCCTTTGGGTTGGTGAGCATGATGATAGCCATGGAAGTGGTATTGAGGAAGAGACAGGGACCCAAGCAAATACTGGTTGGGGGCATGGTGCTTCTAGGAGCCATGCTAGTTGGACAGGTGACTATCTTGGACTTGCTGAAGCTCACAGTGGCGGTTGGACTGCACTTTCATGAGATGAATGATGGAGGGGATGCCATGTATATGGCCCTGATCGCTGCTTTCTCAATCAGACCAGGGCTGCTCATCGGCTTTGGATTGAGGACGCTGTGGAGCCCCCGAGAACGCCTCGTGCTGACCCTGGGGGCCGCCATGGTGGAGATTGCTTTGGGTGGCATGATGGGAGGTCTGTGGAAGTACCTGAACGCAGTGTCCCTTTGCATCCTGACAATAAACGCTGTTGCCTCCAGAAAAGCATCAAATGTCATCCTGCCCTTGATGGCTCTGTTAACACCTGTGACAATGGCTGAGGTGAGACTTGCAACAATGCTCTTCTGCACTGTGGTCATCATCGGCGTTCTCCATCAGAACTCAAAGGACACTTCCATGCAGAAGACCATACCCCTGGTGGCCCTCACACTGACATCCTACCTGGGACTGACGCAGCCCTTCTTGGGCTTGTGTGCCTTCATGGCAACCCGAATATTCGGGCGAAGGAGCATCCCAGTGAATGAAGCGCTTGCAGCTGCTGGTCTCGTGGGAGTCTTGGCAGGGCTAGCTTTCCAGGAGATGGAAAATTTTCTAGGTCCAGTTGCAGTTGGAGGAATCCTGATGATGCTGGTCAGTGTGGCTGGGAGGGTAGATGGACTTGAACTCAGGAAGCTTGGGGAAGTTTCTTGGGAAGAAGAAGCTGAGATCAGTGGAAGTTCTGCCCGTTATGATGTAACTCTCAGTGAGCAAGGGGAATTTAAACTACTCTCTGAAGAGAAGGTGCCATGGGATCAGGTTGTGATGACTTCACTGGCTTTGGTCGGAGCTGCCATCCATCCATTTGCACTTTTATTGGTTCTTGCTGGCTGGTTGTTCCACGTCAAAGGAGCCAGAAGAAGTGGGGATGTCCTTTGGGACATTCCCACACCTAAAATCATTGAGGAGTGTGAATATCTAGAGGATGGAATCTACGGCATATTCCAGTCAACATTCCTAGGGGCCTCTCAACGGGGAGTGGGAGTGGCGCAGGGAGGGGTCTTCCATACGATGTGGCACGTCACGCGAGGGGCCTTTCTCGTTAGAAATGGCAAAAAGCTGGTTCCATCCTGGGCCTCAGTCAAGGAAGACCTTGTTGCTTATGGCGGCTCATGGAAGTTGGATGGTAGATGGGATGGAGAAGAGGAGGTTCAGTTGATAGCAGCTGCCCCCGGAAAAAACGTAGTGAATGTCCAAACAAAGCCAAGCCTATTCAAGGTTAAGAATGGAGGAGAAATTGGGGCGGTTGCCCTTGACTACCCAAGTGGCACTTCTGGTTCTCCCATTGTCAACAGGAATGGTGAGGTAATAGGGCTGTATGGCAATGGAATTCTTGTTGGTGACAACTCTTTTGTGTCTGCCATATCCCAAACTGAGGTGAAAGAGGAGGGGAAAGAGGAGCTACAGGAAATCCCGACAATGTTGAAGAAAGGGATGACAACCATTCTTGATTTCCATCCTGGAGCTGGGAAAACAAGACGTTTTCTTCCTCAGATCCTGGCTGAATGCGCACGAAGACGGTTGCGCACACTTGTGCTGGCTCCTACTAGAGTTGTCCTTTCTGAAATGAAGGAAGCCTTTCACGGTTTAGATGTCAAGTTTCACACACAGGCTTTCTCCGCTCATGGTAGCGGAAAAGAGGTCATTGACGCCATGTGTCATGCCACCCTGACATATAGAATGTTGGAACCAACCAGAGTGGTCAATTGGGAAGTGATCATCATGGACGAAGCACATTTTTTGGATCCGGCTAGCATAGCAGCCAGAGGCTGGGCGGCACATAGAGCCAGAGCAAATGAAAGTGCAACAATCTTGATGACTGCTACCCCTCCGGGAACCAGTGATGAATTTCCACATTCAAATGGGGAAATAGAGGATGTCCAAACGGACATTCCTAGTGAGCCTTGGAACACAGGTCATGACTGGATTTTGGCGGACAAAAGGCCCACGGCCTGGTTTCTTCCATCCATCAGGGCAGCAAATGTCATGGCAGCCTCTTTGCGCAAAGCTGGAAAGAGTGTGGTGGTGCTAAACAGGAAAACCTTTGAGAAAGAATACCCCACAATTAAACAGAAAAAACCTGATTTCATCTTGGCCACTGACATAGCTGAGATGGGAGCCAATCTCTGCGTGGAGAGAGTGTTGGATTGTAGGACGGCTTTCAAACCTGTGCTTGTGGATGAAGGGAGAAAGGTGGCAATAAAAGGGCCACTCCGGATTTCAGCTTCCTCCGCTGCCCAAAGGAGGGGGCGCATTGGAAGGAACCCTAACAGAGACGGGGATTCATACTACTACTCTGAGCCCACAAGTGAAGACAATGCGCATCATGTCTGCTGGCTTGAGGCCTCAATGCTCCTAGACAACATGGAGGTGAGAGGTGGGATGGTTGCTCCACTTTATGGCATAGAAGGAACAAAGACACCAGTTTCCCCAGGTGAAATGAGGCTAAGAGATGACCAGAGGAGAGTCTTCCGAGAGCTGGTGAGGAATTGTGACCTGCCTGTTTGGCTCTCATGGCAAGTGGCTAAGGCTGGATTGAAGACGAATGACCGAAAGTGGTGCTTTGAGGGCCCAGAAGAACATGAGATCTTGAATGACAGTGGTGAGACAGTAAAGTGCAGAGCCCCTGGAGGAGCCAAGAAGCCTCTGCGTCCACGGTGGTGCGATGAAAGGGTGTCGTCTGACCAGAGTGCGCTTGCCGACTTCATAAAGTTTGCTGAGGGCAGGAGAGGGGCTGCTGAGATGCTGGTCGTGCTGAGTGAACTCCCAGACTTCTTGGCCAAGAAAGGTGGAGAGGCGGTGGATACTATCAGCGTGCTCTTGCACTCTGAGGAAGGTTCCAGAGCTTACCGCAATGCATTGTCAATGATGCCTGAGGCAATGACAACAGTCATGCTGTTTGTTCTGGCCGGGCTGCTGACGTCTGGAATGGTTATCTTTTTCATGTCTCCCAAGGGTATCAGCAGAATGTCTATGGCAATGGGCACGATGGCTGGTTGTGGATACCTCATGTTTCTTGGAGGCGTCAAACCCACCCACATCTCTTACATCATGCTAATATTCTTTGTCTTGATGGTGGTTGTGGTTCCGGAGCCGGGGCAGCAGAGAACCATTCAGGACAATCAAGTGGCTTATCTTATTATTGGCATCCTGACGCTGATTTCTGTGGTGGCAGCCAATGAACTAGGCATGCTGGAAAAGACTAAGGAAGACCTCTTTGGAAAAAAGAATTTGATTCCATCTAGTGCCGCACCTTGGAGCTGGCCAGATTTTGACTTGAAACCAGGAGCTGCTTGGACTGTCTATGTTGGCATTGTCACAATGCTCTCCCCAATGCTGCACCACTGGATCAAGGTTGAGTATGGTAATCTGTCTTTGTCTGGAATTGCACAGTCAGCCTCAGTTTTGTCATTCATGGACAAGGGCATCCCGTTTATGAAGATGAACATCTCGGTCATAATTCTACTGGTCAGTGGCTGGAATTCAATAACGGTGATGCCCCTGCTTTGTGGCATTGGATGCGCCATGCTACACTGGACTCTCATCCTGCCCGGAATAAAAGCGCAGCAGTCAAAGCTGGCACAGAGGAGGGTGTTTCATGGTGTTGCTAAGAATCCGGTGGTTGATGGGAATCCAACAGTCGACATTGAGGAAGCCCCGGAAATGCCTGCCCTCTATGAGAAGAAGTTGGCATTGTATCTTCTGCTTGCCCTTAGCTTGGCCTCTGTTGCCATGTGTAGAACACCCTTCTCACTGGCTGAAGGCATTGTGCTGGCATCAGCAGCCCTGGGACCGCTCATCGAGGGAAATACCAGCCTCTTGTGGAATGGACCCATGGCTGTGTCCATGACAGGAGTCATGCGGGGGAACTACTATGCTTTTGTGGGTGTTATGTACAATCTCTGGAAGATGAAGACTGGACGCAGGGGGAGAGCGAATGGGAAGACCCTGGGTGAGGTCTGGAAAAGGGAGCTGAACCTGCTGGACAAACAGCAGTTTGAGCTGTATAAACGGACAGACATTGTGGAGGTGGACCGTGACACAGCTCGCCGACACCTGGCTGAAGGGAAAGTGGACACCGGAGTGGCCGTCTCGAGAGGGACCGCAAAATTGAGATGGTTCCATGAACGTGGCTATGTCAAGTTGGAAGGAAGAGTGACTGACCTGGGATGTGGGCGTGGTGGCTGGTGCTACTACGCTGCTGCACAGAGAGAAGTGAGTGGGGTCAGGGGATTCACCCTTGGAAAGGAAGGCCACGAAAAGCCCATGAATGTGCAGAGCCTGGGGTGGAACATCATCACCTTCAAGGACAAGACTGATGTCCATCGCCTTGAGCCGATAAAGTGTGATACCCTGCTGTGCGACATTGGAGAGTCGTCCCCATCATCAGTGACCGAAGGGGAAAGAACCATGAGAGTTCTTGACACTGTTGAGAAATGGTTGAGCTGTGGTGTTGAAAGCTTCTGTGTGAAGGTGTTGGCTCCATACATGCCTGATGTGCTTGAAAAGTTAGAGTTGCTCCAAAGGAGGTTTGGTGGAACGGTAATCAGGAATCCCCTCTCTAGAAATTCAACCCACGAGATGTATTATGTGTCGGGAGCCCGCAGTAACATCACGTTCACTGTGAATCAAACATCCCGCCTCTTAATGAGGAGAATGAGGCGCCCGACAGGCAAGGTGACTCTTGAAGCCGATGTCATCCTCCCAATTGGAACACGCAGTGTGGAAACAGATAAAGGACCACTTGATAGGGCAGCCATTGAAGAGAGGGTTGAAAGAATAAAATCAGAATACACCGCCACTTGGTTCCATGATAGTGACAACCCTTACAGGACTTGGCATTATTGTGGTTCCTACGTCACAAGAACCTCAGGGAGTGCAGCAAGCATGATTAACGGGGTGATTAAGATCTTGACATACCCCTGGGACAGGATAGAGGAAGTCACGAGAATGGCAATGACAGACACAACTCCTTTTGGACAACAAAGAGTGTTCAAGGAAAAAGTTGACACCAGAGCAAAGGATCCACCAGCAGGGACCAGGAAAATCATGAAGGTTGTCAATAGGTGGCTATTCCGTCACTTGGCCAGAGAAAAGAACCCCAGGTTGTGCACAAAGGAGGAGTTTATAGCAAAAGTTCGCAGTCATGCAGCCATCGGAGCTTTCCTGGAAGAGCAAGAACAGTGGAAGACTGCCAATGAAGCTGTCCAAGATCCGAAGTTCTGGGAATTAGTGGATGAAGAACGACGGCTGCATCAGCAGGGCAGGTGCCGAACTTGTGTGTACAACATGATGGGGAAGAGAGAAAAGAAGCTGTCAGAGTTTGGAAAGGCGAAGGGAAGCCGTGCCATCTGGTACATGTGGCTGGGAGCCCGATATCTTGAGTTTGAAGCCCTGGGATTCCTGAATGAGGACCACTGGGCATCCAGGGAGAACTCAGGGGGAGGGGTTGAAGGTATCGGTCTACAATATCTAGGCTACGTGATCAGGGACCTGGCTGCACTAGAGGGTGGTGGATTCTATGCGGATGACACAGCTGGATGGGACACACGCATAACAGAGGCGGATCTGGATGATGAACAGGAAATCTTGAACTACATGAGCCCACACCATAGGAAGTTGGCGCTGGCTGTAATGGAAATGACATACAAAAACAAAGTGGTGAAAGTCCTGAGGCCAGCTCCAGGTGGGAAAGCTTACATGGATGTCATAAGCCGGCGGGACCAGAGAGGATCTGGGCAGGTGGTGACTTACGCCTTGAACACCATCACCAACCTGAAGGTTCAACTGATTAGGATGGCGGAGGCAGAGATGGTGATACACCACCAGCATGTCCAGGACTGTGACGACACGGCTTTGACCAAGCTTGAAGCATGGCTCGCTGAGCATGGCTGCGACAGGCTTAAGAGGATGGCAGTGAGTGGAGATGACTGTGTTGTCCGACCCATTGATGACAGGTTTGGCCTGGCTCTGTCCCATCTCAATGCCATGTCAAAGGTGCGAAAAGACATATCTGAATGGCAGCCATCAAAAGGATGGGATGACTGGGAGAGTGTGCCCTTCTGCTCTCACCACTTTCATGAACTGCAATTGAAGGATGGCAGGAGAATTGTAGTGCCTTGCCGGGATCAAGATGAGCTGGTTGGCAGGGGGAGAGTGTCTCCAGGGAATGGTTGGATGATCAAGGAGACAGCATGCCTTAGCAAGGCCTACGCCAACATGTGGTCACTGATGTACTTTCACAAGAGGGACATGAGGCTGCTTTCACTGGCTGTTTCTTCTGCTGTTCCCACATCTTGGGTTCCACAGGGACGCACCACGTGGTCTGTTCATGGGAAGGGAGAGTGGATGACCACAGAAGACATGCTTGAGGTGTGGAACAGAGTGTGGATAACCAACAATCCACACATGCAGGACAAAACGACGGTGAAGGAGTGGCGAGACATCCCTTACCTGACCAAGAGACAGGACAAGCTTTGTGGATCACTGATTGGGATGACCAACAGAGCCACTTGGGCATCTCACATCCACTTGGTAATACACCGCATCCGGACACTGATTGGGAAAGAGAGATACACTGACTACCTGACAGTTATGGATAGGTACTCTGTGGATGCTGATCTG---------------------
		</sequence>
		<sequence>
			<taxon idref="SA1_MF170981_3495_BRESSLD_2017.333"/>
			ATGTCTGGTCGTAAAGCTCAGGGAAAAACCCTGGGCGTCAATATGGTTCGACGAGGAGTCCGCTCCTTGTCAAGCAAAATAAAACAAAAAACAAAACAAATTGGAAGTAGACCTGGACCTTCAAGAGGCGTTCAAGGATTTGTTTTTTTCTTTTTGTTCAACGTTTTGACTGGAAAGAAGATTACTGCTCATCTGAAGAAACTATGGAGAATGCTGGACCCAAGACAGGGCTTAGTTGTCCTGAGGAAGGTTAAGAGGGTGGTGGCGAGTCTGATGAGAGGTTTGTCCTCGAGGAAACGCCGATCCCAAGATGTTTTGACTATACAATTTTTAATTCTGGGAATGCTGCTGATGGTTGGTGGAGTGACCCTGGTACGCAGAAACAGATGGTTACTTCTGAATGTTACATCTGAGGACCTTGGGAAAACCTTCTCCGTTGGCACAGGCAACTGCACAACCAACATTCTGGAGGCCAAATACTGGTGTCCAGATTCCATGGAATACAACTGCCCCAATCTCAGTCCAAGAGAAGAGCCTGATGACATAGACTGTTGGTGCTATGGAGTGGAAAATGTCAGAGTCGCTTATGGCAAGTGTGATTCAGCGGGTAGGTCAAGAAGGTCCAGAAGGGCCATTGACTTACCCACACATGAAAATCATGGCTTAAAGACCCGGCAAGAAAAGTGGATGACTGGAAGAATGGGCGAGAGACAGCTGCAGAAAATTGAAAGATGGCTGGTGAGGAACCCCTTCTTTGCGGCAACAGCCTTGGCCATTGCCTACCTGGTGGGGAGCAACATGACGCAACGAGTTGTCATTGCCCTGCTAGTCTTGGCTGTTGGCCCAGCCTATTCGGCTCACTGTATAGGAATAACCGACAGGGATTTCATTGAGGGGGTGCATGGGGGAACCTGGGTTTCAGCCACCTTGGAACAGGACAAGTGTGTCACTGTGATGGCCCCCGACAAGCCTTCACTAGACATATCACTAGAAACAGTTGCCATTGATGGACCTGCTGAGGCAAGGAAGGTGTGCTACAGTGCAGTCTTGACCAACGTGAAGATCAATGACAAGTGCCCCAGCACTGGTGAAGCCCACTTGGAAGAAGAAAATGAAGGAGACAATGCTTGCAAGCGAACTTACTCCGATAGAGGTTGGGGAAATGGTTGTGGCTTGTTTGGAAAAGGAAGCATTGTGGCATGTGCCAAGTTTACCTGTGCCAAATCCATGAGTCTATTTGAGGTTGATCAGACCAAAATTCAGTATGTCATTAGGGCACAGCTACATGTCGGAGCCAAGCAGGAGAACTGGAACACTGACATCAAAACTCTCAAGTTTGATGCCCTGTCGGGCTCTCAGGAAGCTGAGTTCACTGGATACGGGAGGGCCACACTGGAGTGCCAGGTGCAGACCGCAGTGGACTTCAGTAACAGTTACATTGCAGAGATGGAGAAAGAGAGCTGGATTGTGGATAAACAGTGGGCCCAAGACCTGACCCTACCTTGGCAGAGTGGAAGTGGCGGCGTGTGGAGAGAGATGCATCATCTCGTGGAATTTGAGCCTCCACATGCCGCAACTATCAAAGTGTTAGCCCTTGGAAACCAAGAAGGATCCTTGAAGACTGCTCTCACTGGTGCAATGCGAGTCACAAAAGACACAAACAACAGCAAGCTGTATAAGCTGCATGGGGGGCATGTCGCGTGTAGGGTGAAGTTGTCAGCTCTCACACTTAAGGGAACATCCTACAAGATGTGTACCGACAAAATGTCTTTTGTCAAGAACCCAACTGACACTGGACATGGCACTGCAGTGATGCAAGTGAAGGTGCCAAAAGGAGCACCCTGCAGGATTCCAGTAATGGTCGCCGATGATCTCACAGCGGCAGTCAACAAGGGCATCTTGGTCACAGTCAATCCAATAGCCTCCACCAATGATGATGAAGTGTTGATCGAGGTGAATCCTCCCTTTGGGGATAGTTACATCATAGTTGGGACAGGGGATTCACGCCTGACTTACCAGTGGCACAAGGAAGGCAGCTCAATAGGGAAGTTGTTTACTCAGACCATGAAGGGCGCAGAGCGTCTGGCCGTCATGGGAGATGCTGCCTGGGACTTTGGTTCTGCTGGAGGATTCTTCACATCAGTCGGAAAAGGCATACACACTGTGTTTGGCTCTGCCTTCCAAGGACTGTTTGGTGGCTTGAGCTGGATAACAAAGGTCATCATGGGGGTAGTCCTCATATGGGTTGGCATTAACACAAGGAATATGACAATGTCCATGAGCATGATCCTAGTTGGAGTCATCATGATGTTCCTGTCCCTAGGAGTTGGGGCGGACCAAGGATGTGCAATAAACTTTGGCAAGAGAGAACTCAAGTGTGGGGATGGCATCTTCGTCTTTAGAGATTCAGATGACTGGCTGAACAAGTATTCATACTATCCAGAGGACCCAGTAAAACTTGCTTCAATAGTGAAAGCTTCCTTTGAGGAAGGRAAGTGTGGCCTGAACTCAGTCGACTCCCTGGAACATGAGATGTGGAGAAGCAGGGCAGATGAGATCAATGCCATTCTTGAGGAAAATGAGGTAGACATCTCAGTGGTGGTCCAAGACTCAAAAAACATTTATCAGAGAGGGACACATCCGTTTTCCAGAATACGTGATGGCCTACAATACGGCTGGAAGACTTGGGGCAAAAACCTTGTGTTCTCCCCAGGAAGAAAGAATGGAAGCTTCATCATAGATGGGAAGTCCAGGAAAGAGTGTCCGTTCTCAAACAGAGTGTGGAATTCCTTCCAGATAGAAGAGTTTGGGACAGGAGTGTTCACCACCCGAGTGTACATGGATGCAGTCTTTGAGTACACTATGGATTGTGATGGATCCATCCTGGGTGCAGCAGTGAATGGAAAGAAGAGCGCGCATGGGTCCCCAACATTCTGGATGGGAAGCCATGAGGTGAATGGAACATGGATGATTCATACTCTAGAGACACTGGACTACAAGGAATGTGAATGGCCGCTGACACACACGATTGGAACATCAGTTGAAGAGAGTGACATGTTCATGCCGAGGTCAATTGGGGGTCCAGTTAGCTCCCACAACCACATTCCGGGATATAAGGTCCAGACAAACGGACCCTGGATGCAGGTGCCACTAGAGGTGAAAAGGGAAGCTTGCCCAGGAACCAGTGTGGTTGTTGACGGAGGCTGTGATGGGCGTGGGAAGTCGACCAGATCGACCACTGACAGCGGGAAGATCATTCCTGAATGGTGTTGCCGCTCATGCACAATGCCACCAGTGAGCTTCCACGGGAGTGATGGTTGCTGGTATCCTATGGAGATTAGACCAAAGAAGACACATGACAGCCACCTGGTCCGCTCATGGGTAACGGCTGGAGAGATCCATGCAATCCCCTTTGGGTTGGTGAGCATGATGATAGCCATGGAAGTGGTATTGAGGAAGAGACAGGGACCCAAGCAAATACTGGTTGGGGGCATGGTGCTTCTAGGAGCCATGCTAGTTGGACAGGTGACTATCTTGGACTTGCTGAAGCTCACAGTGGCGGTTGGACTGCACTTTCATGAGATGAATAATGGAGGGGATGCCATGTATATGGCCCTGATCGCTGCTTTCTCAATCAGACCAGGGCTGCTCATCGGCTTTGGATTGAGGACGCTGTGGAGCCCCCGAGAACGCCTCGTGCTGACCCTGGGGGCCGCCATGGTGGAGATTGCTTTGGGTGGCATGATGGGAGGTCTGTGGAAGTACCTGAACGCAGTGTCCCTTTGCATCCTGACAATAAACGCTGTTGCCTCCAGAAAAGCATCAAATGTCATCCTGCCCTTGATGGCTCTGTTAACACCTGTGACAATGGCTGAGGTGAGACTTGCAACAATGCTCTTCTGCACTGTGGTCATCATCGGCGTTCTCCATCAGAACTCAAAGGACACTTCCATGCAGAAGACCATACCCCTGGTGGCCCTCACACTGACATCCTACCTGGGACTGACGCAGCCCTTCTTGGGCTTGTGTGCCTTCATGGCAACCCGAATATTCGGGCGAAGGAGCATCCCAGTGAATGAAGCGCTTGCAGCTGCTGGTCTCGTGGGAGTCTTGGCAGGGCTAGCTTTCCAGGAGATGGAAAATTTTCTAGGTCCAGTTGCAGTTGGAGGAATCCTGATGATGCTGGTCAGTGTGGCTGGGAGGGTAGATGGACTTGAACTCAGGAAGCTTGGGGAAGTTTCTTGGGAAGAAGAAGCTGAGATCAGTGGAAGTTCTGCCCGTTATGATGTAACTCTCAGTGAGCAAGGGGAATTTAAACTACTCTCTGAAGAGAAGGTGCCATGGGATCAGGTTGTGATGACTTCACTGGCTTTGGTCGGAGCTGCCATCCATCCATTTGCACTTTTATTGGTTTTTGCTGGCTGGTTGTTCCACGTCAAAGGAGCCAGAAGAAGTGGGGATGTCCTTTGGGACATTCCCACACCTAAAATCATTGAGGAGTGTGAATATCTAGAGGATGGAATCTACGGCATATTCCAGTCAACATTCCTAGGGGCCTCTCAACGGGGAGTGGGAGTGGCGCAGGGAGGGGTCTTCCATACGATGTGGCACGTCACGCGAGGGGCCTTTCTCGTTAGAAATGGTAAAAAGCTGGTTCCATCCTGGGCCTCAGTCAAGGAAGACCTTGTTGCTTATGGCGGCTCATGGAAGTTGGATGGTAGATGGGATGGAGAAGAGGAGGTTCAGTTGATAGCAGCTGCCCCCGGAAAAAACGTAGTGAATGTCCAAACAAAGCCAAGCCTATTCAAGGTTAAGAATGGAGGAGAAATTGGGGCGGTTGCCCTTGACTACCCAAGTGGCACTTCTGGTTCTCCCATCGTCAACAGGAATGGTGAGGTAATAGGGCTGTATGGCAATGGAATTCTTGTTGGTGACAACTCTTTTGTGTCTGCCATATCCCAAACTGAGGTGAAAGAGGAGGGGAAAGAGGAGCTACAGGAAATCCCGACAATGTTGAAGAAAGGGATGACAACCATTCTTGATTTCCATCCTGGAGCTGGGAAAACAAGACGTTTTCTTCCTCAGATCCTGGCTGAATGCGCACGAAGACGGTTGCGCACACTTGTGCTGGCTCCTACTAGAGTTGTCCTTTCTGAAATGAAGGAAGCCTTTCACGGTTTAGATGTCAAGTTTCACACACAGGCTTTCTCCGCTCATGGTAGCGGAAAAGAGGTCATTGACGCCATGTGTCATGCCACCCTGACATATAGAATGTTGGAACCAACCAGAGTGGTCAATTGGGAAGTGATCATCATGGACGAAGCACATTTTTTGGATCCGGCTAGCATAGCAGCCAGAGGCTGGGCGGCACATAGAGCCAGAGCAAATGAAAGTGCAACAATCTTGATGACTGCTACCCCTCCGGGAACCAGTGATGAATTTCCACATTCAAATGGGGAAATAGAGGATGTCCAAACGGACATTCCTAGTGAGCCTTGGAACACAGGTCATGACTGGATTTTGGCGGACAAAAGGCCCACGGCCTGGTTTCTTCCATCCATCAGGGCAGCAAATGTCATGGCAGCCTCTTTGCGCAAAGCTGGAAAGAGTGTGGTGGTGCTAAACAGGAAAACCTTTGAGAAAGAATACCCCACAATTAAACAGAAAAAACCTGATTTCATCTTGGCCACTGACATAGCTGAGATGGGAGCCAATCTCTGCGTGGAGAGAGTGTTGGATTGTAGGACGGCTTTCAAACCTGTGCTTGTGGATGAAGGGAGAAAGGTGGCAATAAAAGGGCCACTCCGGATTTCAGCTTCCTCCGCTGCCCAAAGGAGGGGGCGCATTGGAAGGAACCCTAACAGAGACGGGGATTCATACTACTACTCTGAGCCCACAAGTGAAGACAATGCGCATCATGTCTGCTGGCTTGAGGCCTCAATGCTCCTAGACAACATGGAGGTGAGAGGTGGGATGGTTGCTCCACTTTATGGCATAGAAGGAACAAAGACACCAGTTTCCCCAGGTGAAATGAGGCTAAGAGATGACCAGAGGAGAGTCTTCCGAGAGCTGGTGAGGAATTGTGACCTGCCTGTTTGGCTCTCATGGCAAGTGGCTAAGGCTGGATTGAAGACGAATGACCGAAAGTGGTGCTTTGAGGGCCCAGAAGAACATGAGATCTTGAACGACAGTGGTGAGACAGTAAAGTGCAGAGCCCCTGGAGGAGCCAAGAAGCCTCTGCGTCCACGGTGGTGCGATGAAAGGGTGTCGTCTGACCAGAGTGCGCTTGCCGACTTCATAAAGTTTGCTGAGGGCAGGAGAGGGGCTGCTGAGATGCTGGTCGTGCTGAGTGAACTCCCAGACTTCTTGGCCAAGAAAGGTGGAGAGGCGGTGGATACTATCAGCGTGCTCTTGCACTCTGAGGAAGGTTCCAGAGCTTACCGCAATGCATTGTCAATGATGCCTGAGGCAATGACAACAGTCATGCTGTTTGTTCTGGCCGGGCTGCTGACGTCTGGAATGGTTATCTTTTTCATGTCTCCCAAGGGTATCAGCAGAATGTCTATGGCAATGGGCACGATGGCTGGTTGTGGATACCTCATGTTTCTTGGAGGCGTCAAACCCACCCACATCTCTTACATCATGCTAATATTCTTTGTCTTGATGGTGGTTGTGGTTCCGGAGCCGGGGCAGCAGAGAACCATTCAGGACAATCAAGTGGCTTATCTTATTATTGGCATCCTGACGCTGATTTCTGTGGTGGCAGCCAATGAACTAGGCATGCTGGAAAAGACTAAGGAAGACCTCTTTGGAAAGAAGAATTTGATTCCATCTAGTGCCGCACCTTGGAGCTGGCCAGATTTTGACTTGAAACCAGGAGCTGCTTGGACTGTCTATGTTGGCATTGTCACAATGCTCTCCCCAATGCTGCACCACTGGATCAAGGTTGAGTATGGTAATCTGTCTTTGTCTGGAATTGCACAGTCAGCCTCAGTTTTGTCATTCATGGACAAGGGCATCCCGTTTATGAAGATGAACATCTCGGTCATAATTCTACTGGTCAGTGGCTGGAATTCAATAACGGTGATGCCCCTGCTTTGTGGCATTGGATGCGCCATGCTACACTGGACTCTCATCCTGCCCGGAATAAAAGCGCAGCAGTCAAAGCTGGCACAGAGGAGGGTGTTTCATGGTGTTGCTAAGAATCCGGTGGTTGATGGGAATCCAACAGTCGACATTGAGGAAGCCCCGGAAATGCCTGCCCTCTATGAGAAGAAGTTGGCATTGTATCTTCTGCTTGCCCTTAGCTTGGCCTCTGTTGCCATGTGTAGAACACCCTTCTCACTGGCTGAAGGCATTGTGCTGGCATCAGCAGCCCTGGGACCGCTCATCGAGGGAAATACCAGCCTCTTGTGGAATGGACCCATGGCTGTGTCCATGACAGGAGTCATGCGGGGGAACTACTATGCTTTTGTGGGTGTTATGTACAATCTCTGGAAGATGAAGACTGGACGCAGGGGGAGAGCGAATGGGAAGACCCTGGGTGAGGTCTGGAAAAGGGAGCTGAACCTGCTGGACAAACAGCAGTTTGAGCTGTATAAACGGACAGACATTGTGGAGGTGGACCGTGACACAGCTCGCCGACACCTGGCTGAAGGGAAAGTGGACACCGGAGTGGCCGTCTCGAGAGGGACCGCAAAATTGAGATGGTTCCATGAACGTGGCTATGTCAAGTTGGAAGGAAGAGTGACTGACCTGGGATGTGGGCGTGGTGGCTGGTGCTACTACGCTGCTGCACAGAGAGAAGTGAGTGGGGTCAGGGGATTCACCCTTGGAAAGGAAGGCCACGAAAAGCCCATGAATGTGCAGAGCCTGGGGTGGAACATCATCACCTTCAAGGACAAGACTGATGTCCATCGCCTTGAGCCGATAAAGTGTGATACCCTGCTGTGCGACATTGGAGAGTCGTCCCCATCATCAGTGACCGAAGGGGAAAGAACCATGAGAGTTCTTGACACTGTTGAGAAATGGTTGAGCTGTGGTGTTGAAAGCTTCTGTGTGAAGGTGTTGGCTCCATACATGCCTGATGTGCTTGAAAAGTTAGAGTTGCTCCAAAGGAGGTTTGGTGGAACGGTAATCAGGAATCCCCTCTCTAGAAATTCAACCCACGAGATGTATTATGTGTCGGGAGCCCGCAGTAACATCACGTTCACTGTGAATCAAACATCCCGCCTCTTAATGAGGAGAATGAGGCGCCCGACAGGCAAGGTGACTCTTGAAGCCGATGTCATCCTCCCAATTGGAACACGCAGTGTGGAAACAGATAAAGGACCACTTGATAGGGCAGCCATTGAAGAGAGGGTTGAAAGAATAAAATCAGAATACACCGCCACTTGGTTCCATGATAGTGACAACCCTTACAGGACTTGGCATTATTGTGGTTCCTACGTCACAAGAACCTCAGGGAGTGCAGCAAGCATGATTAACGGGGTGATCAAGATCTTGACATACCCCTGGGACAGGATAGAGGAAGTCACGAGAATGGCAATGACAGACACAACTCCTTTTGGACAACAAAGAGTGTTCAAGGAAAAAGTTGACACCAGAGCAAAGGATCCACCAGCAGGGACCAGGAAAATCATGAAGGTTGTCAATAGGTGGCTATTCCGTCACTTGGCCAGAGAAAAGAACCCCAGGTTGTGCACAAAGGAGGAGTTTATAGCAAAAGTTCGCAGTCATGCAGCCATCGGAGCTTTCCTGGAAGAGCAAGAACAGTGGAAGACTGCCAATGAAGCTGTCCAAGATCCGAAGTTCTGGGAATTAGTGGATGAAGAACGACGGCTGCATCAGCAGGGCAGGTGCCGAACTTGTGTGTACAACATGATGGGGAAGAGAGAAAAGAAGCTGTCAGAGTTTGGAAAGGCGAAGGGAAGCCGTGCCATCTGGTACATGTGGCTGGGAGCCCGATATCTTGAGTTTGAAGCCCTGGGATTCCTGAATGAGGACCACTGGGCATCCAGGGAGAACTCAGGGGGAGGGGTTGAAGGTATCGGTCTACAATATCTAGGCTACGTGATCAGGGACCTGGCTGCACTAGAGGGTGGTGGATTCTATGCGGATGACACAGCTGGATGGGACACACGCATAACAGAGGCGGATCTGGATGATGAACAGGAAATCTTGAACTACATGAGCCCACACCATAGGAAGTTGGCGCTGGCTGTAATGGAAATGACATACAAAAACAAAGTGGTGAAAGTCCTGAGGCCAGCTCCAGGTGGGAAAGCTTACATGGATGTCATAAGCCGGCGGGACCAGAGAGGATCTGGGCAGGTGGTGACTTACGCCTTGAACACCATCACCAACCTGAAGGTTCAACTGATTAGGATGGCGGAGGCAGAGATGGTGATACACCACCAGCATGTCCAGGACTGTGACGACACGGCTTTGACCAAGCTTGAAGCATGGCTCGCTGAGCATGGCTGCGACAGGCTTAAGAGGATGGCAGTGAGTGGAGATGACTGTGTTGTCCGACCCATTGATGACAGGTTTGGCCTGGCTCTGTCCCATCTCAATGCCATGTCAAAGGTGCGAAAAGACATATCTGAATGGCAGCCATCAAAAGGATGGGATGACTGGGAGAGTGTGCCCTTTTGCTCTCACCACTTTCATGAACTGCAATTGAAGGATGGCAGGAGAATTGTAGTGCCTTGCCGGGATCAAGATGAGCTGGTTGGCAGGGGGAGAGTGTCTCCAGGGAATGGTTGGATGATCAAGGAGACAGCATGCCTTAGCAAGGCCTACGCCAACATGTGGTCACTGATGTACTTTCACAAGAGGGACATGAGGCTGCTTTCACTGGCTGTTTCTTCTGCTGTTCCCACATCTTGGGTTCCACAGGGACGCACCACGTGGTCTGTTCATGGGAAGGGAGAGTGGATGACCACAGAAGACATGCTTGAGGTGTGGAACAGAGTGTGGATAACCAACAATCCACACATGCAGGACAAAACGACGGTGAAGGAGTGGCGAGACATCCCTTACCTGACCAAGAGACAGGACAAGCTTTGTGGATCACTGATTGGGATGACCAACAGAGCCACTTGGGCATCTCACATCCACTTGGTAATACACCGCATCCGGACACTGATTGGGAAAGAGAGATACACTGACTACCTGACAGTCATGGATAGGTACTCTGTGGATGCTGATCTGCAGCCCGGTGAGCTCATTTGA
		</sequence>
		<sequence>
			<taxon idref="SA1_MF170980_2563_BRESACH_2017.25"/>
			ATGTCTGGTCGTAAAGCTCAGGGAAAAACCCTGGGCGTCAATATGGTTCGACGAGGAGTCCGCTCCTTGTCAAGCAAAATAAAACAAAAAACAAAACAAATTGGAAGTAGACCTGGACCTTCAAGAGGCGTTCAAGGATTTGTTTTTTTCTTTTTGTTCAACGTTTTGACTGGAAAGAAGATTACTGCTCATCTGAAGAAACTATGGAGAATGCTGGACCCAAGACAGGGCTTAGTTGTCCTGAGGAAGGTTAAGAGGGTGGTGGCGAGTCTGATGAGAGGTTTGTCCTCGAGGAAACGCCGATCCCAAGATGTTTTGACTATACAATTTTTAATTCTGGGAATGCTGCTGATGGTTGGTGGAGTGACCCTGGTACGCAGAAACAGATGGTTACTTCTGAATGTTACATCTGAGGACCTTGGGAAAACCTTCTCCGTTGGCACAGGCAACTGCACAACCAACATTCTGGAGGCCAAATACTGGTGTCCAGATTCCATGGAATACAACTGCCCCAATCTCAGTCCAAGAGAAGAGCCTGATGACATAGACTGTTGGTGCTATGGAGTGGAAAATGTCAGAGTCGCTTATGGCAAGTGTGATTCAGCGGGTAGGTCAAGAAGGTCCAGAAGGGCCATTGACTTACCCACACATGAAAATCATGGCTTAAAGACCCGGCAAGAAAAGTGGATGACTGGAAGAATGGGCGAGAGACAGCTGCAGAAAATTGAAAGATGGCTGGTGAGGAACCCCTTCTTTGCGGCAACAGCCTTGGCCATTGCCTACCTGGTGGGGAGCAACATGACGCAACGAGTTGTCATTGCCCTGCTAGTCTTGGCTGTTGGCCCAGCCTATTCGGCTCACTGTATAGGAATAACCGACAGGGATTTCATTGAGGGGGTGCATGGGGGAACCTGGGTTTCAGCCACCTTGGAACAGGACAAGTGTGTCACTGTGATGGCCCCCGACAAGCCTTCACTAGACATATCACTAGAAACAGTTGCCATTGATGGACCTGCTGAGGCAAGGAAGGTGTGCTACAGTGCAGTCTTGACCAACGTGAAGATCAATGACAAGTGCCCCAGCACTGGTGAAGCCCACTTGGAAGAAGAAAATGAAGGAGACAATGCTTGCAAGCGAACTTACTCCGATAGAGGTTGGGGAAATGGTTGTGGCTTGTTTGGAAAAGGAAGCATTGTGGCATGTGCCAAGTTTACCTGTGCCAAATCCATGAGTCTATTTGAGGTTGATCAGACCAAAATTCAGTATGTCATTAGGGCACAGCTACATGTCGGAGCCAAGCAGGAGAACTGGAACACTGACATCAAAACTCTCAAGTTTGATGCCCTGTCGGGCTCTCAGGAAGCTGAGTTCACTGGATACGGGAGGGCCACACTGGAGTGCCAGGTGCAGACCGCAGTGGACTTCAGTAACAGTTACATTGCAGAGATGGAGAAAGAGAGCTGGATTGTGGATAAACAGTGGGCCCAAGACCTGACCCTACCTTGGCAGAGTGGAAGTGGCGGCGTGTGGAGAGAGATGCATCATCTCGTGGAATTTGAGCCTCCACATGCCGCAACTATCAAAGTGTTAGCCCTTGGAAACCAAGAAGGATCCTTGAAGACTGCTCTCACTGGTGCAATGCGAGTCACAAAAGACACAAACAACAGCAAGCTGTATAAGCTGCATGGGGGGCATGTCGCGTGTAGGGTGAAGTTGTCAGCTCTCACACTTAAGGGAACATCCTACAAGATGTGTACCGACAAAATGTCTTTTGTCAAGAACCCAACTGACACTGGACATGGCACTGCAGTGATGCAAGTGAAGGTGCCAAAAGGAGCACCCTGCAGGATTCCAGTAATGGTCGCCGATGATCTCACAGCGGCAGTCAACAAGGGCATCTTGGTCACAGTCAATCCAATAGCCTCCACCAATGATGATGAAGTGTTGATCGAGGTGAATCCTCCCTTTGGGGATAGTTACATCATAGTTGGGACAGGGGATTCACGCCTGACTTACCAGTGGCACAAGGAAGGCAGCTCAATAGGGAAGTTGTTTACTCAGACCATGAAGGGCGCAGAGCGTCTGGCCGTCATGGGAGATGCTGCCTGGGACTTTGGTTCTGCTGGAGGATTCTTCACATCAGTCGGAAAAGGCATACACACTGTGTTTGGCTCTGCCTTCCAAGGACTGTTTGGTGGCTTGAGCTGGATAACAAAGGTCATCATGGGGGTAGTCCTCATATGGGTTGGCATTAACACAAGGAATATGACAATGTCCATGAGCATGATCCTAGTTGGAGTCATCATGATGTTCCTGTCCCTAGGAGTTGGGGCGGACCAAGGATGTGCAATAAACTTTGGCAAGAGAGAACTCAAGTGTGGGGATGGCATCTTCGTCTTTAGAGATTCAGATGACTGGCTGAACAAGTATTCATACTATCCAGAGGACCCAGTAAAACTTGCTTCAATAGTGAAAGCTTCCTTTGAGGAAGGGAAGTGTGGCCTGAACTCAGTNGACTCCCTGGAACATGAGATGTGGAGAAGCAGGGCAGATGAGATCAATGCCATTCTTGAGGAAAATGAGGTAGACATCTCAGTGGTGGTCCAAGACTCAAAAAACATTTATCAGAGAGGGACACATCCGTTTTCCAGAATACGTGATGGCCTACAATACGGCTGGAAGACTTGGGGCAAAAACCTTGTGTTCTCCCCAGGAAGAAAGAATGGAAGCTTCATCATAGATGGGAAGTCCAGGAAAGAGTGTCCGTTCTCAAACAGAGTGTGGAATTCCTTCCAGATAGAAGAGTTTGGGACAGGAGTGTTCACCACCCGAGTGTACATGGATGCAGTCTTTGAGTACACTATGGATTGTGATGGATCCATCCTGGGTGCAGCAGTGAATGGAAAGAAGAGCGCGCATGGGTCCCCAACATTCTGGATGGGAAGCCATGAGGTGAATGGAACATGGATGATTCATACTCTAGAGACACTGGACTACAAGGAATGTGAATGGCCGCTGACACACACGATTGGAACATCAGTTGAAGAGAGTGACATGTTCATGCCGAGGTCAATTGGGGGTCCAGTTAGCTCCCACAACCACATTCCGGGATATAAGGTCCAGACAAACGGACCCTGGATGCAGGTGCCACTAGAGGTGAAAAGGGAAGCTTGCCCAGGAACCAGTGTGGTTGTTGACGGAGGCTGTGATGGGCGTGGGAAGTCGACCAGATCGACCACTGACAGCGGGAAGATCATTCCTGAATGGTGTTGCCGCTCATGCACAATGCCACCAGTGAGCTTCCACGGGAGTGATGGTTGCTGGTATCCTATGGAGATTAGACCAAAGAAGACACATGACAGCCACCTGGTCCGCTCATGGGTAACGGCTGGAGAGATCCATGCAATCCCCTTTGGGTTGGTGAGCATGATGATAGCCATGGAAGTGGTATTGAGGAAGAGACAGGGACCCAAGCAAATACTGGTTGGGGGCATGGTGCTTCTAGGAGCCATGCTAGTTGGACAGGTGACTATCTTGGACTTGCTGAAGCTCACAGTGGCGGTTGGACTGCACTTTCATGAGATGAATAATGGAGGGGATGCCATGTATATGGCCCTGATCGCTGCTTTCTCAATCAGACCAGGGCTGCTCATCGGCTTTGGATTGAGGACGCTGTGGAGCCCCCGAGAACGCCTCGTGCTGACCCTGGGGGCCGCCATGGTGGAGATTGCTTTGGGTGGCATGATGGGAGGTCTGTGGAAGTACCTGAACGCAGTGTCCCTTTGCATCCTGACAATAAACGCTGTTGCCTCCAGAAAAGCATCAAATGTCATCCTGCCCTTGATGGCTCTGTTAACACCTGTGACAATGGCTGAGGTGAGACTTGCAACAATGCTCTTCTGCACTGTGGTCATCATCGGCGTTCTCCATCAGAACTCAAAGGACACTTCCATGCAGAAGACCATACCCCTGGTGGCCCTCACACTGACATCCTACCTGGGACTGACGCAGCCCTTCTTGGGCTTGTGTGCCTTCATGGCAACCCGAATATTCGGGCGAAGGAGCATCCCAGTGAATGAAGCGCTTGCAGCTGCTGGTCTCGTGGGAGTCTTGGCAGGGCTAGCTTTCCAGGAGATGGAAAATTTTCTAGGTCCAGTTGCAGTTGGAGGAATCCTGATGATGCTGGTCAGTGTGGCTGGGAGGGTAGATGGACTTGAACTCAGGAAGCTTGGGGAAGTTTCTTGGGAAGAAGAAGCTGAGATCAGTGGAAGTTCTGCCCGTTATGATGTAACTCTCAGTGAGCAAGGGGAATTTAAACTACTCTCTGAAGAGAAGGTGCCATGGGATCAGGTTGTGATGACTTCACTGGCTTTGGTCGGAGCTGCCATCCATCCATTTGCACTTTTATTGGTTCTTGCTGGCTGGTTGTTCCACGTCAAAGGAGCCAGAAGAAGTGGGGATGTCCTTTGGGACATTCCCACACCTAAAATCATTGAGGAGTGTGAATATCTAGAGGATGGAATCTACGGCATATTCCAGTCAACATTCCTAGGGGCCTCTCAACGGGGAGTGGGAGTGGCGCAGGGAGGGGTCTTCCATACGATGTGGCACGTCACGCGAGGGGCCTTTCTCGTTAGAAATGGTAAAAAGCTGGTTCCATCCTGGGCCTCAGTCAAGGAAGACCTTGTTGCTTATGGCGGCTCATGGAAGTTGGATGGTAGATGGGATGGAGAAGAGGAGGTTCAGTTGATAGCAGCTGCCCCCGGAAAAAACGTAGTGAATGTCCAAACAAAGCCAAGCCTATTCAAGGTTAAGAATGGAGGAGAAATTGGGGCGGTTGCCCTTGACTACCCAAGTGGCACTTCTGGTTCTCCCATCGTCAACAGGAATGGTGAGGTAATAGGGCTGTATGGCAATGGAATTCTTGTTGGTGACAACTCTTTTGTGTCTGCCATATCCCAAACTGAGGTGAAAGAGGAGGGGAAAGAGGAGCTACAGGAAATCCCGACAATGTTGAAGAAAGGGATGACAACCATTCTTGATTTCCATCCTGGAGCTGGGAAAACAAGACGTTTTCTTCCTCAGATCCTGGCTGAATGCGCACGAAGACGGTTGCGCACACTTGTGCTGGCTCCTACTAGAGTTGTCCTTTCTGAAATGAAGGAAGCCTTTCACGGTTTAGATGTCAAGTTTCACACACARGCTTTCTCCGCTCATGGTAGCGGAAAAGAGGTCATTGACGCCATGTGTCATGCCACCCTGACATATAGAATGTTGGAACCAACCAGAGTGGTCAATTGGGAAGTGATCATCATGGACGAAGCACATTTTTTGGATCCGGCTAGCATAGCAGCCAGAGGCTGGGCGGCACATAGAGCCAGAGCAAATGAAAGTGCAACAATCTTGATGACTGCTACCCCTCCGGGAACCAGTGATGAATTTCCACATTCAAATGGGGAAATAGAGGATGTCCAAACGGACATTCCTAGTGAGCCTTGGAACACAGGTCATGACTGGATTTTGGCGGACAAAAGGCCCACGGCCTGGTTTCTTCCATCCATCAGGGCAGCAAATGTCATGGCAGCCTCTTTGCGCAAAGCTGGAAAGAGTGTGGTGGTGCTAAACAGGAAAACCTTTGAGAAAGAATACCCCACAATTAAACAGAAAAAACCTGATTTCATCTTGGCCACTGACATAGCTGAGATGGGAGCCAATCTCTGCGTGGAGAGAGTGTTGGATTGTAGGACGGCTTTCAAACCTGTGCTTGTGGATGAAGGGAGAAAGGTGGCAATAAAAGGGCCACTCCGGATTTCAGCTTCCTCCGCTGCCCAAAGGAGGGGGCGCATTGGAAGGAACCCTAACAGAGACGGGGATTCATACTACTACTCTGAGCCCACAAGTGAAGACAATGCGCATCATGTCTGCTGGCTTGAGTCCTCAATGCTCCTAGACAACATGGAGGTGAGAGGTGGGGATGTTGCTCCACTTTATGCTATAGAAGGAACAAAGACACCAGTTTCCCCAGGTGAAATGAGGCTAAGAGATGACCAGAGGAGAGTCTTCCGAGAGCTGGTGAGGAATTGTGACCTGCCTGTTTGGCTCTCATGGCAAGTGGCTAAGGCTGGATTGAAGACGAATGACCGAAAGTGGTGCTTTGAGGGCCCAGAAGAACATGAGATCTTGAATGACAGTGGTGAGACAGTAAAGTGCAGAGCCCCTGGAGGAGCCAAGAAGCCTCTGCGTCCACGGTGGTGCGATGAAAGGGTGTCGTCTGACCAGAGTGCGCTTGCCGACTTCATAAAGTTTGCTGAGGGCAGGAGAGGGGCTGCTGAGATGCTGGTCGTGCTGAGTGAACTCCCAGACTTCTTGGCCAAGAAAGGTGGAGAGGCGGTGGATACTATCAGCGTGCTCTTGCACTCTGAGGAAGGTTCCAGAGCTTACCGCAATGCATTGTCAATGATGCCTGAGGCAATGACAACAGTCATGCTGTTTGTTCTGGCCGGGCTGCTGACGTCTGGAATGGTTATCTTTTTCATGTCTCCCAAGGGTATCAGCAGAATGTCTATGGCAATGGGCACGATGGCTGGTTGTGGATACCTCATGTTTCTTGGAGGCGTCAAACCCACCCACATCTCTTACATCATGCTAATATTCTTTGTCTTGATGGTGGTTGTGGTTCCGGAGCCGGGGCAGCAGAGAACCATTCAGGACAATCAAGTGGCTTATCTTATTATTGGCATCCTGACGCTGATTTCTGTGGTGGCAGCCAATGAACTAGGCATGCTGGAAAAGACTAAGGAAGACCTCTTTGGAAAGAAGAATTTGATTCCATCTAGTGCCGCACCTTGGAGCTGGCCAGATTTTGACTTGAAACCAGGAGCTGCTTGGACTGTCTATGTTGGCATTGTCACAATGCTCTCCCCAATGCTGCACCACTGGATCAAGGTTGAGTATGGTAATCTGTCTTTGTCTGGAATTGCACAGTCAGCCTCAGTTTTGGCATTCATGGACNAGGGCATCCCGTTTATGAAGATGAACATCTCGGTCATAATTCTACTGGNCAGTGGCTGGAATTCAATAACGGTGATGCCCCTGCTTTGTGGCATTGGATGCGCCATGCTACACTGGACTCTCATCCTGCCCGGAATAAAAGCGCAGCAGTCAAAGCTGGCACAGAGGAGGGTGTTTCATGGTGTTGCTAAGAATCCGGTGGTTGATGGGAATCCAACAGTCGACATTGAGGAAGCCCCGGAAATGCCTGCCCTCTATGAGAAGAAGTTGGCATTGTATCTTCTGCTTGCCCTTAGCTTGGCCTCTGTTGCCATGTGTAGAACACCCTTCTCACTGGCTGAAGGCATTGTGCTGGCATCAGCAGCCCTGGGACCGCTCATCGAGGGAAATACCAGCCTCTTGTGGAATGGACCCATGGCTGTGTCCATGACAGGAGTCATGCGGGGGAACTACTATGCTTTTGTGGGTGTTATGTACAATCTCTGGAAGATGAAGACTGGACGCAGGGGGAGAGCGAATGGGAAGACCCTGGGTGAGGTCTGGAAAAGGGAGCTGAACCTGCTGGACAAACAGCAGTTTGAGCTGTATAAACGGACAGACATTGTGGAGGTGGACCGTGACACAGCTCGCCGACACCTGGCTGAAGGGAAAGTGGACACCGGAGTGGCCGTCTCGAGAGGGACCGCAAAATTGAGATGGTTCCATGAACGTGGCTATGTCAAGTTGGAAGGAAGAGTGACTGACCTGGGATGTGGGCGTGGTGGCTGGTGCTACTACGCTGCTGCACAGAGAGAAGTGAGTGGGGTCAGGGGATTCACCCTTGGAAAGGAAGGCCACGAAAAGCCCATGAATGTGCAGAGCCTGGGGTGGAACATCATCACCTTCAAGGACAAGACTGATGTCCATCGCCTTGAGCCGATAAAGTGTGATACCCTGCTGTGCGACATTGGAGAGTCGTCCCCATCATCAGTGACCGAAGGGGAAAGAACCATGAGAGTTCTTGACACTGTTGAGAAATGGTTGAGCTGTGGTGTTGAAAGCTTCTGTGTGAAGGTGTTGGCTCCATACATGCCTGATGTGCTTGAAAAGTTAGAGTTGCTCCAAAGGAGGTTTGGTGGAACGGTAATCAGGAATCCCCTCTCTAGAAATTCAACCCACGAGATGTATTATGTGTCGGGAGCCCGCAGTAACATCACGTTCACTGTGAATCAAACATCCCGCCTCTTAATGAGGAGAATGAGGCGCCCGACAGGCAAGGTGACTCTTGAAGCCGATGTCATCCTCCCAATTGGAACACGCAGTGTGGAAACAGATAAAGGACCACTTGATAGGGCAGCCATTGAAGAGAGGGTTGAAAGAATAAAATCAGAATACACCGCCACTTGGTTCCATGATAGTGACAACCCTTACAGGACTTGGCATTATTGTGGTTCCTACGTCACAAGAACCTCAGGGAGTGCAGCAAGCATGATTAACGGGGTGATTAAGATCTTGACATACCCCTGGGACAGGATAGAGGAAGTCACGAGAATGGCAATGACAGACACAACTCCTTTTGGACAACAAAGAGTGTTCAAGGAAAAAGTTGACACCAGAGCAAAGGACCCACCAGCAGGGACCAGGAAAATCATGAAGGTTGTCAATAGGTGGCTATTCCGTCACTTGGCCAGAGAAAAGAACCCCAGGTTGTGCACAAAGGAGGAGTTTATAGCAAAAGTTCGCAGTCATGCAGCCATCGGAGCTTTCCTGGAAGAGCAAGAACAGTGGAAGACTGCCAATGAAGCTGTCCAAGATCCGAAGTTCTGGGAATTAGTGGATGAAGAACGACGGCTGCATCAGCAGGGCAGGTGCCGAACTTGTGTGTACAACATGATGGGGAAGAGAGAAAAGAAGCTGTCAGAGTTTGGAAAGGCGAAGGGAAGCCGTGCCATCTGGTACATGTGGCTGGGAGCCCGATATCTTGAGTTTGAAGCCCTGGGATTCCTGAATGAGGACCACTGGGCATCCAGGGAGAACTCAGGGGGAGGGGTTGAAGGTATCGGTCTACAATATCTAGGCTACGTGATCAGGGACCTGGCTGCACTAGAGGGTGGTGGATTCTATGCGGATGACACAGCTGGATGGGACACACGCATAACAGAGGCGGATCTGGATGATGAACAGGAAATCTTGAACTACATGAGCCCACACCATAGGAAGTTGGCGCTGGCTGTAATGGAAATGACATACAAAAACAAAGTGGTGAAAGTCCTGAGGCCAGCTCCAGGTGGGAAAGCTTACATGGATGTCATAAGCCGGCGGGACCAGAGAGGATCTGGGCAGGTGGTGACTTACGCCTTGAACACCATCACCAACCTGAAGGTTCAACTGATTAGGATGGCGGAGGCAGAGATGGTGATACACCACCAGCATGTCCAGGACTGTGACGACACGGCTTTGACCAAGCTTGAAGCATGGCTCGCTGAGCATGGCTGCGACAGGCTTAAGAGGATGGCAGTGAGTGGAGATGACTGTGTTGTCCGACCCATTGATGACAGGTTTGGCCTGGCTCTGTCCCATCTCAATGCCATGTCAAAGGTGCGAAAAGACATATCTGAATGGCAGCCATCAAAAGGATGGGATGACTGGGAGAGTGTGCCCTTTTGCTCTCACCACTTTCATGAACTGCAATTGAAGGATGGCAGGAGAATTGTAGTGCCTTGCCGGGATCAAGATGAGCTGGTTGGCAGGGGGAGAGTGTCTCCAGGGAATGGTTGGATGATCAAGGAGACAGCATGCCTTAGCAAGGCCTACGCCAACATGTGGTCACTGATGTACTTTCACAAGAGGGACATGAGGCTGCTTTCACTGGCTGTTTCTTCTGCTGTTCCCACATCTTGGGTTCCACAGGGACGCACCACGTGGTCTGTTCATGGGAAGGGAGAGTGGATGACCACAGAAGACATGCTTGAGGTGTGGAACAGAGTGTGGATAACCAACAATCCACACATGCAGGACAAAACGACGGTGAAGGAGTGGCGAGACATCCCTTACCTGACCAAGAGACAGGACAAGCTTTGTGGATCACTGATTGGGATGACCAACAGAGCCACTTGGGCATCTCACATCCACTTGGTAATACACCGCATCCGGACACTGATTGGGAAAGAGAGATACACTGACTACCTGACAGTCATGGATAGGTACTCTGTGGATGCTGATCTGCAGCCCGGTGAGCTCATTTGA
		</sequence>
		<sequence>
			<taxon idref="SA1_MF170979_3472_BRESSMJ_2017.333"/>
			ATGTCTGGTCGTAAAGCTCAGGGAAAAACCCTGGGCGTCAATATGGTTCGACGAGGAGTCCGCTCCTTGTCAAGCAAAATAAAACAAAAAACAAAACAAATTGGAAGTAGACCTGGACCTTCAAGAGGCGTTCAAGGATTTGTTTTTTTCTTTTTGTTCAACGTTTTGACTGGAAAGAAGATTACTGCTCATCTGAAGAAACTATGGAGAATGCTGGACCCAAGACAGGGCTTAGTTGTCCTGAGGAAGGTTAAGAGGGTGGTGGCGAGTCTGATGAGAGGTTTGTCCTCGAGGAAACGCCGATCCCAAGATGTTTTGACTATACAATTTTTAATTCTGGGAATGCTGCTGATGGTTGGTGGAGTGACCCTGGTACGCAGAAACAGATGGTTACTTCTGAATGTTACATCTGAGGACCTTGGGAAAACCTTCTCCGTTGGCACAGGCAACTGCACAACCAACATTCTGGAGGCCAAATACTGGTGTCCAGATTCCATGGAATACAACTGCCCCAATCTCAGTCCAAGAGAAGAGCCTGATGACATAGACTGTTGGTGCTATGGAGTGGAAAATGTCAGAGTCGCTTATGGCAAGTGTGATTCAGCGGGTAGGTCAAGAAGGTCCAGAAGGGCCATTGACTTACCCACACATGAAAATCATGGCTTAAAGACCCGGCAAGAAAAGTGGATGACTGGAAGAATGGGCGAGAGACAGCTGCAGAAAATTGAAAGATGGCTGGTGAGGAACCCCTTCTTTGCGGCAACAGCCTTGGCCATTGCCTACCTGGTGGGGAGCAACATGACGCAACGAGTTGTCATTGCCCTGCTAGTCTTGGCTGTTGGCCCAGCCTATTCGGCTCACTGTATAGGAATAACCGACAGGGATTTCATTGAGGGGGTGCATGGGGGAACCTGGGTTTCAGCCACCTTGGAACAGGACAAGTGTGTCACTGTGATGGCCCCCGACAAGCCTTCACTAGACATATCACTAGAAACAGTTGCCATTGATGGACCTGCTGAGGCAAGGAAGGTGTGCTACAGTGCAGTCTTGACCAACGTGAAGATCAATGACAAGTGCCCCAGCACTGGTGAAGCCCACTTGGAAGAAGAAAATGAAGGAGACAATGCTTGCAAGCGAACTTACTCCGATAGAGGTTGGGGAAATGGTTGTGGCTTGTTTGGAAAAGGAAGCATTGTGGCATGTGCCAAGTTTACCTGTGCCAAATCCATGAGTCTATTTGAGGTTGATCAGACCAAAATTCAGTATGTCATTAGGGCACAGCTACATGTCGGAGCCAAGCAGGAGAACTGGAACACTGACATCAAAACTCTCAAGTTTGATGCCCTGTCGGGCTCTCAGGAAGCTGAGTTCACTGGATACGGGAGGGCCACACTGGAGTGCCAGGTGCAGACCGCAGTGGACTTCAGTAACAGTTACATTGCAGAGATGGAGAAAGAGAGCTGGATTGTGGATAAACAGTGGGCCCAAGACCTGACCCTACCTTGGCAGAGTGGAAGTGGCGGCGTGTGGAGAGAGATGCATCATCTCGTGGAATTTGAGCCTCCACATGCCGCAACTATCAAAGTGTTAGCCCTTGGAAACCAAGAAGGATCCTTGAAGACTGCTCTCACTGGTGCAATGCGAGTCACAAAAGACACAAACAACAGCAAGCTGTATAAGCTGCATGGGGGGCATGTCGCGTGTAGGGTGAAGTTGTCAGCTCTCACACTTAAGGGAACATCCTACAAGATGTGTACCGACAAAATGTCTTTTGTCAAGAACCCAACTGACACTGGACATGGCACTGCAGTGATGCAAGTGAAGGTGCCAAAAGGAGCACCCTGCAGGATTCCAGTAATGGTCGCCGATGATCTCACAGCGGCAGTCAACAAGGGCATCTTGGTCACAGTCAATCCAATAGCCTCCACCAATGATGATGAAGTGTTGATCGAGGTGAATCCTCCCTTTGGGGATAGTTACATCATAGTTGGGACAGGGGATTCACGCCTGACTTACCAGTGGCACAAGGAAGGCAGCTCAATAGGGAAGTTGTTTACTCAGACCATGAAGGGCGCAGAGCGTCTGGCCGTCATGGGAGATGCTGCCTGGGACTTTGGTTCTGCTGGAGGATTCTTCACATCAGTCGGAAAAGGCATACACACTGTGTTTGGCTCTGCCTTCCAAGGACTGTTTGGTGGCTTGAGCTGGATAACAAAGGTCATCATGGGGGTAGTCCTCATATGGGTTGGCATTAACACAAGGAATATGACAATGTCCATGAGCATGATCCTAGTTGGAGTCATCATGATGTTCCTGTCCCTAGGAGTTGGGGCGGACCAAGGATGTGCAATAAACTTTGGCAAGAGAGAACTCAAGTGTGGGGATGGCATCTTCGTCTTTAGAGATTCAGATGACTGGCTGAACAAGTATTCATACTATCCAGAGGACCCAGTAAAGCTTGCTTCAATAGTGAAAGCTTCCTTTGAGGAAGGGAAGTGTGGCCTGAACTCAGTCGACTCCCTGGAACATGAGATGTGGAGAAGCAGGGCAGATGAGATCAATGCCATTCTTGAGGAAAATGAGGTAGACATCTCAGTGGTGGTCCAAGACTCAAAAAACATTTATCAGAGAGGGACACATCCGTTTTCCAGAATACGTGATGGCCTACAATACGGCTGGAAGACTTGGGGCAAAAACCTTGTGTTCTCCCCAGGAAGAAAGAATGGAAGCTTCATCATAGATGGGAAGTCCAGGAAAGAGTGTCCGTTCTCAAACAGAGTGTGGAATTCCTTCCAGATAGAAGAGTTTGGGACAGGAGTGTTCACCACCCGAGTGTACATGGATGCAGTCTTTGAGTACACTATGGATTGTGATGGATCCATCCTGGGTGCAGCAGTGAATGGAAAGAAGAGCGCGCATGGGTCCCCAACATTCTGGATGGGAAGCCATGAGGTGAATGGAACATGGATGATTCATACTCTAGAGACACTGGACTACAAGGAATGTGAATGGCCGCTGACACACACGATTGGAACATCAGTTGAAGAGAGTGACATGTTCATGCCGAGGTCAATTGGGGGTCCAGTTAGCTCCCACAACCACATTCCGGGATATAAGGTCCAGACAAACGGACCCTGGATGCAGGTGCCACTAGAGGTGAAAAGGGAAGCTTGCCCAGGAACCAGTGTGGTTGTTGACGGAGGCTGTGATGGGCGTGGGAAGTCGACCAGATCGACCACTGACAGCGGGAAGATCATTCCTGAATGGTGTTGCCGCTCATGCACAATGCCACCAGTGAGCTTCCACGGGAGTGATGGTTGCTGGTATCCTATGGAGATTAGACCAAAGAAGACACATGACAGCCACCTGGTCCGCTCATGGGTAACGGCTGGAGAGATCCATGCAATCCCCTTTGGGTTGGTGAGCATGATGATAGCCATGGAAGTGGTATTGAGGAAGAGACAGGGACCCAAGCAAATACTGGTTGGGGGCATGGTGCTTCTAGGAGCCATGCTAGTTGGACAGGTGACTATCTTGGACTTGCTGAAGCTCACAGTGGCGGTTGGACTGCACTTTCATGAGATGAATAATGGAGGGGATGCCATGTATATGGCCCTGATCGCTGCTTTCTCAATCAGACCAGGGCTGCTCATCGGCTTTGGATTGAGGACGCTGTGGAGCCCCCGAGAACGCCTCGTGCTGACCCTGGGGGCCGCCATGGTGGAGATTGCTTTGGGTGGCATGATGGGAGGTCTGTGGAAGTACCTGAACGCAGTGTCCCTTTGCATCCTGACAATAAACGCTGTTGCCTCCAGAAAAGCATCAAATGTCATCCTGCCCTTGATGGCTCTGTTAACACCTGTGACAATGGCTGAGGTGAGACTTGCAACAATGCTCTTCTGCACTGTGGTCATCATCGGCGTTCTCCATCAGAACTCAAAGGACACTTCCATGCAGAAGACCATACCCCTGGTGGCCCTCACACTGACATCCTACCTGGGACTGACGCAGCCCTTCTTGGGCTTGTGTGCCTTCATGGCAACCCGAATATTCGGGCGAAGGAGCATCCCAGTGAATGAAGCGCTTGCAGCTGCTGGTCTCGTGGGAGTCTTGGCAGGGCTAGCTTTCCAGGAGATGGAAAATTTTCTAGGTCCAGTTGCAGTTGGAGGAATCCTGATGATGCTGGTCAGTGTGGCTGGGAGGGTAGATGGACTTGAACTCAGGAAGCTTGGGGAAGTTTCTTGGGAAGAAGAAGCTGAGATCAGTGGAAGTTCTGCCCGTTATGATGTAACTCTCAGTGAGCAAGGGGAATTTAAACTACTCTCTGAAGAGAAGGTGCCATGGGATCAGGTTGTGATGACTTCACTGGCTTTGGTCGGAGCTGCCATCCATCCATTTGCACTTTTATTGGTTCTTGCTGGCTGGTTGTTCCACGTCAAAGGAGCCAGAAGAAGTGGGGATGTCCTTTGGGACATTCCCACACCTAAAATCATTGAGGAGTGTGAATATCTAGAGGATGGAATCTACGGCATATTCCAGTCAACATTCCTAGGGGCCTCTCAACGGGGAGTGGGAGTGGCGCAGGGAGGGGTCTTCCATACGATGTGGCACGTCACGCGAGGGGCCTTTCTCGTTAGAAATGGTAAAAAGCTGGTTCCATCCTGGGCCTCAGTCAAGGAAGACCTTGTTGCTTATGGCGGCTCATGGAAGTTGGATGGTAGATGGGATGGAGAAGAGGAGGTTCAGTTGATAGCAGCTGCCCCCGGAAAAAACGTAGTGAATGTCCAAACAAAGCCAAGCCTATTCAAGGTTAAGAATGGAGGAGAAATTGGGGCGGTTGCCCTTGACTACCCAAGTGGCACTTCTGGTTCTCCCATCGTCAACAGGAATGGTGAGGTAATAGGGCTGTATGGCAATGGAATTCTTGTTGGTGACAACTCTTTTGTGTCTGCCATATCCCAAACTGAGGTGAAAGAGGAGGGGAAAGAGGAGCTACAGGAAATCCCGACAATGTTGAAGAAAGGGATGACAACCATTCTTGATTTCCATCCTGGAGCTGGGAAAACAAGACGTTTTCTTCCTCAGATCCTGGCTGAATGCGCACGAAGACGGTTGCGCACACTTGTGCTGGCTCCTACTAGAGTTGTCCTTTCTGAAATGAAGGAAGCCTTTCACGGTTTAGATGTCAAGTTTCACACACAGGCTTTCTCCGCTCACGGTAGCGGAAAAGAGGTCATTGACGCCATGTGTCATGCCACCCTGACATATAGAATGTTGGAACCAACCAGAGTGGTCAATTGGGAAGTGATCATCATGGACGAAGCACATTTTTTGGATCCGGCTAGCATAGCAGCCAGAGGCTGGGCGGCACATAGAGCCAGAGCAAATGAAAGTGCAACAATCTTGATGACTGCTACCCCTCCGGGAACCAGTGATGAATTTCCACATTCAAATGGGGAAATAGAGGATGTCCAAACGGACATTCCTAGTGAGCCTTGGAACACAGGTCATGACTGGATTTTGGCGGACAAAAGGCCCACGGCCTGGTTTCTTCCATCCATCAGGGCAGCAAATGTCATGGCAGCCTCTTTGCGCAAAGCTGGAAAGAGTGTGGTGGTGCTAAACAGGAAAACCTTTGAGAAAGAATACCCCACAATTAAACAGAAAAAACCTGATTTCATCTTGGCCACTGACATAGCTGAGATGGGAGCCAATCTCTGCGTGGAGAGAGTGTTGGATTGTAGGACGGCTTTCAAACCTGTGCTTGTGGATGAAGGGAGAAAGGTGGCAATAAAAGGGCCACTCCGGATTTCAGCTTCCTCCGCTGCCCAAAGGAGGGGGCGCATTGGAAGGAACCCTAACAGAGACGGGGATTCATACTACTACTCTGAGCCCACAAGTGAAGACAATGCGCATCATGTCTGCTGGCTTGAGGCCTCAATGCTCCTAGACAACATGGAGGTGAGAGGTGGGATGGTTGCTCCACTTTATGGCATAGAAGGAACAAAGACACCAGTTTCCCCAGGTGAAATGAGGCTAAGAGATGACCAGAGGAGAGTCTTCCGAGAGCTGGTGAGGAATTGTGACCTGCCTGTTTGGCTCTCATGGCAAGTGGCTAAGGCTGGATTGAAGACGAATGACCGAAAGTGGTGCTTTGAGGGCCCAGAAGAACATGAGATCTTGAATGACAGTGGTGAGACAGTAAAGTGCAGAGCCCCTGGAGGAGCCAAGAAGCCTCTGCGTCCACGGTGGTGCGATGAAAGGGTGTCGTCTGACCAGAGTGCGCTTGCCGACTTCATAAAGTTTGCTGAGGGCAGGAGAGGGGCTGCTGAGATGCTGGTCGTGCTGAGTGAACTCCCAGACTTCTTGGCCAAGAAAGGTGGAGAGGCGGTGGATACTATCAGCGTGCTCTTGCACTCTGAGGAAGGTTCCAGAGCTTACCGCAATGCATTGTCAATGATGCCTGAGGCAATGACAACAGTCATGCTGTTTGTTCTGGCCGGGCTGCTGACGTCTGGAATGGTTATCTTTTTCATGTCTCCCAAGGGTATCAGCAGAATGTCTATGGCAATGGGCACGATGGCTGGTTGTGGATACCTCATGTTTCTTGGAGGCGTCAAACCCACCCACATCTCTTACATCATGCTAATATTCTTTGTCTTGATGGTGGTTGTGGTTCCGGAGCCGGGGCAGCAGAGAACCATTCAGGACAATCAAGTGGCTTATCTTATTATTGGCATCCTGACGCTGATTTCTGTGGTGGCAGCCAATGAACTAGGCATGCTGGAAAAGACTAAGGAAGACCTCTTTGGAAAAAAGAATTTGATTCCATCTAGTGCTGCACCTTGGAGCTGGCCAGATTTTGACTTGAAACCAGGAGCTGCTTGGACTGTCTATGTTGGCATTGTCACAATGCTCTCCCCAATGCTGCACCACTGGATCAAGGTTGAGTATGGTAATCTGTCTTTGTCTGGAATTGCACAGTCAGCCTCAGTTTTGTCATTCATGGACAAGGGCATCCCGTTTATGAAGATGAACATCTCGGTCATAATTCTACTGGTCAGTGGCTGGAATTCAATAACGGTGATGCCCCTGCTTTGTGGCATTGGATGCGCCATGCTACACTGGACTCTCATCCTGCCCGGAATAAAAGCGCAGCAGTCAAAGCTGGCACAGAGGAGGGTGTTTCATGGTGTTGCTAAGAATCCGGTGGTTGATGGGAATCCAACAGTCGACATTGAGGAAGCCCCGGAAATGCCTGCCCTCTATGAGAAGAAGTTGGCATTGTATCTTCTGCTTGCCCTTAGCTTGGCCTCTGTTGCCATGTGTAGAACACCCTTCTCACTGGCTGAAGGCATTGTGCTGGCATCAGCAGCCCTGGGACCGCTCATCGAGGGAAATACCAGCCTCTTGTGGAATGGACCCATGGCTGTGTCCATGACAGGAGTCATGCGGGGGAACTACTATGCTTTTGTGGGTGTTATGTACAATCTCTGGAAGATGAAGACTGGACGCAGGGGGAGAGCGAATGGGAAGACCCTGGGTGAGGTCTGGAAAAGGGAGCTGAACCTGCTGGACAAACAGCAGTTTGAGCTGTATAAACGGACAGACATTGTGGAGGTGGACCGTGACACAGCTCGCCGACACCTGGCTGAAGGGAAAGTGGACACCGGAGTGGCCGTCTCGAGAGGGACCGCAAAATTGAGATGGTTCCATGAACGTGGCTATGTCAAGTTGGAAGGAAGAGTGACTGACCTGGGATGTGGGCGTGGTGGCTGGTGCTACTACGCTGCTGCACAGAGAGAAGTGAGTGGGGTCAGGGGATTCACCCTTGGAAAGGAAGGCCACGAAAAGCCCATGAATGTGCAGAGCCTGGGGTGGAACATCATCACCTTCAAGGACAAGACTGATGTCCATCGCCTTGAGCCGATAAAGTGTGATACCCTGCTGTGCGACATTGGAGAGTCGTCCCCATCATCAGTGACCGAAGGGGAAAGAACCATGAGAGTTCTTGACACTGTTGAGAAATGGTTGAGCTGTGGTGTTGAAAGCTTCTGTGTGAAGGTGTTGGCTCCATACATGCCTGATGTGCTTGAAAAGTTAGAGTTGCTCCAAAGGAGGTTTGGTGGAACGGTAATCAGGAATCCCCTCTCTAGAAATTCAACCCACGAGATGTATTATGTGTCGGGAGCCCGCAGTAACATCACGTTCACTGTGAATCAAACATCCCGCCTCTTAATGAGGAGAATGAGGCGCCCGACAGGCAAGGTGACTCTTGAAGCCGATGTCATCCTCCCAATTGGAACACGCAGTGTGGAAACAGATAAAGGACCACTTGATAGGGCAGCCATTGAAGAGAGGGTTGAAAGAATAAAATCAGAATACACCGCCACTTGGTTCCATGATAGTGACAACCCTTACAGGACTTGGCATTATTGTGGTTCCTACGTCACAAGAACCTCAGGGAGTGCAGCAAGCATGATTAACGGGGTGATCAAGATCTTGACATACCCCTGGGACAGGATAGAGGAAGTCACGAGAATGGCAATGACAGACACAACTCCTTTTGGACAACAAAGAGTGTTCAAGGAAAAAGTTGACACCAGAGCAAAGGATCCACCAGCAGGGACCAGGAAAATCATGAAGGTTGTCAATAGGTGGCTATTCCGTCACTTGGCCAGAGAAAAGAACCCCAGGTTGTGCACAAAGGAGGAGTTTATAGCAAAAGTTCGCAGTCATGCAGCCATCGGAGCTTTCCTGGAAGAGCAAGAACAGTGGAAGACTGCCAATGAAGCTGTCCAAGATCCGAAGTTCTGGGAATTAGTGGATGAAGAACGACGGCTGCATCAGCAGGGCAGGTGCCGAACTTGTGTGTACAACATGATGGGGAAGAGAGAAAAGAAGCTGTCAGAGTTTGGAAAGGCGAAGGGAAGCCGTGCCATCTGGTACATGTGGCTGGGAGCCCGATATCTTGAGTTTGAAGCCCTGGGATTCCTGAATGAGGACCACTGGGCATCCAGGGAGAACTCAGGGGGAGGGGTTGAAGGTATCGGTCTACAATATCTAGGCTACGTGATCAGGGACCTGGCTGCACTAGAGGGTGGTGGATTCTATGCGGATGACACAGCTGGATGGGACACACGCATAACAGAGGCGGATCTGGATGATGAACAGGAAATCTTGAACTACATGAGCCCACACCATAGGAAGTTGGCGCTGGCTGTAATGGAAATGACATACAAAAACAAAGTGGTGAAAGTCCTGAGGCCAGCTCCAGGTGGGAAAGCTTACATGGATGTCATAAGCCGGCGGGACCAGAGAGGATCTGGGCAGGTGGTGACTTACGCCTTGAACACCATCACCAACCTGAAGGTTCAACTGATTAGGATGGCGGAGGCAGAGATGGTGATACACCACCAGCATGTCCAGGACTGTGACGACACGGCTTTGACCAAGCTTGAAGCATGGCTCGCTGAGCATGGCTGCGACAGGCTTAAGAGGATGGCAGTGAGTGGAGATGACTGTGTTGTCCGACCCATTGATGACAGGTTTGGCCTGGCTCTGTCCCATCTCAATGCCATGTCAAAGGTGCGAAAAGACATATCTGAATGGCAGCCATCAAAAGGATGGGATGACTGGGAGAGTGTGCCCTTTTGCTCTCACCACTTTCATGAACTGCAATTGAAGGATGGCAGGAGAATTGTAGTGCCTTGCCGGGATCAAGATGAGCTGGTTGGCAGGGGGAGAGTGTCTCCAGGGAATGGTTGGATGATCAAGGAGACAGCATGCCTTAGCAAGGCCTACGCCAACATGTGGTCACTGATGTACTTTCACAAGAGGGACATGAGGCTGCTTTCACTGGCTGTTTCTTCTGCTGTTCCCACATCTTGGGTTCCACAGGGACGCACCACGTGGTCTGTTCATGGGAAGGGAGAGTGGATGACCACAGAAGACATGCTTGAGGTGTGGAACAGAGTGTGGATAACCAACAATCCACACATGCAGGACAAAACGACGGTGAAGGAGTGGCGAGACATCCCTTACCTGACCAAGAGACAGGACAAGCTTTGTGGATCACTGATTGGGATGACCAACAGAGCCACTTGGGCATCTCACATCCACTTGGTAATACACCGCATCCGGACACTGATGGGGAAAGAGAGATACACTGACTATCTGACAGTCATGGATAGGTACTCTGTGGATGCTGATCTGCAGCCCGGTGAGCTCATTTGA
		</sequence>
		<sequence>
			<taxon idref="SA1_MF170978_2841_BRESSMJ_2017.25"/>
			ATGTCTGGTCGTAAAGCTCAGGGAAAAACCCTGGGCGTCAATATGGTTCGACGAGGAGTCCGCTCCTTGTCAAGCAAAATAAAACAAAAAACAAAACAAATTGGAAGTAGACCTGGACCTTCAAGAGGCGTTCAAGGATTTGTTTTTTTCTTTTTGTTCAACGTTTTGACTGGAAAGAAGATTACTGCTCATCTGAAGAAACTATGGAGAATGCTGGACCCAAGACAGGGCTTAGTTGTCCTGAGGAAGGTTAAGAGGGTGGTGGCGAGTCTGATGAGAGGTTTGTCCTCGAGGAAACGCCGATCCCAAGATGTTTTGACTATACAATTTTTAATTCTGGGAATGCTGCTGATGGTTGGTGGAGTGACCCTGGTACGCAGAAACAGATGGTTACTTCTGAATGTTACATCTGAGGACCTTGGGAAAACCTTCTCCGTTGGCACAGGCAACTGCACAACCAACATTCTGGAGGCCAAATACTGGTGTCCAGATTCCATGGAATACAACTGCCCCAATCTCAGTCCAAGAGAAGAGCCTGATGACATAGACTGTTGGTGCTATGGAGTGGAAAATGTCAGAGTCGCTTATGGCAAGTGTGATTCAGCGGGTAGGTCAAGAAGGTCCAGAAGGGCCATTGACTTACCCACACATGAAAATCATGGCTTAAAGACCCGGCAAGAAAAGTGGATGACTGGAAGAATGGGCGAGAGACAGCTGCAGAAAATTGAAAGATGGCTGGTGAGGAACCCCTTCTTTGCGGCAACAGCCTTGGCCATTGCCTACCTGGTGGGGAGCAACATGACGCAACGAGTTGTCATTGCCCTGCTAGTCTTGGCTGTTGGCCCAGCCTATTCGGCTCACTGTATAGGAATAACCGACAGGGATTTCATTGAGGGGGTGCATGGGGGAACCTGGGTTTCAGCCACCTTGGAACAGGACAAGTGTGTCACTGTGATGGCCCCCGACAAGCCTTCACTAGACATATCACTAGAAACAGTTGCCATTGATGGACCTGCTGAGGCAAGGAAGGTGTGCTACAGTGCAGTCTTGACCAACGTGAAGATCAATGACAAGTGCCCCAGCACTGGTGAAGCCCACTTGGAAGAAGAAAATGAAGGAGACAATGCTTGCAAGCGAACTTACTCCGATAGAGGTTGGGGAAATGGTTGTGGCTTGTTTGGAAAAGGAAGCATTGTGGCATGTGCCAAGTTTACCTGTGCCAAATCCATGAGTCTATTTGAGGTTGATCAGACCAAAATTCAGTATGTCATTAGGGCACAGCTACATGTCGGAGCCAAGCAGGAGAACTGGAACACTGACATCAAAACTCTCAAGTTTGATGCCCTGTCGGGCTCTCAGGAAGCTGAGTTCACTGGATACGGGAGGGCCACACTGGAGTGCCAGGTGCAGACCGCAGTGGACTTCAGTAACAGTTACATTGCAGAGATGGAGAAAGAGAGCTGGATTGTGGATAAACAGTGGGCCCAAGACCTGACCCTACCTTGGCAGAGTGGAAGTGGCGGCGTGTGGAGAGAGATGCATCATCTCGTGGAATTTGAGCCTCCACATGCCGCAACTATCAAAGTGTTAGCCCTTGGAAACCAAGAAGGATCCTTGAAGACTGCTCTCACTGGTGCAATGCGAGTCACAAAAGACACAAACAACAGCAAGCTGTATAAGCTGCATGGGGGGCATGTCGCGTGTAGGGTGAAGTTGTCAGCTCTCACACTTAAGGGAACATCCTACAAGATGTGTACCGACAAAATGTCTTTTGTCAAGAACCCAACTGACACTGGACATGGCACTGCAGTGATGCAAGTGAAGGTGCCAAAAGGAGCACCCTGCAGGATTCCAGTAATGGTCGCCGATGATCTCACAGCGGCAGTCAACAAGGGCATCTTGGTCACAGTCAATCCAATAGCCTCCACCAATGATGATGAAGTGTTGATCGAGGTGAATCCTCCCTTTGGGGATAGTTACATCATAGTTGGGACAGGGGATTCACGCCTGACTTACCAGTGGCACAAGGAAGGCAGCTCAATAGGGAAGTTGTTTACTCAGACCATGAAGGGCGCAGAGCGTCTGGCCGTCATGGGAGATGCTGCCTGGGACTTTGGTTCTGCTGGAGGATTCTTCACATCAGTCGGAAAAGGCATACACACTGTGTTTGGCTCTGCCTTCCAAGGACTGTTTGGTGGCTTGAGCTGGATAACAAAGGTCATCATGGGGGTAGTCCTCATATGGGTTGGCATTAACACAAGGAATATGACAATGTCCATGAGCATGATCCTAGTTGGAGTCATCATGATGTTCCTGTCCCTAGGAGTTGGGGCGGACCAAGGATGTGCAATAAACTTTGGCAAGAGAGAACTCAAGTGTGGGGATGGCATCTTCGTCTTTAGAGATTCAGATGACTGGCTGAACAAGTATTCATACTATCCAGAGGACCCAGTAAAACTTGCTTCAATAGTGAAAGCTTCCTTTGAGGAAGGGAAGTGTGGCCTGAACTCAGTCGACTCCCTGGAACATGAGATGTGGAGAAGCAGGGCAGATGAGATCAATGCCATTCTTGAGGAAAATGAGGTAGACATCTCAGTGGTGGTCCAAGACTCAAAAAMCATTTATCAGAGAGGGACACATCCGTTTTCCAGAATACGTGATGGCCTACAATACGGCTGGAAGACTTGGGGCAAAAACCTTGTGTTCTCCCCAGGAAGAAAGAATGGAAGCTTCATCATAGATGGGAAGTCCAGGAAGGAGTGTCCGTTCTCAAACAGAGTGTGGAATTCCTTCCAGATAGAAGAGTTTGGGACAGGAGTGTTCACCACCCGAGTGTACATGGATGCAGTCTTTGAGTACACTATGGATTGTGATGGATCCATCCTGGGTGCAGCAGTGAATGGAAAGAAGAGCGCGCATGGGTCCCCAACATTCTGGATGGGAAGCCATGAGGTGAATGGAACATGGATGATTCATACTCTAGAGACACTGGACTACAAGGAATGTGAATGGCCGCTGACACACACGATTGGAACATCAGTTGAAGAGAGTGACATGTTCATGCCGAGGTCAATTGGGGGTCCAGTTAGCTCCCACAACCACATTCCGGGATATAAGGTCCAGACAAACGGACCCTGGATGCAGGTGCCACTAGAGGTGAAAAGGGAAGCTTGCCCAGGAACCAGTGTGGTTGTTGACGGAGGCTGTGATGGGCGTGGGAAGTCGACCAGATCGACCACTGACAGCGGGAAGATCATTCCTGAATGGTGTTGCCGCTCATGCACAATGCCACCAGTGAGCTTCCACGGGAGTGATGGTTGCTGGTATCCTATGGAGATTAGACCAAAGAAGACACATGACAGCCACCTGGTCCGCTCATGGGTAACGGCTGGAGAGATCCATGCAATCCCCTTTGGGTTGGTGAGCATGATGATAGCCATGGAAGTGGTATTGAGGAAGAGACAGGGACCCAAGCAAATACTGGTTGGGGGCATGGTGCTTCTAGGAGCCATGCTAGTTGGACAGGTGACTATCTTGGACTTGCTGAAGCTCACAGTGGCGGTTGGACTGCACTTTCATGAGATGAATAATGGAGGGGATGCCATGTATATGGCCCTGATCGCTGCTTTCTCAATCAGACCAGGGCTGCTCATCGGCTTTGGATTGAGGACGCTGTGGAGCCCCCGAGAACGCCTCGTGCTGACCCTGGGGGCCGCCATGGTGGAGATTGCTTTGGGTGGCATGATGGGAGGTCTGTGGAAGTACCTGAACGCAGTGTCCCTTTGCATCCTGACAATAAACGCTGTTGCCTCCAGAAAAGCATCAAATGTCATCCTGCCCTTGATGGCTCTGTTAACACCTGTGACAATGGCTGAGGTGAGACTTGCAACAATGCTCTTCTGCACTGTGGTCATCATCGGCGTTCTCCATCAGAACTCAAAGGACACTTCCATGCAGAAGACCATACCCCTGGTGGCCCTCACACTGACATCCTACCTGGGACTGACGCAGCCCTTCTTGGGCTTGTGTGCCTTCATGGCAACCCGAATATTCGGGCGAAGGAGCATCCCAGTGAATGAAGCGCTTGCAGCTGCTGGTCTCGTGGGAGTCTTGGCAGGGCTAGCTTTCCAGGAGATGGAAAATTTTCTAGGTCCAGTTGCAGTTGGAGGAATCCTGATGATGCTGGTCAGTGTGGCTGGGAGGGTAGATGGACTTGAACTCAGGAAGCTTGGGGAAGTTTCTTGGGAAGAAGAAGCTGAGATCAGTGGAAGTTCTGCCCGTTATGATGTAACTCTCAGTGAGCAAGGGGAATTTAAACTACTCTCTGAAGAGAAGGTGCCATGGGATCAGGTTGTGATGACTTCACTGGCTTTGGTCGGAGCTGCCATCCATCCATTTGCACTTTTATTGGTTCTTGCTGGCTGGTTGTTCCACGTCAAAGGAGCCAGAAGAAGTGGGGATGTCCTTTGGGACATTCCCACACCTAAAATCATTGAGGAGTGTGAATATCTAGAGGATGGAATCTACGGCATATTCCAGTCAACATTCCTAGGGGCCTCTCAACGGGGAGTGGGAGTGGCGCAGGGAGGGGTCTTCCATACGATGTGGCACGTCACGCGAGGGGCCTTTCTCGTTAGAAATGGTAAAAAGCTGGTTCCATCCTGGGCCTCAGTCAAGGAAGACCTTGTTGCTTATGGCGGCTCATGGAAGTTGGATGGTAGATGGGATGGAGAAGAGGAGGTTCAGTTGATAGCAGCTGCCCCCGGAAAAAACGTAGTGAATGTCCAAACAAAGCCAAGCCTATTCAAGGTTAAGAATGGAGGAGAAATTGGGGCGGTTGCCCTTGACTACCCAAGTGGCACTTCTGGTTCTCCCATCGTCAACAGGAATGGTGAGGTAATAGGGCTGTATGGCAATGGAATTCTTGTTGGTGACAACTCTTTTGTGTCTGCCATATCCCAAACTGAGGTGAAAGAGGAGGGGAAAGAGGAGCTACAGGAAATCCCGACAATGTTGAAGAAAGGGATGACAACCATTCTTGATTTCCATCCTGGAGCTGGGAAAACAAGACGTTTTCTTCCTCAGATCCTGGCTGAATGCGCACGAAGACGGTTGCGCACACTTGTGCTGGCTCCTACTAGAGTTGTCCTTTCTGAAATGAAGGAAGCCTTTCACGGTTTAGATGTCAAGTTTCACACACAGGCTTTCTCCGCTCACGGTAGCGGAAAAGAGGTCATTGACGCCATGTGTCATGCCACCCTGACATATAGAATGTTGGAACCAACCAGAGTGGTCAATTGGGAAGTGATCATCATGGACGAAGCACATTTTTTGGATCCGGCTAGCATAGCAGCCAGAGGCTGGGCGGCACATAGAGCCAGAGCAAATGAAAGTGCAACAATCTTGATGACTGCTACCCCTCCGGGAACCAGTGATGAATTTCCACATTCAAATGGGGAAATAGAGGATGTCCAAACGGACATTCCTAGTGAGCCTTGGAACACAGGTCATGACTGGATTTTGGCGGACAAAAGGCCCACGGCCTGGTTTCTTCCATCCATCAGGGCAGCAAATGTCATGGCAGCCTCTTTGCGCAAAGCTGGAAAGAGTGTGGTGGTGCTAAACAGGAAAACCTTTGAGAAAGAATACCCCACAATTAAACAGAAAAAACCTGATTTCATCTTGGCCACTGACATAGCTGAGATGGGAGCCAATCTCTGCGTGGAGAGAGTGTTGGATTGTAGGACGGCTTTCAAACCTGTGCTTGTGGATGAAGGGAGAAAGGTGGCAATAAAAGGGCCACTCCGGATTTCAGCTTCCTCCGCTGCCCAAAGGAGGGGGCGCATTGGAAGGAACCCTAACAGAGACGGGGATTCATACTACTACTCTGAGCCCACAAGTGAAGACAATGCGCATCATGTCTGCTGGCTTGAGGCCTCAATGCTCCTAGACAACATGGAGGTGAGAGGTGGGATGGTTGCTCCACTTTATGCTATAGAAGGAACAAAGACACCAGTTTCCCCAGGTGAAATGAGGCTAAGAGATGACCAGAGGAGAGTCTTCCGAGAGCTGGTGAGGAATTGTGACCTGCCTGTTTGGCTCTCATGGCAAGTGGCTAAGGCTGGATTGAAGACGAATGACCGAAAGTGGTGCTTTGAGGGCCCAGAAGAACATGAGATCTTGAATGACAGTGGTGAGACAGTAAAGTGCAGAGCCCCTGGAGGAGCCAAGAAGCCTCTGCGTCCACGGTGGTGCGATGAAAGGGTGTCGTCTGACCAGAGTGCGCTTGCCGACTTCATAAAGTTTGCTGAGGGCAGGAGAGGGGCTGCTGAGATGCTGGTCGTGCTGAGTGAACTCCCAGACTTCTTGGCCAAGAAAGGTGGAGAGGCGGTGGATACTATCAGCGTGCTCTTGCACTCTGAGGAAGGTTCCAGAGCTTACCGCAATGCATTGTCAATGATGCCTGAGGCAATGACAACAGTCATGCTGTTTGTTCTGGCCGGGCTGCTGACGTCTGGAATGGTTATCTTTTTCATGTCTCCCAAGGGTATCAGCAGAATGTCTATGGCAATGGGCACGATGGCTGGTTGTGGATACCTCATGTTTCTTGGAGGCGTCAAACCCACCCACATCTCTTACATCATGCTAATATTCTTTGTCTTGATGGTGGTTGTGGTTCCGGAGCCGGGGCAGCAGAGAACCATTCAGGACAATCAAGTGGCTTATCTTATTATTGGCATCCTGACGCTGATTTCTGTGGTGGCAGCCAATGAACTAGGCATGCTGGAAAAGACTAAGGAAGACCTCTTTGGAAAAAAGAATTTGATTCCATCTAGTGCTGCACCTTGGAGCTGGCCAGATTTTGACTTGAAACCAGGAGCTGCTTGGACTGTCTATGTTGGCATTGTCACAATGCTCTCCCCAATGCTGCACCACTGGATCAAGGTTGAGTATGGTAATCTGTCTTTGTCTGGAATTSCACAGTCAGCCTCAGTTTTGTCATTCATGGACAAGGGCATCCCGTTTATGAAGATGAACATCTCGGTCATAATTCTACTGGTCAGTGGCTGGAATTCAATAACGGTGATGCCCCTGCTTTGTGGCATTGGATGCGCCATGCTACACTGGACTCTCATCCTGCCCGGAATAAAAGCGCAGCAGTCAAAGCTGGCACAGAGGAGGGTGTTTCATGGTGTTGCTAAGAATCCGGTGGTTGATGGGAATCCAACAGTCGACATTGAGGAAGCCCCGGAAATGCCTGCCCTCTATGAGAAGAAGTTGGCATTGTATCTTCTGCTTGCCCTTAGCTTGGCCTCTGTTGCCATGTGTAGAACACCCTTCTCACTGGCTGAAGGCATTGTGCTGGCATCAGCAGCCCTGGGACCGCTCATCGAGGGAAATACCAGCCTCTTGTGGAATGGACCCATGGCTGTGTCCATGACAGGAGTCATGCGGGGGAACTACTATGCTTTTGTGGGTGTTATGTACAATCTCTGGAAGATGAAGACTGGACGCAGGGGGAGAGCGAATGGGAAGACCCTGGGTGAGGTCTGGAAAAGGGAGCTGAACCTGCTGGACAAACAGCAGTTTGAGCTGTATAAACGGACAGACATTGTGGAGGTGGACCGTGACACAGCTCGCCGACACCTGGCTGAAGGGAAAGTGGACACCGGAGTGGCCGTCTCGAGAGGGACCGCAAAATTGAGATGGTTCCATGAACGTGGCTATGTCAAGTTGGAAGGAAGAGTGACTGACCTGGGATGTGGGCGTGGTGGCTGGTGCTACTACGCTGCTGCACAGAGAGAAGTGAGTGGGGTCAGGGGATTCACCCTTGGAAAGGAAGGCCACGAAAAGCCCATGAATGTGCAGAGCCTGGGGTGGAACATCATCACCTTCAAGGACAAGACTGATGTCCATCGCCKTGAGCCGATAAAGTGTGATACCCTGCTGTGCGACATTGGAGAGTCGTCCCCATCATCAGTGACCGAAGGGGAAAGAACCATGAGAGTTCTTGACACTGTTGAGAAATGGTTGAGCTGTGGTGTTGAAAGCTTCTGTGTGAAGGTGTTGGCTCCATACATGCCTGATGTGCTTGAAAAGTTAGAGTTGCTCCAAAGGAGGTTTGGTGGAACGGTAATCAGGAATCCCCTCTCTAGAAATTCAACCCACGAGATGTATTATGTGTCGGGAGCCCGCAGTAACATCACGTTCACTGTGAATCAAACATCCCGCCTCTTAATGAGGAGAATGAGGCGCCCGACAGGCAAGGTGACTCTTGAAGCCGATGTCATCCTCCCAATTGGAACACGCAGTGTGGAAACAGATAAAGGACCACTTGATAGGGCAGCCATTGAAGAGAGGGTTGAAAGAATAAAATCAGAATACACCGCCACTTGGTTCCATGATAGTGACAACCCTTACAGGACTTGGCATTATTGTGGTTCCTACGTCACAAGAACCTCAGGGAGTGCAGCAAGCATGATTAACGGGGTGATCAAGATCTTGACATACCCCTGGGACAGGATAGAGGAAGTCACGAGAATGGCAATGACAGACACAACTCCTTTTGGACAACAAAGAGTGTTCAAGGAAAAAGTTGACACCAGAGCAAAGGATCCACCAGCAGGGACCAGGAAAATCATGAAGGTTGTCAATAGGTGGCTATTCCGTCACTTGGCCAGAGAAAAGAACCCCAGGTTGTGCACAAAGGAGGAGTTTATAGCAAAAGTTCGCAGTCATGCAGCCATCGGAGCTTTCCTGGAAGAGCAAGAACAGTGGAAGACTGCCAATGAAGCTGTCCAAGATCCGAAGTTCTGGGAATTAGTGGATGAAGAACGACGGCTGCATCAGCAGGGCAGGTGCCGAACTTGTGTGTACAACATGATGGGGAAGAGAGAAAAGAAGCTGTCAGAGTTTGGAAAGGCGAAGGGAAGCCGTGCCATCTGGTACATGTGGCTGGGAGCCCGATATCTTGAGTTTGAAGCCCTGGGATTCCTGAATGAGGACCACTGGGCATCCAGGGAGAACTCAGGGGGAGGGGTTGAAGGTATCGGTCTACAATATCTAGGCTACGTGATCAGGGACCTGGCTGCACTAGAGGGTGGTGGATTCTATGCGGATGACACAGCTGGATGGGACACACGCATAACAGAGGCGGATCTGGATGATGAACAGGAAATCTTGAACTACATGAGCCCACACCATAGGAAGTTGGCGCTGGCTGTAATGGAAATGACATACAAAAACAAAGTGGTGAAAGTCCTGAGGCCAGCTCCAGGTGGGAAAGCTTACATGGATGTCATAAGCCGGCGGGACCAGAGAGGATCTGGGCAGGTGGTGACTTACGCCTTGAACACCATCACCAACCTGAAGGTTCAACTGATTAGGATGGCGGAGGCAGAGATGGTGATACACCACCAGCATGTCCAGGACTGTGACGACACGGCTTTGACCAAGCTTGAAGCATGGCTCGCTGAGCATGGCTGCGACAGGCTTAAGAGGATGGCAGTGAGTGGAGATGACTGTGTTGTCCGACCCATTGATGACAGGTTTGGCCTGGCTCTGTCCCATCTCAATGCCATGTCAAAGGTGCGAAAAGACATATCTGAATGGCAGCCATCAAAAGGATGGGATGACTGGGAGAGTGTGCCCTTTTGCTCTCACCACTTTCATGAACTGCAATTGAAGGATGGCAGGAGAATTGTAGTGCCTTGCCGGGATCAAGATGAGCTGGTTGGCAGGGGGAGAGTGTCTCCAGGGAATGGTTGGATGATCAAGGAGACAGCATGCCTTAGCAAGGCCTACGCCAACATGTGGTCACTGATGTACTTTCACAAGAGGGACATGAGGCTGCTTTCACTGGCTGTTTCTTCTGCTGTTCCCACATCTTGGGTTCCACAGGGACGCACCACGTGGTCTGTTCATGGGAAGGGAGAGTGGATGACCACAGAAGACATGCTTGAGGTGTGGAACAGAGTGTGGATAACCAACAATCCACACATGCAGGACAAAACGACGGTGAAGGAGTGGCGAGACATCCCTTACCTGACCAAGAGACAGGACAAGCTTTGTGGATCACTGATTGGGATGACCAACAGAGCCACTTGGGCATCTCACATCCACTTGGTAATACACCGCATCCGGACACTGATTGGGAAAGAGAGATACACTGACTACCTGACAGTCATGGATAGGTACTCTGTGGATGCTGATCTGCAGCCCGGTGAGCTCATTTGA
		</sequence>
		<sequence>
			<taxon idref="SA1_MF170977_1122_BRESCDC_2017.167"/>
			ATGTCTGGTCGTAAAGCTCAGGGAAAAACCCTGGGCGTCAATATGGTTCGACGAGGAGTCCGCTCCTTGTCAAGCAAAATAAAACAAAAAACAAAACAAATTGGAAGTAGACCTGGACCTTCAAGAGGCGTTCAAGGATTTGTTTTTTTCTTTTTGTTCAACGTTTTGACTGGAAAGAAGATTACTGCTCATCTGAAGAAACTATGGAGAATGCTGGACCCAAGACAGGGCTTAGTTGTCCTGAGGAAGGTTAAGAGGGTGGTGGCGAGTCTGATGAGAGGTTTGTCCTCGAGGAAACGCCGATCCCAAGATGTTTTGACTATACAATTTTTAATTCTGGGAATGCTGCTGATGGTTGGTGGAGTGACCCTGGTACGCAGAAACAGATGGTTACTTCTGAATGTTACATCTGAGGACCTTGGGAAAACCTTCTCCGTTGGCACAGGCAACTGCACAACCAACATTCTGGAGGCCAAATACTGGTGTCCAGATTCCATGGAATACAACTGCCCCAATCTCAGTCCAAGAGAAGAGCCTGATGACATAGACTGTTGGTGCTATGGAGTGGAAAATGTCAGAGTCGCTTATGGCAAGTGTGATTCAGCGGGTAGGTCAAGAAGGTCCAGAAGGGCCATTGACTTACCCACACATGAAAATCATGGCTTAAAGACCCGGCAAGAAAAGTGGATGACTGGAAGAATGGGCGAGAGACAGCTGCAGAAAATTGAAAGATGGCTGGTGAGGAACCCCTTCTTTGCGGCAACAGCCTTGGCCATTGCCTACCTGGTGGGGAGCAACATGACGCAACGAGTTGTCATTGCCCTGCTAGTCTTGGCTGTTGGCCCAGCCTATTCGGCTCACTGTATAGGAATAACCGACAGGGATTTCATTGAGGGGGTGCATGGGGGAACCTGGGTTTCAGCCACCTTGGAACAGGACAAGTGTGTCACTGTGATGGCCCCCGACAAGCCTTCACTAGACATATCACTAGAAACAGTTGCCATTGATGGACCTGCTGAGGCAAGGAAGGTGTGCTACAGTGCAGTCTTGACCAACGTGAAGATCAATGACAAGTGCCCCAGCACTGGTGAAGCCCACTTGGAAGAAGAAAATGAAGGAGACAATGCTTGCAAGCGAACTTACTCCGATAGAGGTTGGGGAAATGGTTGTGGCTTGTTTGGAAAAGGAAGCATTGTGGCATGTGCCAAGTTTACCTGTGCCAAATCCATGAGTCTATTTGAGGTTGATCAGACCAAAATTCAGTATGTCATTAGGGCACAGCTACATGTCGGAGCCAAGCAGGAGAACTGGAACACTGACATCAAAACTCTCAAGTTTGATGCCCTGTCGGGCTCTCAGGAAGCTGAGTTCACTGGATACGGGAGGGCCACACTGGAGTGCCAGGTGCAGACCGCAGTGGACTTCAGTAACAGTTACATTGCAGAGATGGAGAAAGAGAGCTGGATTGTGGATAAACAGTGGGCCCAAGACCTGACCCTACCTTGGCAGAGTGGAAGTGGCGGCGTGTGGAGAGAGATGCATCATCTCGTGGAATTTGAGCCTCCACATGCCGCAACTATCAAAGTGTTAGCCCTTGGAAACCAAGAAGGATCCTTGAAGACTGCTCTCACTGGTGCAATGCGAGTCACAAAAGACACAAACAACAGCAAGCTGTATAAGCTGCATGGGGGGCATGTCGCGTGTAGGGTGAAGTTGTCAGCTCTCACACTTAAGGGAACATCCTACAAGATGTGTACCGACAAAATGTCTTTTGTCAAGAACCCAACTGACACTGGACATGGCACTGCAGTGATGCAAGTGAAGGTGCCAAAAGGAGCACCCTGCAGGATTCCAGTAATGGTCGCCGATGATCTCACAGCGGCAGTCAACAAGGGCATCTTGGTCACAGTCAATCCAATAGCCTCCACCAATGATGATGAAGTGTTGATCGAGGTGAATCCTCCCTTTGGGGATAGTTACATCATAGTTGGGACAGGGGATTCACGCCTGACTTACCAGTGGCACAAGGAAGGCAGCTCAATAGGGAAGTTGTTTACTCAGACCATGAAGGGCGCAGAGCGTCTGGCCGTCATGGGAGATGCTGCCTGGGACTTTGGTTCTGCTGGAGGATTCTTCACATCAGTCGGAAAAGGCATACACACTGTGTTTGGCTCTGCCTTCCAAGGACTGTTTGGTGGCTTGAGCTGGATAACAAAGGTCATCATGGGGGTAGTCCTCATATGGGTTGGCATTAACACAAGGAATATGACAATGTCCATGAGCATGATCCTAGTTGGAGTCATCATGATGTTCCTGTCCCTAGGAGTTGGGGCGGACCAAGGATGTGCAATAAACTTTGGCAAGAGAGAACTCAAGTGTGGGGATGGCATCTTCGTCTTTAGAGATTCAGATGACTGGCTGAACAAGTATTCATACTATCCAGAGGACCCAGTAAAACTTGCTTCAATAGTGAAAGCTTCCTTTGAGGAAGGGAAGTGTGGCCTGAACTCAGTCGACTCCCTGGAACATGAGATGTGGAGAAGCAGGGCAGATGAGATCAACGCCATTCTTGAGGAAAATGAGGTAGACATCTCAGTGGTGGTCCAAGACTCAAAAAACATTTATCAGAGAGGGACACATCCGTTTTCCAGAATACGTGATGGCCTACAATACGGCTGGAAGACTTGGGGCAAAAACCTTGTGTTCTCCCCAGGAAGAAAGAATGGAAGCTTCATCATAGATGGGAAGTCCAGGAAAGAGTGTCCGTTCTCAAACAGAGTGTGGAATTCCTTCCAGATAGAAGAGTTTGGGACAGGAGTGTTCACCACCCGAGTGTACATGGATGCAGTCTTTGAGTACACTATGGATTGTGATGGATCCATCCTGGGTGCAGCAGTGAATGGAAAGAAGAGCGCGCATGGGTCCCCAACATTCTGGATGGGAAGCCATGAGGTGAATGGAACATGGATGATTCATACTCTAGAGACACTGGACTACAAGGAATGTGAATGGCCGCTGACACACACGATTGGAACATCAGTTGAAGAGAGTGACATGTTCATGCCGAGGTCAATTGGGGGTCCAGTTAGCTCCCACAACCACATTCCGGGATATAAGGTCCAGACAAACGGACCCTGGATGCAGGTGCCACTAGAGGTGAAAAGGGAAGCTTGCCCAGGAACCAGTGTGGTTGTTGACGGAGGCTGTGATGGGCGTGGGAAGTCGACCAGATCGACCACTGACAGCGGGAAGATCATTCCTGAATGGTGTTGCCGCTCATGCACAATGCCACCAGTGAGCTTCCACGGGAGTGATGGTTGCTGGTATCCTATGGAGATTAGACCAAAGAAGACACATGACAGCCACCTGGTCCGCTCATGGGTAACGGCTGGAGAGATCCATGCAATCCCCTTTGGGTTGGTGAGCATGATGATAGCCATGGAAGTGGTATTGAGGAAGAGACAGGGACCCAAGCAAATACTGGTTGGGGGCATGGTGCTTCTAGGAGCCATKCTAGTTGGACAGGTGACTATCTTGGACTTGCTGAAGCTCACAGTGGCGGTTGGACTGCACTTCCATGAGATGAATAATGGAGGGGATGCCATGTATATGGCCCTGATCGCTGCTTTCTCAATCAGACCAGGGCTGCTCATCGGCTTTGGATTGAGGACGCTGTGGAGCCCCCGAGAACGCCTCGTGCTGACCCTGGGGGCCGCCATGGTGGAGATTGCTTTGGGTGGCATGATGGGAGGTCTGTGGAAGTACCTGAACGCAGTGTCCCTTTGCATCCTGACAATAAACGCTGTTGCCTCCAGAAAAGCATCAAATGTCATCCTGCCCTTGATGGCTCTGTTAACACCTGTGACAATGGCTGAGGTGAGACTTGCAACAATGCTCTTCTGCACTGTGGTCATCATCGGNGTTCTCCATCAGAACTCAAAGGACACTTCCATGCAGAAGACCATACCCCTGGTGGCCCTCACACTGACATCCTACCTGGGACTGACGCAGCCCTTCTTGGGCTTGTGTGCCTTCATGGCAACCCGAATATTCGGGCGAAGGAGCATCCCAGTGAATGAAGCGCTTGCAGCTGCTGGTCTCGTGGGAGTCTTGGCAGGGCTAGCTTTCCAGGAGATGGAAAATTTTCTAGGTCCAGTTGCAGTTGGAGGAATCCTGATGATGCTGGTCAGTGTGGCTGGGAGGGTAGATGGACTTGAACTCAGGAAGCTTGGGGAAGTTTCTTGGGAAGAAGAAGCTGAGATCAGTGGAAGTTCTGCCCGTTATGATGTAACTCTCAGTGAGCAAGGGGAATTTAAACTACTCTCTGAAGAGAAGGTGCCATGGGATCAGGTTGTGATGACTTCACTGGCTTTGGTCGGAGCTGCCATCCATCCATTTGCACTTTTATTGGTTCTTGCTGGCTGGTTGTTCCACGTCAAAGGAGCCAGAAGAAGTGGGGATGTCCTTTGGGACATTCCCACACCTAAAATCATTGAGGAGTGTGAATATCTAGAGGATGGAATCTACGGCATATTCCAGTCAACATTCCTAGGGGCCTCTCAACGGGGAGTGGGAGTGGCGCAGGGAGGGGTCTTCCATACGATGTGGCACGTCACGCGAGGGGCCTTTCTCGTTAGAAATGGTAAAAAGCTGGTTCCATCCTGGGCCTCAGTCAAGGAAGACCTTGTTGCTTATGGCGGCTCATGGAAGTTGGATGGTAGATGGGATGGAGAAGAGGAGGTTCAGTTGATAGCAGCTGCCCCCGGAAAAAACGTAGTGAATGTCCAAACAAAGCCAAGCCTATTCAAGGTTAAGAATGGAGGAGAAATTGGGGCGGTTGCCCTTGACTACCCAAGTGGCACTTCTGGTTCTCCCATCGTCAACAGGAATGGTGAGGTAATAGGGCTGTATGGCAATGGAATTCTTGTTGGTGACAACTCTTTTGTGTCTGCCATATCCCAAACTGAGGTGAAAGAGGAGGGGAAAGAGGAGCTACAGGAAATCCCGACAATGTTGAAGAAAGGGATGACAACCATTCTTGATTTCCATCCTGGAGCTGGGAAAACAAGACGTTTTCTTCCTCAGATCCTGGCTGAATGCGCACGAAGACGGTTGCGCACACTTGTGCTGGCTCCTACTAGAGTTGTCCTTTCTGAAATGAAGGAAGCCTTTCACGGTTTAGATGTCAAGTTTCACACACAGGCTTTCTCCGCTCACGGTAGCGGAAAAGAGGTCATTGACGCCATGTGTCATGCCACCCTGACATATAGAATGTTGGAACCAACCAGAGTGGTCAATTGGGAAGTGATCATCATGGACGAAGCACATTTTTTGGATCCGGCTAGCATAGCAGCCAGAGGCTGGGCGGCACATAGAGCCAGAGCAAATGAAAGTGCAACAATCTTGATGACTGCTACCCCTCCGGGAACCAGTGATGAATTTCCACATTCAAATGGGGAAATAGAGGATGTCCAAACGGACATTCCTAGTGAGCCTTGGAACACAGGTCATGACTGGATTTTGGCGGACAAAAGGCCCACGGCCTGGTTTCTTCCATCCATCAGGGCAGCAAATGTCATGGCAGCCTCTTTGCGCAAAGCTGGAAAGAGTGTGGTGGTGCTAAACAGGAAAACCTTTGAGAAAGAATACCCCACAATTAAACAGAAAAAACCTGATTTCATCTTGGCCACTGACATAGCTGAGATGGGAGCCAATCTCTGCGTGGAGAGAGTGTTGGATTGTAGGACGGCTTTCAAACCTGTGCTTGTGGATGAAGGGAGAAAGGTGGCAATAAAAGGGCCACTCCGGATTTCAGCTTCCTCCGCTGCCCAAAGGAGGGGGCGCATTGGAAGGAACCCTAACAGAGACGGGGATTCATACTACTACTCTGAGCCCACAAGTGAAGACAATGCGCATCATGTCTGCTGGCTTGAGGCCTCAATGCTCCTAGACAACATGGAGGTGAGAGGTGGGATGGTTGCTCCACTTTATGGCATAGAAGGAACAAAGACACCAGTTTCCCCAGGTGAAATGAGGCTAAGAGATGACCAGAGGAGAGTCTTCCGAGAGCTGGTGAGGAATTGTGACCTGCCTGTTTGGCTCTCATGGCAAGTGGCTAAGGCTGGATTGAAGACGAATGACCGAAAGTGGTGCTTTGAGGGCCCAGAAGAACATGAGATCTTGAATGACAGTGGTGAGACAGTAAAGTGCAGAGCCCCTGGAGGAGCCAAGAAGCCTCTGCGTCCACGGTGGTGCGATGAAAGGGTGTCGTCTGACCAGAGTGCGCTTGCCGACTTCATAAAGTTTGCTGAGGGCAGGAGAGGGGCTGCTGAGATGCTGGTCGTGCTGAGTGAACTCCCAGACTTCTTGGCCAAGAAAGGTGGAGAGGCGGTGGATACTATCAGCGTGCTCTTGCACTCTGAGGAAGGTTCCAGAGCTTACCGCAATGCATTGTCAATGATGCCTGAGGCAATGACAACAGTCATGCTGTTTGTTCTGGCCGGGCTGCTGACGTCTGGAATGGTTATCTTTTTCATGTCTCCCAAGGGTATCAGCAGAATGTCTATGGCAATGGGCACGATGGCTGGTTGTGGATACCTCATGTTTCTTGGAGGCGTCAAACCCACCCACATCTCTTACATCATGCTAATATTCTTTGTCTTGATGGTGGTTGTGGTTCCGGAGCCGGGGCAGCAGAGAACCATTCAGGACAATCAAGTGGCTTATCTTATTATTGGCATCCTGACGCTGATTTCTGTGGTGGCAGCCAATGAACTAGGCATGCTGGAAAAGACTAAGGAAGACCTCTTTGGAAAAAAGAATTTGATTCCATCTAGTGCCGCACCTTGGAGCTGGCCAGATTTTGACTTGAAACCAGGAGCTGCTTGGACTGTCTATGTTGGCATTGTCACAATGCTCTCCCCAATGCTGCACCACTGGATCAAGGTTGAGTATGGTAATCTGTCTTTGTCTGGAATTGCACAGTCAGCCTCAGTTTTGTCATTCATGGACAAGGGCATCCCGTTTATGAAGATGAACATCTCGGTCATAATTCTACTGGTCAGTGGCTGGAATTCAATAACGGTGATGCCCCTGCTTTGTGGCATTGGATGCGCCATGCTACACTGGACTCTCATCCTGCCCGGAATAAAAGCGCAGCAGTCAAAGCTGGCACAGAGGAGGGTGTTTCATGGTGTTGCTAAGAATCCGGTGGTTGATGGGAATCCAACAGTCGACATTGAGGAAGCCCCGGAAATGCCTGCCCTCTATGAGAAGAAGTTGGCATTGTATCTTCTGCTTGCCCTTAGCTTGGCCTCTGTTGCCATGTGTAGAACACCCTTCTCACTGGCTGAAGGCATTGTGCTGGCATCAGCAGCCCTGGGACCGCTCATCGAGGGAAATACCAGCCTCTTGTGGAATGGACCCATGGCTGTGTCCATGACAGGAGTCATGCGGGGGAACTACTATGCTTTTGTGGGTGTTATGTACAATCTCTGGAAGATGAAGACTGGACGCAGGGGGAGAGCGAATGGGAAGACCCTGGGTGAGGTCTGGAAAAGGGAGCTGAACCTGCTGGACAAACAGCAGTTTGAGCTGTATAAACGGACAGACATTGTGGAGGTGGACCGTGACACAGCTCGCCGACACCTGGCTGAAGGGAAAGTGGACACCGGAGTGGCCGTCTCGAGAGGGACCGCAAAATTGAGATGGTTCCATGAACGTGGCTATGTCAAGTTGGAAGGAAGAGTGACTGACCTGGGATGTGGGCGTGGTGGCTGGTGCTACTACGCTGCTGCACAGAGAGAAGTGAGTGGGGTCAGGGGATTCACCCTTGGAAAGGAAGGCCACGAAAAGCCCATGAATGTGCAGAGCCTGGGGTGGAACATCATCACCTTCAAGGACAAGACTGATGTCCATCGCCTTGAGCCGATAAAGTGTGATACCCTGCTGTGCGACATTGGAGAGTCGTCCCCATCATCAGTGACCGAAGGGGAAAGAACCATGAGAGTTCTTGACACTGTTGAGAAATGGTTGAGCTGTGGTGTTGAAAGCTTCTGTGTGAAGGTGTTGGCTCCATACATGCCTGATGTGCTTGAAAAGTTAGAGTTGCTCCAAAGGAGGTTTGGTGGAACGGTAATCAGGAATCCCCTCTCTAGAAATTCAACCCACGAGATGTATTATGTGTCGGGAGCCCGCAGTAACATCACGTTCACTGTGAATCAAACATCCCGCCTCTTAATGAGGAGAATGAGGCGCCCGACAGGCAAGGTGACTCTTGAAGCCGATGTCATCCTCCCAATTGGAACACGCAGTGTGGAAACAGATAAAGGACCACTTGATAGGGCAGCCATTGAAGAGAGGGTTGAAAGAATAAAATCAGAATACACCGCCACTTGGTTCCATGATAGTGACAACCCTTACAGGACTTGGCATTATTGTGGTTCCTACGTCACAAGAACCTCAGGGAGTGCAGCAAGCATGATTAACGGGGTGATCAAGATCTTGACATACCCCTGGGACAGGATAGAGGAAGTCACGAGAATGGCAATGACAGACACAACTCCTTTTGGACAACAAAGAGTGTTCAAGGAAAAAGTTGACACCAGAGCAAAGGATCCACCAGCAGGGACCAGGAAAATCATGAAGGTTGTCAATAGGTGGCTATTCCGTCACTTGGCCAGAGAAAAGAACCCCAGGTTGTGCACAAAGGAGGAGTTTATAGCAAAAGTTCGCAGTCATGCAGCCATCGGAGCTTTCCTGGAAGAGCAAGAACAGTGGAAGACTGCCAATGAAGCTGTCCAAGATCCGAAGTTCTGGGAATTAGTGGATGAAGAACGACGGCTGCATCAGCAGGGCAGGTGCCGAACTTGTGTGTACAACATGATGGGGAAGAGAGAAAAGAAGCTGTCAGAGTTTGGAAAGGCGAAGGGAAGCCGTGCCATCTGGTACATGTGGCTGGGAGCCCGATATCTTGAGTTTGAAGCCCTGGGATTCCTGAATGAGGACCACTGGGCATCCAGGGAGAACTCAGGGGGAGGGGTTGAAGGTATCGGTCTACAATATCTAGGCTACGTGATCAGGGACCTGGCTGCACTAGAGGGTGGTGGATTCTATGCGGATGACACAGCTGGATGGGACACACGCATAACAGAGGCGGATCTGGATGATGAACAGGAAATCTTGAACTACATGAGCCCACACCATAGGAAGTTGGCGCTGGCTGTAATGGAAATGACATACAAAAACAAAGTGGTGAAAGTCCTGAGGCCAGCTCCAGGTGGGAAAGCTTACATGGATGTCATAAGCCGGCGGGACCAGAGAGGATCTGGGCAGGTGGTGACTTACGCCTTGAACACCATCACCAACCTGAAGGTTCAACTGATTAGGATGGCGGAGGCAGAGATGGTGATACACCACCAGCATGTCCAGGACTGTGACGACACGGCTTTGACCAAGCTTGAAGCATGGCTCGCTGAGCATGGCTGCGACAGGCTTAAGAGGATGGCAGTGAGTGGAGATGACTGTGTTGTCCGACCCATTGATGACAGGTTTGGCCTGGCTCTGTCCCATCTCAATGCCATGTCAAAGGTGCGAAAAGACATATCTGAATGGCAGCCATCAAAAGGATGGGATGACTGGGAGAGTGTGCCCTTTTGCTCTCACCACTTTCATGAACTGCAATTGAAGGATGGCAGGAGAATTGTAGTGCCTTGCCGGGATCAAGATGAGCTGGTTGGCAGGGGGAGAGTGTCTCCAGGGAATGGTTGGATGATCAAGGAGACAGCATGCCTTAGCAAGGCCTACGCCAACATGTGGTCACTGATGTACTTTCACAAGAGGGACATGAGGCTGCTTTCACTGGCTGTTTCTTCTGCTGTTCCCACATCTTGGGTTCCACAGGGACGCACCACGTGGTCTGTTCATGGGAAGGGAGAGTGGATGACCACAGAAGACATGCTTGAGGTGTGGAACAGAGTGTGGATAACCAACAATCCACACATGCAGGACAAAACGACGGTGAAGGAGTGGCGAGACATCCCTTACCTGACCAAGAGACAGGACAAGCTTTGTGGATCACTGATTGGGATGACCAACAGAGCCACTTGGGCATCTCACATCCACTTGGTAATACACCGCATCCGGACACTGATTGGGAAAGAGAGATACACTGACTACCTGACAGTCATGGATAGGTACTCTGTGGATGCTGATCTGCAGCCCGGTGAGCTCATTTGA
		</sequence>
		<sequence>
			<taxon idref="SA1_MF170976_282_BRESLDT_2017.083"/>
			ATGTCTGGTCGTAAAGCTCAGGGAAAAACCCTGGGCGTCAATATGGTTCGACGAGGAGTCCGCTCCTTGTCAAGCAAAATAAAACAAAAAACAAAACAAATTGGAAGTAGACCTGGACCTTCAAGAGGCGTTCAAGGATTTGTTTTTTTCTTTTTGTTCAACGTTTTGACTGGAAAGAAGATTACTGCTCATCTGAAGAAACTATGGAGAATGCTGGACCCAAGACAGGGCTTAGTTGTCCTGAGGAAGGTTAAGAGGGTGGTGGCGAGTCTGATGAGAGGTTTGTCCTCGAGGAAACGCCGATCCCAAGATGTTTTGACTATACAATTTTTAATTCTGGGAATGCTGCTGATGGTTGGTGGAGTGACCCTGGTACGCAGAAACAGATGGTTACTTCTGAATGTTACATCTGAGGACCTTGGGAAAACCTTCTCCGTTGGCACAGGCAACTGCACAACCAACATTCTGGAGGCCAAATACTGGTGTCCAGATTCCATGGAATACAACTGCCCCAATCTCAGTCCAAGAGAAGAGCCTGATGACATAGACTGTTGGTGCTATGGAGTGGAAAATGTCAGAGTCGCTTATGGCAAGTGTGATTCAGCGGGTAGGTCAAGAAGGTCCAGAAGGGCCATTGACTTACCCACACATGAAAATCATGGCTTAAAGACCCGGCAAGAAAAGTGGATGACTGGAAGAATGGGCGAGAGACAGCTGCAGAAAATTGAAAGATGGCTGGTGAGGAACCCCTTCTTTGCGGCAACAGCCTTGGCCATTGCCTACCTGGTGGGGAGCAACATGACGCAACGAGTTGTCATTGCCCTGCTAGTCTTGGCTGTTGGCCCAGCCTATTCGGCTCACTGTATAGGAATAACCGACAGGGATTTCATTGAGGGGGTGCATGGGGGAACCTGGGTTTCAGCCACCTTGGAACAGGACAAGTGTGTCACTGTGATGGCCCCCGACAAGCCTTCACTAGACATATCACTAGAAACAGTTGCCATTGATGGACCTGCTGAGGCAAGGAAGGTGTGCTACAGTGCAGTCTTGACCAACGTGAAGATCAATGACAAGTGCCCCAGCACTGGTGAAGCCCACTTGGAAGAAGAAAATGAAGGAGACAATGCTTGCAAGCGAACTTACTCCGATAGAGGTTGGGGAAATGGTTGTGGCTTGTTTGGAAAAGGAAGCATTGTGGCATGTGCCAAGTTTACCTGTGCCAAATCCATGAGTCTATTTGAGGTTGATCAGACCAAAATTCAGTATGTCATTAGGGCACAGCTACATGTCGGAGCCAAGCAGGAGAACTGGAACACTGACATCAAAACTCTCAAGTTTGATGCCCTGTCGGGCTCTCAGGAAGCTGAGTTCACTGGATACGGGAGGGCCACACTGGAGTGCCAGGTGCAGACCGCAGTGGACTTCAGTAACAGTTACATTGCAGAGATGGAGAAAGAGAGCTGGATTGTGGATAAACAGTGGGCCCAAGACCTGACCCTACCTTGGCAGAGTGGAAGTGGCGGCGTGTGGAGAGAGATGCATCATCTCGTGGAATTTGAGCCTCCACATGCCGCAACTATCAAAGTGTTAGCCCTTGGAAACCAAGAAGGATCCTTGAAGACTGCTCTCACTGGTGCAATGCGAGTCACAAAAGACACAAACAACAGCAAGCTGTATAAGCTGCATGGGGGGCATGTCGCGTGTAGGGTGAAGTTGTCAGCTCTCACACTTAAGGGAACATCCTACAAGATGTGTACCGACAAAATGTCTTTTGTCAAGAACCCAACTGACACTGGACATGGCACTGCAGTGATGCAAGTGAAGGTGCCAAAAGGAGCACCCTGCAGGATTCCAGTAATGGTCGCCGATGATCTCACAGCGGCAGTCAACAAGGGCATCTTGGTCACAGTCAATCCAATAGCCTCCACCAATGATGATGAAGTGTTGATCGAGGTGAATCCTCCCTTTGGGGATAGTTACATCATAGTTGGGACAGGGGATTCACGCCTGACTTACCAGTGGCACAAGGAAGGCAGCTCAATAGGGAAGTTGTTTACTCAGACCATGAAGGGCGCAGAGCGTCTGGCCGTCATGGGAGATGCTGCCTGGGACTTTGGTTCTGCTGGAGGATTCTTCACATCAGTCGGAAAAGGCATACACACTGTGTTTGGCTCTGCCTTCCAAGGACTGTTTGGTGGCTTGAGCTGGATAACAAAGGTCATCATGGGGGTAGTCCTCATATGGGTTGGCATTAACACAAGGAATATGACAATGTCCATGAGCATGATCCTAGTTGGAGTCATCATGATGTTCCTGTCCCTAGGAGTTGGGGCGGACCAAGGATGTGCAATAAACTTTGGCAAGAGAGAACTCAAGTGTGGGGATGGCATCTTCGTCTTTAGAGATTCAGATGACTGGCTGAACAAGTATTCATACTATCCAGAGGACCCAGTAAAACTTGCTTCAATAGTGAAAGCTTCCTTTGAGGAAGGGAAGTGTGGCCTGAACTCAGTCGACTCCCTGGAACATGAGATGTGGAGAAGTAGGGCAGATGAGATCAATGCCATTCTTGAGGAAAATGAGGTAGACATCTCAGTGGTGGTTCAAGACTCAAAAAACATTTATCAGAGAGGGACACATCCGTTTTCCAGAATACGTGATGGCCTACAATACGGCTGGAAGACTTGGGGCAAAAACCTTGTGTTCTCCCCAGGAAGAAAGAATGGAAGCTTCATCATAGATGGGAAGTCCAGGAAAGAGTGTCCGTTCTCAAACAGAGTGTGGAATTCCTTCCAGATAGAAGAGTTTGGGACAGGAGTGTTCACCACCCGAGTGTACATGGATGCAGTCTTTGAGTACACTATGGATTGTGATGGATCCATCCTGGGTGCAGCAGTGAATGGAAAGAAGAGCGCGCATGGGTCCCCAACATTCTGGATGGGAAGCCATGAGGTGAATGGAACATGGATGATTCATACTCTAGAGACACTGGACTACAAGGAATGTGAATGGCCGCTGACACACACGATTGGAACATCAGTTGAAGAGAGTGACATGTTCATGCCGAGGTCAATTGGGGGTCCAGTTAGCTCCCACAACCACATTCCGGGATATAAGGTCCAGACAAACGGACCCTGGATGCAGGTGCCACTAGAGGTGAAAAGGGAAGCTTGCCCAGGAACCAGTGTGGTTGTTGACGGAGGCTGTGATGGGCGTGGGAAGTCGACCAGATCGACCACTGACAGCGGGAAGATCATTCCTGAATGGTGTTGCCGCTCATGCACAATGCCACCAGTGAGCTTCCACGGGAGTGATGGTTGCTGGTATCCTATGGAGATTAGACCAAAGAAGACACATGACAGCCACCTGGTCCGCTCATGGGTAACGGCTGGAGAGATCCATGCAATCCCCTTTGGGTTGGTGAGCATGATGATAGCCATGGAAGTGGTATTGAGGAAGAGACAGGGACCCAAGCAAATACTGGTTGGGGGCATGGTGCTTCTAGGAGCCATGCTAGTTGGACAGGTGACTATCTTGGACTTGCTGAAGCTCACAGTGGCGGTTGGACTGCACTTTCATGAGATGAATAATGGAGGGGATGCCATGTATATGGCCCTGATCGCTGCTTTCTCAATCAGACCAGGGCTGCTCATCGGCTTTGGATTGAGGACGCTGTGGAGCCCCCGAGAACGCCTCGTGCTGACCCTGGGGGCCGCCATGGTGGAGATTGCTTTGGGTGGCATGATGGGAGGTCTGTGGAAGTACCTGAACGCAGTGTCCCTTTGCATCCTGACAATAAACGCTGTTGCCTCCAGAAAAGCATCAAATGTCATCCTGCCCTTGATGGCTCTGTTAACACCTGTGACAATGGCTGAGGTGAGACTTGCAACAATGCTCTTCTGCACTGTGGTCATCATCGGCGTTCTCCATCAGAACTCAAAGGACACTTCCATGCAGAAGACCATACCCCTGGTGGCCCTCACACTGACATCCTACCTGGGACTGACGCAGCCCTTCTTGGGCTTGTGTGCCTTCATGGCAACCCGAATATTCGGGCGAAGGAGCATCCCAGTGAATGAAGCGCTTGCAGCTGCTGGTCTCGTGGGAGTCTTGGCAGGGCTAGCTTTCCAGGAGATGGAAAATTTTCTAGGTCCAGTTGCAGTTGGAGGAATCCTGATGATGCTGGTCAGTGTGGCTGGGAGGGTAGATGGACTTGAACTCAGGAAGCTTGGGGAAGTTTCTTGGGAAGAAGAAGCTGAGATCAGTGGAAGTTCTGCCCGTTATGATGTAACTCTCAGTGAGCAAGGGGAATTTAAACTACTCTCTGAAGAGAAGGTGCCATGGGATCAGGTTGTGATGACTTCACTGGCTTTGGTCGGAGCTGCCATCCATCCATTTGCACTTTTATTGGTTCTTGCTGGCTGGTTGTTCCACGTCAAAGGAGCCAGAAGAAGTGGGGATGTCCTTTGGGACATTCCCACACCTAAAATCATTGAGGAGTGTGAATATCTAGAGGATGGAATCTACGGCATATTCCAGTCAACATTCCTAGGGGCCTCTCAACGGGGAGTGGGAGTGGCGCAGGGAGGGGTCTTCCATACGATGTGGCACGTCACGCGAGGGGCCTTTCTCGTTAGAAATGGTAAAAAGCTGGTTCCATCCTGGGCCTCAGTCAAGGAAGACCTTGTTGCTTATGGCGGCTCATGGAAGTTGGATGGTAGATGGGATGGAGAAGAGGAGGTTCAGTTGATAGCAGCTGCCCCCGGAAAAAACGTAGTGAATGTCCAAACAAAGCCAAGCCTATTCAAGGTTAAGAATGGAGGAGAAATTGGGGCGGTTGCCCTTGACTACCCAAGTGGCACTTCTGGTTCTCCCATCGTCAACAGGAATGGTGAGGTAATAGGGCTGTATGGCAATGGAATTCTTGTTGGTGACAACTCTTTTGTGTCTGCCATATCCCAAACTGAGGTGAAAGAGGAGGGGAAAGAGGAGCTACAGGAAATCCCGACAATGTTGAAGAAAGGGATGACAACCATTCTTGATTTCCATCCTGGAGCTGGGAAAACAAGACGTTTTCTTCCTCAGATCCTGGCTGAATGCGCACGAAGACGGTTGCGCACACTTGTGCTGGCTCCTACTAGAGTTGTCCTTTCTGAAATGAAGGAAGCCTTTCACGGTTTAGATGTCAAGTTTCACACACAGGCTTTCTCCGCTCACGGTAGCGGAAAAGAGGTCATTGACGCCATGTGTCATGCCACCCTGACATATAGAATGTTGGAACCAACCAGAGTGGTCAATTGGGAAGTGATCATCATGGACGAAGCACATTTTTTGGATCCGGCTAGCATAGCAGCCAGAGGCTGGGCGGCACATAGAGCCAGAGCAAATGAAAGTGCAACAATCTTGATGACTGCTACCCCTCCGGGAACCAGTGATGAATTTCCACATTCAAATGGGGAAATAGAGGATGTCCAAACGGACATTCCTAGTGAGCCTTGGAACACAGGTCATGACTGGATTTTGGCGGACAAAAGGCCCACGGCCTGGTTTCTTCCATCCATCAGGGCAGCAAATGTCATGGCAGCCTCTTTGCGCAAAGCTGGAAAGAGTGTGGTGGTGCTAAACAGGAAAACCTTTGAGAAAGAATACCCCACAATTAAACAGAAAAAACCTGATTTCATCTTGGCCACTGACATAGCTGAGATGGGAGCCAATCTCTGCGTGGAGAGAGTGTTGGATTGTAGGACGGCTTTCAAACCTGTGCTTGTGGATGAAGGGAGAAAGGTGGCAATAAAAGGGCCACTCCGGATTTCAGCTTCCTCCGCTGCCCAAAGGAGGGGGCGCATTGGAAGGAACCCTAACAGAGACGGGGATTCATACTACTACTCTGAGCCCACAAGTGAAGACAATGCGCATCATGTCTGCTGGCTTGAGGCCTCAATGCTCCTAGACAACATGGAGGTGAGAGGTGGGATGGTTGCTCCACTTTATGKCATAGAAGGAACAAAGACACCAGTTTCCCCAGGTGAAATGAGGTTAAGAGATGACCAGAGGAGAGTCTTCCGAGAGCTGGTGAGGAATTGTGACCTGCCTGTTTGGCTCTCATGGCAAGTGGCTAAGGCTGGATTGAAGACGAATGACCGAAAGTGGTGCTTTGAGGGCCCAGAAGAACATGAGATCTTGAATGACAGTGGTGAGACAGTAAAGTGCAGAGCCCCTGGAGGAGCCAAGAAGCCTCTGCGTCCACGGTGGTGCGATGAAAGGGTGTCGTCTGACCAGAGTGCGCTTGCCGACTTCATAAAGTTTGCTGAGGGCAGGAGAGGGGCTGCTGAGATGCTGGTCGTGCTGAGTGAACTCCCAGACTTCTTGGCCAAGAAAGGTGGAGAGGCGGTGGATACTATCAGCGTGCTCTTGCACTCTGAGGAAGGTTCCAGAGCTTACCGCAATGCATTGTCAATGATGCCTGAGGCAATGACAACAGTCATGCTGTTTGTTCTGGCCGGGCTGCTGACGTCTGGAATGGTTATCTTTTTCATGTCTCCCAAGGGTATCAGCAGAATGTCTATGGCAATGGGCACGATGGCTGGTTGTGGATACCTCATGTTTCTTGGAGGCGTCAAACCCACCCACATCTCTTACATCATGCTAATATTCTTTGTCTTGATGGTGGTTGTGGTTCCGGAGCCGGGGCAGCAGAGAACCATTCAGGACAATCAAGTGGCTTATCTTATTATTGGCATCCTGACGCTGATTTCTGTGGTGGCAGCCAATGAACTAGGCATGCTGGAAAAGACTAAGGAAGACCTCTTTGGAAAAAAGAATTTGATTCCATCTAGTGCCGCACCTTGGAGCTGGCCAGATTTTGACTTGAAACCAGGAGCTGCTTGGACTGTCTATGTTGGCATTGTCACAATGCTCTCCCCAATGCTGCACCACTGGATCAAGGTTGAGTATGGTAATCTGTCTTTGTCTGGAATTGCACAGTCAGCCTCAGTTTTGTCATTCATGGACAAGGGCATCCCGTTTATGAAGATGAACATCTCGGTCATAATTCTACTGGTCAGTGGCTGGAATTCAATAACGGTGATGCCCCTGCTTTGTGGCATTGGATGCGCCATGCTACACTGGACTCTCATCCTGCCCGGAATAAAAGCGCAGCAGTCAAAGCTGGCACAGAGGAGGGTGTTTCATGGTGTTGCTAAGAATCCGGTGGTTGATGGGAATCCAACAGTCGACATTGAGGAAGCCCCGGAAATGCCTGCCCTCTATGAGAAGAAGTTGGCATTGTATCTTCTGCTTGCCCTTAGCTTGGCCTCTGTTGCCATGTGTAGAACACCCTTCTCACTGGCTGAAGGCATTGTGCTGGCATCAGCAGCCCTGGGACCGCTCATCGAGGGAAATACCAGCCTCTTGTGGAATGGACCCATGGCTGTGTCCATGACAGGAGTCATGCGGGGGAACTACTATGCTTTTGTGGGTGTTATGTACAATCTCTGGAAGATGAAGACTGGACGCAGGGGGAGAGCGAATGGGAAGACCCTGGGTGAGGTCTGGAAAAGGGAGCTGAACCTGCTGGACAAACAGCAGTTTGAGCTGTATAAACGGACAGACATTGTGGAGGTGGACCGTGACACAGCTCGCCGACACCTGGCTGAAGGGAAAGTGGACACCGGAGTGGCCGTCTCGAGAGGGACCGCAAAATTGAGATGGTTCCATGAACGTGGCTATGTCAAGTTGGAAGGAAGAGTGACTGACCTGGGATGTGGGCGTGGTGGCTGGTGCTACTACGCTGCTGCACAGAGAGAAGTGAGTGGGGTCAGGGGATTCACCCTTGGAAAGGAAGGCCACGAAAAGCCCATGAATGTGCAGAGCCTGGGGTGGAACATCATCACCTTCAAGGACAAGACTGATGTCCATCGCCTTGAGCCGATAAAGTGTGATACCCTGCTGTGCGACATTGGAGAGTCGTCCCCATCATCAGTGACCGAAGGGGAAAGAACCATGAGAGTTCTTGACACTGTTGAGAAATGGTTGAGCTGTGGTGTTGAAAGCTTCTGTGTGAAGGTGTTGGCTCCATACATGCCTGATGTGCTTGAAAAGTTAGAGTTGCTCCAAAGGAGGTTTGGTGGAACGGTAATCAGGAATCCCCTCTCTAGAAATTCAACCCACGAGATGTATTATGTGTCGGGAGCCCGCAGTAACATCACGTTCACTGTGAATCAAACATCCCGCCTCTTAATGAGGAGAATGAGGCGCCCGACAGGCAAGGTGACTCTTGAAGCCGATGTCATCCTCCCAATTGGAACACGCAGTGTGGAAACAGATAAAGGACCACTTGATAGGGCAGCCATTGAAGAGAGGGTTGAAAGAATAAAATCAGAATACACCGCCACTTGGTTCCATGATAGTGACAACCCTTACAGGACTTGGCATTATTGTGGTTCCTACGTCACAAGAACCTCAGGGAGTGCAGCAAGCATGATTAACGGGGTGATCAAGATCTTGACATACCCCTGGGACAGGATAGAGGAAGTCACGAGAATGGCAATGACAGACACAACTCCTTTTGGACAACAAAGAGTGTTCAAGGAAAAAGTTGACACCAGAGCAAAGGATCCACCAGCAGGGACCAGGAAAATCATGAAGGTTGTCAATAGGTGGCTATTCCGTCACTTGGCCAGAGAAAAGAACCCCAGGTTGTGCACAAAGGAGGAGTTTATAGCAAAAGTTCGCAGTCATGCAGCCATCGGAGCTTTCCTGGAAGAGCAAGAACAGTGGAAGACTGCCAATGAAGCTGTCCAAGATCCGAAGTTCTGGGAATTAGTGGATGAAGAACGACGGCTGCATCAGCAGGGCAGGTGCCGAACTTGTGTGTACAACATGATGGGGAAGAGAGAAAAGAAGCTGTCAGAGTTTGGAAAGGCGAAGGGAAGCCGTGCCATCTGGTACATGTGGCTGGGAGCCCGATATCTTGAGTTTGAAGCCCTGGGATTCCTGAATGAGGACCACTGGGCATCCAGGGAGAACTCAGGGGGAGGGGTTGAAGGTATCGGTCTACAATATCTAGGCTACGTGATCAGGGACCTGGCTGCACTAGAGGGTGGTGGATTCTATGCGGATGACACAGCTGGATGGGACACACGCATAACAGAGGCGGATCTGGATGATGAACAGGAAATCTTGAACTACATGAGCCCACACCATAGGAAGTTGGCGCTGGCTGTAATGGAAATGACATACAAAAACAAAGTGGTGAAAGTCCTGAGGCCAGCTCCAGGTGGGAAAGCTTACATGGATGTCATAAGCCGGCGGGACCAGAGAGGATCTGGGCAGGTGGTGACTTACGCCTTGAACACCATCACCAACCTGAAGGTTCAACTGATTAGGATGGCGGAGGCAGAGATGGTGATACACCACCAGCATGTCCAGGACTGTGACGACACGGCTTTGACCAAGCTTGAAGCATGGCTCGCTGAGCATGGCTGCGACAGGCTTAAGAGGATGGCAGTGAGTGGAGATGACTGTGTTGTCCGACCCATTGATGACAGGTTTGGCCTGGCTCTGTCCCATCTCAATGCCATGTCAAAGGTGCGAAAAGACATATCTGAATGGCAGCCATCAAAAGGATGGGATGACTGGGAGAGTGTGCCCTTTTGCTCTCACCACTTTCATGAACTGCAATTGAAGGATGGCAGGAGAATTGTAGTGCCTTGCCGGGATCAAGATGAGCTGGTTGGCAGGGGGAGAGTGTCTCCAGGGAATGGTTGGATGATCAAGGAGACAGCATGCCTTAGCAAGGCCTACGCCAACATGTGGTCACTGATGTACTTTCACAAGAGGGACATGAGGCTGCTTTCACTGGCTGTTTCTTCTGCTGTTCCCACATCTTGGGTTCCACAGGGACGCACCACGTGGTCTGTTCATGGGAAGGGAGAGTGGATGACCACAGAAGACATGCTTGAGGTGTGGAACAGAGTGTGGATAACCAACAATCCACACATGCAGGACAAAACGACGGTGAAGGAGTGGCGAGACATCCCTTACCTGACCAAGAGACAGGACAAGCTTTGTGGATCACTGATTGGGATGACCAACAGAGCCACTTGGGCATCTCACATCCACTTGGTAATACACCGCATCCGGACACTGATTGGGAAAGAGAGATACACTGACTACCTGACAGTCATGGATAGGTACTCTGTGGATGCTGATCTGCAGCCCGGTGAGCTCATTTGA
		</sequence>
		<sequence>
			<taxon idref="SA1_MF170975_1555_BRESBRE_2017.25"/>
			ATGTCTGGTCGTAAAGCTCAGGGAAAAACCCTGGGCGTCAATATGGTTCGACGAGGAGTCCGCTCCTTGTCAAGCAAAATAAAACAAAAAACAAAACAAATTGGAAGTAGACCTGGACCTTCAAGAGGCGTTCAAGGATTTGTTTTTTTCTTTTTGTTCAACGTTTTGACTGGAAAGAAGATTACTGCTCATCTGAAGAAACTATGGAGAATGCTGGACCCAAGACAGGGCTTAGTTGTCCTGAGGAAGGTTAAGAGGGTGGTGGCGAGTCTGATGAGAGGTTTGTCCTCGAGGAAACGCCGATCCCAAGATGTTTTGACTATACAATTTTTAATTCTGGGAATGCTGCTGATGGTTGGTGGAGTGACCCTGGTACGCAGAAACAGATGGTTACTTCTGAATGTTACATCTGAGGACCTTGGGAAAACCTTCTCCGTTGGCACAGGCAACTGCACAACCAACATTCTGGAGGCCAAATACTGGTGTCCAGATTCCATGGAATACAACTGCCCCAATCTCAGTCCAAGAGAAGAGCCTGATGACATAGACTGTTGGTGCTATGGAGTGGAAAATGTCAGAGTCGCTTATGGCAAGTGTGATTCAGCGGGTAGGTCAAGAAGGTCCAGAAGGGCCATTGACTTACCCACACATGAAAATCATGGCTTAAAGACCCGGCAAGAAAAGTGGATGACTGGAAGAATGGGCGAGAGACAGCTGCAGAAAATTGAAAGATGGCTGGTGAGGAACCCCTTCTTTGCGGCAACAGCCTTGGCCATTGCCTACCTGGTGGGGAGCAACATGACGCAACGAGTTGTCATTGCCCTGCTAGTCTTGGCTGTTGGCCCAGCCTATTCGGCTCACTGTATAGGAATAACCGACAGGGATTTCATTGAGGGGGTGCATGGGGGAACCTGGGTTTCAGCCACCTTGGAACAGGACAAGTGTGTCACTGTGATGGCCCCCGACAAGCCTTCACTAGACATATCACTAGAAACAGTTGCCATTGATGGACCTGCTGAGGCAAGGAAGGTGTGCTACAGTGCAGTCTTGACCAACGTGAAGATCAATGACAAGTGCCCCAGCACTGGTGAAGCCCACTTGGAAGAAGAAAATGAAGGAGACAATGCTTGCAAGCGAACTTACTCCGATAGAGGTTGGGGAAATGGTTGTGGCTTGTTTGGAAAAGGAAGCATTGTGGCATGTGCCAAGTTTACCTGTGCCAAATCCATGAGTCTATTTGAGGTTGATCAGACCAAAATTCAGTATGTCATTAGGGCACAGCTACATGTCGGAGCCAAGCAGGAGAACTGGAACACTGACATCAAAACTCTCAAGTTTGATGCCCTGTCGGGCTCTCAGGAAGCTGAGTTCACTGGATACGGGAGGGCCACACTGGAGTGCCAGGTGCAGACCGCAGTGGACTTCAGTAACAGTTACATTGCAGAGATGGAGAAAGAGAGCTGGATTGTGGATAAACAGTGGGCCCAAGACCTGACCCTACCTTGGCAGAGTGGAAGTGGCGGCGTGTGGAGAGAGATGCATCATCTCGTGGAATTTGAGCCTCCACATGCCGCAACTATCAAAGTGTTAGCCCTTGGAAACCAAGAAGGATCCTTGAAGACTGCTCTCACTGGTGCAATGCGAGTCACAAAAGACACAAACAACAGCAAGCTGTATAAGCTGCATGGGGGGCATGTCGCGTGTAGGGTGAAGTTGTCAGCTCTCACACTTAAGGGAACATCCTACAAGATGTGTACCGACAAAATGTCTTTTGTCAAGAACCCAACTGACACTGGACATGGCACTGCAGTGATGCAAGTGAAGGTGCCAAAAGGAGCACCCTGCAGGATTCCAGTAATGGTCGCCGATGATCTCACAGCGGCAGTCAACAAGGGCATCTTGGTCACAGTCAATCCAATAGCCTCCACCAATGATGATGAAGTGTTGATCGAGGTGAATCCTCCCTTTGGGGATAGTTACATCATAGTTGGGACAGGGGATTCACGCCTGACTTACCAGTGGCACAAGGAAGGCAGCTCAATAGGGAAGTTGTTTACTCAGACCATGAAGGGCGCAGAGCGTCTGGCCGTCATGGGAGATGCTGCCTGGGACTTTGGTTCTGCTGGAGGATTCTTCACATCAGTCGGAAAAGGCATACACACTGTGTTTGGCTCTGCCTTCCAAGGACTGTTTGGTGGCTTGAGCTGGATAACAAAGGTCATCATGGGGGTAGTCCTCATATGGGTTGGCATTAACACAAGGAATATGACAATGTCCATGAGCATGATCCTAGTTGGAGTCATCATGATGTTCCTGTCCCTAGGAGTTGGGGCGGACCAAGGATGTGCAATAAACTTTGGCAAGAGAGAACTCAAGTGTGGGGATGGCATCTTCGTCTTTAGAGATTCAGATGACTGGCTGAACAAGTATTCATACTATCCAGAGGACCCAGTAAAACTTGCTTCAATAGTGAAAGCTTCCTTTGAGGAAGGGAAGTGTGGCCTGAACTCAGTCGACTCCCTGGAACATGAGATGTGGAGAAGCAGGGCAGATGAGATCAATGCCATTCTTGAGGAAAATGAGGTAGACATCTCAGTGGTGGTCCAAGACTCAAAAAACATTTATCAGAGAGGGACACATCCGTTTTCCAGAATACGTGATGGCCTACAATACGGCTGGAAGACTTGGGGCAAAAACCTTGTGTTCTCCCCAGGAAGAAAGAATGGAAGCTTCATCATAGATGGGAAGTCCAGGAAAGAGTGTCCGTTCTCAAACAGAGTGTGGAATTCCTTCCAGATAGAAGAGTTTGGGACAGGAGTGTTCACCACCCGAGTGTACATGGATGCAGTCTTTGAGTACACTATGGATTGTGATGGATCCATCCTGGGTGCAGCAGTGAATGGAAAGAAGAGCGCGCATGGGTCCCCAACATTCTGGATGGGAAGCCATGAGGTGAATGGAACATGGATGATTCATACTCTAGAGACACTGGACTACAAGGAATGTGAATGGCCGCTGACACACACGATTGGAACATCAGTTGAAGAGAGTGACATGTTCATGCCGAGGTCAATTGGGGGTCCAGTTAGCTCCCACAACCACATTCCGGGATATAAGGTCCAGACAAACGGACCCTGGATGCAGGTGCCACTAGAGGTGAAAAGGGAAGCTTGCCCAGGAACCAGTGTGGTTGTTGACGGAGGCTGTGATGGGCGTGGGAAGTCGACCAGATCGACCACTGACAGCGGGAAGATCATTCCTGAATGGTGTTGCCGCTCATGCACAATGCCACCAGTGAGCTTCCACGGGAGTGATGGTTGCTGGTATCCTATGGAGATTAGACCAAAGAAGACACATGACAGCCACCTGGTCCGCTCATGGGTAACGGCTGGAGAGATCCATGCAATCCCCTTTGGGTTGGTGAGCATGATGATAGCCATGGAAGTGGTATTGAGGAAGAGACAGGGACCCAAGCAAATACTGGTTGGGGGCATGGTGCTTCTAGGAGCCATGCTAGTTGGACAGGTGACTATCTTGGACTTGCTGAAGCTCACAGTGGCGGTTGGACTGCACTTTCATGAGATGAACAATGGAGGGGATGCCATGTATATGGCCCTGATCGCTGCTTTCTCAATCAGACCAGGGCTGCTCATCGGCTTTGGATTGAGGACGCTGTGGAGCCCCCGAGAACGCCTCGTGCTGACCCTGGGGGCCGCCATGGTGGAGATTGCTTTGGGTGGCATGATGGGAGGTCTGTGGAAGTACCTGAACGCAGTGTCCCTTTGCATCCTGACAATAAACGCTGTTGCCTCCAGAAAAGCATCAAATGTCATCCTGCCCTTGATGGCTCTGTTAACACCTGTGACAATGGCTGAGGTGAGACTTGCAACAATGCTCTTCTGCACTGTGGTCATCATCGGCGTTCTCCATCAGAACTCAAAGGACACTTCCATGCAGAAGACCATACCCCTGGTGGCCCTCACACTGACATCCTACCTGGGACTGACGCAGCCCTTCTTGGGCTTGTGTGCCTTCATGGCAACCCGAATATTCGGGCGAAGGAGCATCCCAGTGAATGAAGCGCTTGCAGCTGCTGGTCTCGTGGGAGTCTTGGCAGGGCTAGCTTTCCAGGAGATGGAAAATTTTCTAGGTCCAGTTGCAGTTGGAGGAATCCTGATGATGCTGGTCAGTGTGGCTGGGAGGGTAGATGGACTTGAACTCAGGAAGCTTGGGGAAGTTTCTTGGGAAGAAGAAGCTGAGATCAGTGGAAGTTCTGCCCGTTATGATGTAACTCTCAGTGAGCAAGGGGAATTTAAACTACTCTCTGAAGAGAAGGTGCCATGGGATCAGGTTGTGATGACTTCACTGGCTTTGGTCGGAGCTGCCATCCATCCATTTGCACTTTTATTGGTTCTTGCTGGCTGGTTGTTCCACGTCAAAGGAGCCAGAAGAAGTGGGGATGTCCTTTGGGACATTCCCACACCTAAAATCATTGAGGAGTGTGAATATCTAGAGGATGGAATCTACGGCATATTCCAGTCAACATTCCTAGGGGCCTCTCAACGGGGAGTGGGAGTGGCGCAGGGAGGGGTCTTCCATACGATGTGGCACGTCACGCGAGGGGCCTTTCTCGTTAGAAATGGTAAAAAGCTGGTTCCATCCTGGGCCTCAGTCAAGGAAGACCTTGTTGCTTATGGCGGCTCATGGAAGTTGGATGGTAGATGGGATGGAGAAGAGGAGGTTCAGTTGATAGCAGCTGCCCCCGGAAAAAACGTAGTGAATGTCCAAACAAAGCCAAGCCTATTCAAGGTTAAGAATGGAGGAGAAATTGGGGCGGTTGCCCTTGACTACCCAAGTGGCACTTCTGGTTCTCCCATCGTCAACAGGAATGGTGAGGTAATAGGGCTGTATGGCAATGGAATTCTTGTTGGTGACAACTCTTTTGTGTCTGCCATATCCCAAACTGAGGTGAAAGAGGAGGGGAAAGAGGAGCTACAGGAAATCCCGACAATGTTGAAGAAAGGGATGACAACCATTCTTGATTTCCATCCTGGAGCTGGGAAAACAAGACGTTTTCTTCCTCAGATCCTGGCTGAATGCGCACGAAGACGGTTGCGCACACTTGTGCTGGCTCCTACTAGAGTTGTCCTTTCTGAAATGAAGGAAGCCTTTCACGGTTTAGATGTCAAGTTTCACACACAGGCTTTCTCCGCTCACGGTAGCGGAAAAGAGGTCATTGACGCCATGTGTCATGCCACCCTGACATATAGAATGTTGGAACCAACCAGAGTGGTCAATTGGGAAGTGATCATCATGGACGAAGCACATTTTTTGGATCCGGCTAGCATAGCAGCCAGAGGCTGGGCGGCACATAGAGCCAGAGCAAATGAAAGTGCAACAATCTTGATGACTGCTACCCCTCCGGGAACCAGTGATGAATTTCCACATTCAAATGGGGAAATAGAGGATGTCCAAACGGACATTCCTAGTGAGCCTTGGAACACAGGTCATGACTGGATTTTGGCGGACAAAAGGCCCACGGCCTGGTTTCTTCCATCCATCAGGGCAGCAAATGTCATGGCAGCCTCTTTGCGCAAAGCTGGAAAGAGTGTGGTGGTGCTAAACAGGAAAACCTTTGAGAAAGAATACCCCACAATTAAACAGAAAAAACCTGATTTCATCTTGGCCACTGACATAGCTGAGATGGGAGCCAATCTCTGCGTGGAGAGAGTGTTGGATTGTAGGACGGCTTTCAAACCTGTGCTTGTGGATGAAGGGAGAAAGGTGGCAATAAAAGGGCCACTCCGGATTTCAGCTTCCTCCGCTGCCCAAAGGAGGGGGCGCATTGGAAGGAACCCTAACAGAGACGGGGATTCATACTACTACTCTGAGCCCACAAGTGAAGACAATGCGCATCATGTCTGCTGGCTTGAGGCCTCAATGCTCCTAGACAACATGGAGGTGAGAGGTGGGATGGTTGCTCCACTTTATGGCATAGAAGGAACAAAGACACCAGTTTCCCCAGGTGAAATGAGGCTAAGAGATGACCAGAGGAGAGTCTTCCGAGAGCTGGTGAGGAATTGTGACCTGCCTGTTTGGCTCTCATGGCAAGTGGCTAAAGCTGGATTGAAGACGAATGACCGAAAGTGGTGCTTTGAGGGCCCAGAAGAACATGAGATCTTGAATGACAGTGGTGAGACAGTAAAGTGCAGAGCCCCTGGAGGAGCCAAGAAGCCTCTGCGTCCACGGTGGTGCGATGAAAGGGTGTCGTCTGACCAGAGTGCGCTTGCCGACTTCATAAAGTTTGCTGAGGGCAGGAGAGGGGCTGCTGAGATGCTGGTCGTGCTGAGTGAACTCCCAGACTTCTTGGCCAAGAAAGGTGGAGAGGCGGTGGATACTATCAGCGTGCTCTTGCACTCTGAGGAAGGTTCCAGAGCTTACCGCAATGCATTGTCAATGATGCCTGAGGCAATGACAACAGTCATGCTGTTTGTTCTGGCCGGGCTGCTGACGTCTGGAATGGTTGTCTTTTTCATGTCTCCCAAGGGTATCAGCAGAATGTCTATGGCAATGGGCACGATGGCTGGTTGTGGATACCTCATGTTTCTTGGAGGCGTCAAACCCACCCACATCTCTTACATCATGCTAATATTCTTTGTCTTGATGGTGGTTGTGGTTCCGGAGCCGGGGCAGCAGAGAACCATTCAGGACAATCAAGTGGCTTATCTTATTATTGGCATCCTGACGCTGATTTCTGTGGTGGCAGCCAATGAACTAGGCATGCTGGAAAAGACTAAGGAAGACCTCTTTGGAAAAAAGAATTTGATTCCATCTAGTGCCGCACCTTGGAGCTGGCCAGATTTTGACTTGAAACCAGGAGCTGCTTGGACTGTCTATGTTGGCATTGTCACAATGCTCTCCCCAATGCTGCACCACTGGATCAAGGTTGAGTATGGTAATCTGTCTTTGTCTGGAATTGCACAGTCAGCTTCAGTTTTGTCATTCATGGACAAGGGCATCCCGTTTATGAAGATGAACATCTCGGTCATAATTCTACTGGTCAGTGGCTGGAATTCAATAACGGTGATGCCCCTGCTTTGTGGCATTGGATGCGCCATGCTACACTGGACTCTCATCCTGCCCGGAATAAAAGCGCAGCAGTCAAAGCTGGCACAGAGGAGGGTGTTTCATGGTGTTGCTAAGAATCCGGTGGTTGATGGGAATCCAACAGTCGACATTGAGGAAGCCCCGGAAATGCCTGCCCTCTATGAGAAGAAGTTGGCATTGTATCTTCTGCTTGCCCTTAGCTTGGCCTCTGTTGCCATGTGTAGAACACCCTTCTCACTGGCTGAAGGCATTGTGCTGGCATCAGCAGCCCTGGGACCGCTCATCGAGGGAAATACCAGCCTCTTGTGGAATGGACCCATGGCTGTGTCCATGACAGGAGTCATGCGGGGGAACTACTATGCTTTTGTGGGTGTTATGTACAATCTCTGGAAGATGAAGACTGGACGCAGGGGGAGAGCGAATGGGAAGACCCTGGGTGAGGTCTGGAAAAGGGAGCTGAACCTGCTGGACAAACAGCAGTTTGAGCTGTATAAACGGACAGACATTGTGGAGGTGGACCGTGACACAGCTCGCCGACACCTGGCTGAAGGGAAAGTGGACACCGGAGTGGCCGTCTCGAGAGGGACCGCAAAATTGAGATGGTTCCATGAACGTGGCTATGTCAAGTTGGAAGGAAGAGTGACTGACCTGGGATGTGGGCGTGGTGGCTGGTGCTACTACGCTGCTGCACAGAGAGAAGTGAGTGGGGTCAGGGGATTCACCCTTGGAAAGGAAGGCCACGAAAAGCCCATGAATGTGCAGAGCCTGGGGTGGAACATCATCACCTTCAAGGACAAGACTGATGTCCATCGCCTTGAGCCGATAAAGTGTGATACCCTGCTGTGCGACATTGGAGAGTCGTCCCCATCATCAGTGACCGAAGGGGAAAGAACCATGAGAGTTCTTGACACTGTTGAGAAATGGTTGAGCTGTGGTGTTGAAAGCTTCTGTGTGAAGGTGTTGGCTCCATACATGCCTGATGTGCTTGAAAAGTTAGAGTTGCTCCAAAGGAGGTTTGGTGGAACGGTAATCAGGAATCCCCTCTCTAGAAATTCAACCCACGAGATGTATTATGTGTCGGGAGCCCGCAGTAACATCACGTTCACTGTGAATCAAACATCCCGCCTCTTAATGAGGAGAATGAGGCGCCCGACAGGCAAGGTGACTCTTGAAGCCGATGTCATCCTCCCAATTGGAACACGCAGTGTGGAAACAGATAAAGGACCACTTGATAGGGCAGCCATTGAAGAGAGGGTTGAAAGAATAAAATCAGAATACACCGCCACTTGGTTCCATGATAGTGACAACCCTTACAGGACTTGGCATTATTGTGGTTCCTACGTCACAAGAACCTCAGGGAGTGCAGCAAGCATGATTAACGGGGTGATCAAGATCTTGACATACCCCTGGGACAGGATAGAGGAAGTCACGAGAATGGCAATGACAGACACAACTCCTTTTGGACAACAAAGAGTGTTCAAGGAAAAAGTTGACACCAGAGCAAAGGATCCACCAGCAGGGACCAGGAAAATCATGAAGGTTGTCAATAGGTGGCTATTCCGTCACTTGGCCAGAGAAAAGAACCCCAGGTTGTGCACAAAGGAGGAGTTTATAGCAAAAGTTCGCAGTCATGCAGCCATCGGAGCTTTCCTGGAAGAGCAAGAACAGTGGAAGACTGCCAATGAAGCTGTCCAAGATCCGAAGTTCTGGGAATTAGTGGATGAAGAACGACGGCTGCATCAGCAGGGCAGGTGCCGAACTTGTGTGTACAACATGATGGGGAAGAGAGAAAAGAAGCTGTCAGAGTTTGGAAAGGCGAAGGGAAGCCGTGCCATCTGGTACATGTGGCTGGGAGCCCGATATCTTGAGTTTGAAGCCCTGGGATTCCTGAATGAGGACCACTGGGCATCCAGGGAGAACTCAGGGGGAGGGGTTGAAGGTATCGGTCTACAATATCTAGGCTACGTGATCAGGGACCTGGCTGCACTAGAGGGTGGTGGATTCTATGCGGATGACACAGCTGGATGGGACACACGCATAACAGAGGCGGATCTGGATGATGAACAGGAAATCTTGAACTACATGAGCCCACACCATAGGAAGTTGGCGCTGGCTGTAATGGAAATGACATACAAAAACAAAGTGGTGAAAGTCCTGAGGCCAGCTCCAGGTGGGAAAGCTTACATGGATGTCATAAGCCGGCGGGACCAGAGAGGATCTGGGCAGGTGGTGACTTACGCCTTGAACACCATCACCAACCTGAAGGTTCAACTGATTAGGATGGCGGAGGCAGAGATGGTGATACACCACCAGCATGTCCAGGACTGTGACGACACGGCTTTGACCAAGCTTGAAGCATGGCTCGCTGAGCATGGCTGCGACAGGCTTAAGAGGATGGCAGTGAGTGGAGATGACTGTGTTGTCCGACCCATTGATGACAGGTTTGGCCTGGCTCTGTCCCATCTCAATGCCATGTCAAAGGTGCGAAAAGACATATCTGAATGGCAGCCATCAAAAGGATGGGATGACTGGGAGAGTGTGCCCTTTTGCTCTCACCACTTTCATGAACTGCAATTGAAGGATGGCAGGAGAATTGTAGTGCCTTGCCGGGATCAAGATGAGCTGGTTGGCAGGGGGAGAGTGTCTCCAGGGAATGGTTGGATGATCAAGGAGACAGCATGCCTTAGCAAGGCCTACGCCAACATGTGGTCACTGATGTACTTTCACAAGAGGGACATGAGGCTGCTTTCACTGGCTGTTTCTTCTGCTGTTCCCACATCTTGGGTTCCACAGGGACGCACCACGTGGTCTGTTCATGGGAAGGGAGAGTGGATGACCACAGAAGACATGCTTGAGGTGTGGAACAGAGTGTGGATAACCAACAATCCACACATGCAGGACAAAACGACGGTGAAGGAGTGGCGAGACATCCCTTACCTGACCAAGAGACAGGACAAGCTTTGTGGATCACTGATTGGGATGACCAACAGAGCCACTTGGGCATCTCACATCCACTTGGTAATACACCGCATCCGGACACTGATTGGGAAAGAGAGATACACTGACTACCTGACAGTCATGGATAGGTACTCTGTGGATGCTGATCTGCAGCCCGGTGAGCTCATTTGA
		</sequence>
		<sequence>
			<taxon idref="SA1_MF170973_3919_BRESDMA_2017.333"/>
			ATGTCTGGTCGTAAAGCTCAGGGAAAAACCCTGGGCGTCAATATGGTTCGACGAGGAGTCCGCTCCTTGTCAAGCAAAATAAAACAAAAAACAAAACAAATTGGAAGTAGACCTGGACCTTCAAGAGGCGTTCAAGGATTTGTTTTTTTCTTTTTGTTCAACGTTTTGACTGGAAAGAAGATTACTGCTCATCTGAAGAAACTATGGAGAATGCTGGACCCAAGACAGGGCTTAGTTGTCCTGAGGAAGGTTAAGAGGGTGGTGGCGAGTCTGATGAGAGGTTTGTCCTCGAGGAAACGCCGATCCCAAGATGTTTTGACTATACAATTTTTAATTCTGGGAATGCTGCTGATGGTTGGTGGAGTGACCCTGGTACGCAGAAACAGATGGTTACTTCTGAATGTTACATCTGAGGACCTTGGGAAAACCTTCTCCGTTGGCACAGGCAACTGCACAACCAACATTCTGGAGGCCAAATACTGGTGTCCAGATTCCATGGAATACAACTGCCCCAATCTCAGTCCAAGAGAAGAGCCTGATGACATAGACTGTTGGTGCTATGGAGTGGAAAATGTCAGAGTCGCTTATGGCAAGTGTGATTCAGCGGGTAGGTCAAGAAGGTCCAGAAGGGCCATTGACTTACCCACACATGAAAATCATGGCTTAAAGACCCGGCAAGAAAAGTGGATGACTGGAAGAATGGGCGAGAGACAGCTGCAGAAAATTGAAAGATGGCTGGTGAGGAACCCCTTCTTTGCGGCAACAGCCTTGGCCATTGCCTACCTGGTGGGGAGCAACATGACGCAACGAGTTGTCATTGCCCTGCTAGTCTTGGCTGTTGGCCCAGCCTATTCGGCTCACTGTATAGGAATAACCGACAGGGATTTCATTGAGGGGGTGCATGGGGGAACCTGGGTTTCAGCCACCTTGGAACAGGACAAGTGTGTCACTGTGATGGCCCCCGACAAGCCTTCACTAGACATATCACTAGAAACAGTTGCCATTGATGGACCTGCTGAGGCAAGGAAGGTGTGCTACAGTGCAGTCTTGACCAACGTGAAGATCAATGACAAGTGCCCCAGCACTGGTGAAGCCCACTTGGAAGAAGAAAATGAAGGAGACAATGCTTGCAAGCGAACTTACTCCGATAGAGGTTGGGGAAATGGTTGTGGCTTGTTTGGAAAAGGAAGCATTGTGGCATGTGCCAAGTTTACCTGTGCCAAATCCATGAGTCTATTTGAGGTTGATCAGACCAAAATTCAGTATGTCATTAGGGCACAGCTACATGTCGGAGCCAAGCAGGAGAACTGGAACACTGACATCAAAACTCTCAAGTTTGATGCCCTGTCGGGCTCTCAGGAAGCTGAGTTCACTGGATACGGGAGGGCCACACTGGAGTGCCAGGTGCAGACCGCAGTGGACTTCAGTAACAGTTACATTGCAGAGATGGAGAAAGAGAGCTGGATTGTGGATAAACAGTGGGCCCAAGACCTGACCCTACCTTGGCAGAGTGGAAGTGGCGGCGTGTGGAGAGAGATGCATCATCTCGTGGAATTTGAGCCTCCACATGCCGCAACTATCAAAGTGTTAGCCCTTGGAAACCAAGAAGGATCCTTGAAGACTGCTCTCACTGGTGCAATGCGAGTCACAAAAGACACAAACAACAGCAAGCTGTATAAGCTGCATGGGGGGCATGTCGCGTGTAGGGTGAAGTTGTCAGCTCTCACACTTAAGGGAACATCCTACAAGATGTGTACCGACAAAATGTCTTTTGTCAAGAACCCAACTGACACTGGACATGGCACTGCAGTGATGCAAGTGAAGGTGCCAAAAGGAGCACCCTGCAGGATTCCAGTAATGGTCGCCGATGATCTCACAGCGGCAGTCAACAAGGGCATCTTGGTCACAGTCAATCCAATAGCCTCCACCAATGATGATGAAGTGTTGATCGAGGTGAATCCTCCCTTTGGGGATAGTTACATCATAGTTGGGACAGGGGATTCACGCCTGACTTACCAGTGGCACAAGGAAGGCAGCTCAATAGGGAAGTTGTTTACTCAGACCATGAAGGGCGCAGAGCGTCTGGCCGTCATGGGAGATGCTGCCTGGGACTTTGGTTCTGCTGGAGGATTCTTCACATCAGTCGGAAAAGGCATACACACTGTGTTTGGCTCTGCCTTCCAAGGACTGTTTGGTGGCTTGAGCTGGATAACAAAGGTCATCATGGGGGTAGTCCTCATATGGGTTGGCATTAACACAAGGAATATGACAATGTCCATGAGCATGATCCTAGTTGGAGTCATCATGATGTTCCTGTCCCTAGGAGTTGGGGCGGACCAAGGATGTGCAATAAACTTTGGCAAGAGAGAACTCAAGTGTGGGGATGGCATCTTCGTCTTTAGAGATTCAGATGACTGGCTGAACAAGTATTCATACTATCCAGAGGACCCAGTAAAACTTGCTTCAATAGTGAAAGCTTCCTTTGAGGAAGGGAAGTGTGGCCTGAACTCAGTCGACTCCCTGGAACATGAGATGTGGAGAAGCAGGGCAGATGAGATCAATGCCATTCTTGAGGAAAATGAGGTAGACATCTCAGTGGTGGTCCAAGACTCAAAAAACATTTATCAGAGAGGGACACATCCGTTTTCCAGAATACGTGATGGCCTACAATACGGCTGGAAGACTTGGGGCAAAAACCTTGTGTTCTCCCCAGGAAGAAAGAATGGAAGCTTCATCATAGATGGGAAGTCCAGGAAAGAGTGTCCGTTCTCAAACAGAGTGTGGAATTCCTTCCAGATAGAAGAGTTTGGGACAGGAGTGTTCACCACCCGAGTGTACATGGATGCAGTCTTTGAGTACACTATGGATTGTGATGGATCCATCCTGGGTGCAGCAGTGAATGGAAAGAAGAGCGCGCATGGGTCCCCAACATTCTGGATGGGAAGCCATGAGGTGAATGGAACATGGATGATTCATACTCTAGAGACACTGGACTACAAGGAATGTGAATGGCCGCTGACACACACGATTGGAACATCAGTTGAAGAGAGTGACATGTTCATGCCGAGGTCAATTGGGGGTCCAGTTAGCTCCCACAACCACATTCCGGGATATAAGGTCCAGACAAACGGACCCTGGATGCAGGTGCCACTAGAGGTGAAAAGGGAAGCTTGCCCAGGAACCAGTGTGGTTGTTGACGGAGGCTGTGATGGGCGTGGGAAGTCGACCAGATCGACCACTGACAGCGGGAAGATCATTCCTGAATGGTGTTGCCGCTCATGCACAATGCCACCAGTGAGCTTCCACGGGAGTGATGGTTGCTGGTATCCTATGGAGATTAGACCAAAGAAGACACATGACAGCCACCTGGTCCGCTCATGGGTAACGGCTGGAGAGATCCATGCAATCCCCTTTGGGTTGGTGAGCATGATGATAGCCATGGAAGTGGTATTGAGGAAGAGACAGGGACCCAAGCAAATACTGGTTGGGGGCATGGTGCTTCTAGGAGCCATGCTAGTTGGACAGGTGACTATCTTGGACTTGCTGAAGCTCACAGTGGCGGTTGGACTGCACTTTCATGAGATGAATAATGGAGGGGATGCCATGTATATGGCCCTGATCGCTGCTTTCTCAATCAGACCAGGGCTGCTCATCGGCTTTGGATTGAGGACGCTGTGGAGCCCCCGAGAACGCCTCGTGCTGACCCTGGGGGCCGCCATGGTGGAGATTGCTTTGGGTGGCATGATGGGAGGTCTGTGGAAGTACCTGAACGCAGTGTCCCTTTGCATCCTGACAATAAACGCTGTTGCCTCCAGAAAAGCATCAAATGTCATCCTGCCCTTGATGGCTCTGTTAACACCTGTGACAATGGCTGAGGTGAGACTTGCAACAATGCTCTTCTGCACTGTGGTCATCATCGGCGTTCTCCATCAGAACTCAAAGGACACTTCCATGCAGAAGACCATACCCCTGGTGGCCCTCACACTGACATCCTACCTGGGACTGACGCAGCCCTTCTTGGGCTTGTGTGCCTTCATGGCAACCCGAATATTCGGGCGAAGGAGCATCCCAGTGAATGAAGCGCTTGCAGCTGCTGGTCTCGTGGGAGTCTTGGCAGGGCTAGCTTTCCAGGAGATGGAAAATTTTCTAGGTCCAGTTGCAGTTGGAGGAATCCTGATGATGCTGGTCAGTGTGGCTGGGAGGGTAGATGGACTTGAACTCAGGAAGCTTGGGGAAGTTTCTTGGGAAGAAGAAGCTGAGATCAGTGGAAGTTCTGCCCGTTATGATGTAACTCTCAGTGAGCAAGGGGAATTTAAACTACTCTCTGAAGAGAAGGTGCCATGGGATCAGGTTGTGATGACTTCACTGGCTTTGGTCGGAGCTGCCATCCATCCATTTGCACTTTTATTGGTTCTTGCTGGCTGGTTGTTCCACGTCAAAGGAGCCAGAAGAAGTGGGGATGTCCTTTGGGACATTCCCACACCTAAAATCATTGAGGAGTGTGAATATCTAGAGGATGGAATCTACGGCATATTCCAGTCAACATTCCTAGGGGCCTCTCAACGGGGAGTGGGAGTGGCGCAGGGAGGGGTCTTCCATACGATGTGGCACGTCACGCGAGGGGCCTTTCTCGTTAGAAATGGTAAAAAGCTGGTTCCATCCTGGGCCTCAGTCAAGGAAGACCTTGTTGCTTATGGCGGCTCATGGAAGTTGGATGGTAGATGGGATGGAGAAGAGGAGGTTCAGTTGATAGCAGCTGCCCCCGGAAAAAACGTAGTGAATGTCCAAACAAAGCCAAGCCTATTCAAGGTTAAGAATGGAGGAGAAATTGGGGCGGTTGCCCTTGACTACCCAAGTGGCACTTCTGGTTCTCCCATCGTCAACAGGAATGGTGAGGTAATAGGGCTGTATGGCAATGGAATTCTTGTTGGTGACAACTCTTTTGTGTCTGCCATATCCCAAACTGAGGTGAAAGAGGAGGGGAAAGAGGAGCTACAGGAAATCCCGACAATGTTGAAGAAAGGGATGACAACCATTCTTGATTTCCATCCTGGAGCTGGGAAAACAAGACGTTTTCTTCCTCAGATCCTGGCTGAATGCGCACGAAGACGGTTGCGCACACTTGTGCTGGCTCCTACTAGAGTTGTCCTTTCTGAAATGAAGGAAGCCTTTCACGGTTTAGATGTCAAGTTTCACACACAGGCTTTCTCCGCTCATGGTAGCGGAAAAGAGGTCATTGACGCCATGTGTCATGCCACCCTGACATATAGAATGTTGGAACCAACCAGAGTGGTCAATTGGGAAGTGATCATCATGGACGAAGCACATTTTTTGGATCCGGCTAGCATAGCAGCCAGAGGCTGGGCGGCACATAGAGCCAGAGCAAATGAAAGTGCAACAATCTTGATGACTGCTACCCCTCCGGGAACCAGTGATGAATTTCCACATTCAAATGGGGAAATAGAGGATGTCCAAACGGACATTCCTAGTGAGCCTTGGAACACAGGTCATGACTGGATTTTGGCGGACAAAAGGCCCACGGCCTGGTTTCTTCCATCCATCAGGGCAGCAAATGTCATGGCAGCCTCTTTGCGCAAAGCTGGAAAGAGTGTGGTGGTGCTAAACAGGAAAACCTTTGAGAAAGAATACCCCACAATTAAACAGAAAAAACCTGATTTCATCTTGGCCACTGACATAGCTGAGATGGGAGCCAATCTCTGCGTGGAGAGAGTGTTGGATTGTAGGACGGCTTTCAAACCTGTGCTTGTGGATGAAGGGAGAAAGGTGGCAATAAAAGGGCCACTCCGGATTTCAGCTTCCTCCGCTGCCCAAAGGAGGGGGCGCATTGGAAGGAACCCTAACAGAGACGGGGATTCATACTACTACTCTGAGCCCACAAGTGAAGACAATGCGCATCATGTCTGCTGGCTTGAGGCCTCAATGCTCCTAGACAACATGGAGGTGAGAGGTGGGATGGTTGCTCCACTTTATGGCATAGAAGGAACAAAGACACCAGTTTCCCCAGGTGAAATGAGGCTAAGAGATGACCAGAGGAGAGTCTTCCGAGAGCTGGTGAGGAATTGTGACCTGCCTGTTTGGCTCTCATGGCAAGTGGCTAARGCTGGATTGAAGACGAATGACCGAAAGTGGTGCTTTGAGGGCCCAGAAGAACATGAGATCTTGAATGACAGTGGTGAGACAGTAAAGTGCAGAGCCCCTGGAGGAGCCAAGAAGCCTCTGCGTCCACGGTGGTGCGATGAAAGGGTGTCGTCTGACCAGAGTGCGCTTGCCGACTTCATAAAGTTTGCTGAGGGCAGGAGAGGGGCTGCTGAGATGCTGGTCGTGCTGAGTGAACTCCCAGACTTCTTGGCCAAGAAAGGTGGAGAGGCGGTGGATACTATCAGCGTGCTCTTGCACTCTGAGGAAGGTTCCAGAGCTTACCGCAATGCATTGTCAATGATGCCTGAGGCAATGACAACAGTCATGCTGTTTGTTCTGGCCGGGCTGCTGACGTCTGGAATGGTTATCTTTTTCATGTCTCCCAAGGGTATCAGCAGAATGTCTATGGCAATGGGCACGATGGCTGGTTGTGGATACCTCATGTTTCTTGGAGGCGTCAAACCCACCCACATCTCTTACATCATGCTAATATTCTTTGTCTTGATGGTGGTTGTGGTTCCGGAGCCGGGGCAGCAGAGAACCATTCAGGACAATCAAGTGGCTTATCTTATTATTGGCATCCTGACGCTGATTTCTGTGGTGGCAGCCAATGAACTAGGCATGCTGGAAAAGACTAAGGAAGACCTCTTTGGAAAGAAGAATTTGATTCCATCTAGTGCCGCACCTTGGAGCTGGCCAGATTTTGACTTGAAACCAGGAGCTGCTTGGACTGTYTATGTTGGCATTGTCACAATGCTCTCCCCAATGCTGCACCACTGGATCAAGGTTGAGTATGGTAATCTGTCTTTGTCTGGAATTGCACAGTCAGCCTCAGTTTTGTCATTCATGGACAAGGGCATCCCGTTTATGAAGATGAACATCTCGGTCATAATTCTACTGGTCAGTGGCTGGAATTCAATAACGGTGATGCCCCTGCTTTGTGGCATTGGATGCGCCATGCTACACTGGACTCTCATCCTGCCCGGAATAAAAGCGCAGCAGTCAAAGCTGGCACAGAGGAGGGTGTTTCATGGTGTTGCTAAGAATCCGGTGGTTGATGGGAATCCAACAGTCGACATTGAGGAAGCCCCGGAAATGCCTGCCCTCTATGAGAAGAAGTTGGCATTGTATCTTCTGCTTGCCCTTAGCTTGGCCTCTGTTGCCATGTGTAGAACACCCTTCTCACTGGCTGAAGGCATTGTGCTGGCATCAGCAGCCCTGGGACCGCTCATCGAGGGAAATACCAGCCTCTTGTGGAATGGACCCATGGCTGTGTCCATGACAGGAGTCATGCGGGGGAACTACTATGCTTTTGTGGGTGTTATGTACAATCTCTGGAAGATGAAGACTGGACGCAGGGGGAGAGCGAATGGGAAGACCCTGGGTGAGGTCTGGAAAAGGGAGCTGAACCTGCTGGACAAACAGCAGTTTGAGCTGTATAAACGGACAGACATTGTGGAGGTGGACCGTGACACAGCTCGCCGACACCTGGCTGAAGGGAAAGTGGACACCGGAGTGGCCGTCTCGAGAGGGACCGCAAAATTGAGATGGTTCCATGAACGTGGCTATGTCAAGTTGGAAGGAAGAGTGACTGACCTGGGATGTGGGCGTGGTGGCTGGTGCTACTACGCTGCTGCACAGAGAGAAGTGAGTGGGGTCAGGGGATTCACCCTTGGAAAGGAAGGCCACGAAAAGCCCATGAATGTGCAGAGCCTGGGGTGGAACATCATCACCTTCAAGGACAAGACTGATGTCCATCGCCTTGAGCCGATAAAGTGTGATACCCTGCTGTGCGACATTGGAGAGTCGTCCCCATCATCAGTGACCGAAGGGGAAAGAACCATGAGAGTTCTTGACACTGTTGAGAAATGGTTGAGCTGTGGTGTTGAAAGCTTCTGTGTGAAGGTGTTGGCTCCATACATGCCTGATGTGCTTGAAAAGTTAGAGTTGCTCCAAAGGAGGTTTGGTGGAACGGTAATCAGGAATCCCCTCTCTAGAAATTCAACCCACGAGATGTATTATGTGTCGGGAGCCCGCAGTAACATCACGTTCACTGTGAATCAAACATCCCGCCTCTTAATGAGGAGAATGAGGCGCCCGACAGGCAAGGTGACTCTTGAAGCCGATGTCATCCTCCCAATTGGAACACGCAGTGTGGAAACAGATAAAGGACCACTTGATAGGGCAGCCATTGAAGAGAGGGTTGAAAGAATAAAATCAGAATACACCGCCACTTGGTTCCATGATAGTGACAACCCTTACAGGACTTGGCATTATTGTGGTTCCTACGTCACAAGAACCTCAGGGAGTGCAGCAAGCATGATTAACGGGGTGATTAAGATCTTGACATACCCCTGGGACAGGATAGAGGAAGTCACGAGAATGGCAATGACAGACACAACTCCTTTTGGACAACAAAGAGTGTTCAAGGAAAAAGTTGACACCAGAGCAAAGGATCCACCAGCAGGGACCAGGAAAATCATGAAGGTTGTCAATAGGTGGCTATTCCGTCACTTGGCCAGAGAAAAGAACCCCAGGTTGTGCACAAAGGAGGAGTTTATAGCAAAAGTTCGCAGTCATGCAGCCATCGGAGCTTTCCTGGAAGAGCAAGAACAGTGGAAGACTGCCAATGAAGCTGTCCAAGATCCGAAGTTCTGGGAATTAGTGGATGAAGAACGACGGCTGCATCAGCAGGGCAGGTGCCGAACTTGTGTGTACAACATGATGGGGAAGAGAGAAAAGAAGCTGTCAGAGTTTGGAAAGGCGAAGGGAAGCCGTGCCATCTGGTACATGTGGCTGGGAGCCCGATATCTTGAGTTTGAAGCCCTGGGATTCCTGAATGAGGACCACTGGGCATCCAGGGAGAACTCAGGGGGAGGGGTTGAAGGTATCGGTCTACAATATCTAGGCTACGTGATCAGGGACCTGGCTGCACTAGAGGGTGGTGGATTCTATGCGGATGACACAGCTGGATGGGACACACGCATAACAGAGGCGGATCTGGATGATGAACAGGAAATCTTGAACTACATGAGCCCACACCATAGGAAGTTGGCGCTGGCTGTAATGGAAATGACATACAAAAACAAAGTGGTGAAAGTCCTGAGGCCAGCTCCAGGTGGGAAAGCTTACATGGATGTCATAAGCCGGCGGGACCAGAGAGGATCTGGGCAGGTGGTGACTTACGCCTTGAACACCATCACCAACCTGAAGGTTCAACTGATTAGGATGGCGGAGGCAGAGATGGTGATACACCACCAGCATGTCCAGGACTGTGACGACACGGCTTTGACCAAGCTTGAAGCATGGCTCGCTGAGCATGGCTGCGACAGGCTTAAGAGGATGGCAGTGAGTGGAGATGACTGTGTTGTCCGACCCATTGATGACAGGTTTGGCCTGGCTCTGTCCCATCTCAATGCCATGTCAAAGGTGCGAAAAGACATATCTGAATGGCAGCCATCAAAAGGATGGGATGACTGGGAGAGTGTGCCCTTTTGCTCTCACCACTTTCATGAACTGCAATTGAAGGATGGCAGGAGAATTGTAGTGCCTTGCCGGGATCAAGATGAGCTGGTTGGCAGGGGGAGAGTGTCTCCAGGGAATGGTTGGATGATCAAGGAGACAGCATGCCTTAGCAAGGCCTACGCCAACATGTGGTCACTGATGTACTTTCACAAGAGGGACATGAGGCTGCTTTCACTGGCTGTTTCTTCTGCTGTTCCCACATCTTGGGTTCCACAGGGACGCACCACGTGGTCTGTTCATGGGAAGGGAGAGTGGATGACCACAGAAGACATGCTTGAGGTGTGGAACAGAGTGTGGATAACCAACAATCCACACATGCAGGACAAAACGACGGTGAAGGAGTGGCGAGACATCCCTTACCTGACCAAGAGACAGGACAAGCTTTGTGGATCACTGATTGGGATGACCAACAGAGCCACTTGGGCATCTCACATCCACTTGGTAATACACCGCATCCGGACACTGATTGGGAAAGAGAGATACACTGACTACCTGACAGTCATGGATAGGTACTCTGTGGATGCTGATCTGCAGCCCGGTGAGCTCATTTGA
		</sequence>
		<sequence>
			<taxon idref="SA1_MF170972_2992_BRESCCC_2017.25"/>
			ATGTCTGGTCGTAAAGCTCAGGGAAAAACCCTGGGCGTCAATATGGTTCGACGAGGAGTCCGCTCCTTGTCAAGCAAAATAAAACAAAAAACAAAACAAATTGGAAGTAGACCTGGACCTTCAAGAGGCGTTCAAGGATTTGTTTTTTTCTTTTTGTTCAACGTTTTGACTGGAAAGAAGATTACTGCTCATCTGAAGAAACTATGGAGAATGCTGGACCCAAGACAGGGCTTAGTTGTCCTGAGGAAGGTTAAGAGGGTGGTGGCGAGTCTGATGAGAGGTTTGTCCTCGAGGAAACGCCGATCCCAAGATGTTTTGACTATACAATTTTTAATTCTGGGAATGCTGCTGATGGTTGGTGGAGTGACCCTGGTACGCAGAAACAGATGGTTACTTCTGAATGTTACATCTGAGGACCTTGGGAAAACCTTCTCCGTTGGCACAGGCAACTGCACAACCAACATTCTGGAGGCCAAATACTGGTGTCCAGATTCCATGGAATACAACTGCCCCAATCTCAGTCCAAGAGAAGAGCCTGATGACATAGACTGTTGGTGCTATGGAGTGGAAAATGTCAGAGTCGCTTATGGCAAGTGTGATTCAGCGGGTAGGTCAAGAAGGTCCAGAAGGGCCATTGACTTACCCACACATGAAAATCATGGCTTAAAGACCCGGCAAGAAAAGTGGATGACTGGAAGAATGGGCGAGAGACAGCTGCAGAAAATTGAAAGATGGCTGGTGAGGAACCCCTTCTTTGCGGCAACAGCCTTGGCCATTGCCTACCTGGTGGGGAGCAACATGACGCAACGAGTTGTCATTGCCCTGCTAGTCTTGGCTGTTGGCCCAGCCTATTCGGCTCACTGTATAGGAATAACCGACAGGGATTTCATTGAGGGGGTGCATGGGGGAACCTGGGTTTCAGCCACCTTGGAACAGGACAAGTGTGTCACTGTGATGGCCCCCGACAAGCCTTCACTAGACATATCACTAGAAACAGTTGCCATTGATGGACCTGCTGAGGCAAGGAAGGTGTGCTACAGTGCAGTCTTGACCAACGTGAAGATCAATGACAAGTGCCCCAGCACTGGTGAAGCCCACTTGGAAGAAGAAAATGAAGGAGACAATGCTTGCAAGCGAACTTACTCCGATAGAGGTTGGGGAAATGGTTGTGGCTTGTTTGGAAAAGGAAGCATTGTGGCATGTGCCAAGTTTACCTGTGCCAAATCCATGAGTCTATTTGAGGTTGATCAGACCAAAATTCAGTATGTCATTAGGGCACAGCTACATGTCGGAGCCAAGCAGGAGAACTGGAACACTGACATCAAAACTCTCAAGTTTGATGCCCTGTCGGGCTCTCAGGAAGCTGAGTTCACTGGATACGGGAGGGCCACACTGGAGTGCCAGGTGCAGACCGCAGTGGACTTCAGTAACAGTTACATTGCAGAGATGGAGAAAGAGAGCTGGATTGTGGATAAACAGTGGGCCCAAGACCTGACCCTACCTTGGCAGAGTGGAAGTGGCGGCGTGTGGAGAGAGATGCATCATCTCGTGGAATTTGAGCCTCCACATGCCGCAACTATCAAAGTGTTAGCCCTTGGAAACCAAGAAGGATCCTTGAAGACTGCTCTCACTGGTGCAATGCGAGTCACAAAAGACACAAACAACAGCAAGCTGTATAAGCTGCATGGGGGGCATGTCGCGTGTAGGGTGAAGTTGTCAGCTCTCACACTTAAGGGAACATCCTACAAGATGTGTACCGACAAAATGTCTTTTGTCAAGAACCCAACTGACACTGGACATGGCACTGCAGTGATGCAAGTGAAGGTGCCAAAAGGAGCACCCTGCAGGATTCCAGTAATGGTCGCCGATGATCTCACAGCGGCAGTCAACAAGGGCATCTTGGTCACAGTCAATCCAATAGCCTCCACCAATGATGATGAAGTGTTGATCGAGGTGAATCCTCCCTTTGGGGATAGTTACATCATAGTTGGGACAGGGGATTCACGCCTGACTTACCAGTGGCACAAGGAAGGCAGCTCAATAGGGAAGTTGTTTACTCAGACCATGAAGGGCGCAGAGCGTCTGGCCGTCATGGGAGATGCTGCCTGGGACTTTGGTTCTGCTGGAGGATTCTTCACATCAGTCGGAAAAGGCATACACACTGTGTTTGGCTCTGCCTTCCAAGGACTGTTTGGTGGCTTGAGCTGGATAACAAAGGTCATCATGGGGGTAGTCCTCATATGGGTTGGCATTAACACAAGGAATATGACAATGTCCATGAGCATGATCCTAGTTGGAGTCATCATGATGTTCCTGTCCCTAGGAGTTGGGGCGGACCAAGGATGTGCAATAAACTTTGGCAAGAGAGAACTCAAGTGTGGGGATGGCATCTTCGTCTTTAGAGATTCAGATGACTGGCTGAACAAGTATTCATACTATCCAGAGGACCCAGTAAAACTTGCTTCAATAGTGAAAGCTTCCTTTGAGGAAGGGAAGTGTGGCCTGAACTCAGTCGACTCCCTGGAACATGAGATGTGGAGAAGCAGGGCAGATGAGATCAATGCCATTCTTGAGGAAAATGAGGTAGACATCTCAGTGGTGGTCCAAGACTCAAAAAACATTTATCAGAGAGGGACACATCCGTTTTCCAGAATACGTGATGGCCTACAATACGGCTGGAAGACTTGGGGCAAAAACCTTGTGTTCTCCCCAGGAAGAAAGAATGGAAGCTTCATCATAGATGGGAAGTCCAGGAAAGAGTGTCCGTTCTCAAACAGAGTGTGGAATTCCTTCCAGATAGAAGAGTTTGGGACAGGAGTGTTCACCACCCGAGTGTACATGGATGCAGTCTTTGAGTACACTATGGATTGTGATGGATCCATCCTGGGTGCAGCAGTGAATGGAAAGAAGAGCGCGCATGGGTCCCCAACATTCTGGATGGGAAGCCATGAGGTGAATGGAACATGGATGATTCATACTCTAGAGACACTGGACTACAAGGAATGTGAATGGCCGCTGACACACACGATTGGAACATCAGTTGAAGAGAGTGACATGTTCATGCCGAGGTCAATTGGGGGTCCAGTTAGCTCCCACAACCACATTCCGGGATATAAGGTCCAGACAAACGGACCCTGGATGCAGGTGCCACTAGAGGTGAAAAGGGAAGCTTGCCCAGGAACCAGTGTGGTTGTTGACGGAGGCTGTGATGGGCGTGGGAAGTCGACCAGATCGACCACTGACAGCGGGAAGATCATTCCTGAATGGTGTTGCCGCTCATGCACAATGCCACCAGTGAGCTTCCACGGGAGTGATGGTTGCTGGTATCCTATGGAGATTAGACCAAAGAAGACACATGACAGCCACCTGGTCCGCTCATGGGTAACGGCTGGAGAGATCCATGCAATCCCCTTTGGGTTGGTGAGCATGATGATAGCCATGGAAGTGGTATTGAGGAAGAGACAGGGACCCAAGCAAATACTGGTTGGGGGCATGGTGCTTCTAGGAGCCATGCTAGTTGGACAGGTGACTATCTTGGACTTGCTGAAGCTCACAGTGGCGGTTGGACTGCACTTTCATGAGATGAATAATGGAGGGGATGCCATGTATATGGCCCTGATCGCTGCTTTCTCAATCAGACCAGGGCTGCTCATCGGCTTTGGATTGAGGACGCTGTGGAGCCCCCGAGAACGCCTCGTGCTGACCCTGGGGGCCGCCATGGTGGAGATTGCTTTGGGTGGCATGATGGGAGGTCTGTGGAAGTACCTGAACGCAGTGTCCCTTTGCATCCTGACAATAAACGCTGTTGCCTCCAGAAAAGCATCAAATGTCATCCTGCCCTTGATGGCTCTGTTAACACCTGTGACAATGGCTGAGGTGAGACTTGCAACAATGCTCTTCTGCACTGTGGTCATCATCGGCGTTCTCCATCAGAACTCAAAGGACACTTCCATGCAGAAGACCATACCCCTGGTGGCCCTCACACTGACATCCTACCTGGGACTGACGCAGCCCTTCTTGGGCTTGTGTGCCTTCATGGCAACCCGAATATTCGGGCGAAGGAGCATCCCAGTGAATGAAGCGCTTGCAGCTGCTGGTCTCGTGGGAGTCTTGGCAGGGCTAGCTTTCCAGGAGATGGAAAATTTTCTAGGTCCAGTTGCAGTTGGAGGAATCCTGATGATGCTGGTCAGTGTGGCTGGGAGGGTAGATGGACTTGAACTCAGGAAGCTTGGAGAAGTTTCTTGGGAAGAAGAAGCTGAGATCAGTGGAAGTTCTGCCCGTTATGATGTAACTCTCAGTGAGCAAGGGGAATTTAAACTACTCTCTGAAGAGAAGGTGCCATGGGATCAGGTTGTGATGACTTCACTGGCTTTGGTCGGAGCTGCCATCCATCCATTTGCACTTTTATTGGTTCTTGCTGGCTGGTTGTTCCACGTCAAAGGAGCCAGAAGAAGTGGGGATGTCCTTTGGGACATTCCCACACCTAAAATCATTGAGGAGTGTGAATATCTAGAGGATGGAATCTACGGCATATTCCAGTCAACATTCCTAGGGGCCTCTCAACGGGGAGTGGGAGTGGCGCAGGGAGGGGTCTTCCATACGATGTGGCACGTCACGCGAGGGGCCTTTCTCGTTAGAAATGGTAAAAAGCTGGTTCCATCCTGGGCCTCAGTCAAGGAAGACCTTGTTGCTTATGGCGGCTCATGGAAGTTGGATGGTAGATGGGATGGAGAAGAGGAGGTTCAGTTGATAGCAGCTGCCCCCGGAAAAAACGTAGTGAATGTCCAAACAAAGCCAAGCCTATTCAAGGTTAAGAATGGAGGAGAAATTGGGGCGGTTGCCCTTGACTACCCAAGTGGCACTTCTGGTTCTCCCATCGTCAACAGGAATGGTGAGGTAATAGGGCTGTATGGCAATGGAATTCTTGTTGGTGACAACTCTTTTGTGTCTGCCATATCCCAAACTGAGGTGAAAGAGGAGGGGAAAGAGGAGCTACAGGAAATCCCGACAATGTTGAAGAAAGGGATGACAACCATTCTTGATTTCCATCCTGGAGCTGGGAAAACAAGACGTTTTCTTCCTCAGATCCTGGCTGAATGCGCACGAAGACGGTTGCGCACACTTGTGCTGGCTCCTACTAGAGTTGTCCTTTCTGAAATGAAGGAAGCCTTTCACGGTTTAGATGTCAAGTTTCACACACAGGCTTTCTCCGCTCATGGTAGCGGAAAAGAGGTCATTGACGCCATGTGTCATGCCACCCTGACATATAGAATGTTGGAACCAACCAGAGTGGTCAATTGGGAAGTGATCATCATGGACGAAGCACATTTTTTGGATCCGGCTAGCATAGCAGCCAGAGGCTGGGCGGCACATAGAGCCAGAGCAAATGAAAGTGCAACAATCTTGATGACTGCTACCCCTCCGGGAACCAGTGATGAATTTCCACATTCAAATGGGGAAATAGAGGATGTCCAAACGGACATTCCTAGTGAGCCTTGGAACACAGGTCATGACTGGATTTTGGCGGACAAAAGGCCCACGGCCTGGTTTCTTCCATCCATCAGGGCAGCAAATGTCATGGCAGCCTCTTTGCGCAAAGCTGGAAAGAGTGTGGTGGTGCTAAACAGGAAAACCTTTGAGAAAGAATACCCCACAATTAAACAGAAAAAACCTGATTTCATCTTGGCCACTGACATAGCTGAGATGGGAGCCAATCTCTGCGTGGAGAGAGTGTTGGATTGTAGGACGGCTTTCAAACCTGTGCTTGTGGATGAAGGGAGAAAGGTGGCAATAAAAGGGCCACTCCGGATTTCAGCTTCCTCCGCTGCCCAAAGGAGGGGGCGCATTGGAAGGAACCCTAACAGAGACGGGGATTCATACTACTACTCTGAGCCCACAAGTGAAGACAATGCGCATCATGTCTGCTGGCTTGAGGCCTCAATGCTCCTAGACAACATGGAGGTGAGAGGTGGGATGGTTGCTCCACTTTATGGCATAGAAGGAACAAAGACACCAGTTTCCCCAGGTGAAATGAGGCTAAGAGATGACCAGAGGAGAGTCTTCCGAGAGCTGGTGAGGAATTGTGACCTGCCTGTTTGGCTCTCATGGCAAGTGGCTAAGGCTGGATTGAAGACGAATGACCGAAAGTGGTGCTTTGAGGGCCCAGAAGAACATGAGATCTTGAATGACAGTGGTGAGACAGTAAAGTGCAGAGCCCCTGGAGGAGCCAAGAAGCCTCTGCGTCCACGGTGGTGCGATGAAAGGGTGTCGTCTGACCAGAGTGCGCTTGCCGACTTCATAAAGTTTGCTGAGGGCAGGAGAGGGGCTGCTGAGATGCTGGTCGTGCTGAGTGAACTCCCAGACTTCTTGGCCAAGAAAGGTGGAGAGGCGGTGGATACTATCAGCGTGCTCTTGCACTCTGAGGAAGGTTCCAGAGCTTACCGCAATGCATTGTCAATGATGCCTGAGGCAATGACAACAGTCATGCTGTTTGTTCTGGCCGGGCTGCTGACGTCTGGAATGGTTATCTTTTTCATGTCTCCCAAGGGTATCAGCAGAATGTCTATGGCAATGGGCACGATGGCTGGTTGTGGATACCTCATGTTTCTTGGAGGCGTCAAACCCACCCACATCTCTTACATCATGCTAATATTCTTTGTCTTGATGGTGGTTGTGGTTCCGGAGCCGGGGCAGCAGAGAACCATTCAGGACAATCAAGTGGCTTATCTTATTATTGGCATCCTGACGCTGATTTCTGTGGTGGCAGCCAATGAACTAGGCATGCTGGAAAAGACTAAGGAAGACCTCTTTGGAAAGAAGAATTTGATTCCATCTAGTGCCGCACCTTGGAGCTGGCCAGATTTTGACTTGAAACCAGGAGCTGCTTGGACTGTCTATGTTGGCATTGTCACAATGCTCTCCCCAATGCTGCACCACTGGATCAAGGTTGAGTATGGTAATCTGTCTTTGTCTGGAATTGCACAGTCAGCCTCAGTTTTGTCATTCATGGACAAGGGCATCCCGTTTATGAAGATGAACATCTCGGTCATAATTCTACTGGTCAGTGGCTGGAATTCAATAACGGTGATGCCCCTGCTTTGTGGCATTGGATGCGCCATGCTACACTGGACTCTCATCCTGCCCGGAATAAAAGCGCAGCAGTCAAAGCTGGCACAGAGGAGGGTGTTTCATGGTGTTGCTAAGAATCCGGTGGTTGATGGGAATCCAACAGTCGACATTGAGGAAGCCCCGGAAATGCCTGCCCTCTATGAGAAGAAGTTGGCATTGTATCTTCTGCTTGCCCTTAGCTTGGCCTCTGTTGCCATGTGTAGAACACCCTTCTCACTGGCTGAAGGCATTGTGCTGGCATCAGCAGCCCTGGGACCGCTCATCGAGGGAAATACCAGCCTCTTGTGGAATGGACCCATGGCTGTGTCCATGACAGGAGTCATGCGGGGGAACTACTATGCTTTTGTGGGTGTTATGTACAATCTCTGGAAGATGAAGACTGGACGCAGGGGGAGAGCGAATGGGAAGACCCTGGGTGAGGTCTGGAAAAGGGAGCTGAACCTGCTGGACAAACAGCAGTTTGAGCTGTATAAACGGACAGACATTGTGGAGGTGGACCGTGACACAGCTCGCCGACACCTGGCTGAAGGGAAAGTGGACACCGGAGTGGCCGTCTCGAGAGGGACCGCAAAATTGAGATGGTTCCATGAACGTGGCTATGTCAAGTTGGAAGGAAGAGTGACTGACCTGGGATGTGGGCGTGGTGGCTGGTGCTACTACGCTGCTGCACAGAGAGAAGTGAGTGGGGTCAGGGGATTCACCCTTGGAAAGGAAGGCCACGAAAAGCCCATGAATGTGCAGAGCCTGGGGTGGAACATCATCACCTTCAAGGACAAGACTGATGTCCATCGCCTTGAGCCGATAAAGTGTGATACCCTGCTGTGCGACATTGGAGAGTCGTCCCCATCATCAGTGACCGAAGGGGAAAGAACCATGAGAGTTCTTGACACTGTTGAGAAATGGTTGAGCTGTGGTGTTGAAAGCTTCTGTGTGAAGGTGTTGGCTCCATACATGCCTGATGTGCTTGAAAAGTTAGAGTTGCTCCAAAGGAGGTTTGGTGGAACGGTAATCAGGAATCCCCTCTCTAGAAATTCAACCCACGAGATGTATTATGTGTCGGGAGCCCGCAGTAACATCACGTTCACTGTGAATCAAACATCCCGCCTCTTAATGAGGAGAATGAGGCGCCCGACAGGCAAGGTGACTCTTGAAGCCGATGTCATCCTCCCAATTGGAACACGCAGTGTGGAAACAGATAAAGGACCACTTGATAGGGCAGCCATTGAAGAGAGGGTTGAAAGAATAAAATCAGAATACACCGCCACTTGGTTCCATGATAGTGACAACCCTTACAGGACTTGGCATTATTGTGGTTCCTACGTCACAAGAACCTCAGGGAGTGCAGCAAGCATGATTAACGGGGTGATTAAGATTTTGACATACCCCTGGGACAGGATAGAGGAAGTCACGAGAATGGCAATGACAGACACAACTCCTTTTGGACAACAAAGAGTGTTCAAGGAAAAAGTTGACACCAGAGCAAAGGATCCACCAGCAGGGACCAGGAAAATCATGAAGGTTGTCAATAGGTGGCTATTCCGTCACTTGGCCAGAGAAAAGAACCCCAGGTTGTGCACAAAGGAGGAGTTTATAGCAAAAGTTCGCAGTCATGCAGCCATCGGAGCTTTCCTGGAAGAGCAAGAACAGTGGAAGACTGCCAATGAAGCTGTCCAAGATCCGAAGTTCTGGGAATTAGTGGATGAAGAACGACGGCTGCATCAGCAGGGCAGGTGCCGAACTTGTGTGTACAACATGATGGGGAAGAGAGAAAAGAAGCTGTCAGAGTTTGGAAAGGCGAAGGGAAGCCGTGCCATCTGGTACATGTGGCTGGGAGCCCGATATCTTGAGTTTGAAGCCCTGGGATTCCTGAATGAGGACCACTGGGCATCCAGGGAGAACTCAGGGGGAGGGGTTGAAGGTATCGGTCTACAATATCTAGGCTACGTGATCAGGGACCTGGCTGCACTAGAGGGTGGTGGATTCTATGCGGATGACACAGCTGGATGGGACACACGCATAACAGAGGCGGATCTGGATGATGAACAGGAAATCTTGAACTACATGAGCCCACACCATAGGAAGTTGGCGCTGGCTGTAATGGAAATGACATACAAAAACAAAGTGGTGAAAGTCCTGAGGCCAGCTCCAGGTGGGAAAGCTTACATGGATGTCATAAGCCGGCGGGACCAGAGAGGATCTGGGCAGGTGGTGACTTACGCCTTGAACACCATCACCAACCTGAAGGTTCAACTGATTAGGATGGCGGAGGCAGAGATGGTGATACACCACCAGCATGTCCAGGACTGTGACGACACGGCTTTGACCAAGCTTGAAGCATGGCTCGCTGAGCATGGCTGCGACAGGCTTAAGAGGATGGCAGTGAGTGGAGATGACTGTGTTGTCCGACCCATTGATGACAGGTTTGGCCTGGCTCTGTCCCATCTCAATGCCATGTCAAAGGTGCGAAAAGACATATCTGAATGGCAGCCATCAAAAGGATGGGATGACTGGGAGAGTGTGCCCTTTTGCTCTCACCACTTTCATGAACTGCAATTGAAGGATGGCAGGAGAATTGTAGTGCCTTGCCGGGATCAAGATGAGCTGGTTGGCAGGGGGAGAGTGTCTCCAGGGAATGGTTGGATGATCAAGGAGACAGCATGCCTTAGCAAGGCCTACGCCAACATGTGGTCACTGATGTACTTTCACAAGAGGGACATGAGGCTGCTTTCACTGGCTGTTTCTTCTGCTGTTCCCACATCTTGGGTTCCACAGGGACGCACCACGTGGTCTGTTCATGGGAAGGGAGAGTGGATGACCACAGAAGACATGCTTGAGGTGTGGAACAGAGTGTGGATAACCAACAATCCACACATGCAGGACAAAACGACGGTGAAGGAGTGGCGAGACATCCCTTACCTGACCAAGAGACAGGACAAGCTTTGTGGATCACTGATTGGGATGACCAACAGAGCCACTTGGGCATCTCACATCCACTTGGTAATACACCGCATCCGGACACTGATTGGGAAAGAGAGATACACTGACTACCTGACAGTCATGGATAGGTACTCTGTGGATGCTGATCTGCAGCCCGGTGAGCTCATTTGA
		</sequence>
		<sequence>
			<taxon idref="SA1_MF170970_es2487_BRESDMA_2017.25"/>
			ATGTCTGGTCGTAAAGCTCAGGGAAAAACCCTGGGCGTCAATATGGTTCGACGAGGAGTCCGCTCCTTGTCAAGCAAAATAAAACAAAAAACAAAACAAATTGGAAGTAGACCTGGACCTTCAAGAGGCGTTCAAGGATTTGTTTTTTTCTTTTTGTTCAACGTTTTGACTGGAAAGAAGATTACTGCTCATCTGAAGAAACTATGGAGAATGCTGGACCCAAGACAGGGCTTAGTTGTCCTGAGGAAGGTTAAGAGGGTGGTGGCGAGTCTGATGAGAGGTTTGTCCTCGAGGAAACGCCGATCCCAAGATGTTTTGACTATACAATTTTTAATTCTGGGAATGCTGCTGATGGTTGGTGGAGTGACCCTGGTACGCAGAAACAGATGGTTACTTCTGAATGTTACATCTGAGGACCTTGGGAAAACCTTCTCCGTTGGCACAGGCAACTGCACAACCAACATTCTGGAGGCCAAATACTGGTGTCCAGATTCCATGGAATACAACTGCCCCAATCTCAGTCCAAGAGAAGAGCCTGATGACATAGACTGTTGGTGCTATGGAGTGGAAAATGTCAGAGTCGCTTATGGCAAGTGTGATTCAGCGGGTAGGTCAAGAAGGTCCAGAAGGGCCATTGACTTACCCACACATGAAAATCATGGCTTAAAGACCCGGCAAGAAAAGTGGATGACTGGAAGAATGGGCGAGAGACAGCTGCAGAAAATTGAAAGATGGCTGGTGAGGAACCCCTTCTTTGCGGCAACAGCCTTGGCCATTGCCTACCTGGTGGGGAGCAACATGACGCAACGAGTTGTCATTGCCCTGCTAGTCTTGGCTGTTGGCCCAGCCTATTCGGCTCACTGTATAGGAATAACCGACAGGGATTTCATTGAGGGGGTGCATGGGGGAACCTGGGTTTCAGCCACCTTGGAACAGGACAAGTGTGTCACTGTGATGGCCCCCGACAAGCCTTCACTAGACATATCACTAGAAACAGTTGCCATTGATGGACCTGCTGAGGCAAGGAAGGTGTGCTACAGTGCAGTCTTGACCAACGTGAAGATCAATGACAAGTGCCCCAGCACTGGTGAAGCCCACTTGGAAGAAGAAAATGAAGGAGACAATGCTTGCAAGCGAACTTACTCCGATAGAGGTTGGGGAAATGGTTGTGGCTTGTTTGGAAAAGGAAGCATTGTGGCATGTGCCAAGTTTACCTGTGCCAAATCCATGAGTCTATTTGAGGTTGATCAGACCAAAATTCAGTATGTCATTAGGGCACAGCTACATGTCGGAGCCAAGCAGGAGAACTGGAACACTGACATCAAAACTCTCAAGTTTGATGCCCTGTCGGGCTCTCAGGAAGCTGAGTTCACTGGATACGGGAGGGCCACACTGGAGTGCCAGGTGCAGACCGCAGTGGACTTCAGTAACAGTTACATTGCAGAGATGGAGAAAGAGAGCTGGATTGTGGATAAACAGTGGGCCCAAGACCTGACCCTACCTTGGCAGAGTGGAAGTGGCGGCGTGTGGAGAGAGATGCATCATCTCGTGGAATTTGAGCCTCCACATGCCGCAACTATCAAAGTGTTAGCCCTTGGAAACCAAGAAGGATCCTTGAAGACTGCTCTCACTGGTGCAATGCGAGTCACAAAAGACACAAACAACAGCAAGCTGTATAAGCTGCATGGGGGGCATGTCGCGTGTAGGGTGAAGTTGTCAGCTCTCACACTTAAGGGAACATCCTACAAGATGTGTACCGACAAAATGTCTTTTGTCAAGAACCCAACTGACACTGGACATGGCACTGCAGTGATGCAAGTGAAGGTGCCAAAAGGAGCACCCTGCAGGATTCCAGTAATGGTCGCCGATGATCTCACAGCGGCAGTCAACAAGGGCATCTTGGTCACAGTCAATCCAATAGCCTCCACCAATGATGATGAAGTGTTGATCGAGGTGAATCCTCCCTTTGGGGATAGTTACATCATAGTTGGGACAGGGGATTCACGCCTGACTTACCAGTGGCACAAGGAAGGCAGCTCAATAGGGAAGTTGTTTACTCAGACCATGAAGGGCGCAGAGCGTCTGGCCGTCATGGGAGATGCTGCCTGGGACTTTGGTTCTGCTGGAGGATTCTTCACATCAGTCGGAAAAGGCATACACACTGTGTTTGGCTCTGCCTTCCAAGGACTGTTTGGTGGCTTGAGCTGGATAACAAAGGTCATCATGGGGGTAGTCCTCATATGGGTTGGCATTAACACAAGGAATATGACAATGTCCATGAGCATGATCCTAGTTGGAGTCATCATGATGTTCCTGTCCCTAGGAGTTGGGGCGGACCAAGGATGTGCAATAAACTTTGGCAAGAGAGAACTCAAGTGTGGGGATGGCATCTTCGTCTTTAGAGATTCAGATGACTGGCTGAACAAGTATTCATACTATCCAGAGGACCCAGTAAAACTTGCTTCAATAGTGAAAGCTTCCTTTGAGGAAGGRAAGTGTGGCCTGAACTCAGTCGACTCCCTGGAACATGAGATGTGGAGAAGCAGGGCAGATGAGATCAATGCCATTCTTGAGGAAAATGAGGTAGACATCTCAGTGGTGGTCCAAGACTCAAAAAACATTTATCAGAGAGGGACACATCCGTTTTCCAGAATACGTGATGGCCTACAATACGGCTGGAAGACTTGGGGCAAAAACCTTGTGTTCTCCCCAGGAAGAAAGAATGGAAGCTTCATCATAGATGGGAAGTCCAGGAAAGAGTGTCCGTTCTCAAACAGAGTGTGGAATTCCTTCCAGATAGAAGAGTTTGGGACAGGAGTGTTCACCACCCGAGTGTACATGGATGCAGTCTTTGAGTACACTATGGATTGTGATGGATCCATCCTGGGTGCAGCAGTGAATGGAAAGAAGAGCGCGCATGGGTCCCCAACATTCTGGATGGGAAGCCATGAGGTGAATGGAACATGGATGATTCATACTCTAGAGACACTGGACTACAAGGAATGTGAATGGCCGCTGACACACACGATTGGAACATCAGTTGAAGAGAGTGACATGTTCATGCCGAGGTCAATTGGGGGTCCAGTTAGCTCCCACAACCACATTCCGGGATATAAGGTCCAGACAAACGGACCCTGGATGCAGGTGCCACTAGAGGTGAAAAGGGAAGCTTGCCCAGGAACCAGTGTGGTTGTTGACGGAGGCTGTGATGGGCGTGGGAAGTCGACCAGATCGACCACTGACAGCGGGAAGATCATTCCTGAATGGTGTTGCCGCTCATGCACAATGCCACCAGTGAGCTTCCACGGGAGTGATGGTTGCTGGTATCCTATGGAGATTAGACCAAAGAAGACACATGACAGCCACCTGGTCCGCTCATGGGTAACGGCTGGAGAGATCCATGCAATCCCCTTTGGGTTGGTGAGCATGATGATAGCCATGGAAGTGGTATTGAGGAAGAGACAGGGACCCAAGCAAATACTGGTTGGGGGCATGGTGCTTCTAGGAGCCATGCTAGTTGGACAGGTGACTATCTTGGACTTGCTGAAGCTCACAGTGGCGGTTGGACTGCACTTTCATGAGATGAATAATGGAGGGGATGCCATGTATATGGCCCTGATCGCTGCTTTCTCAATCAGACCAGGGCTGCTCATCGGCTTTGGATTGAGGACGCTGTGGAGCCCCCGAGAACGCCTCGTGCTGACCCTGGGGGCCGCCATGGTGGAGATTGCTTTGGGTGGCATGATGGGAGGTCTGTGGAAGTACCTGAACGCAGTGTCCCTTTGCATCCTGACAATAAACGCTGTTGCCTCCAGAAAAGCATCAAATGTCATCCTGCCCTTGATGGCTCTGTTAACACCTGTGACAATGGCTGAGGTGAGACTTGCAACAATGCTCTTCTGCACTGTGGTCATCATCGGCGTTCTCCATCAGAACTCAAAGGACACTTCCATGCAGAAGACCATACCCCTGGTGGCCCTCACACTGACATCCTACCTGGGACTGACGCAGCCCTTCTTGGGCTTGTGTGCCTTCATGGCAACCCGAATATTCGGGCGAAGGAGCATCCCAGTGAATGAAGCGCTTGCAGCTGCTGGTCTCGTGGGAGTCTTGGCAGGGCTAGCTTTCCAGGAGATGGAAAATTTTCTAGGTCCAGTTGCAGTTGGAGGAATCCTGATGATGCTGGTCAGTGTGGCTGGGAGGGTAGATGGACTTGAACTCAGGAAGCTTGGGGAAGTTTCTTGGGAAGAAGAAGCTGAGATCAGTGGAAGTTCTGCCCGTTATGATGTAACTCTCAGTGAGCAAGGGGAATTTAAACTACTCTCTGAAGAGAAGGTGCCATGGGATCAGGTTGTGATGACTTCACTGGCTTTGGTCGGAGCTGCCATCCATCCATTTGCACTTTTATTGGTTTTTGCTGGCTGGTTGTTCCACGTCAAAGGAGCCAGAAGAAGTGGGGATGTCCTTTGGGACATTCCCACACCTAAAATCATTGAGGAGTGTGAATATCTAGAGGATGGAATCTACGGCATATTCCAGTCAACATTCCTAGGGGCCTCTCAACGGGGAGTGGGAGTGGCGCAGGGAGGGGTCTTCCATACGATGTGGCACGTCACGCGAGGGGCCTTTCTCGTTAGAAATGGTAAAAAGCTGGTTCCATCCTGGGCCTCAGTCAAGGAAGACCTTGTTGCTTATGGCGGCTCATGGAAGTTGGATGGTAGATGGGATGGAGAAGAGGAGGTTCAGTTGATAGCAGCTGCCCCCGGAAAAAACGTAGTGAATGTCCAAACAAAGCCAAGCCTATTCAAGGTTAAGAATGGAGGAGAAATTGGGGCGGTTGCCCTTGACTACCCAAGTGGCACTTCTGGTTCTCCCATCGTCAACAGGAATGGTGAGGTAATAGGGCTGTATGGCAATGGAATTCTTGTTGGTGACAACTCTTTTGTGTCTGCCATATCCCAAACTGAGGTGAAAGAGGAGGGGAAAGAGGAGCTACAGGAAATCCCGACAATGTTGAAGAAAGGGATGACAACCATTCTTGATTTCCATCCTGGAGCTGGGAAAACAAGACGTTTTCTTCCTCAGATCCTGGCTGAATGCGCACGAAGACGGTTGCGCACACTTGTGCTGGCTCCTACTAGAGTTGTCCTTTCTGAAATGAAGGAAGCCTTTCACGGTTTAGATGTCAAGTTTCACACACAGGCTTTCTCCGCTCATGGTAGCGGAAAAGAGGTCATTGACGCCATGTGTCATGCCACCCTGACATATAGAATGTTGGAACCAACCAGAGTGGTCAATTGGGAAGTGATCATCATGGACGAAGCACATTTTTTGGATCCGGCTAGCATAGCAGCCAGAGGCTGGGCGGCACATAGAGCCAGAGCAAATGAAAGTGCAACAATCTTGATGACTGCTACCCCTCCGGGAACCAGTGATGAATTTCCACATTCAAATGGGGAAATAGAGGATGTCCAAACGGACATTCCTAGTGAGCCTTGGAACACAGGTCATGACTGGATTTTGGCGGACAAAAGGCCCACGGCCTGGTTTCTTCCATCCATCAGGGCAGCAAATGTCATGGCAGCCTCTTTGCGCAAAGCTGGAAAGAGTGTGGTGGTGCTAAACAGGAAAACCTTTGAGAAAGAATACCCCACAATTAAACAGAAAAAACCTGATTTCATCTTGGCCACTGACATAGCTGAGATGGGAGCCAATCTCTGCGTGGAGAGAGTGTTGGATTGTAGGACGGCTTTCAAACCTGTGCTTGTGGATGAAGGGAGAAAGGTGGCAATAAAAGGGCCACTCCGGATTTCAGCTTCCTCCGCTGCCCAAAGGAGGGGGCGCATTGGAAGGAACCCTAACAGAGACGGGGATTCATACTACTACTCTGAGCCCACAAGTGAAGACAATGCGCATCATGTCTGCTGGCTTGAGGCYTCAATGCTCCTAGACAACATGGAGGTGAGAGGTGGGATGGTTGCTCCACTTTATGGCATAGAAGGAACAAAGACACCAGTTTCCCCAGGTGAAATGAGGCTAAGAGATGACCAGAGGAGAGTCTTCCGAGAGCTGGTGAGGAATTGTGACCTGCCTGTTTGGCTCTCATGGCAAGTGGCTAAGGCTGGATTGAAGACGAATGACCGAAAGTGGTGCTTTGAGGGCCCAGAAGAACATGAGATCTTGAATGACAGTGGTGAGACAGTAAAGTGCAGAGCCCCTGGAGGAGCCAAGAAGCCTCTGCGTCCACGGTGGTGCGATGAAAGGGTGTCGTCTGACCAGAGTGCGCTTGCCGACTTCATAAAGTTTGCTGAGGGCAGGAGAGGGGCTGCTGAGATGCTGGTCGTGCTGAGTGAACTCCCAGACTTCTTGGCCAAGAAAGGTGGAGAGGCGGTGGATACTATCAGCGTGCTCTTGCACTCTGAGGAAGGTTCCAGAGCTTACCGCAATGCATTGTCAATGATGCCTGAGGCAATGACAACAGTCATGCTGTTTGTTCTGGCCGGGCTGCTGACGTCTGGAATGGTTATCTTTTTCATGTCTCCCAAGGGTATCAGCAGAATGTCTATGGCAATGGGCACGATGGCTGGTTGTGGATACCTCATGTTTCTTGGAGGCGTCAAACCCACCCACATCTCTTACATCATGCTAATATTCTTTGTCTTGATGGTGGTTGTGGTTCCGGAGCCGGGGCAGCAGAGAACCATTCAGGACAATCAAGTGGCTTATCTTATTATTGGCATCCTGACGCTGATTTCTGTGGTGGCAGCCAATGAACTAGGCATGCTGGAAAAGACTAAGGAAGACCTCTTTGGAAAGAAGAATTTGATTCCATCTAGTGCCGCACCTTGGAGCTGGCCAGATTTTGACTTGAAACCAGGAGCTGCTTGGACTGTCTATGTTGGCATTGTCACAATGCTCTCCCCAATGCTGCACCACTGGATCAAGGTTGAGTATGGTAATCTGTCTTTGTCTGGAATTGCACAGTCAGCCTCAGTTTTGTCATTCATGGACAAGGGCATCCCGTTTATGAAGATGAACATCTCGGTCATAATTCTACTGGTCAGTGGCTGGAATTCAATAACGGTGATGCCCCTGCTTTGTGGCATTGGATGCGCCATGCTACACTGGACTCTCATCCTGCCCGGAATAAAAGCGCAGCAGTCAAAGCTGGCACAGAGGAGGGTGTTTCATGGTGTTGCCAAGAATCCGGTGGTTGATGGGAATCCAACAGTCGACATTGAGGAAGCCCCGGAAATGCCTGCCCTCTATGAGAAGAWGTTGGCATTGTATCTTCTGCTTGCCCTTAGCTTGGCCTCTGTTGCCATGTGTAGAACACCCTTCTCACTGGCTGAAGGCATTGTGCTGGCATCAGCAGCCCTGGGACCGCTCATCGAGGGAAATACCAGCCTCTTGTGGAATGGACCCATGGCTGTGTCCATGACAGGAGTCATGCGGGGGAACTACTATGCYTTTGTGGGTGTTATGTACAATCTCTGGAAGATGAAGACTGGACGCAGGGGGAGAGCGAATGGGAAGACCCTGGGTGAGGTCTGGAAAAGGGAGCTGAACCTGCTGGACAAACAGCAGTTTGAGCTGTATAAACGGACAGACATTGTGGAGGTGGACCGTGACACAGCTCGCCGACACCTGGCTGAAGGGAAAGTGGACACCGGAGTGGCCGTCTCGAGAGGGACCGCAAAATTGAGATGGTTCCATGAACGTGGCTATGTCAAGTTGGAAGGAAGAGTGACTGACCTGGGATGTGGGCGTGGTGGCTGGTGCTACTACGCTGCTGCACAGAGAGAAGTGAGTGGGGTCAGGGGATTCACCCTTGGAAAGGAAGGCCACGAAAAGCCCATGAATGTGCAGAGCCTGGGGTGGAACATCATCACCTTCAAGGACAAGACTGATGTCCATCGCCTTGAGCCGATAAAGTGTGATACCCTGCTGTGCGACATTGGAGAGTCGTCCCCATCATCAGTGACCGAAGGGGAAAGAACCATGAGAGTTCTTGACACTGTTGAGAAATGGTTGAGCTGTGGTGTTGAAAGCTTCTGTGTGAAGGTGTTGGCTCCATACATGCCTGATGTGCTTGAAAAGTTAGAGTTGCTCCAAAGGAGGTTTGGTGGAACGGTAATCAGGAATCCCCTCTCTAGAAATTCAACCCACGAGATGTATTATGTGTCGGGAGCCCGCAGTAACATCACGTTCACTGTGAATCAAACATCCCGCCTCTTAATGAGGAGAATGAGGCGCCCGACAGGCAAGGTGACTCTTGAAGCCGATGTCATCCTCCCAATTGGAACACGCAGTGTGGAAACAGATAAAGGACCACTTGATAGGGCAGCCATTGAAGAGAGGGTTGAAAGAATAAAATCAGAATACACCGCCACTTGGTTCCATGATAGTGACAACCCTTACAGGACTTGGCATTATTGTGGTTCCTACGTCACAAGAACCTCAGGGAGTGCAGCAAGCATGATTAACGGGGTGATTAAGATCTTGACATACCCCTGGGACAGGATAGAGGAAGTCACGAGAATGGCAATGACAGACACAACTCCTTTTGGACAACAAAGAGTGTTCAAGGAAAAAGTTGACACCAGAGCAAAGGATCCACCAGCAGGGACCAGGAAAATCATGAAGGTTGTCAATAGGTGGCTATTCCGTCACTTGGCCAGAGAAAAGAACCCCAGGTTGTGCACAAAGGAGGAGTTTATAGCAAAAGTTCGCAGTCATGCAGCCATCGGAGCTTTCCTGGAAGAGCAAGAACAGTGGAAGACTGCCAATGAAGCTGTCCAAGATCCGAAGTTCTGGGAATTAGTGGATGAAGAACGACGGCTGCATCAGCAGGGCAGGTGCCGAACTTGTGTGTACAACATGATGGGGAAGAGAGAAAAGAAGCTGTCAGAGTTTGGAAAGGCGAAGGGAAGCCGTGCCATCTGGTACATGTGGCTGGGAGCCCGATATCTTGAGTTTGAAGCCCTGGGATTCCTGAATGAGGACCACTGGGCATCCAGGGAGAACTCAGGGGGAGGGGTTGAAGGTATCGGTCTACAATATCTAGGCTACGTGATCAGGGACCTGGCTGCACTAGAGGGTGGTGGATTCTATGCGGATGACACAGCTGGATGGGACACACGCATAACAGAGGCGGATCTGGATGATGAACAGGAAATCTTGAACTACATGAGCCCACACCATAGGAAGTTGGCGCTGGCTGTAATGGAAATGACATACAAAAACAAAGTGGTGAAAGTCCTGAGGCCAGCTCCAGGTGGGAAAGCTTACATGGATGTCATAAGCCGGCGGGACCAGAGAGGATCTGGGCAGGTGGTGACTTACGCCTTGAACACCATCACCAACCTGAAGGTTCAACTGATTAGGATGGCGGAGGCAGAGATGGTGATACACCACCAGCATGTCCAGGACTGTGACGACACGGCTTTGACCAAGCTTGAAGCATGGCTCGCTGAGCATGGCTGCGACAGGCTTAAGAGGATGGCAGTGAGTGGAGATGACTGTGTTGTCCGACCCATTGATGACAGGTTTGGCCTGGCTCTGTCCCATCTCAATGCCATGTCAAAGGTGCGAAAAGACATATCTGAATGGCAGCCATCAAAAGGATGGGATGACTGGGAGAGTGTGCCCTTTTGCTCTCACCACTTTCATGAACTGCAATTGAAGGATGGCAGGAGAATTGTAGTGCCTTGCCGGGATCAAGATGAGCTGGTTGGCAGGGGGAGAGTGTCTCCAGGGAATGGTTGGATGATCAAGGAGACAGCATGCCTTAGCAAGGCCTACGCCAACATGTGGTCACTGATGTACTTTCACAAGAGGGACATGAGGCTGCTTTCACTGGCTGTTTCTTCTGCTGTTCCCACATCTTGGGTTCCACAGGGACGCACCACGTGGTCTGTTCATGGGAAGGGAGAGTGGATGACCACAGAAGACATGCTTGAGGTGTGGAACAGAGTGTGGATAACCAACAATCCACACATGCAGGACAAAACGACGGTGAAGGAGTGGCGAGACATCCCTTACCTGACCAAGAGACAGGACAAGCTTTGTGGATCACTGATTGGGATGACCAACAGAGCCACTTGGGCATCTCACATCCACTTGGTAATACACCGCATCCGGACACTGATTGGGAAAGAGAGATACACTGACTACCTGACAGTCATGGATAGRTACTCTGTGGATGCTGACCTGCAGCCCGGTGAGCTCATTTGA
		</sequence>
		<sequence>
			<taxon idref="SA1_MF170969_rj1930_BRESCDA_2017.25"/>
			ATGTCTGGTCGTAAAGCTCAGGGAAAAACCCTGGGCGTCAATATGGTTCGACGAGGAGTCCGCTCCTTGTCAAGCAAAATAAAACAAAAAACAAAACAAATTGGAAGTAGACCTGGACCTTCAAGAGGCGTTCAAGGATTTGTTTTTTTCTTTTTGTTCAACGTTTTGACTGGAAAGAAGATTACTGCTCATCTGAAGAAACTATGGAGAATGCTGGACCCAAGACAGGGCTTAGTTGTCCTGAGGAAGGTTAAGAGGGTGGTGGCGAGTCTGATGAGAGGTTTGTCCTCGAGGAAACGCCGATCCCAAGATGTTTTGACTATACAATTTTTAATTCTGGGAATGCTGCTGATGGTTGGTGGAGTGACCCTGGTACGCAGAAACAGATGGTTACTTCTGAATGTTACATCTGAGGACCTTGGGAAAACCTTCTCCGTTGGCACAGGCAACTGCACAACCAACATTCTGGAGGCCAAATACTGGTGTCCAGATTCCATGGAATACAACTGCCCCAATCTCAGTCCAAGAGAAGAGCCTGATGACATAGACTGTTGGTGCTATGGAGTGGAAAATGTCAGAGTCGCTTATGGCAAGTGTGATTCAGCGGGTAGGTCAAGAAGGTCCAGAAGGGCCATTGACTTACCCACACATGAAAATCATGGCTTAAAGACCCGGCAAGAAAAGTGGATGACTGGAAGAATGGGCGAGAGACAGCTGCAGAAAATTGAAAGATGGCTGGTGAGGAACCCCTTCTTTGCGGCAACAGCCTTGGCCATTGCCTACCTGGTGGGGAGCAACATGACGCAACGAGTTGTCATTGCCCTGCTAGTCTTGGCTGTTGGCCCAGCCTATTCGGCTCACTGTATAGGAATAACCGACAGGGATTTCATTGAGGGGGTGCATGGGGGAACCTGGGTTTCAGCCACCTTGGAACAGGACAAGTGTGTCACTGTGATGGCCCCCGACAAGCCTTCACTAGACATATCACTAGAAACAGTTGCCATTGATGGACCTGCTGAGGCAAGGAAGGTGTGCTACAGTGCAGTCTTGACCAACGTGAAGATCAATGACAAGTGCCCCAGCACTGGTGAAGCCCACTTGGAAGAAGAAAATGAAGGAGACAATGCTTGCAAGCGAACTTACTCCGATAGAGGTTGGGGAAATGGTTGTGGCTTGTTTGGAAAAGGAAGCATTGTGGCATGTGCCAAGTTTACCTGTGCCAAATCCATGAGTCTATTTGAGGTTGATCAGACCAAAATTCAGTATGTCATTAGGGCACAGCTACATGTCGGAGCCAAGCAGGAGAACTGGAACACTGACATCAAAACTCTCAAGTTTGATGCCCTGTCGGGCTCTCAGGAAGCTGAGTTCACTGGATACGGGAGGGCCACACTGGAGTGCCAGGTGCAGACCGCAGTGGACTTCAGTAACAGTTACATTGCAGAGATGGAGAAAGAGAGCTGGATTGTGGATAAACAGTGGGCCCAAGACCTGACCCTACCTTGGCAGAGTGGAAGTGGCGGCGTGTGGAGAGAGATGCATCATCTCGTGGAATTTGAGCCTCCACATGCCGCAACTATCAAAGTGTTAGCCCTTGGAAACCAAGAAGGATCCTTGAAGACTGCTCTCACTGGTGCAATGCGAGTCACAAAAGACACAAACAACAGCAAGCTGTATAAGCTGCATGGGGGGCATGTCGCGTGTAGGGTGAAGTTGTCAGCTCTCACACTTAAGGGAACATCCTACAAGATGTGTACCGACAAAATGTCTTTTGTCAAGAACCCAACTGACACTGGACATGGCACTGCAGTGATGCAAGTGAAGGTGCCAAAAGGAGCACCCTGCAGGATTCCAGTAATGGTCGCCGATGATCTCACAGCGGCAGTCAACAAGGGCATCTTGGTCACAGTCAATCCAATAGCCTCCACCAATGATGATGAAGTGTTGATCGAGGTGAATCCTCCCTTTGGGGATAGTTACATCATAGTTGGGACAGGGGATTCACGCCTGACTTACCAGTGGCACAAGGAAGGCAGCTCAATAGGGAAGTTGTTTACTCAGACCATGAAGGGCGCAGAGCGTCTGGCCGTCATGGGAGATGCTGCCTGGGACTTTGGTTCTGCTGGAGGATTCTTCACATCAGTCGGAAAAGGCATACACACTGTGTTTGGCTCTGCCTTCCAAGGACTGTTTGGTGGCTTGAGCTGGATAACAAAGGTCATCATGGGGGTAGTCCTCATATGGGTTGGCATTAACACAAGGAATATGACAATGTCCATGAGCATGATCCTAGTTGGAGTCATCATGATGTTCCTGTCCCTAGGAGTTGGGGCGGACCAAGGATGTGCAATAAACTTTGGCAAGAGAGAACTCAAGTGTGGGGATGGCATCTTCGTCTTTAGAGATTCAGATGACTGGCTGAACAAGTATTCATACTATCCAGAGGACCCAGTAAAACTTGCTTCAATAGTGAAAGCTTCCTTTGAGGAAGGGAAGTGTGGCCTGAACTCAGTCGACTCCCTGGAACATGAGATGTGGAGAAGCAGGGCAGATGAGATCAATGCCATTCTTGAGGAAAATGAGGTAGACATCTCAGTGGTGGTCCAAGACTCAAAAAACATTTATCAGAGAGGGACACATCCGTTTTCCAGAATACGTGATGGCCTACAATACGGCTGGAAGACTTGGGGCAAAAACCTTGTGTTCTCCCCAGGAAGAAAGAATGGAAGCTTCATCATAGATGGGAAGTCCAGGAAAGAGTGTCCGTTCTCAAACAGAGTGTGGAATTCCTTCCAGATAGAAGAGTTTGGGACAGGAGTGTTCACCACCCGAGTGTACATGGATGCAGTCTTTGAGTACACTATGGATTGTGATGGATCCATCCTGGGTGCAGCAGTGAATGGAAAGAAGAGCGCGCATGGGTCCCCAACATTCTGGATGGGAAGCCATGAGGTGAATGGAACATGGATGATTCATACTCTAGAGACACTGGAYTACAAGGAATGTGAATGGCCGCTGACACACACGATTGGAACATCAGTTGAAGAGAGTGACATGTTCATGCCGAGGTCAATTGGGGGTCCAGTTAGCTCCCACAACCACATTCCGGGATATAAGGTCCAGACAAACGGACCCTGGATGCAGGTGCCACTAGAGGTGAAAAGGGAAGCTTGCCCAGGAACCAGTGTGGTTGTTGACGGAGGCTGTGATGGGCGTGGGAAGTCGACCAGATCGACCACTGACAGCGGGAAGATCATTCCTGAATGGTGTTGCCGCTCATGCACAATGCCACCAGTGAGCTTCCACGGGAGTGATGGTTGCTGGTATCCTATGGAGATTAGACCAAAGAAGACACATGACAGCCACCTGGTCCGCTCATGGGTAACGGCTGGAGAGATCCATGCAATCCCCTTTGGGTTGGTGAGCATGATGATAGCCATGGAAGTGGTATTGAGGAAGAGACAGGGACCCAAGCAAATACTGGTTGGGGGCATGGTGCTTCTAGGAGCCATGCTAGTTGGACAGGTGACTATCTTGGACTTGCTGAAGCTCACAGTGGCGGTTGGACTGCACTTTCATGAGATGAATAATGGAGGGGATGCCATGTATATGGCCCTGATCGCTGCTTTCTCAATCAGACCAGGGCTGCTCATCGGCTTTGGATTGAGGACGCTGTGGAGCCCCCGAGAACGCCTCGTGCTGACCCTGGGGGCCGCCATGGTGGAGATTGCTTTGGGTGGCATGATGGGAGGTCTGTGGAAGTACCTGAACGCAGTGTCCCTTTGCATCCTGACAATAAACGCTGTTGCCTCCAGAAAAGCATCAAATGTCATCCTGCCCTTGATGGCTCTGTTAACACCTGTGACAATGGCTGAGGTGAGACTTGCAACAATGCTCTTCTGCACTGTGGTCATCATCGGCGTTCTCCATCAGAACTCAAAGGACACTTCCATGCAGAAGACCATACCCCTGGTGGCCCTCACACTGACATCCTACCTGGGACTGACGCAGCCCTTCTTGGGCTTGTGTGCCTTCATGGCAACCCGAATATTCGGGCGAAGGAGCATCCCAGTGAATGAAGCGCTTGCAGCTGCTGGTCTCGTGGGAGTCTTGGCAGGGCTAGCTTTCCAGGAGATGGAAAATTTTCTAGGTCCAGTTGCAGTTGGAGGAATCCTGATGATGCTGGTCAGTGTGGCTGGGAGGGTAGATGGACTTGAACTCAGGAAGCTTGGGGAAGTTTCTTGGGAAGAAGAAGCTGAGATCAGTGGAAGTTCTGCCCGTTATGATGTAACTCTCAGTGAGCAAGGGGAATTTAAACTACTCTCTGAAGAGAAGGTGCCATGGGATCAGGTTGTGATGACTTCACTGGCTTTGGTCGGAGCTGCCATCCATCCATTTGCACTTTTATTGGTTTTCTCTGGCTGGTTGTTCCACGTCAAAGGAGCCAGAAGAAGTGGGGATGTCCTTTGGGACATTCCCACACCTAAAATCATTGAGGAGTGTGAATATCTAGAGGATGGAATCTACGGCATATTCCAGTCAACATTCCTAGGGGCCTCTCAACGGGGAGTGGGAGTGGCGCAGGGAGGGGTCTTCCATACGATGTGGCACGTCACGCGAGGGGCCTTTCTCGTTAGAAATGGTAAAAAGCTGGTTCCATCCTGGGCCTCAGTCAAGGAAGACCTTGTTGCTTATGGCGGCTCATGGAAGTTGGATGGTAGATGGGATGGAGAAGAGGAGGTTCAGTTGATAGCAGCTGCCCCCGGAAAAAACGTAGTGAATGTCCAAACAAAGCCAAGCCTATTCAAGGTTAAGAATGGAGGAGAAATTGGGGCGGTTGCCCTTGACTACCCAAGTGGCACTTCTGGTTCTCCCATCGTCAACAGGAATGGTGAGGTAATAGGGCTGTATGGCAATGGAATTCTTGTTGGTGACAACTCTTTTGTGTCTGCCATATCCCAAACTGAGGTGAAAGAGGAGGGGAAAGAGGAGCTACAGGAAATCCCGACAATGTTGAAGAAAGGGATGACAACCATTCTTGATTTCCATCCTGGAGCTGGGAAAACAAGACGTTTTCTTCCTCAGATCCTGGCTGAATGCGCACGAAGACGGTTGCGCACACTTGTGCTGGCTCCTACTAGAGTTGTCCTTTCTGAAATGAAGGAAGCCTTTCACGGTTTAGATGTCAAGTTTCACACACAGGCTTTCTCCGCTCATGGTAGCGGAAAAGAGGTCATTGACGCCATGTGTCATGCCACCCTGACATATAGAATGTTGGAACCAACCAGAGTGGTCAATTGGGAAGTGATCATCATGGACGAAGCACATTTTTTGGATCCGGCTAGCATAGCAGCCAGAGGCTGGGCGGCACATAGAGCCAGAGCAAATGAAAGTGCAACAATCTTGATGACTGCTACCCCTCCGGGAACCAGTGATGAATTTCCACATTCAAATGGGGAAATAGAGGATGTCCAAACGGACATTCCTAGTGAGCCTTGGAACACAGGTCATGACTGGATTTTGGCGGACAAAAGGCCCACGGCCTGGTTTCTTCCATCCATCAGGGCAGCAAATGTCATGGCAGCCTCTTTGCGCAAAGCTGGAAAGAGTGTGGTGGTGCTAAACAGGAAAACCTTTGAGAAAGAATACCCCACAATTAAACAGAAAAAACCTGATTTCATCTTGGCCACTGACATAGCTGAGATGGGAGCCAATCTCTGCGTGGAGAGAGTGTTGGATTGTAGGACGGCTTTCAAACCTGTGCTTGTGGATGAAGGGAGAAAGGTGGCAATAAAAGGGCCACTCCGGATTTCAGCTTCCTCCGCTGCCCAAAGGAGGGGGCGCATTGGAAGGAACCCTAACAGAGACGGGGATTCATACTACTACTCTGAGCCCACAAGTGAAGACAATGCGCATCATGTCTGCTGGCTTGAGGCCTCAATGCTCCTAGACAACATGGAGGTGAGAGGTGGGATGGTTGCTCCACTTTATGGCATAGAAGGAACAAAGACACCAGTTTCCCCAGGTGAAATGAGGCTAAGAGATGACCAGAGGAGAGTCTTCCGAGAGCTGGTGAGGAATTGTGACCTGCCTGTTTGGCTCTCATGGCAAGTGGCTAAGGCTGGATTGAAGACGAATGACCGAAAGTGGTGCTTTGAGGGCCCAGAAGAACATGAGATCTTGAATGACAGTGGTGAGACAGTAAAGTGCAGAGCCCCTGGAGGAGCCAAGAAGCCTCTGCGTCCACGGTGGTGCGATGAAAGGGTGTCGTCTGACCAGAGTGCGCTTGCCGACTTCATAAAGTTTGCTGAGGGCAGGAGAGGGGCTGCTGAGATGCTGGTCGTGCTGAGTGAACTCCCAGACTTCTTGGCCAAGAAAGGTGGAGAGGCGGTGGATACTATCAGCGTGCTCTTGCACTCTGAGGAAGGTTCCAGAGCTTACCGCAATGCATTGTCAATGATGCCTGAGGCAATGACAACAGTCATGCTGTTTGTTCTGGCCGGGCTGCTGACGTCTGGAATGGTTATCTTTTTCATGTCTCCCAAGGGTATCAGCAGAATGTCTATGGCAATGGGCACGATGGCTGGTTGTGGATACCTCATGTTTCTTGGAGGCGTCAAACCCACCCACATCTCTTACATCATGCTAATATTCTTTGTCTTGATGGTGGTTGTGGTTCCGGAGCCGGGGCAGCAGAGAACCATTCAGGACAATCAAGTGGCTTATCTTATTATTGGCATCCTGACGCTGATTTCTGTGGTGGCAGCCAATGAACTAGGCATGCTGGAAAAGACTAAGGAAGACCTCTTTGGAAAGAAGAATTTGATTCCATCTAGTGCCGCACCTTGGAGCTGGCCAGATTTTGACTTGAAACCAGGAGCTGCTTGGACTGTCTATGTTGGCATTGTCACAATGCTCTCCCCAATGCTGCACCACTGGATCAAGGTTGAGTATGGTAATCTGTCTTTGTCTGGAATTGCACAGTCAGCCTCAGTTTTGTCATTCATGGACAAGGGCATCCCGTTTATGAAGATGAACATCTCGGTCATAATTCTACTGGTCAGTGGCTGGAATTCAATAACGGTGATGCCCCTGCTTTGTGGCATTGGATGCGCCATGCTACACTGGACTCTCATCCTGCCCGGAATAAAAGCGCAGCAGTCAAAGCTGGCACAGAGGAGGGTGTTTCATGGTGTTGCTAAGAATCCGGTGGTTGATGGGAATCCAACAGTCGACATTGAGGAAGCCCCGGAAATGCCTGCCCTCTATGAGAAGAAGTTGGCATTGTATCTTCTGCTTGCCCTTAGCTTGGCCTCTGTTGCCATGTGTAGAACACCCTTCTCACTGGCTGAAGGCATTGTGCTGGCATCAGCAGCCCTGGGACCGCTCATCGAGGGAAATACCAGCCTCTTGTGGAATGGACCCATGGCTGTGTCCATGACAGGAGTCATGCGGGGGAACTACTATGCTTTTGTGGGTGTTATGTACAATCTCTGGAAGATGAAGACTGGACGCAGGGGGAGAGCGAATGGGAAGACCCTGGGTGAGGTCTGGAAAAGGGAGCTGAACCTGCTGGACAAACAGCAGTTTGAGCTGTATAAACGGACAGACATTGTGGAGGTGGACCGTGACACAGCTCGCCGACACCTGGCTGAAGGGAAAGTGGACACCGGAGTGGCCGTCTCGAGAGGGACCGCAAAATTGAGATGGTTCCATGAACGTGGCTATGTCAAGTTGGAAGGAAGAGTGACTGACCTGGGATGTGGGCGTGGTGGCTGGTGCTACTACGCTGCTGCACAGAGAGAAGTGAGTGGGGTCAGGGGATTCACCCTTGGAAAGGAAGGCCACGAAAAGCCCATGAATGTGCAGAGCCTGGGGTGGAACATCATCACCTTCAAGGACAAGACTGATGTCCATCGCCTTGAGCCGATAAAGTGTGATACCCTGCTGTGCGACATTGGAGAGTCGTCCCCATCATCAGTGACCGAAGGGGAAAGAACCATGAGAGTTCTTGACACTGTTGAGAAATGGTTGAGCTGTGGTGTTGAAAGCTTCTGTGTGAAGGTGTTGGCTCCATACNTGCCTGATGTGCTTGAAAAGTTANAGTTGCTCCAAAGGAGGTTTGGTGGAACGGTAATCAGGAATCCCCTCTCTAGAAATTCAACCCACGAGATGTATTATGTGTCGGGAGCCCGCANTAACATCACGTTCACTGTGAATCNAACATCCCGCCTCTTAATGAGGAGAATGAGGCGCCCGACAGGCAAGGTGACTCTTGAAGCCGATGTCATCCTCCCAATTGGAACACGCAGTGTGGAAACAGATAAAGGACCACTTGATAGGGCAGCCATTGAAGAGAGGGTTGAAAGAATAAAATCAGAATACACCGCCACTTGGTTCCATGATAGTGACAACCCTTACAGGACTTGGCATTATTGTGGTTCCTACGTCACAAGAACCTCAGGGAGTGCAGCAAGCATGATTAACGGGGTGATTAAGATCTTGACATACCCCTGGGACAGGATAGAGGAAGTCACGAGAATGGCAATGACAGACACAACTCCTTTTGGACAACAAAGAGTGTTCAAGGAAAAAGTTGACACCAGAGCAAAGGATCCACCAGCAGGGACCAGGAAAATCATGAAGGTTGTCAATAGGTGGCTATTCCGTCACTTGGCCAGAGAAAAGAACCCCAGGTTGTGCACAAAGGAGGAGTTTATAGCAAAAGTTCGCAGTCATGCAGCCATCGGAGCTTTCCTGGAAGAGCAAGAACAGTGGAAGACTGCCAATGAAGCTGTCCAAGATCCGAAGTTCTGGGAATTAGTGGATGAAGAACGACGGCTGCATCAGCAGGGCAGGTGCCGAACTTGTGTGTACAACATGATGGGGAAGAGAGAAAAGAAGCTGTCAGAGTTTGGAAAGGCGAAGGGAAGCCGTGCCATCTGGTACATGTGGCTGGGAGCCCGATATCTTGAGTTTGAAGCCCTGGGATTCCTGAATGAGGACCACTGGGCATCCAGGGAGAACTCAGGGGGAGGGGTTGAAGGTATCGGTCTACAATATCTAGGCTACGTGATCAGGGACCTGGCTGCACTAGAGGGTGGTGGATTCTATGCGGATGACACAGCTGGATGGGACACACGCATAACAGAGGCGGATCTGGATGATGAACAGGAAATCTTGAACTACATGAGCCCACACCATAGGAAGTTGGCGCTGGCTGTAATGGAAATGACATACAAAAACAAAGTGGTGAAAGTCCTGAGGCCAGCTCCAGGTGGGAAAGCTTACATGGATGTCATAAGCCGGCGGGACCAGAGAGGATCTGGGCAGGTGGTGACTTACGCCTTGAACACCATCACCAACCTGAAGGTTCAACTGATTAGGATGGCGGAGGCAGAGATGGTGATACACCACCAGCATGTCCAGGACTGTGACGACACGGCTTTGACCAAGCTTGAAGCATGGCTCGCTGAGCATGGCTGCGACAGGCTTAAGAGGATGGCAGTGAGTGGAGATGACTGTGTTGTCCGACCCATTGATGACAGGTTTGGCCTGGCTCTGTCCCATCTCAATGCCATGTCAAAGGTGCGAAAAGACATATCTGAATGGCAGCCATCAAAAGGATGGGATGACTGGGAGAGTGTGCCCTTTTGCTCTCACCACTTTCATGAACTGCAATTGAAGGATGGCAGGAGAATTGTAGTGCCTTGCCGGGATCAAGATGAGCTGGTTGGCAGGGGGAGAGTGTCTCCAGGGAATGGTTGGATGATCAAGGAGACAGCATGCCTTAGCAAGGCCTACGCCAACATGTGGTCACTGATGTACTTTCACAAGAGGGACATGAGGCTGCTTTCACTGGCTGTTTCTTCTGCTGTTCCCACATCTTGGGTTCCACAGGGACGCACCACGTGGTCTGTTCATGGGAAGGGAGAGTGGATGACCACAGAAGACATGCTTGAGGTGTGGAACAGAGTGTGGATAACCAACAATCCACACATGCAGGACAAAACGACGGTGAAGGAGTGGCGAGACATCCCTTACCTGACCAAGAGACAGGACAAGCTTTGTGGATCACTGATTGGGATGACCAACAGAGCCACTTGGGCATCTCACATCCACTTGGTAATACACCGCATCCGGACACTGATTGGGAAAGAGAGATACACTGACTACCTGACAGTCATGGATAGGTACTCTGTGGATGCTGATCTGCAGCCCGGTGAGCTCATTTGA
		</sequence>
		<sequence>
			<taxon idref="SA1_MF170968_3925_BRESMFO_2017.333"/>
			ATGTCTGGTCGTAAAGCTCAGGGAAAAACCCTGGGCGTCAATATGGTTCGACGAGGAGTCCGCTCCTTGTCAAGCAAAATAAAACAAAAAACAAAACAAATTGGAAGTAGACCTGGACCTTCAAGAGGCGTTCAAGGATTTGTTTTTTTCTTTTTGTTCAACGTTTTGACTGGAAAGAAGATTACTGCTCATCTGAAGAAACTATGGAGAATGCTGGACCCAAGACAGGGCTTAGTTGTCCTGAGGAAGGTTAAGAGGGTGGTGGCGAGTCTGATGAGAGGTTTGTCCTCGAGGAAACGCCGATCCCAAGATGTTTTGACTATACAATTTTTAATTCTGGGAATGCTGCTGATGGTTGGTGGAGTGACCCTGGTACGCAGAAACAGATGGTTACTTCTGAATGTTACATCTGAGGACCTTGGGAAAACCTTCTCCGTTGGCACAGGCAACTGCACAACCAACATTCTGGAGGCCAAATACTGGTGTCCAGATTCCATGGAATACAACTGCCCCAATCTCAGTCCAAGAGAAGAGCCTGATGACATAGACTGTTGGTGCTATGGAGTGGAAAATGTCAGAGTCGCTTATGGCAAGTGTGATTCAGCGGGTAGGTCAAGAAGGTCCAGAAGGGCCATTGACTTACCCACACATGAAAATCATGGCTTAAAGACCCGGCAAGAAAAGTGGATGACTGGAAGAATGGGCGAGAGACAGCTGCAGAAAATTGAAAGATGGCTGGTGAGGAACCCCTTCTTTGCGGCAACAGCCTTGGCCATTGCCTACCTGGTGGGGAGCAACATGACGCAACGAGTTGTCATTGCCCTGCTAGTCTTGGCTGTTGGCCCAGCCTATTCGGCTCACTGTATAGGAATAACCGACAGGGATTTCATTGAGGGGGTGCATGGGGGAACCTGGGTTTCAGCCACCTTGGAACAGGACAAGTGTGTCACTGTGATGGCCCCCGACAAGCCTTCACTAGACATATCACTAGAAACAGTTGCCATTGATGGACCTGCTGAGGCAAGGAAGGTGTGCTACAGTGCAGTCTTGACCAACGTGAAGATCAATGACAAGTGCCCCAGCACTGGTGAAGCCCACTTGGAAGAAGAAAATGAAGGAGACAATGCTTGCAAGCGAACTTACTCCGATAGAGGTTGGGGAAATGGTTGTGGCTTGTTTGGAAAAGGAAGCATTGTGGCATGTGCCAAGTTTACCTGTGCCAAATCCATGAGTCTATTTGAGGTTGATCAGACCAAAATTCAGTATGTCATTAGGGCACAGCTACATGTCGGAGCCAAGCAGGAGAACTGGAACACTGACATCAAAACTCTCAAGTTTGATGCCCTGTCGGGCTCTCAGGAAGCTGAGTTCACTGGATACGGGAGGGCCACACTGGAGTGCCAGGTGCAGACCGCAGTGGACTTCAGTAACAGTTACATTGCAGAGATGGAGAAAGAGAGCTGGATTGTGGATAAACAGTGGGCCCAAGACCTGACCCTACCTTGGCAGAGTGGAAGTGGCGGCGTGTGGAGAGAGATGCATCATCTCGTGGAATTTGAGCCTCCACATGCCGCAACTATCAAAGTGTTAGCCCTTGGAAACCAAGAAGGATCCTTGAAGACTGCTCTCACTGGTGCAATGCGAGTCACAAAAGACACAAACAACAGCAAGCTGTATAAGCTGCATGGGGGGCATGTCGCGTGTAGGGTGAAGTTGTCAGCTCTCACACTTAAGGGAACATCCTACAAGATGTGTACCGACAAAATGTCTTTTGTCAAGAACCCAACTGACACTGGACATGGCACTGCAGTGATGCAAGTGAAGGTGCCAAAAGGAGCACCCTGCAGGATTCCAGTAATGGTCGCCGATGATCTCACAGCGGCAGTCAACAAGGGCATCTTGGTCACAGTCAATCCAATAGCCTCCACCAATGATGATGAAGTGTTGATCGAGGTGAATCCTCCCTTTGGGGATAGTTACATCATAGTTGGGACAGGGGATTCACGCCTGACTTACCAGTGGCACAAGGAAGGCAGCTCAATAGGGAAGTTGTTTACTCAGACCATGAAGGGCGCAGAGCGTCTGGCCGTCATGGGAGATGCTGCCTGGGACTTTGGTTCTGCTGGAGGATTCTTCACATCAGTCGGAAAAGGCATACACACTGTGTTTGGCTCTGCCTTCCAAGGACTGTTTGGTGGCTTGAGCTGGATAACAAAGGTCATCATGGGGGTAGTCCTCATATGGGTTGGCATTAACACAAGGAATATGACAATGTCCATGAGCATGATCCTAGTTGGAGTCATCATGATGTTCCTGTCCCTAGGAGTTGGGGCGGACCAAGGATGTGCAATAAACTTTGGCAAGAGAGAACTCAAGTGTGGGGATGGCATCTTCGTCTTTAGAGATTCAGATGACTGGCTGAACAAGTATTCATACTATCCAGAGGACCCAGTAAAACTTGCTTCAATAGTGAAAGCTTCCTTTGAGGAAGGGAAGTGTGGCCTGAACTCAGTCGACTCCCTGGAACATGAGATGTGGAGAAGTAGGGCAGATGAGATCAATGCCATTCTTGAGGAAAATGAGGTAGACATCTCAGTGGTGGTCCAAGACTCAAAAAACATTTATCAGAGAGGGACACATCCGTTTTCCAGAATACGTGATGGCCTACAATACGGCTGGAAGACTTGGGGCAAAAACCTTGTGTTCTCCCCAGGAAGAAAGAATGGAAGCTTCATCATAGATGGGAAGTCCAGGAAAGAGTGTCCGTTCTCAAACAGAGTGTGGAATTCCTTCCAGATAGAAGAGTTTGGGACAGGAGTGTTCACCACCCGAGTGTACATGGATGCAGTCTTTGAGTACACTATGGATTGTGATGGATCCATCCTGGGTGCAGCAGTGAATGGAAAGAAGAGCGCGCATGGGTCCCCAACATTCTGGATGGGAAGCCATGAGGTGAATGGAACATGGATGATTCATACTCTAGAGACACTGGACTACAAGGAATGTGAATGGCCGCTGACACACACGATTGGAACATCAGTTGAAGAGAGTGACATGTTCATGCCGAGGTCAATTGGGGGTCCAGTTAGCTCCCACAACCACATTCCGGGATATAAGGTCCAGACAAACGGACCCTGGATGCAGGTGCCACTAGAGGTGAAAAGGGAAGCTTGCCCAGGAACCAGTGTGGTTGTTGACGGAGGCTGTGATGGGCGTGGGAAGTCGACCAGATCGACCACTGACAGCGGGAAGATCATTCCTGAATGGTGTTGCCGCTCATGCACAATGCCACCAGTGAGCTTCCACGGGAGTGATGGTTGCTGGTATCCTATGGAGATTAGACCAAAGAAGACACATGACAGCCACCTGGTCCGCTCATGGGTAACGGCTGGAGAGATCCATGCAATCCCCTTTGGGTTGGTGAGCATGATGATAGCCATGGAAGTGGTATTGAGGAAGAGACAGGGACCCAAGCAAATACTGGTTGGGGGCATGGTGCTTCTAGGAGCCATGCTAGTTGGACAGGTGACTATCTTGGACTTGCTGAAGCTCACAGTGGCGGTTGGACTGCACTTTCATGAGATGAATAATGGAGGGGATGCCATGTATATGGCCCTGATCGCTGCTTTCTCAATCAGACCAGGGCTGCTCATCGGCTTTGGATTGAGGACGCTGTGGAGCCCCCGAGAACKCCTCGTGCTGACCCTGGGGGCCGCCATGGTGGAGATTGCTTTGGGTGGCATGATGGGAGGTCTGTGGAAGTACCTGAACGCAGTGTCCCTTTGCATCCTGACAATAAACGCTGTTGCCTCCAGAAAAGCATCAAATGTCATCCTGCCCTTGATGGCTCTGTTAACACCTGTGACAATGGATGAGGTGAGACTTGCAACAATGCTCTTCTGCACTGTGGTCATCATCGGCGTTTTCCATCAGAACTCAAAGGACACTTCCATGCAGAAGACCATACCCCTGGTGGCCCTCACACTGACATCCTACCTGGGACTGACGCAGCCCTTCTTGGGCTTGTGTGCCTTCATGGCAACCCGAATATTCGGGCGAAGGAGCATCCCAGTGAATGAAGCGCTTGCAGCTGCTGGTCTCGTGGGAGTCTTGGCAGGGCTAGCTTTCCAGGAGATGGAAAATTTTCTAGGTCCAGTTGCAGTTGGAGGAATCCTGATGATGCTGGTCAGTGTGGCTGGGAGGGTAGATGGACTTGAACTCAGGAAGCTTGGGGAAGTTTCTTGGGAAGAAGAAGCTGAGATCAGTGGAAGTTCTGCCCGTTATGATGTAACTCTCAGTGAGCAAGGGGAATTTAAACTACTCTCTGAAGAGAAGGTGCCATGGGATCAGGTTGTGATGACTTCACTGGCTTTGGTCGGAGCTGCCATCCATCCATTTGCACTTTTATTGGTTCTTGCTGGCTGGTTGTTCCACGTCAAAGGAGCCAGAAGAAGTGGGGATGTCCTTTGGGACATTCCCACACCTAAAATCATTGAGGAGTGTGAATATCTAGAGGATGGAATCTACGGCATATTCCAGTCAACATTCCTAGGGGCCTCTCAACGGGGAGTGGGAGTGGCGCAGGGAGGGGTCTTCCATACGATGTGGCACGTCACGCGAGGGGCCTTTCTCGTTAGAAATGGTAAAAAGCTGGTTCCATCCTGGGCCTCAGTCAAGGAAGACCTTGTTGCTTATGGCGGCTCATGGAAGTTGGATGGTAGATGGGATGGAGAAGAGGAGGTTCAGTTGATAGCAGCTGCCCCCGGAAAAAACGTAGTGAATGTCCAAACAAAGCCAAGCCTATTCAAGGTTAAGAATGGAGGAGAAATTGGGGCGGTTGCCCTTGACTACCCAAGTGGCACTTCTGGTTCTCCCATCGTCAACAGGAATGGTGAGGTAATAGGGCTGTATGGCAATGGAATTCTTGTTGGTGACAACTCTTTTGTGTCTGCCATATCCCAAACTGAGGTGAAAGAGGAGGGGAAAGAGGAGCTACAGGAAATCCCGACAATGTTGAAGAAAGGGATGACAACCATTCTTGATTTCCATCCTGGAGCTGGGAAAACAAGACGTTTTCTTCCTCAGATCCTGGCTGAATGCGCACGAAGACGGTTGCGCACACTTGTGCTGGCTCCTACTAGAGTTGTCCTTTCTGAAATGAAGGAAGCCTTTCACGGTTTAGATGTTAAGTTTCACACACAGGCTTTCTCCGCTCACGGTAGCGGAAAAGAGGTCATTGACGCCATGTGTCATGCCACCCTGACATATAGAATGTTGGAACCAACCAGAGTGGTCAATTGGGAARTGATCATCATGGACGAAGCACATTTTTTGGATCCGGCTAGCATAGCAGCCAGAGGCTGGGCGGCACATAGAGCCAGAGCAAATGAAAGTGCAACAATCTTGATGACTGCTACCCCTCCGGGAACCAGTGATGAATTTCCACATTCAAATGGGGAAATAGAGGATGTCCAAACGGACATTCCTAGTGAGCCTTGGAACACAGGTCATGACTGGATTTTGGCGGACAAAAGGCCCACGGCCTGGTTTCTTCCATCCATCAGGGCAGCAAATGTCATGGCAGCCTCTTTGCGCAAAGCTGGAAAGAGTGTGGTGGTGCTAAACAGGAAAACCTTTGAGAAAGAATACCCCACAATTAAACAGAAAAAACCTGATTTCATCTTGGCCACTGACATAGCTGAGATGGGAGCCAATCTCTGCGTGGAGAGAGTGTTGGATTGTAGGACGGCTTTCAAACCTGTGCTTGTGGATGAAGGGASAAAGGTGGCAATAAAAGGGCCACTCCGGATTTCAGCTTCCTCCGCTGCCCAAAGGAGGGGGCGCATTGGAAGGAATCCTAACAGAGACGGGGATTCATACTACTACTCTGAGCCCACAAGTGAAGACAATGCGCATCATGTCTGCTGGCTTGAGGCCTCAATGCTCCTAGACAACATGGAGGTGAGAGGTGGGATGGTTGCTCCACTTTATGGCATAGAAGGAACAAAGACACCAGTTTCCCCAGGTGGAATGAGGCTAAGAGATGACCAGAGGAGAGTCTTCCGAGAGCTGGTGAGGAACTGTGACCTGCCTGTTTGGCTCTCATGGCAAGTGGCTAAGGCTGGATTGAAGACGAATGACCGAAAGTGGTGCTTTGAGGGCCCAGAAGAACATGAGATCTTGAATGACAGTGGTGAGACAGTAAAGTGCAGAGCCCCTGGAGGAGCCAAGAAGCCTCTGCGTCCACGGTGGTGCGATGAAAGGGTGTCGTCTGACCAGAGTGCGCTTGCCGACTTCATAAAGTTTGCTGAGGGCAGGAGAGGGGCTGCTGAGATGCTGGTCGTGCTGAGTGAACTCCCAGACTTCTTGGCCAAGAAAGGTGGAGAGGCGGTGGATACTATCAGCGTGCTCTTGCACTCTGAGGAAGGTTCCAGAGCTTACCGCAATGCATTGTCAATGATGCCTGAGGCAATGACMACAGTCATGCTGTTTGTTCTGGCCGGGCTGCTGACGTCTGGAATGGTTATCTTTTTCATGTCTCCCAAGGGTATCAGCAGAATGTCTATGGCAATGGGCACGATGGCTGGTTGTGGATACCTCATGTTTCTTGGAGGCGTCAAACCCACCCACATCTCTTACATCATGCTAATATTCTTTGTCTTGATGGTGGTTGTGGTTCCGGAGCCGGGGCAGCAGAGAACCATTCAGGACAATCAAGTGGCTTATCTTATTATTGGCATCCTGACGCTGATTTCTGTGGTGGCAGCCAATGAACTAGGCATGCTGGAAAAGACTAAGGAAGACCTCTTTGGAAAAAAGAATTTGATTCCATCTAGTGCCGCACCTTGGAGCTGGCCAGATTTTGACTTGAAACCAGGAGCTGCTTGGACTGTCTATGTTGGCATTGTCACAATGCTCTCCCCAATGCTGCACCACTGGATCAAGGTTGAGTATGGTAATCTGTCTTTGTCTGGAATTGCACAGTCAGCCTCAGTTTTGTCATTCATGGACAAGGGCATCCCGTTTATGAAGATGAACATCTCGGTCATAATTCTACTGGTCAGTGGCTGGAATTCAATAACGGTGATGCCCCTGCTTTGTGGCATTGGATGCGCCATGCTACACTGGACTCTCATCCTGCCCGGAATAAAAGCGCAGCAGTCAAAGCTGGCACAGAGGAGGGTGTTTCATGGTGTTGCTAAGAATCCGGTGGTTGATGGGAATCCAACAGTCGACATTGAGGAAGCCCCGGAAATGCCTGCCCTCTATGAGAAGAAGTTGGCATTGTATCTTCTGCTTGCCCTTAGCTTGGCCTCTGTTGCCATGTGTAGAACACCCTTCTCACTGGCTGAAGGCATTGTGCTGGCATCAGCAGCCCTGGGACCGCTCATCGAGGGAAATACCAGCCTCTTGTGGAATGGACCCATGGCTGTGTCCATGACAGGAGTCATGCGGGGGAACTACTATGCTTTTGTGGGTGTTATGTACAATCTCTGGAAGATGAAGACTGGACGCAGGGGGAGAGCGAATGGGAAGACCCTGGGTGAGGTCTGGAAAAGGGAGCTGAACCTGCTGGACAAACAGCAGTTTGAGCTGTATAAACGGACAGACATTGTGGAGGTGGACCGTGACACAGCTCGCCGACACCTGGCTGAAGGGAAAGTGGACACCGGAGTGGCCGTCTCGAGAGGGACCGCAAAATTGAGATGGTTCCATGAACGTGGCTATGTCAAGTTGGAAGGAAGAGTGACTGACCTGGGATGTGGGCGTGGTGGCTGGTGCTACTACGCTGCTGCACAGAGAGAAGTGAGTGGGGTCAGGGGATTCACCCTTGGAAAGGAAGGCCACGAAAAGCCCATGAATGTGCAGAGCCTGGGGTGGAACATCATCACCTTCAAGGACAAGACTGATGTCCATCGCCTTGAGCCGATAAAGTGTGATACCCTGCTGTGCGACATTGGAGAGTCGTCCCCATCATCAGTGACCGAAGGGGAAAGAACCATGAGAGTTCTTGACACTGTTGAGAAATGGTTGAGCTGTGGTGTTGAAAGCTTCTGNGTGAAGGTGTTGGCTCCATACATGCCTGATGTGCTTGAAAAGTTAGAGTTGCTCCAAAGGAGGTTTGGTGGAACGGTAATCAGGAATCCCCTCTCTAGAAATTCAACCCACGAGATGTATTATGTGTCGGGAGCCCGCAGTAACATCACGTTCACTGTGAATCAAACATCCCGCCTCTTAATGAGGAGAATGAGGCGCCCGACAGGCAAGGTGACTCTTGAAGCCGATGTCATCCTCCCAATTGGAACACGCAGTGTGGAAACAGATAAAGGACCACTTGATAGGGCAGCCATTGAAGAGAGGGTTGAAAGAATAAAATCAGAATACACCGCCACTTGGTTCCATGATAGTGACAACCCTTACAGGACTTGGCATTATTGTGGTTCCTACGTCACAAGAACCTCAGGGAGTGCAGCAAGCATGATTAACGGGGTGATCAAGATCTTGACATACCCCTGGGACAGGATAGAGGAAGTCACGAGAATGGCAATGACAGACACAACTCCTTTTGGACAACAAAGAGTGTTCAAGGAAAAAGTTGACACCAGAGCAAAGGATCCACCAGCAGGGACCAGGAAAATCATGAAGGTTGTCAATAGGTGGCTATTCCGTCACTTGGCCAGAGAAAAGAACCCCAGGTTGTGCACAAAGGAGGAGTTTATAGCAAAAGTTCGCAGTCATGCAGCCATCGGAGCTTTCCTGGAAGAGCAAGAACAGTGGAAGACTGCCAATGAAGCTGTCCAAGATCCGAAGTTCTGGGAATTAGTGGATGAAGAACGACGGCTGCATCAGCAGGGCAGGTGCCGAACTTGTGTGTACAACATGATGGGGAAGAGAGAAAAGAAGCTGTCAGAGTTTGGAAAGGCGAAGGGAAGCCGTGCCATCTGGTACATGTGGCTGGGAGCCCGATATCTTGAGTTTGAAGCCCTGGGATTCCTGAATGAGGACCACTGGGCATCCAGGGAGAACTCAGGGGGAGGGGTTGAAGGTATCGGTCTACAATATCTAGGCTACGTGATCAGGGACCTGGCTGCACTAGAGGGTGGTGGATTCTATGCGGATGACACAGCTGGATGGGACACACGCATAACAGAGGCGGATCTGGATGATGAACAGGAAATCTTGAACTACATGAGCCCACACCATAGGAAGTTGGCGCTGSCTGTAATGGAAATGACATACAAAAACAAAGTGGTGAAAGTCCTGAGGCCAGCTCCAGGTGGGAAAGCTTACATGGATGTCATAAGCCGGCGGGACCAGAGAGGATCTGGGCAGGTGGTGACTTACGTNTTGAACACCATCACCAACCTGAAGGTTCAACTGATTAGGATGGCGGAGGCAGAGATGGTGATACACCACCAGCANGTCCAGGACTGTGACGACACGGCTTTGACCAAGCTTGAAGCATGGCTCGCTGAGCATGGCTGCGACAGGCTTAAGAGGATGGCAGTGAGTGGAGATGACTGTGTTGTCCGACCCATTGATGACAGGTTTGGCCTGGCTCTGTCCCATCTCAATGCCATGTCAAAGGTGCGAAAAGACATATCTGAATGGCAGCCATCAAAAGAATGGGATGACTGGGAGAGTGTGCCCTTTTGCTCTCACCACTTTCATGAACTGCAATTGAAGGATGGCAGGAGAATTGTAGTGCCTTGCCGGGATCAAGATGAGCTGGTTGGCAGGGGGAGAGTGTCTCCAGGGAATGGTTGGATGATCAAGGAGACAGCATGCCTTAGCAAGGCCTACGCCAACATGTGGTCACTGATGTACTTTCACAAGAGGGACATGAGGCTGCTTTCACTGGCTGTTTCTTCTGCTGTTCCCACATCTTGGGTTCCACAGGGACGCACCACGTGGTCTGTTCATGGGAAGGGAGAGTGGATGACCACAGAAGACATGCTTGAGGTGTGGAACAGAGTGTGGATAACCAACAATCCACACATGCAGGACAAAACGACGGTGAAGGAGTGGCGAGACATCCCTTACCTGACCAAGAGACAGGACAAGCTTTGTGGATCACTGATTGGGATGACCAACAGAGCCACTTGGGCATCTCACATCCACTTGGTAATACACCGCATCCGGACACTGATTGGGAAAGAGAGATACACTGACTACCTGACAGTCATGGATAGGTACTCTGTGGATGCTGATCTGCAGCCCGGTGAGCTCATTTGA
		</sequence>
		<sequence>
			<taxon idref="SA1_MF538786_RJ104_BRRJGPM_2017.5"/>
			ATGTCTGGTCGTAAAGCTCAGGGAAAAACCCTGGGCGTCAATATGGTTCGACGAGGAGTCCGCTCCTTGTCAAGCAAAATAAAACAAAAAACAAAACAAATTGGAAGTAGACCTGGACCTTCAAGAGGCGTTCAAGGATTTGTTTTTTTCTTTTTGTTCAACGTTTTGACTGGAAAGAAGATTACTGCTCATCTGAAGAAACTATGGAGAATGCTGGACCCAAGACAGGGCTTAGTTGTCCTGAGGAAGGTTAAGAGGGTGGTGGCGAGTCTGATGAGAGGTTTGTCCTCGAGGAAACGCCGATCCCAAGATGTTTTGACTATACAATTTTTAATTCTGGGAATGCTGCTGATGGTTGGTGGAGTGACCCTGGTACGCAGAAACAGATGGTTACTTCTGAATGTTACATCTGAGGACCTTGGGAAAACCTTCTCCGTTGGCACAGGCAACTGCACAACCAACATTCTGGAGGCCAAATACTGGTGTCCAGATTCCATGGAATACAACTGCCCCAATCTCAGTCCAAGAGAAGAGCCTGATGACATAGACTGTTGGTGCTATGGAGTGGAAAATGTCAGAGTCGCTTATGGCAAGTGTGATTCAGCGGGTAGGTCAAGAAGGTCCAGAAGGGCCATTGACTTACCCACACATGAAAATCATGGCTTAAAGACCCGGCAAGAAAAGTGGATGACTGGAAGAATGGGCGAGAGACAGCTGCAGAAAATTGAAAGATGGCTGGTGAGGAACCCCTTCTTTGCGGCAACAGCCTTGGCCATTGCCTACCTGGTGGGGAGCAACATGACGCAACGAGTTGTCATTGCCCTGCTAGTCTTGGCTGTTGGCCCAGCCTATTCGGCTCACTGTATAGGAATAACCGACAGGGATTTCATTGAGGGGGTGCATGGGGGAACCTGGGTTTCAGCCACCTTGGAACAGGACAAGTGTGTCACTGTGATGGCCCCCGACAAGCCTTCACTAGACATATCACTAGAAACAGTTGCCATTGATGGACCTGCTGAGGCAAGGAAGGTGTGCTACAGTGCAGTCTTGACCAACGTGAAGATCAATGACAAGTGCCCCAGCACTGGTGAAGCCCACTTGGAAGAAGAAAATGAAGGAGACAATGCTTGCAAGCGAACTTACTCCGATAGAGGTTGGGGAAATGGTTGTGGCTTGTTTGGAAAAGGAAGCATTGTGGCATGTGCCAAGTTTACCTGTGCCAAATCCATGAGTCTATTTGAGGTTGATCAGACCAAAATTCAGTATGTCATTAGGGCACAGCTACATGTCGGAGCCAAGCAGGAGAACTGGAACACTGACATCAAAACTCTCAAGTTTGATGCCCTGTCGGGCTCTCAGGAAGCTGAGTTCACTGGATACGGGAGGGCCACACTGGAGTGCCAGGTGCAGACCGCAGTGGACTTCAGTAACAGTTACATTGCAGAGATGGAGAAAGAGAGCTGGATTGTGGATAAACAGTGGGCCCAAGACCTGACCCTACCTTGGCAGAGTGGAAGTGGCGGCGTGTGGAGAGAGATGCATCATCTCGTGGAATTTGAGCCTCCACATGCCGCAACTATCAAAGTGTTAGCCCTTGGAAACCAAGAAGGATCCTTGAAGACTGCTCTCACTGGTGCAATGCGAGTCACAAAAGACACAAACAACAGCAAGCTGTATAAGCTGCATGGGGGGCATGTCGCGTGTAGGGTGAAGTTGTCAGCTCTCACACTTAAGGGAACATCCTACAAGATGTGTACCGACAAAATGTCTTTTGTCAAGAACCCAACTGACACTGGACATGGCACTGCAGTGATGCAAGTGAAGGTGCCAAAAGGAGCACCCTGCAGGATTCCAGTAATGGTCGCCGATGATCTCACAGCGGCAGTCAACAAGGGCATCTTGGTCACAGTCAATCCAATAGCCTCCACCAATGATGATGAAGTGTTGATCGAGGTGAATCCTCCCTTTGGGGATAGTTACATCATAGTTGGGACAGGGGATTCACGCCTGACTTACCAGTGGCACAAGGAAGGCAGCTCAATAGGGAAGTTGTTTACTCAGACCATGAAGGGCGCAGAGCGTCTGGCCGTCATGGGAGATGCTGCCTGGGACTTTGGTTCTGCTGGAGGATTCTTCACATCAGTCGGAAAAGGCATACACACTGTGTTTGGCTCTGCCTTCCAAGGACTGTTTGGTGGCTTGAGCTGGATAACAAAGGTCATCATGGGGGTAGTCCTCATATGGGTTGGCATTAACACAAGGAATATGACAATGTCCATGAGCATGATCCTAGTTGGAGTCATCATGATGTTCCTGTCCCTAGGAGTTGGGGCGGACCAAGGATGTGCAATAAACTTTGGCAAGAGAGAACTCAAGTGTGGGGATGGCATCTTCGTCTTTAGAGATTCAGATGACTGGCTGAACAAGTATTCATACTATCCAGAGGACCCAGTAAAACTTGCTTCAATAGTGAAAGCTTCCTTTGAGGAAGGGAAGTGTGGCCTGAACTCAGTCGACTCCCTGGAACATGAGATGTGGAGAAGCAGGGCAGATGAGATCAATGCCATTCTTGAGGAAAATGAGGTAGACATCTCAGTGGTGGTCCAAGACTCAAAAAACATTTATCAGAGAGGGACACATCCGTTTTCCAGAATACGTGATGGCCTACAATACGGCTGGAAGACTTGGGGCAAAAACCTTGTGTTCTCCCCAGGAAGAAAGAATGGAAGCTTCATCATAGATGGGAAGTCCAGGAAAGAGTGTCCGTTCTCAAACAGAGTGTGGAATTCCTTCCAGATAGAAGAGTTTGGGACAGGAGTGTTCACCACCCGAGTGTACATGGATGCAGTCTTTGAGTACACTATGGATTGTGATGGATCCATCCTGGGTGCAGCAGTGAATGGAAAGAAGAGCGCGCATGGGTCCCCAACATTCTGGATGGGAAGCCATGAGGTGAATGGAACATGGATGATTCATACTCTAGAGACACTGGACTACAAGGAATGTGAATGGCCGCTGACACACACGATTGGAACATCAGTTGAAGAGAGTGACATGTTCATGCCGAGGTCAATTGGGGGTCCAGTTAGCTCCCACAACCACATTCCGGGATATAAGGTCCAGACAAACGGACCCTGGATGCAGGTGCCACTAGAGGTGAAAAGGGAAGCTTGCCCAGGAACCAGTGTGGTTGTTGACGGAGGCTGTGATGGGCGTGGGAAGTCGACCAGATCGACCACTGACAGCGGGAAGATCATTCCTGAATGGTGTTGCCGCTCATGCACAATGCCACCAGTGAGCTTCCACGGGAGTGATGGTTGCTGGTATCCTATGGAGATTAGACCAAAGAAGACACATGACAGCCACCTGGTCCGCTCATGGGTAACGGCTGGAGAGATCCATGCAATCCCCTTTGGGTTGGTGAGCATGATGATAGCCATGGAAGTGGTATTGAGGAAGAGACAGGGACCCAAGCAAATACTGGTTGGGGGCATGGTGCTTCTAGGAGCCATGCTAGTTGGACAGGTGACTATCTTGGACTTGCTGAAGCTCACAGTGGCGGTTGGACTGCACTTTCATGAGATGAATAATGGAGGGGATGCCATGTATATGGCCCTGATCGCTGCTTTCTCAATCAGACCAGGGCTGCTCATCGGCTTTGGATTGAGGACGCTGTGGAGCCCCCGAGAACGCCTCGTGCTGACCCTGGGGGCCGCCATGGTGGAGATTGCTTTGGGTGGCATGATGGGAGGTCTGTGGAAGTACCTGAACGCAGTGTCCCTTTGCATCCTGACAATAAACGCTGTTGCCTCCAGAAAAGCATCAAATGTCATCCTGCCCTTGATGGCTCTGTTAACACCTGTGACAATGGCTGAGGTGAGACTTGCAACAATGCTCTTCTGCACTGTGGTCATCATCGGCGTTCTCCATCAGAACTCAAAGGACACTTCCATGCAGAAGACCATACCCCTGGTGGCCCTCACACTGACATCCTACCTGGGACTGACGCAGCCCTTCTTGGGCTTGTGTGCCTTCATGGCAACCCGAATATTCGGGCGAAGGAGCATCCCAGTGAATGAAGCGCTTGCAGCTGCTGGTCTCGTGGGAGTCTTGGCAGGGCTAGCTTTCCAGGAGATGGAAAATTTTCTAGGTCCAGTTGCAGTTGGAGGAATCCTGATGATGCTGGTCAGTGTGGCTGGGAGGGTAGATGGACTTGAACTCAGGAAGCTTGGGGAAGTTTCTTGGGAAGAAGAAGCTGAGATCAGTGGAAGTTCTGCCCGTTATGATGTAACTCTCAGTGAGCAAGGGGAATTTAAACTACTCTCTGAAGAGAAGGTGCCATGGGATCAGGTTGTGATGACTTCACTGGCTTTGGTCGGAGCTGCCATCCATCCATTTGCACTTTTATTGGTTCTTGCTGGCTGGTTGTTCCACGTCAAAGGAGCCAGAAGAAGTGGGGATGTCCTTTGGGACATTCCCACACCTAAAATCATTGAGGAGTGTGAATATCTAGAGGATGGAATCTACGGCATATTCCAGTCAACATTCCTAGGGGCCTCTCAACGGGGAGTGGGAGTGGCGCAGGGAGGGGTCTTCCATACGATGTGGCACGTCACGCGAGGGGCCTTTCTCGTTAGAAATGGTAAAAAGCTGGTTCCATCCTGGGCCTCAGTCAAGGAAGACCTTGTTGCTTATGGCGGCTCATGGAAGTTGGATGGTAGATGGGATGGAGAAGAGGAGGTTCAGTTGATAGCAGCTGCCCCCGGAAAAAACGTAGTGAATGTCCAAACAAAGCCAAGCCTATTCAAGGTTAAGAATGGAGGAGAAATTGGGGCGGTTGCCCTTGACTACCCAAGTGGCACTTCTGGTTCTCCCATCGTCAACAGGAATGGTGAGGTAATAGGGCTGTATGGCAATGGAATTCTTGTTGGTGACAACTCTTTTGTGTCTGCCATATCCCAAACTGAGGTGAAAGAGGAGGGGAAAGAGGAGCTACAGGAAATCCCGACAATGTTGAAGAAAGGGATGACAACCATTCTTGATTTCCATCCTGGAGCTGGGAAAACAAGACGTTTTCTTCCTCAGATCCTGGCTGAATGCGCACGAAGACGGCTGCGCACACTTGTGCTGGCTCCTACTAGAGTTGTCCTTTCTGAAATGAAGGAAGCCTTTCACGGTTTAGATGTCAAGTTTCACACACAGGCTTTCTCCGCTCATGGTAGCGGAAAAGAGGTCATTGACGCCATGTGTCATGCCACCCTGACATATAGAATGTTGGAACCAACCAGAGTGGTCAATTGGGAAGTGATCATCATGGACGAAGCACATTTTTTGGATCCGGCTAGCATAGCAGCCAGAGGCTGGGCGGCACATAGAGCCAGAGCAAATGAAAGTGCAACAATCTTGATGACTGCTACCCCTCCGGGAACCAGTGATGAATTTCCACATTCAAATGGGGAAATAGAGGATGTCCAAACGGACATTCCTAGTGAGCCTTGGAACACAGGTCATGACTGGATTTTGGCGGACAAAAGGCCCACGGCCTGGTTTCTTCCATCCATCAGGGCAGCAAATGTCATGGCAGCCTCTTTGCGCAAAGCTGGAAAGAGTGTGGTGGTGCTAAACAGGAAAACCTTTGAGAAAGAATACCCCACAATTAAACAGAAAAAACCTGATTTCATCTTGGCCACTGACATAGCTGAGATGGGAGCCAATCTCTGCGTGGAGAGAGTGTTGGATTGTAGGACGGCTTTCAAACCTGTGCTTGTGGATGAAGGGAGAAAGGTGGCAATAAAAGGGCCACTCCGGATTTCAGCTTCCTCCGCTGCCCAAAGGAGGGGGCGCATTGGAAGGAACCCTAACAGAGACGGGGATTCATACTACTACTCTGAGCCCACAAGTGAAGACAATGCGCATCATGTCTGCTGGCTTGAGGCCTCAATGCTCCTAGACAACATGGAGGTGAGAGGTGGGATGGTTGCTCCACTTTATGGCATAGAAGGAACAAAGACACCAGTTTCCCCAGGTGAAATGAGGCTAAGAGATGACCAGAGGAGAGTCTTCCGAGAGCTGGTGAGGAATTGTGACCTGCCTGTTTGGCTCTCATGGCAAGTGGCTAAGGCTGGATTGAAGACGAATGACCGAAAGTGGTGCTTTGAGGGCCCAGAAGAACATGAGATCTTGAATGACAGTGGTGAGACAGTAAAGTGCAGAGCCCCTGGAGGAGCCAAGAAGCCTCTGCGTCCACGGTGGTGCGATGAAAGGGTGTCGTCTGACCAGAGTGCGCTTGCCGACTTCATAAAGTTTGCTGAGGGCAGGAGAGGGGCTGCTGAGATGCTGGTCGTGCTGAGTGAACTCCCAGACTTCTTGGCCAAGAAAGGTGGAGAGGCGGTGGATACTATCAGCGTGCTCTTGCACTCTGAGGAAGGTTCCAGAGCTTACCGCAATGCATTGTCAATGATGCCTGAGGCAATGACAACAGTCATGCTGTTTGTTCTGGCCGGGCTGCTGACGTCTGGAATGGTTATCTTTTTCATGTCTCCCAAGGGTATCAGCAGAATGTCTATGGCAATGGGCACGATGGCTGGTTGTGGATACCTCATGTTTCTTGGAGGCGTCAAACCCACCCACATCTCTTACATCATGCTAATATTCTTTGTCTTGATGGTGGTTGTGGTTCCGGAGCCGGGGCAGCAGAGAACCATTCAGGACAATCAAGTGGCTTATCTTATTATTGGCATCCTGACGCTGATTTCTGTGGTGGCAGCCAATGAACTAGGCATGCTGGAAAAGACTAAGGAAGACCTCTTTGGAAAGAAGAATTTGATTCCATCTAGTGCCGCACCTTGGAGCTGGCCAGATTTTGACTTGAAACCAGGAGCTGCTTGGACTGTCTATGTTGGCATTGTCACAATGCTCTCCCCAATGCTGCACCACTGGATCAAGGTTGAGTATGGTAATCTGTCTTTGTCTGGAATTGCACAGTCAGCCTCAGTTTTGTCATTCATGGACAAGGGCATCCCGTTTATGAAGATGAACATCTCGGTCATAATTCTACTGGTCAGTGGCTGGAATTCAATAACGGTGATGCCCCTGCTTTGTGGCATTGGATGCGCCATGCTACACTGGACTCTCATCCTGCCCGGAATAAAAGCGCAGCAGTCAAAGCTGGCACAGAGGAGGGTGTTTCATGGTGTTGCTAAGAATCCGGTGGTTGATGGGAATCCAACAGTCGACATTGAGGAAGCCCCGGAAATGCCTGCCCTCTATGAGAAGAAGTTGGCATTGTATCTTCTGCTTGCCCTTAGCTTGGCCTCTGTTGCCATGTGTAGAACACCCTTCTCACTGGCTGAAGGCATTGTGCTGGCATCAGCAGCCCTGGGACCGCTCATCGAGGGAAATACCAGCCTCTTGTGGAATGGACCCATGGCTGTGTCCATGACAGGAGTCATGCGGGGGAACTACTATGCTTTTGTGGGTGTTATGTACAATCTCTGGAAGATGAAGACTGGACGCAGGGGGAGAGCGAATGGGAAGACCCTGGGTGAGGTCTGGAAAAGGGAGCTGAACCTGCTGGACAAACAGCAGTTTGAGCTGTATAAACGGACAGACATTGTGGAGGTGGACCGTGACACAGCTCGCCGACACCTGGCTGAAGGGAAAGTGGACACCGGAGTGGCCGTCTCGAGAGGGACCGCAAAATTGAGATGGTTCCATGAACGTGGCTATGTCAAGTTGGAAGGAAGAGTGACTGACCTGGGATGTGGGCGTGGTGGCTGGTGCTACTACGCTGCTGCACAGAGAGAAGTGAGTGGGGTCAGGGGATTCACCCTTGGAAAGGAAGGCCACGAAAAGCCCATGAATGTGCAGAGCCTGGGGTGGAACATCATCACCTTCAAGGACAAGACTGATGTCCATCGCCTTGAGCCGATAAAGTGTGATACCCTGCTGTGCGACATTGGAGAGTCGTCCCCATCATCAGTGACCGAAGGGGAAAGAACCATGAGAGTTCTTGACACTGTTGAGAAATGGTTGAGCTGTGGTGTTGAAAGCTTCTGTGTGAAGGTGTTGGCTCCATACATGCCTGATGTGCTTGAAAAGTTAGAGTTGCTCCAAAGGAGGTTTGGTGGAACGGTAATCAGGAATCCCCTCTCTAGAAATTCAACCCACGAGATGTATTATGTGTCGGGAGCCCGCAGTAACATCACGTTCACTGTGAATCAAACATCCCGCCTCTTAATGAGGAGAATGAGGCGCCCGACAGGCAAGGTGACTCTTGAAGCCGATGTCATCCTCCCAATTGGAACACGCAGTGTGGAAACAGATAAAGGACCACTTGATAGGGCAGCCATTGAAGAGAGGGTTGAAAGAATAAAATCAGAATACACCGCCACTTGGTTCCATGATAGTGACAACCCTTACAGGACTTGGCATTATTGTGGTTCCTACGTCACAAGAACCTCAGGGAGTGCAGCAAGCATGATTAACGGGGTGATTAAGATCTTGACATACCCCTGGGACAGGATAGAGGAAGTCACGAGAATGGCAATGACAGACACAACTCCTTTTGGACAACAAAGAGTGTTCAAGGAAAAAGTTGACACCAGAGCAAAGGATCCACCAGCAGGGACCAGGAAAATCATGAAGGTTGTCAATAGGTGGCTATTCCGTCACTTGGCCAGAGAAAAGAACCCCAGGTTGTGCACAAAGGAGGAGTTTATAGCAAAAGTTCGCAGTCATGCAGCCATCGGAGCTTTCCTGGAAGAGCAAGAACAGTGGAAGACTGCCAATGAAGCTGTCCAAGATCCGAAGTTCTGGGAATTAGTGGATGAAGAACGACGGCTGCATCAGCAGGGCAGGTGCCGAACTTGTGTGTACAACATGATGGGGAAGAGAGAAAAGAAGCTGTCAGAGTTTGGAAAGGCGAAGGGAAGCCGTGCCATCTGGTACATGTGGCTGGGAGCCCGATATCTTGAGTTTGAAGCCCTGGGATTCCTGAATGAGGACCACTGGGCATCCAGGGAGAACTCAGGGGGAGGGGTTGAAGGTATCGGTCTACAATATCTAGGCTACGTGATCAGGGACCTGGCTGCACTAGAGGGTGGTGGATTCTATGCGGATGACACAGCTGGATGGGACACACGCATAACAGAGGCGGATCTGGATGATGAACAGGAAATCTTGAACTACATGAGCCCACACCATAGGAAGTTGGCGCTGGCTGTAATGGAAATGACATACAAAAACAAAGTGGTGAAAGTCCTGAGGCCAGCTCCAGGTGGGAAAGCTTACATGGATGTCATAAGCCGGCGGGACCAGAGAGGATCTGGGCAGGTGGTGACTTACGCCTTGAACACCATCACCAACCTGAAGGTTCAACTGATTAGGATGGCGGAGGCAGAGATGGTGATACACCACCAGCATGTCCAGGACTGTGACGACACGGCTTTGACCAAGCTTGAAGCATGGCTCGCTGAGCATGGCTGCGACAGGCTTAAGAGGATGGCAGTGAGTGGAGATGACTGTGTTGTCCGACCCATTGATGACAGGTTTGGCCTGGCTCTGTCCCATCTCAATGCCATGTCAAAGGTGCGAAAAGACATATCTGAATGGCAGCCATCAAAAGGATGGGATGACTGGGAGAGTGTGCCCTTTTGCTCTCACCACTTTCATGAACTGCAATTGAAGGATGGCAGGAGAATTGTAGTGCCTTGCCGGGATCAAGATGAGCTGGTTGGCAGGGGGAGAGTGTCTCCAGGGAATGGTTGGATGATCAAGGAGACAGCATGCCTTAGCAAGGCCTACGCCAACATGTGGTCACTGATGTACTTTCACAAGAGGGACATGAGGCTGCTTTCACTGGCTGTTTCTTCTGCTGTTCCCACATCTTGGGTTCCACAGGGACGCACCACGTGGTCTGTTCATGGGAAGGGAGAGTGGATGACCACAGAAGACATGCTTGAGGTGTGGAACAGAGTGTGGATAACCAACAATCCACACATGCAGGACAAAACGACGGTGAAGGAGTGGCGAGACATCCCTTACCTGACCAAGAGACAGGACAAGCTTTGTGGATCACTGATTGGGATGACCAACAGAGCCACTTGGGCATCTCACATCCACTTGGTAATACACCGCATCCGGACACTGATTGGGAAAGAGAGATACACTGACTACCTGACAGTCATGGATAGGTACTCTGTGGATGCTGATCTGCAGCCCGGTGAGCTCATT---
		</sequence>
		<sequence>
			<taxon idref="SA1_MF538785_RJ97_BRRJPET_2017.333"/>
			ATGTCTGGTCGTAAAGCTCAGGGAAAAACCCTGGGCGTCAATATGGTTCGACGAGGAGTCCGCTCCTTGTCAAGCAAAATAAAACAAAAAACAAAACAAATTGGAAGTAGACCTGGACCTTCAAGAGGCGTTCAAGGATTTGTTTTTTTCTTTTTGTTCAACGTTTTGACTGGAAAGAAGATTACTGCTCATCTGAAGAAACTATGGAGAATGCTGGACCCAAGACAGGGCTTAGTTGTCCTGAGGAAGGTTAAGAGGGTGGTGGCGAGTCTGATGAGAGGTTTGTCCTCGAGGAAACGCCGATCCCAAGATGTTTTGACTATACAATTTTTAATTCTGGGAATGCTGCTGATGGTTGGTGGAGTGACCCTGGTACGCAGAAACAGATGGTTACTTCTGAATGTTACATCTGAGGACCTTGGGAAAACCTTCTCCGTTGGCACAGGCAACTGCACAACCAACATTCTGGAGGCCAAATACTGGTGTCCAGATTCCATGGAATACAACTGCCCCAATCTCAGTCCAAGAGAAGAGCCTGATGACATAGACTGTTGGTGCTATGGAGTGGAAAATGTCAGAGTCGCTTATGGCAAGTGTGATTCAGCGGGTAGGTCAAGAAGGTCCAGAAGGGCCATTGACTTACCCACACATGAAAATCATGGCTTAAAGACCCGGCAAGAAAAGTGGATGACTGGAAGAATGGGCGAGAGACAGCTGCAGAAAATTGAAAGATGGCTGGTGAGGAACCCCTTCTTTGCGGCAACAGCCTTGGCCATTGCCTACCTGGTGGGGAGCAACATGACGCAACGAGTTGTCATTGCCCTGCTAGTCTTGGCTGTTGGCCCAGCCTATTCGGCTCACTGTATAGGAATAACCGACAGGGATTTCATTGAGGGGGTGCATGGGGGAACCTGGGTTTCAGCCACCTTGGAACAGGACAAGTGTGTCACTGTGATGGCCCCCGACAAGCCTTCACTAGACATATCACTAGAAACAGTTGCCATTGATGGACCTGCTGAGGCAAGGAAGGTGTGCTACAGTGCAGTCTTGACCAACGTGAAGATCAATGACAAGTGCCCCAGCACTGGTGAAGCCCACTTGGAAGAAGAAAATGAAGGAGACAATGCTTGCAAGCGAACTTACTCCGATAGAGGTTGGGGAAATGGTTGTGGCTTGTTTGGAAAAGGAAGCATTGTGGCATGTGCCAAGTTTACCTGTGCCAAATCCATGAGTCTATTTGAGGTTGATCAGACCAAAATTCAGTATGTCATTAGGGCACAGCTACATGTCGGAGCCAAGCAGGAGAACTGGAACACTGACATCAAAACTCTCAAGTTTGATGCCCTGTCGGGCTCTCAGGAAGCTGAGTTCACTGGATACGGGAGGGCCACACTGGAGTGCCAGGTGCAGACCGCAGTGGACTTTAGTAACAGTTACATTGCAGAGATGGAGAAAGAGAGCTGGATTGTGGATAAACAGTGGGCCCAAGACCTGACCCTACCTTGGCAGAGTGGAAGTGGCGGCGTGTGGAGAGAGATGCATCATCTCGTGGAATTTGAGCCTCCACATGCCGCAACTATCAAAGTGTTAGCCCTTGGAAACCAAGAAGGATCCTTGAAGACTGCTCTCACTGGTGCAATGCGAGTCACAAAAGACACAAACAACAGCAAGCTGTATAAGCTGCATGGGGGGCATGTCGCGTGTAGGGTGAAGTTGTCAGCTCTCACACTTAAGGGAACATCCTACAAGATGTGTACCGACAAAATGTCTTTTGTCAAGAACCCAACTGACACTGGACATGGCACTGCAGTGATGCAAGTGAAGGTGCCAAAAGGAGCACCCTGCAGGATTCCAGTAATGGTCGCCGATGATCTCACAGCGGCAGTCAACAAGGGCATCTTGGTCACAGTCAATCCAATAGCCTCCACCAATGATGATGAAGTGTTGATCGAGGTGAATCCTCCCTTTGGGGATAGTTACATCATAGTTGGGACAGGGGATTCACGCCTGACTTACCAGTGGCACAAGGAAGGCAGCTCAATAGGGAAGTTGTTTACTCAGACCATGAAGGGCGCAGAGCGTCTGGCCGTCATGGGAGATGCTGCCTGGGACTTTGGTTCTGCTGGAGGATTCTTCACATCAGTCGGAAAAGGCATACACACTGTGTTTGGCTCTGCCTTCCAAGGACTGTTTGGTGGCTTGAGCTGGATAACAAAGGTCATCATGGGGGTAGTCCTCATATGGGTTGGCATTAACACAAGGAATATGACAATGTCCATGAGCATGATCCTAGTTGGAGTCATCATGATGTTCCTGTCCCTAGGAGTTGGGGCGGACCAAGGATGTGCAATAAACTTTGGCAAGAGAGAACTCAAGTGTGGGGATGGCATCTTCGTCTTTAGAGATTCAGATGACTGGCTGAACAAGTATTCATACTATCCAGAGGACCCAGTAAAACTTGCTTCAATAGTGAAAGCTTCCTTTGAGGAAGGGAAGTGTGGCCTGAACTCAGTCGACTCCCTGGAACATGAGATGTGGAGAAGCAGGGCAGATGAGATCAATGCCATTCTTGAGGAAAATGAGGTAGACATCTCAGTGGTGGTCCAAGACTCAAAAAACATTTATCAGAGAGGGACACATCCGTTTTCCAGAATACGTGATGGCCTACAATACGGCTGGAAGACTTGGGGCAAAAACCTTGTGTTCTCCCCAGGAAGAAAGAATGGAAGCTTCATCATAGATGGGAAGTCCAGGAAAGAGTGTCCGTTCTCAAACAGAGTGTGGAATTCCTTCCAGATAGAAGAGTTTGGGACAGGAGTGTTCACCACCCGAGTGTACATGGATGCAGTCTTTGAGTACACTATGGATTGTGATGGATCCATCCTGGGTGCAGCAGTGAATGGAAAGAAGAGCGCGCATGGGTCCCCAACATTCTGGATGGGAAGCCATGAGGTGAATGGAACATGGATGATTCATACTCTAGAGACACTGGACTACAAGGAATGTGAATGGCCGCTGACACACACGATTGGAACATCAGTTGAAGAGAGTGACATGTTCATGCCGAGGTCAATTGGGGGTCCAGTTAGCTCCCACAACCACATTCCGGGATATAAGGTCCAGACAAACGGACCCTGGATGCAGGTGCCACTAGAGGTGAAAAGGGAAGCTTGCCCAGGAACCAGTGTGGTTGTTGACGGAGGCTGTGATGGGCGTGGGAAGTCGACCAGATCGACCACTGACAGCGGGAAGATCATTCCTGAATGGTGTTGCCGCTCATGCACAATGCCACCAGTGAGCTTCCACGGGAGTGATGGTTGCTGGTATCCTATGGAGATTAGACCAAAGAAGACACATGACAGCCACCTGGTCCGCTCATGGGTAACGGCTGGAGAGATCCATGCAATCCCCTTTGGGTTGGTGAGCATGATGATAGCCATGGAAGTGGTATTGAGGAAGAGACAGGGACCCAAGCAAATACTGGTTGGGGGCATGGTGCTTCTAGGAGCCATGCTAGTTGGACAGGTGACTATCTTGGACTTGCTGAAGCTCACAGTGGCGGTTGGACTGCACTTTCATGAGATGAATAATGGAGGGGATGCCATGTATATGGCCCTGATCGCTGCTTTCTCAATCAGACCAGGGCTGCTCATCGGCTTTGGATTGAGGACGCTGTGGAGCCCCCGAGAACGCCTCGTGCTGACCCTGGGGGCCGCCATGGTGGAGATTGCTTTGGGTGGCATGATGGGAGGTCTGTGGAAGTACCTGAACGCAGTGTCCCTTTGCATCCTGACAATAAACGCTGTTGCCTCCAGAAAAGCATCAAATGTCATCCTGCCCTTGATGGCTCTGTTAACACCTGTGACAATGGCTGAGGTGAGACTTGCAACAATGCTCTTCTGCACTGTGGTCATCATCGGCGTTCTCCATCAGAACTCAAAGGACACTTCCATGCAGAAGACCATACCCCTGGTGGCCCTCACACTGACATCCTACCTGGGACTGACGCAGCCCTTCTTGGGCTTGTGTGCCTTCATGGCAACCCGAATATTCGGGCGAAGGAGCATCCCAGTGAATGAAGCGCTTGCAGCTGCTGGTCTCGTGGGAGTCTTGGCAGGGCTAGCTTTCCAGGAGATGGAAAATTTTCTAGGTCCAGTTGCAGTTGGAGGAATCCTGATGATGCTGGTCAGTGTGGCTGGGAGGGTAGATGGACTTGAACTCAGGAAGCTTGGGGAAGTTTCTTGGGAAGAAGAAGCTGAGATCAGTGGAAGTTCTGCCCGTTATGATGTAACTCTCAGTGAGCAAGGGGAATTTAAACTACTCTCTGAAGAGAAGGTGCCATGGGATCAGGTTGTGATGACTTCACTGGCTTTGGTCGGAGCTGCCATCCATCCATTTGCACTTTTATTGGTTCTTGCTGGCTGGTTGTTCCACGTCAAAGGAGCCAGAAGAAGTGGGGATGTCCTTTGGGACATTCCCACACCTAAAATCATTGAGGAGTGTGAATATCTAGAGGATGGAATCTACGGCATATTCCAGTCAACATTCCTAGGGGCCTCTCAACGGGGAGTGGGAGTGGCGCAGGGAGGGGTCTTCCATACGATGTGGCACGTCACGCGAGGGGCCTTTCTCGTTAGAAATGGTAAAAAGCTGGTTCCATCCTGGGCCTCAGTCAAGGAAGACCTTGTTGCTTATGGCGGCTCATGGAAGTTGGATGGTAGATGGGATGGAGAAGAGGAGGTTCAGTTGATAGCAGCTGCCCCCGGAAAAAACGTAGTGAATGTCCAAACAAAGCCAAGCCTATTCAAGGTTAAGAATGGAGGAGAAATTGGGGCGGTTGCCCTTGACTACCCAAGTGGCACTTCTGGTTCTCCCATCGTCAACAGGAATGGTGAGGTAATAGGGCTGTATGGCAATGGAATTCTTGTTGGTGACAACTCTTTTGTGTCTGCCATATCCCAAACTGAGGTGAAAGAGGAGGGGAAAGAGGAGCTACAGGAAATCCCGACAATGTTGAAGAAAGGGATGACAACCATTCTTGATTTCCATCCTGGAGCTGGGAAAACAAGACGTTTTCTTCCTCAGATCCTGGCTGAATGCGCACGAAGACGGTTGCGCACACTTGTGCTGGCTCCTACTAGAGTTGTCCTTTCTGAAATGAAGGAAGCCTTTCACGGTTTAGATGTCAAGTTTCACACACAGGCTTTCTCCGCTCACGGTAGCGGAAAAGAGGTCATTGACGCCATGTGTCATGCCACCCTGACATATAGAATGTTGGAACCAACCAGAGTGGTCAATTGGGAAGTGATCATCATGGACGAAGCACATTTTTTGGATCCGGCTAGCATAGCAGCCAGAGGCTGGGCGGCACATAGAGCCAGAGCAAATGAAAGTGCAACAATCTTGATGACTGCTACCCCTCCGGGAACCAGTGATGAATTTCCACATTCAAATGGGGAAATAGAGGATGTCCAAACGGACATTCCTAGTGAGCCTTGGAACACAGGTCATGACTGGATTTTGGCGGACAAAAGGCCCACGGCCTGGTTTCTTCCATCCATCAGGGCAGCAAATGTCATGGCAGCCTCTTTGCGCAAAGCTGGAAAGAGTGTGGTGGTGCTAAACAGGAAAACCTTTGAGAAAGAATACCCCACAATTAAACAGAAAAAACCTGATTTCATCTTGGCCACTGACATAGCTGAGATGGGAGCCAATCTCTGCGTGGAGAGAGTGTTGGATTGTAGGACGGCTTTCAAACCTGTGCTTGTGGATGAAGGGAGAAAGGTGGCAATAAAAGGGCCACTCCGGATTTCAGCTTCCTCCGCTGCCCAAAGGAGGGGGCGCATTGGAAGGAACCCTAACAGAGACGGGGATTCATACTACTACTCTGAGCCCACAAGTGAAGACAATGCGCATCATGTCTGCTGGCTTGAGGCCTCAATGCTCCTAGACAACATGGAGGTGAGAGGTGGGATGGTTGCTCCACTTTATGGCATAGAAGGAACAAAGACACCAGTTTCCCCAGGTGAAATGAGGCTAAGAGATGACCAGAGGAGAGTCTTCCGAGAGCTGGTGAGGAATTGTGACCTGCCTGTTTGGCTCTCATGGCAAGTGGCTAAGGCTGGATTGAAGACGAATGACCGAAAGTGGTGCTTTGAGGGCCCAGAAGAACATGAGATCTTGAATGACAGTGGTGAGACAGTAAAGTGCAGAGCCCCTGGAGGAGCCAAGAAGCCTCTGCGTCCACGGTGGTGCGATGAAAGGGTGTCGTCTGACCAGAGTGCGCTTGCCGACTTCATAAAGTTTGCTGAGGGCAGGAGAGGGGCTGCTGAGATGCTGGTCGTGCTGAGTGAACTCCCAGACTTCTTGGCCAAGAAAGGTGGAGAGGCGGTGGATACTATCAGCGTGCTCTTGCACTCTGAGGAAGGTTCCAGAGCTTACCGCAATGCATTGTCAATGATGCCTGAGGCAATGACAACAGTCATGCTGTTTGTTCTGGCCGGGCTGCTGACGTCTGGAATGGTTGTCTTTTTCATGTCTCCCAAGGGTATCAGCAGAATGTCTATGGCAATGGGCACGATGGCTGGTTGTGGATACCTCATGTTTCTTGGAGGCGTCAAACCCACCCACATCTCTTACATCATGCTAATATTCTTTGTCTTGATGGTGGTTGTGGTTCCGGAGCCGGGGCAGCAGAGAACCATTCAGGACAATCAAGTGGCTTATCTTATTATTGGCATCCTGACGCTGATTTCTGTGGTGGCAGCCAATGAACTAGGCATGCTGGAAAAGACTAAGGAAGACCTCTTTGGAAAAAAGAATTTGATTCCATCTAGTGCCGCACCTTGGAGCTGGCCAGATTTTGACTTGAAACCAGGAGCTGCTTGGACTGTCTATGTTGGCATTGTCACAATGCTCTCCCCAATGCTGCACCACTGGATCAAGGTTGAGTATGGTAATCTGTCTTTGTCTGGAATTGCACAGTCAGCCTCAGTTTTGTCATTCATGGACAAGGGCATCCCGTTTATGAAGATGAACATCTCGGTCATAATTCTACTGGTCAGTGGCTGGAATTCAATAACGGTGATGCCCCTGCTTTGTGGCATTGGATGCGCCATGCTACACTGGACTCTCATCCTGCCCGGAATAAAAGCGCAGCAGTCAAAGCTGGCACAGAGGAGGGTGTTTCATGGTGTTGCTAAGAATCCGGTGGTTGATGGGAATCCAACAGTCGACATTGAGGAAGCCCCGGAAATGCCTGCCCTCTATGAGAAGAAGTTGGCATTGTATCTTCTGCTTGCCCTTAGCTTGGCCTCTGTTGCCATGTGTAGAACACCCTTCTCACTGGCTGAAGGCATTGTGCTGGCATCAGCAGCCCTGGGACCGCTCATCGAGGGAAATACCAGCCTCTTGTGGAATGGACCCATGGCTGTGTCCATGACAGGAGTCATGCGGGGGAACTACTATGCTTTTGTGGGTGTTATGTACAATCTCTGGAAGATGAAGACTGGACGCAGGGGGAGAGCGAATGGGAAGACCCTGGGTGAGGTCTGGAAAAGGGAGCTGAACCTGCTGGACAAACAGCAGTTTGAGCTGTATAAACGGACAGACATTGTGGAGGTGGACCGTGACACAGCTCGCCGACACCTGGCTGAAGGGAAAGTGGACACCGGAGTGGCCGTCTCGAGAGGGACCGCAAAATTGAGATGGTTCCATGAACGTGGCTATGTCAAGTTGGAAGGAAGAGTGACTGACCTGGGATGTGGGCGTGGTGGCTGGTGCTACTACGCTGCTGCACAGAGAGAAGTGAGTGGGGTCAGGGGATTCACCCTTGGAAAGGAAGGCCACGAAAAGCCCATGAATGTGCAGAGCCTGGGGTGGAACATCATCACCTTCAAGGACAAGACTGATGTCCATCGCCTTGAGCCGATAAAGTGTGATACCCTGCTGTGCGACATTGGAGAGTCGTCCCCATCATCAGTGACCGAAGGGGAAAGAACCATGAGAGTTCTTGACACTGTTGAGAAATGGTTGAGCTGTGGTGTTGAAAGCTTCTGTGTGAAGGTGTTGGCTCCATACATGCCTGATGTGCTTGAAAAGTTAGAGTTGCTCCAAAGGAGGTTTGGTGGAACGGTAATCAGGAATCCCCTCTCTAGAAATTCAACCCACGAGATGTATTATGTGTCGGGAGCCCGCAGTAACATCACGTTCACTGTGAATCAAACATCCCGCCTCTTAATGAGGAGAATGAGGCGCCCGACAGGCAAGGTGACTCTTGAAGCCGATGTCATCCTCCCAATTGGAACACGCAGTGTGGAAACAGATAAAGGACCACTTGATAGGGCAGCCATTGAAGAGAGGGTTGAAAGAATAAAATCAGAATACACCGCCACTTGGTTCCATGATAGTGACAACCCTTACAGGACTTGGCATTATTGTGGTTCCTACGTCACAAGAACCTCAGGGAGTGCAGCAAGCATGATTAACGGGGTGATCAAGATCTTGACATACCCCTGGGACAGGATAGAGGAAGTCACGAGAATGGCAATGACAGACACAACTCCTTTTGGACAACAAAGAGTGTTCAAGGAAAAAGTTGACACCAGAGCAAAGGATCCACCAGCAGGGACCAGGAAAATCATGAAGGTTGTCAATAGGTGGCTATTCCGTCACTTGGCCAGAGAAAAGAACCCCAGGTTGTGCACAAAGGAGGAGTTTATAGCAAAAGTTCGCAGTCATGCAGCCATCGGAGCTTTCCTGGAAGAGCAAGAACAGTGGAAGACTGCCAATGAAGCTGTCCAAGATCCGAAGTTCTGGGAATTAGTGGATGAAGAACGACGGCTGCATCAGCAGGGCAGGTGCCGAACTTGTGTGTACAACATGATGGGGAAGAGAGAAAAGAAGCTGTCAGAGTTTGGAAAGGCGAAGGGAAGCCGTGCCATCTGGTACATGTGGCTGGGAGCCCGATATCTTGAGTTTGAAGCCCTGGGATTCCTGAATGAGGACCACTGGGCATCCAGGGAGAACTCAGGGGGAGGGGTTGAAGGTATCGGTCTACAATATCTAGGCTACGTGATCAGGGACCTGGCTGCACTAGAGGGTGGTGGATTCTATGCGGATGACACAGCTGGATGGGACACACGCATAACAGAGGCGGATCTGGATGATGAACAGGAAATCTTGAACTACATGAGCCCACACCATAGGAAGTTGGCGCTGGCTGTAATGGAAATGACATACAAAAACAAAGTGGTGAAAGTCCTGAGGCCAGCTCCAGGTGGGAAAGCTTACATGGATGTCATAAGCCGGCGGGACCAGAGAGGATCTGGGCAGGTGGTGACTTACGCCTTGAACACCATCACCAACCTGAAGGTTCAACTGATTAGGATGGCGGAGGCAGAGATGGTGATACACCACCAGCATGTCCAGGACTGTGACGACACGGCTTTGACCAAGCTTGAAGCATGGCTCGCTGAGCATGGCTGCGACAGGCTTAAGAGGATGGCAGTGAGTGGAGATGACTGTGTTGTCCGACCCATTGATGACAGGTTTGGCCTGGCTCTGTCCCATCTCAATGCCATGTCAAAGGTGCGAAAAGACATATCTGAATGGCAGCCATCAAAAGGATGGGATGACTGGGAGAGTGTGCCCTTTTGCTCTCACCACTTTCATGAACTGCAATTGAAGGATGGCAGGAGAATTGTAGTGCCTTGCCGGGATCAAGATGAGCTGGTTGGCAGGGGGAGAGTGTCTCCAGGGAATGGTTGGATGATCAAGGAGACAGCATGCCTTAGCAAGGCCTACGCCAACATGTGGTCACTGATGTACTTTCACAAGAGGGACATGAGGCTGCTTTCACTGGCTGTTTCTTCTGCTGTTCCCACATCTTGGGTTCCACAGGGACGCACCACGTGGTCTGTTCATGGGAAGGGAGAGTGGATGACCACAGAAGACATGCTTGAGGTGTGGAACAGAGTGTGGATAACCAACAATCCACACATGCAGGACAAAACGACGGTGAAGGAGTGGCGAGACATCCCTTACCTGACCAAGAGACAGGACAAGCTTTGTGGATCACTGATTGGGATGACCAACAGAGCCACTTGGGCATCTCACATCCACTTGGTAATACACCGCATCCGGACACTGATTGGGAAAGAGAGATACACTGACTACCTGACAGTCATGGATAGGTACTCTGTGGATGCTGATCTGCAGCCCGGTGAGCTCATT---
		</sequence>
		<sequence>
			<taxon idref="SA1_MF538784_H196_BRRJPOR_2017.167"/>
			ATGTCTGGTCGTAAAGCTCAGGGAAAAACCCTGGGCGTCAATATGGTTCGACGAGGAGTCCGCTCCTTGTCAAGCAAAATAAAACAAAAAACAAAACAAATTGGAAGTAGACCTGGACCTTCAAGAGGCGTTCAAGGATTTGTTTTTTTCTTTTTGTTCAACGTTTTGACTGGAAAGAAGATTACTGCTCATCTGAAGAAACTATGGAGAATGCTGGACCCAAGACAGGGCTTAGTTGTCCTGAGGAAGGTTAAGAGGGTGGTGGCGAGTCTGATGAGAGGTTTGTCCTCGAGGAAACGCCGATCCCAAGATGTTTTGACTATACAATTTTTAATTCTGGGAATGCTGCTGATGGTTGGTGGAGTGACCCTGGTACGCAGAAACAGATGGTTACTTCTGAATGTTACATCTGAGGACCTTGGGAAAACCTTCTCCGTTGGCACAGGCAACTGCACAACCAACATTCTGGAGGCCAAATACTGGTGTCCAGATTCCATGGAATACAACTGCCCCAATCTCAGTCCAAGAGAAGAGCCTGATGACATAGACTGTTGGTGCTATGGAGTGGAAAATGTCAGAGTCGCTTATGGCAAGTGTGATTCAGCGGGTAGGTCAAGAAGGTCCAGAAGGGCCATTGACTTACCCACACATGAAAATCATGGCTTAAAGACCCGGCAAGAAAAGTGGATGACTGGAAGAATGGGCGAGAGACAGCTGCAGAAAATTGAAAGATGGCTGGTGAGGAACCCCTTCTTTGCGGCAACAGCCTTGGCCATTGCCTACCTGGTGGGGAGCAACATGACGCAACGAGTTGTCATTGCCCTGCTAGTCTTGGCTGTTGGCCCAGCCTATTCGGCTCACTGTATAGGAATAACCGACAGGGATTTCATTGAGGGGGTGCATGGGGGAACCTGGGTTTCAGCCACCTTGGAACAGGACAAGTGTGTCACTGTGATGGCCCCCGACAAGCCTTCACTAGACATATCACTAGAAACAGTTGCCATTGATGGACCTGCTGAGGCAAGGAAGGTGTGCTACAGTGCAGTCTTGACCAACGTGAAGATCAATGACAAGTGCCCCAGCACTGGTGAAGCCCACTTGGAAGAAGAAAATGAAGGAGACAATGCTTGCAAGCGAACTTACTCCGATAGAGGTTGGGGAAATGGTTGTGGCTTGTTTGGAAAAGGAAGCATTGTGGCATGTGCCAAGTTTACCTGTGCCAAATCCATGAGTCTATTTGAGGTTGATCAGACCAAAATTCAGTATGTCATTAGGGCACAGCTACATGTCGGAGCCAAGCAGGAGAACTGGAACACTGACATCAAAACTCTCAAGTTTGATGCCCTGTCGGGCTCTCAGGAAGCTGAGTTCACTGGATACGGGAGGGCCACACTGGAGTGCCAGGTGCAGACCGCAGTGGACTTCAGTAACAGTTACATTGCAGAGATGGAGAAAGAGAGCTGGATTGTGGATAAACAGTGGGCCCAAGACCTGACCCTACCTTGGCAGAGTGGAAGTGGCGGCGTGTGGAGAGAGATGCATCATCTCGTGGAATTTGAGCCTCCACATGCCGCAACTATCAAAGTGTTAGCCCTTGGAAACCAAGAAGGATCCTTGAAGACTGCTCTCACTGGTGCAATGCGAGTCACAAAAGACACAAACAACAGCAAGCTGTATAAGCTGCATGGGGGGCATGTCGCGTGTAGGGTGAAGTTGTCAGCTCTCACACTTAAGGGAACATCCTACAAGATGTGTACCGACAAAATGTCTTTTGTCAAGAACCCAACTGACACTGGACATGGCACTGCAGTGATGCAAGTGAAGGTGCCAAAAGGAGCACCCTGCAGGATTCCAGTAATGGTCGCCGATGATCTCACAGCGGCAGTCAACAAGGGCATCTTGGTCACAGTCAATCCAATAGCCTCCACCAATGATGATGAAGTGTTGATCGAGGTGAATCCTCCCTTTGGGGATAGTTACATCATAGTTGGGACAGGGGATTCACGCCTGACTTACCAGTGGCACAAGGAAGGCAGCTCAATAGGGAAGTTGTTTACTCAGACCATGAAGGGCGCAGAGCGTCTGGCCGTCATGGGAGATGCTGCCTGGGACTTTGGTTCTGCTGGAGGATTCTTCACATCAGTCGGAAAAGGCATACACACTGTGTTTGGCTCTGCCTTCCAAGGACTGTTTGGTGGCTTGAGCTGGATAACAAAGGTCATCATGGGGGTAGTCCTCATATGGGTTGGCATTAACACAAGGAATATGACAATGTCCATGAGCATGATCCTAGTTGGAGTCATCATGATGTTCCTGTCCCTAGGAGTTGGGGCGGACCAAGGATGTGCAATAAACTTTGGCAAGAGAGAACTCAAGTGTGGGGATGGCATCTTCGTCTTTAGAGATTCAGATGACTGGCTGAACAAGTATTCATACTATCCAGAGGACCCAGTAAAACTTGCTTCAATAGTGAAAGCTTCCTTTGAGGAAGGGAAGTGTGGCCTGAACTCAGTCGACTCCCTGGAACATGAGATGTGGAGAAGCAGGGCAGATGAGATCAACGCCATTCTTGAGGAAAATGAGGTAGACATCTCAGTGGTGGTCCAAGACTCAAAAAACATTTATCAGAGAGGGACACATCCGTTTTCCAGAATACGTGATGGCCTACAATACGGCTGGAAGACTTGGGGCAAAAACCTTGTGTTCTCCCCAGGAAGAAAGAATGGAAGCTTCATCATAGATGGGAAGTCCAGGAAAGAGTGTCCGTTCTCAAACAGAGTGTGGAATTCCTTCCAGATAGAAGAGTTTGGGACAGGAGTGTTCACCACCCGAGTGTACATGGATGCAGTCTTTGAGTACACTATGGATTGTGATGGATCCATCCTGGGTGCAGCAGTGAATGGAAAGAAGAGCGCGCATGGGTCCCCAACATTCTGGATGGGAAGCCATGAGGTGAATGGAACATGGATGATTCATACTCTAGAGACACTGGACTACAAGGAATGTGAATGGCCGCTGACACACACGATTGGAACATCAGTTGAAGAGAGTGACATGTTCATGCCGAGGTCAATTGGGGGTCCAGTTAGCTCCCACAACCACATTCCGGGATATAAGGTCCAGACAAACGGACCCTGGATGCAGGTGCCACTAGAGGTGAAAAGGGAAGCTTGCCCAGGAACCAGTGTGGTTGTTGACGGAGGCTGTGATGGGCGTGGGAAGTCGACCAGATCGACCACTGACAGCGGGAAGATCATTCCTGAATGGTGTTGCCGCTCATGCACAATGCCACCAGTGAGCTTCCACGGGAGTGATGGTTGCTGGTATCCTATGGAGATTAGACCAAAGAAGACACATGACAGCCACCTGGTCCGCTCATGGGTAACGGCTGGAGAGATCCATGCAATCCCCTTTGGGTTGGTGAGCATGATGATAGCCATGGAAGTGGTATTGAGGAAGAGACAGGGACCCAAGCAAATACTGGTTGGGGGCATGGTGCTTCTAGGAGCCATGCTAGTTGGACAGGTGACTATCTTGGACTTGCTGAAGCTCACAGTGGCGGTTGGACTGCACTTCCATGAGATGAATAATGGAGGGGATGCCATGTATATGGCCCTGATCGCTGCTTTCTCAATCAGACCAGGGCTGCTCATCGGCTTTGGATTGAGGACGCTGTGGAGCCCCCGAGAACGCCTCGTGCTGACCCTGGGGGCCGCCATGGTGGAGATTGCTTTGGGTGGCATGATGGGAGGTCTGTGGAAGTACCTGAACGCAGTGTCCCTTTGCATCCTGACAATAAACGCTGTTGCCTCCAGAAAAGCATCAAATGTCATCCTGCCCTTGATGGCTCTGTTAACACCTGTGACAATGGCTGAGGTGAGACTTGCAACAATGCTCTTCTGCACTGTGGTCATCATCGGCGTTCTCCATCAGAACTCAAAGGACACTTCCATGCAGAAGACCATACCCCTGGTGGCCCTCACACTGACATCCTACCTGGGACTGACGCAGCCCTTCTTGGGCTTGTGTGCCTTCATGGCAACCCGAATATTCGGGCGAAGGAGCATCCCAGTGAATGAAGCGCTTGCAGCTGCTGGTCTCGTGGGAGTCTTGGCAGGGCTAGCTTTCCAGGAGATGGAAAATTTTCTAGGTCCAGTTGCAGTTGGAGGAATCCTGATGATGCTGGTCAGTGTGGCTGGGAGGGTAGATGGACTTGAACTCAGGAAGCTTGGGGAAGTTTCTTGGGAAGAAGAAGCTGAGATCAGTGGAAGTTCTGCCCGTTATGATGTAACTCTCAGTGAGCAAGGGGAATTTAAACTACTCTCTGAAGAGAAGGTGCCATGGGATCAGGTTGTGATGACTTCACTGGCTTTGGTCGGAGCTGCCATCCATCCATTTGCACTTTTATTGGTTCTTGCTGGCTGGTTGTTCCACGTCAAAGGAGCCAGAAGAAGTGGGGATGTCCTTTGGGACATTCCCACACCTAAAATCATTGAGGAGTGTGAATATCTAGAGGATGGAATCTACGGCATATTCCAGTCAACATTCCTAGGGGCCTCTCAACGGGGAGTGGGAGTGGCGCAGGGAGGGGTCTTCCATACGATGTGGCACGTCACGCGAGGGGCCTTTCTCGTTAGAAATGGTAAAAAGCTGGTTCCATCCTGGGCCTCAGTCAAGGAAGACCTTGTTGCTTATGGCGGCTCATGGAAGTTGGATGGTAGATGGGATGGAGAAGAGGAGGTTCAGTTGATAGCAGCTGCCCCCGGAAAAAACGTAGTGAATGTCCAAACAAAGCCAAGCCTATTCAAGGTTAAGAATGGAGGAGAAATTGGGGCGGTTGCCCTTGACTACCCAAGTGGCACTTCTGGTTCTCCCATCGTCAACAGGAATGGTGAGGTAATAGGGCTGTATGGCAATGGAATTCTTGTTGGTGACAACTCTTTTGTGTCTGCCATATCCCAAACTGAGGTGAAAGAGGAGGGGAAAGAGGAGCTACAGGAAATCCCGACAATGTTGAAGAAAGGGATGACAACCATTCTTGATTTCCATCCTGGAGCTGGGAAAACAAGACGTTTTCTTCCTCAGATCCTGGCTGAATGCGCACGAAGACGGTTGCGCACACTTGTGCTGGCTCCTACTAGAGTTGTCCTTTCTGAAATGAAGGAAGCCTTTCACGGTTTAGATGTCAAGTTTCACACACAGGCTTTCTCCGCTCACGGTAGCGGAAAAGAGGTCATTGACGCCATGTGTCATGCCACCCTGACATATAGAATGTTGGAACCAACCAGAGTGGTCAATTGGGAAGTGATCATCATGGACGAAGCACATTTTTTGGATCCGGCTAGCATAGCAGCCAGAGGCTGGGCGGCACATAGAGCCAGAGCAAATGAAAGTGCAACAATCTTGATGACTGCTACCCCTCCGGGAACCAGTGATGAATTTCCACATTCAAATGGGGAAATAGAGGATGTCCAAACGGACATTCCTAGTGAGCCTTGGAACACAGGTCATGACTGGATTTTGGCGGACAAAAGGCCCACGGCCTGGTTTCTTCCATCCATCAGGGCAGCAAATGTCATGGCAGCCTCTTTGCGCAAAGCTGGAAAGAGTGTGGTGGTGCTAAACAGGAAAACCTTTGAGAAAGAATACCCCACAATTAAACAGAAAAAACCTGATTTCATCTTGGCCACTGACATAGCTGAGATGGGAGCCAATCTCTGCGTGGAGAGAGTGTTGGATTGTAGGACGGCTTTCAAACCTGTGCTTGTGGATGAAGGGAGAAAGGTGGCAATAAAAGGGCCACTCCGGATTTCAGCTTCCTCCGCTGCCCAAAGGAGGGGGCGCATTGGAAGGAACCCTAACAGAGACGGGGATTCATACTACTACTCTGAGCCCACAAGTGAAGACAATGCGCATCATGTCTGCTGGCTTGAGGCCTCAATGCTCCTAGACAACATGGAGGTGAGAGGTGGGATGGTTGCTCCACTTTATGGCATAGAAGGAACAAAGACACCAGTTTCCCCAGGTGAAATGAGGCTAAGAGATGACCAGAGGAGAGTCTTCCGAGAGCTGGTGAGGAATTGTGACCTGCCTGTTTGGCTCTCATGGCAAGTGGCTAAGGCTGGATTGAAGACGAATGACCGAAAGTGGTGCTTTGAGGGCCCAGAAGAACATGAGATCTTGAATGACAGTGGTGAGACAGTAAAGTGCAGAGCCCCTGGAGGAGCCAAGAAGCCTCTGCGTCCACGGTGGTGCGATGAAAGGGTGTCGTCTGACCAGAGTGCGCTTGCCGACTTCATAAAGTTTGCTGAGGGCAGGAGAGGGGCTGCTGAGATGCTGGTCGTGCTGAGTGAACTCCCAGACTTCTTGGCCAAGAAAGGTGGAGAGGCGGTGGATACTATCAGCGTGCTCTTGCACTCTGAGGAAGGTTCCAGAGCTTACCGCAATGCATTGTCAATGATGCCTGAGGCAATGACAACAGTCATGCTGTTTGTTCTGGCCGGGCTGCTGACGTCTGGAATGGTTATCTTTTTCATGTCTCCCAAGGGTATCAGCAGAATGTCTATGGCAATGGGCACGATGGCTGGTTGTGGATACCTCATGTTTCTTGGAGGCGTCAAACCCACCCACATCTCTTACATCATGCTAATATTCTTTGTCTTGATGGTGGTTGTGGTTCCGGAGCCGGGGCAGCAGAGAACCATTCAGGACAATCAAGTGGCTTATCTTATTATTGGCATCCTGACGCTGATTTCTGTGGTGGCAGCCAATGAACTAGGCATGCTGGAAAAGACTAAGGAAGACCTCTTTGGAAAAAAGAATTTGATTCCATCTAGTGCCGCACCTTGGAGCTGGCCAGATTTTGACTTGAAACCAGGAGCTGCTTGGACTGTCTATGTTGGCATTGTCACAATGCTCTCCCCAATGCTGCACCACTGGATCAAGGTTGAGTATGGTAATCTGTCTTTGTCTGGAATTGCACAGTCAGCCTCAGTTTTGTCATTCATGGACAAGGGCATCCCGTTTATGAAGATGAACATCTCGGTCATAATTCTACTGGTCAGTGGCTGGAATTCAATAACGGTGATGCCCCTGCTTTGTGGCATTGGATGCGCCATGCTACACTGGACTCTCATCCTGCCCGGAATAAAAGCGCAGCAGTCAAAGCTGGCACAGAGGAGGGTGTTTCATGGTGTTGCTAAGAATCCGGTGGTTGATGGGAATCCAACAGTCGACATTGAGGAAGCCCCGGAAATGCCTGCCCTCTATGAGAAGAAGTTGGCATTGTATCTTCTGCTTGCCCTTAGCTTGGCCTCTGTTGCCATGTGTAGAACACCCTTCTCACTGGCTGAAGGCATTGTGCTGGCATCAGCAGCCCTGGGACCGCTCATCGAGGGAAATACCAGCCTCTTGTGGAATGGACCCATGGCTGTGTCCATGACAGGAGTCATGCGGGGGAACTACTATGCTTTTGTGGGTGTTATGTACAATCTCTGGAAGATGAAGACTGGACGCAGGGGGAGAGCGAATGGGAAGACCCTGGGTGAGGTCTGGAAAAGGGAGCTGAACCTGCTGGACAAACAGCAGTTTGAGCTGTATAAACGGACAGACATTGTGGAGGTGGACCGTGACACAGCTCGCCGACACCTGGCTGAAGGGAAAGTGGACACCGGAGTGGCCGTCTCGAGAGGGACCGCAAAATTGAGATGGTTCCATGAACGTGGCTATGTCAAGTTGGAAGGAAGAGTGACTGACCTGGGATGTGGGCGTGGTGGCTGGTGCTACTACGCTGCTGCACAGAGAGAAGTGAGTGGGGTCAGGGGATTCACCCTTGGAAAGGAAGGCCACGAAAAGCCCATGAATGTGCAGAGCCTGGGGTGGAACATCATCACCTTCAAGGACAAGACTGATGTCCATCGCCTTGAGCCGATAAAGTGTGATACCCTGCTGTGCGACATTGGAGAGTCGTCCCCATCATCAGTGACCGAAGGGGAAAGAACCATGAGAGTTCTTGACACTGTTGAGAAATGGTTGAGCTGTGGTGTTGAAAGCTTCTGTGTGAAGGTGTTGGCTCCATACATGCCTGATGTGCTTGAAAAGTTAGAGTTGCTCCAAAGGAGGTTTGGTGGAACGGTAATCAGGAATCCCCTCTCTAGAAATTCAACCCACGAGATGTATTATGTGTCGGGAGCCCGCAGTAACATCACGTTCACTGTGAATCAAACATCCCGCCTCTTAATGAGGAGAATGAGGCGCCCGACAGGCAAGGTGACTCTTGAAGCCGATGTCATCCTCCCAATTGGAACACGCAGTGTGGAAACAGATAAAGGACCACTTGATAGGGCAGCCATTGAAGAGAGGGTTGAAAGAATAAAATCAGAATACACCGCCACTTGGTTCCATGATAGTGACAACCCTTACAGGACTTGGCATTATTGTGGTTCCTACGTCACAAGAACCTCAGGGAGTGCAGCAAGCATGATTAACGGGGTGATCAAGATCTTGACATACCCCTGGGACAGGATAGAGGAAGTCACGAGAATGGCAATGACAGACACAACTCCTTTTGGACAACAAAGAGTGTTCAAGGAAAAAGTTGACACCAGAGCAAAGGATCCACCAGCAGGGACCAGGAAAATCATGAAGGTTGTCAATAGGTGGCTATTCCGTCACTTGGCCAGAGAAAAGAACCCCAGGTTGTGCACAAAGGAGGAGTTTATAGCAAAAGTTCGCAGTCATGCAGCCATCGGAGCTTTCCTGGAAGAGCAAGAACAGTGGAAGACTGCCAATGAAGCTGTCCAAGATCCGAAGTTCTGGGAATTAGTGGATGAAGAACGACGGCTGCATCAGCAGGGCAGGTGCCGAACTTGTGTGTACAACATGATGGGGAAGAGAGAAAAGAAGCTGTCAGAGTTTGGAAAGGCGAAGGGAAGCCGTGCCATCTGGTACATGTGGCTGGGAGCCCGATATCTTGAGTTTGAAGCCCTGGGATTCCTGAATGAGGACCACTGGGCATCCAGGGAGAACTCAGGGGGAGGGGTTGAAGGTATCGGTCTACAATATCTAGGCTACGTGATCAGGGACCTGGCTGCACTAGAGGGTGGTGGATTCTATGCGGATGACACAGCTGGATGGGACACACGCATAACAGAGGCGGATCTGGATGATGAACAGGAAATCTTGAACTACATGAGCCCACACCATAGGAAGTTGGCGCTGGCTGTAATGGAAATGACATACAAAAACAAAGTGGTGAAAGTCCTGAGGCCAGCTCCAGGTGGGAAAGCTTACATGGATGTCATAAGCCGGCGGGACCAGAGAGGATCTGGGCAGGTGGTGACTTACGCCTTGAACACCATCACCAACCTGAAGGTTCAACTGATTAGGATGGCGGAGGCAGAGATGGTGATACACCACCAGCATGTCCAGGACTGTGACGACACGGCTTTGACCAAGCTTGAAGCATGGCTCGCTGAGCATGGCTGCGACAGGCTTAAGAGGATGGCAGTGAGTGGAGATGACTGTGTTGTCCGACCCATTGATGACAGGTTTGGCCTGGCTCTGTCCCATCTCAATGCCATGTCAAAGGTGCGAAAAGACATATCTGAATGGCAGCCATCAAAAGGATGGGATGACTGGGAGAGTGTGCCCTTTTGCTCTCACCACTTTCATGAACTGCAATTGAAGGATGGCAGGAGAATTGTAGTGCCTTGCCGGGATCAAGATGAGCTGGTTGGCAGGGGGAGAGTGTCTCCAGGGAATGGTTGGATGATCAAGGAGACAGCATGCCTTAGCAAGGCCTACGCCAACATGTGGTCACTGATGTACTTTCACAAGAGGGACATGAGGCTGCTTTCACTGGCTGTTTCTTCTGCTGTTCCCACATCTTGGGTTCCACAGGGACGCACCACGTGGTCTGTTCATGGGAAGGGAGAGTGGATGACCACAGAAGACATGCTTGAGGTGTGGAACAGAGTGTGGATAACCAACAATCCACACATGCAGGACAAAACGACGGTGAAGGAGTGGCGAGACATCCCTTACCTGACCAAGAGACAGGACAAGCTTTGTGGATCACTGATTGGGATGACCAACAGAGCCACTTGGGCATCTCACATCCACTTGGTAATACACCGCATCCGGACACTGATTGGGAAAGAGAGATACACTGACTACCTGACAGTCATGGATAGGTACTCTGTGGATGCTGATCTGCAGCCCGGTGAGCTCATTTGA
		</sequence>
		<sequence>
			<taxon idref="SA1_MF538783_H191_BRRJCDA_2017.25"/>
			ATGTCTGGTCGTAAAGCTCAGGGAAAAACCCTGGGCGTCAATATGGTTCGACGAGGAGTCCGCTCCTTGTCAAGCAAAATAAAACAAAAAACAAAACAAATTGGAAGTAGACCTGGACCTTCAAGAGGCGTTCAAGGATTTGTTTTTTTCTTTTTGTTCAACGTTTTGACTGGAAAGAAGATTACTGCTCATCTGAAGAAACTATGGAGAATGCTGGACCCAAGACAGGGCTTAGTTGTCCTGAGGAAGGTTAAGAGGGTGGTGGCGAGTCTGATGAGAGGTTTGTCCTCGAGGAAACGCCGATCCCAAGATGTTTTGACTATACAATTTTTAATTCTGGGAATGCTGCTGATGGTTGGTGGAGTGACCCTGGTACGCAGAAACAGATGGTTACTTCTGAATGTTACATCTGAGGACCTTGGGAAAACCTTCTCCGTTGGCACAGGCAACTGCACAACCAACATTCTGGAGGCCAAATACTGGTGTCCAGATTCCATGGAATACAACTGCCCCAATCTCAGTCCAAGAGAAGAGCCTGATGACATAGACTGTTGGTGCTATGGAGTGGAAAATGTCAGAGTCGCTTATGGCAAGTGTGATTCAGCGGGTAGGTCAAGAAGGTCCAGAAGGGCCATTGACTTACCCACACATGAAAATCATGGCTTAAAGACCCGGCAAGAAAAGTGGATGACTGGAAGAATGGGCGAGAGACAGCTGCAGAAAATTGAAAGATGGCTGGTGAGGAACCCCTTCTTTGCGGCAACAGCCTTGGCCATTGCCTACCTGGTGGGGAGCAACATGACGCAACGAGTTGTCATTGCCCTGCTAGTCTTGGCTGTTGGCCCAGCCTATTCGGCTCACTGTATAGGAATAACCGACAGGGATTTCATTGAGGGGGTGCATGGGGGAACCTGGGTTTCAGCCACCTTGGAACAGGACAAGTGTGTCACTGTGATGGCCCCCGACAAGCCTTCACTAGACATATCACTAGAAACAGTTGCCATTGATGGACCTGCTGAGGCAAGGAAGGTGTGCTACAGTGCAGTCTTGACCAACGTGAAGATCAATGACAAGTGCCCCAGCACTGGTGAAGCCCACTTGGAAGAAGAAAATGAAGGAGACAATGCTTGCAAGCGAACTTACTCCGATAGAGGTTGGGGAAATGGTTGTGGCTTGTTTGGAAAAGGAAGCATTGTGGCATGTGCCAAGTTTACCTGTGCCAAATCCATGAGTCTATTTGAGGTTGATCAGACCAAAATTCAGTATGTCATTAGGGCACAGCTACATGTCGGAGCCAAGCAGGAGAACTGGAACACTGACATCAAAACTCTCAAGTTTGATGCCCTGTCGGGCTCTCAGGAAGCTGAGTTCACTGGATACGGGAGGGCCACACTGGAGTGCCAGGTGCAGACCGCAGTGGACTTCAGTAACAGTTACATTGCAGAGATGGAGAAAGAGAGCTGGATTGTGGATAAACAGTGGGCCCAAGACCTGACCCTACCTTGGCAGAGTGGAAGTGGCGGCGTGTGGAGAGAGATGCATCATCTCGTGGAATTTGAGCCTCCACATGCCGCAACTATCAAAGTGTTAGCCCTTGGAAACCAAGAAGGATCCTTGAAGACTGCTCTCACTGGTGCAATGCGAGTCACAAAAGACACAAACAACAGCAAGCTGTATAAGCTGCATGGGGGGCATGTCGCGTGTAGGGTGAAGTTGTCAGCTCTCACACTTAAGGGAACATCCTACAAGATGTGTACCGACAAAATGTCTTTTGTCAAGAACCCAACTGACACTGGACATGGCACTGCAGTGATGCAAGTGAAGGTGCCAAAAGGAGCACCCTGCAGGATTCCAGTAATGGTCGCCGATGATCTCACAGCGGCAGTCAACAAGGGCATCTTGGTCACAGTCAATCCAATAGCCTCCACCAATGATGATGAAGTGTTGATCGAGGTGAATCCTCCCTTTGGGGATAGTTACATCATAGTTGGGACAGGGGATTCACGCCTGACTTACCAGTGGCACAAGGAAGGCAGCTCAATAGGGAAGTTGTTTACTCAGACCATGAAGGGCGCAGAGCGTCTGGCCGTCATGGGAGATGCTGCCTGGGACTTTGGTTCTGCTGGAGGATTCTTCACATCAGTCGGAAAAGGCATACACACTGTGTTTGGCTCTGCCTTCCAAGGACTGTTTGGTGGCTTGAGCTGGATAACAAAGGTCATCATGGGGGTAGTCCTCATATGGGTTGGCATTAACACAAGGAATATGACAATGTCCATGAGCATGATCCTAGTTGGAGTCATCATGATGTTCCTGTCCCTAGGAGTTGGGGCGGACCAAGGATGTGCAATAAACTTTGGCAAGAGAGAACTCAAGTGTGGGGATGGCATCTTCGTCTTTAGAGATTCAGATGACTGGCTGAACAAGTATTCATACTATCCAGAGGACCCAGTAAAACTTGCTTCAATAGTGAAAGCTTCCTTTGAGGAAGGGAAGTGTGGCCTGAACTCAGTCGACTCCCTGGAACATGAGATGTGGAGAAGCAGGGCAGATGAGATCAATGCCATTCTTGAGGAAAATGAGGTAGACATCTCAGTGGTGGTCCAAGACTCAAAAAACATTTATCAGAGAGGGACACATCCGTTTTCCAGAATACGTGATGGCCTACAATACGGCTGGAAGACTTGGGGCAAAAACCTTGTGTTCTCCCCAGGAAGAAAGAATGGAAGCTTCATCATAGATGGGAAGTCCAGGAAAGAGTGTCCGTTCTCAAACAGAGTGTGGAATTCCTTCCAGATAGAAGAGTTTGGGACAGGAGTGTTCACCACCCGAGTGTACATGGATGCAGTCTTTGAGTACACTATGGATTGTGATGGATCCATCCTGGGTGCAGCAGTGAATGGAAAGAAGAGCGCGCATGGGTCCCCAACATTCTGGATGGGAAGCCATGAGGTGAATGGAACATGGATGATTCATACTCTAGAGACACTGGACTACAAGGAATGTGAATGGCCGCTGACACACACGATTGGAACATCAGTTGAAGAGAGTGACATGTTCATGCCGAGGTCAATTGGGGGTCCAGTTAGCTCCCACAACCACATTCCGGGATATAAGGTCCAGACAAACGGACCCTGGATGCAGGTGCCACTAGAGGTGAAAAGGGAAGCTTGCCCAGGAACCAGTGTGGTTGTTGACGGAGGCTGTGATGGGCGTGGGAAGTCGACCAGATCGACCACTGACAGCGGGAAGATCATTCCTGAATGGTGTTGCCGCTCATGCACAATGCCACCAGTGAGCTTCCACGGGAGTGATGGTTGCTGGTATCCTATGGAGATTAGACCAAAGAAGACACATGACAGCCACCTGGTCCGCTCATGGGTAACGGCTGGAGAGATCCATGCAATCCCCTTTGGGTTGGTGAGCATGATGATAGCCATGGAAGTGGTATTGAGGAAGAGACAGGGACCCAAGCAAATACTGGTTGGGGGCATGGTGCTTCTAGGAGCCATGCTAGTTGGACAGGTGACTATCTTGGACTTGCTGAAGCTCACAGTGGCGGTTGGACTGCACTTTCATGAGATGAATAATGGAGGGGATGCCATGTATATGGCCCTGATCGCTGCTTTCTCAATCAGACCAGGGCTGCTCATCGGCTTTGGATTGAGGACGCTGTGGAGCCCCCGAGAACGCCTCGTGCTGACCCTGGGGGCCGCCATGGTGGAGATTGCTTTGGGTGGCATGATGGGAGGTCTGTGGAAGTACCTGAACGCAGTGTCCCTTTGCATCCTGACAATAAACGCTGTTGCCTCCAGAAAAGCATCAAATGTCATCCTGCCCTTGATGGCTCTGTTAACACCTGTGACAATGGCTGAGGTGAGACTTGCAACAATGCTCTTCTGCACTGTGGTCATCATCGGCGTTCTCCATCAGAACTCAAAGGACACTTCCATGCAGAAGACCATACCCCTGGTGGCCCTCACACTGACATCCTACCTGGGACTGACGCAGCCCTTCTTGGGCTTGTGTGCCTTCATGGCAACCCGAATATTCGGGCGAAGGAGCATCCCAGTGAATGAAGCGCTTGCAGCTGCTGGTCTCGTGGGAGTCTTGGCAGGGCTAGCTTTCCAGGAGATGGAAAATTTTCTAGGTCCAGTTGCAGTTGGAGGAATCCTGATGATGCTGGTCAGTGTGGCTGGGAGGGTAGATGGACTTGAACTCAGGAAGCTTGGGGAAGTTTCTTGGGAAGAAGAAGCTGAGATCAGTGGAAGTTCTGCCCGTTATGATGTAACTCTCAGTGAGCAAGGGGAATTTAAACTACTCTCTGAAGAGAAGGTGCCATGGGATCAGGTTGTGATGACTTCACTGGCTTTGGTCGGAGCTGCCATCCATCCATTTGCACTTTTATTGGTTCTTGCTGGCTGGTTGTTCCACGTCAAAGGAGCCAGAAGAAGTGGGGATGTCCTTTGGGACATTCCCACACCTAAAATCATTGAGGAGTGTGAATATCTAGAGGATGGAATCTACGGCATATTCCAGTCAACATTCCTAGGGGCCTCTCAACGGGGAGTGGGAGTGGCGCAGGGAGGGGTCTTCCATACGATGTGGCACGTCACGCGAGGGGCCTTTCTCGTTAGAAATGGTAAAAAGCTGGTTCCATCCTGGGCCTCAGTCAAGGAAGACCTTGTTGCTTATGGCGGCTCATGGAAGTTGGATGGTAGATGGGATGGAGAAGAGGAGGTTCAGTTGATAGCAGCTGCCCCCGGAAAAAACGTAGTGAATGTCCAAACAAAGCCAAGCCTATTCAAGGTTAAGAATGGAGGAGAAATTGGGGCGGTTGCCCTTGACTACCCAAGTGGCACTTCTGGTTCTCCCATCGTCAACAGGAATGGTGAGGTAATAGGGCTGTATGGCAATGGAATTCTTGTTGGTGACAACTCTTTTGTGTCTGCCATATCCCAAACTGAGGTGAAAGAGGAGGGGAAAGAGGAGCTACAGGAAATCCCGACAATGTTGAAGAAAGGGATGACAACCATTCTTGATTTCCATCCTGGAGCTGGGAAAACAAGACGTTTTCTTCCTCAGATCCTGGCTGAATGCGCACGAAGACGGTTGCGCACACTTGTGCTGGCTCCTACTAGAGTTGTCCTTTCTGAAATGAAGGAAGCCTTTCACGGTTTAGATGTCAAGTTTCACACACAGGCTTTCTCCGCTCATGGTAGCGGAAAAGAGGTCATTGACGCCATGTGTCATGCCACCCTGACATATAGAATGTTGGAACCAACCAGAGTGGTCAATTGGGAAGTGATCATCATGGACGAAGCACATTTTTTGGATCCGGCTAGCATAGCAGCCAGAGGCTGGGCGGCACATAGAGCCAGAGCAAATGAAAGTGCAACAATCTTGATGACTGCTACCCCTCCGGGAACCAGTGATGAATTTCCACATTCAAATGGGGAAATAGAGGATGTCCAAACGGACATTCCTAGTGAGCCTTGGAACACAGGTCATGACTGGATTTTGGCGGACAAAAGGCCCACGGCCTGGTTTCTTCCATCCATCAGGGCAGCAAATGTCATGGCAGCCTCTTTGCGCAAAGCTGGAAAGAGTGTGGTGGTGCTAAACAGGAAAACCTTTGAGAAAGAATACCCCACAATTAAACAGAAAAAACCTGATTTCATCTTGGCCACTGACATAGCTGAGATGGGAGCCAATCTCTGCGTGGAGAGAGTGTTGGATTGTAGGACGGCTTTCAAACCTGTGCTTGTGGATGAAGGGAGAAAGGTGGCAATAAAAGGGCCACTCCGGATTTCAGCTTCCTCCGCTGCCCAAAGGAGGGGGCGCATTGGAAGGAACCCTAACAGAGACGGGGATTCATACTACTACTCTGAGCCCACAAGTGAAGACAATGCGCATCATGTCTGCTGGCTTGAGGCCTCAATGCTCCTAGACAACATGGAGGTGAGAGGTGGGATGGTTGCTCCACTTTATGGCATAGAAGGAACAAAGACACCAGTTTCCCCAGGTGAAATGAGGCTAAGAGATGACCAGAGGAGAGTCTTCCGAGAGCTGGTGAGGAATTGTGACCTGCCTGTTTGGCTCTCATGGCAAGTGGCTAAGGCTGGATTGAAGACGAATGACCGAAAGTGGTGCTTTGAGGGCCCAGAAGAACATGAGATCTTGAATGACAGTGGTGAGACAGTAAAGTGCAGAGCCCCTGGAGGAGCCAAGAAGCCTCTGCGTCCACGGTGGTGCGATGAAAGGGTGTCGTCTGACCAGAGTGCGCTTGCCGACTTCATAAAGTTTGCTGAGGGCAGGAGAGGGGCTGCTGAGATGCTGGTCGTGCTGAGTGAACTCCCAGACTTCTTGGCCAAGAAAGGTGGAGAGGCGGTGGATACTATCAGCGTGCTCTTGCACTCTGAGGAAGGTTCCAGAGCTTACCGCAATGCATTGTCAATGATGCCTGAGGCAATGACAACAGTCATGCTGTTTGTTCTGGCCGGGCTGCTGACGTCTGGAATGGTTGTCTTTTTCATGTCTCCCAAGGGTATCAGCAGAATGTCTATGGCAATGGGCACGATGGCTGGTTGTGGATACCTCATGTTTCTTGGAGGCGTCAAACCCACCCACATCTCTTACATCATGCTAATATTCTTTGTCTTGATGGTGGTTGTGGTTCCGGAGCCGGGGCAGCAGAGAACCATTCAGGACAATCAAGTGGCTTATCTTATTATTGGCATCCTGACGCTGATTTCTGTGGTGGCAGCCAATGAACTAGGCATGCTGGAAAAGACTAAGGAAGACCTCTTTGGAAARAAGAATTTGATTCCATCTAGTGCCGCACCTTGGAGCTGGCCAGATTTTGACTTGAAACCAGGAGCTGCTTGGACTGTCTATGTTGGCATTGTCACAATGCTCTCCCCAATGCTGCACCACTGGATCAAGGTTGAGTATGGTAATCTGTCTTTGTCTGGAATTGCACAGTCAGCCTCAGTTTTGTCATTCATGGACAAGGGCATCCCGTTTATGAAGATGAACATCTCGGTCATAATTCTACTGGTCAGTGGCTGGAATTCAATAACGGTGATGCCCCTGCTTTGTGGCATTGGATGCGCCATGCTACACTGGACTCTCATCCTGCCCGGAATAAAAGCGCAGCAGTCAAAGCTGGCACAGAGGAGGGTGTTTCATGGTGTTGCTAAGAATCCGGTGGTTGATGGGAATCCAACAGTCGACATTGAGGAAGCCCCGGAAATGCCTGCCCTCTATGAGAAGAAGTTGGCATTGTATCTTCTGCTTGCCCTTAGCTTGGCCTCTGTTGCCATGTGTAGAACACCCTTCTCACTGGCTGAAGGCATTGTGCTGGCATCAGCAGCCCTGGGACCGCTCATCGAGGGAAATACCAGCCTCTTGTGGAATGGACCCATGGCTGTGTCCATGACAGGAGTCATGCGGGGGAACTACTATGCTTTTGTGGGTGTTATGTACAATCTCTGGAAGATGAAGACTGGACGCAGGGGGAGAGCGAATGGGAAGACCCTGGGTGAGGTCTGGAAAAGGGAGCTGAACCTGCTGGACAAACAGCAGTTTGAGCTGTATAAACGGACAGACATTGTGGAGGTGGACCGTGACACAGCTCGCCGACACCTGGCTGAAGGGAAAGTGGACACCGGAGTGGCCGTCTCGAGAGGGACCGCAAAATTGAGATGGTTCCATGAACGTGGCTATGTCAAGTTGGAAGGAAGAGTGACTGACCTGGGATGTGGGCGTGGTGGCTGGTGCTACTACGCTGCTGCACAGAGAGAAGTGAGTGGGGTCAGGGGATTCACCCTTGGAAAGGAAGGCCACGAAAAGCCCATGAATGTGCAGAGCCTGGGGTGGAACATCATCACCTTCAAGGACAAGACTGATGTCCATCGCCTTGAGCCGATAAAGTGTGATACCCTGCTGTGCGACATTGGAGAGTCGTCCCCATCATCAGTGACCGAAGGGGAAAGAACCATGAGAGTTCTTGACACTGTTGAGAAATGGTTGAGCTGTGGTGTTGAAAGCTTCTGTGTGAAGGTGTTGGCTCCATACATGCCTGATGTGCTTGAAAAGTTAGAGTTGCTCCAAAGGAGGTTTGGTGGAACGGTAATCAGGAATCCCCTCTCTAGAAATTCAACCCACGAGATGTATTATGTGTCGGGAGCCCGCAGTAACATCACGTTCACTGTGAATCAAACATCCCGCCTCTTAATGAGGAGAATGAGGCGCCCGACAGGCAAGGTGACTCTTGAAGCCGATGTCATCCTCCCAATTGGAACACGCAGTGTGGAAACAGATAAAGGACCACTTGATAGGGCAGCCATTGAAGAGAGGGTTGAAAGAATAAAATCAGAATACACCGCCACTTGGTTCCATGATAGTGACAACCCTTACAGGACTTGGCATTATTGTGGTTCCTACGTCACAAGAACCTCAGGGAGTGCAGCAAGCATGATTAACGGGGTGATTAAGATCTTGACATACCCCTGGGACAGGATAGAGGAAGTCACGAGAATGGCAATGACAGACACAACTCCTTTTGGACAACAAAGAGTGTTCAAGGAAAAAGTTGACACCAGAGCAAAGGATCCACCAGCAGGGACCAGGAAAATCATGAAGGTTGTCAATAGGTGGCTATTCCGTCACTTGGCCAGAGAAAAGAACCCCAGGTTGTGCACAAAGGAGGAGTTTATAGCAAAAGTTCGCAGTCATGCAGCCATCGGAGCTTTCCTGGAAGAGCAAGAACAGTGGAAGACTGCCAATGAAGCTGTCCAAGATCCGAAGTTCTGGGAATTAGTGGATGAAGAACGACGGCTGCATCAGCAGGGCAGGTGCCGAACTTGTGTGTACAACATGATGGGGAAGAGAGAAAAGAAGCTGTCAGAGTTTGGAAAGGCGAAGGGAAGCCGTGCCATCTGGTACATGTGGCTGGGAGCCCGATATCTTGAGTTTGAAGCCCTGGGATTCCTGAATGAGGACCACTGGGCATCCAGGGAGAACTCAGGGGGAGGGGTTGAAGGTATCGGTCTACAATATCTAGGCTACGTGATCAGGGACCTGGCTGCACTAGAGGGTGGTGGATTCTATGCGGATGACACAGCTGGATGGGACACACGCATAACAGAGGCGGATCTGGATGATGAACAGGAAATCTTGAACTACATGAGCCCACACCATAGGAAGTTGGCGCTGGCTGTAATGGAAATGACATACAAAAACAAAGTGGTGAAAGTCCTGAGGCCAGCTCCAGGTGGGAAAGCTTACATGGATGTCATAAGCCGGCGGGACCAGAGAGGATCTGGGCAGGTGGTGACTTACGCCTTGAACACCATCACCAACCTGAAGGTTCAACTGATTAGGATGGCGGAGGCAGAGATGGTGATACACCACCAGCATGTCCAGGACTGTGACGACACGGCTTTGACCAAGCTTGAAGCATGGCTCGCTGAGCATGGCTGCGACAGGCTTAAGAGGATGGCAGTGAGTGGAGATGACTGTGTTGTCCGACCCATTGATGACAGGTTTGGCCTGGCTCTGTCCCATCTCAATGCCATGTCAAAGGTGCGAAAAGACATATCTGAATGGCAGCCATCAAAAGGATGGGATGACTGGGAGAGTGTGCCCTTTTGCTCTCACCACTTTCATGAACTGCAATTGAAGGATGGCAGGAGAATTGTAGTGCCTTGCCGGGATCAAGATGAGCTGGTTGGCAGGGGGAGAGTGTCTCCAGGGAATGGTTGGATGATCAAGGAGACAGCATGCCTTAGCAAGGCCTACGCCAACATGTGGTCACTGATGTACTTTCACAAGAGGGACATGAGGCTGCTTTCACTGGCTGTTTCTTCTGCTGTTCCCACATCTTGGGTTCCACAGGGACGCACCACGTGGTCTGTTCATGGGAAGGGAGAGTGGATGACCACAGAAGACATGCTTGAGGTGTGGAACAGAGTGTGGATAACCAACAATCCACACATGCAGGACAAAACGACGGTGAAGGAGTGGCGAGACATCCCTTACCTGACCAAGAGACAGGACAAGCTTTGTGGATCACTGATTGGGATGACCAACAGAGCCACTTGGGCATCTCACATCCACTTGGTAATACACCGCATCCGGACACTGATTGGGAAAGAGAGATACACTGACTACCTGACAGTCATGGATAGGTACTCTGTGGATGCTGATCTGCAACCCGGTGAGCTCATTTGA
		</sequence>
		<sequence>
			<taxon idref="SA1_MF538782_H190_BRRJSFD_2017.25"/>
			ATGTCTGGTCGTAAAGCTCAGGGAAAAACCCTGGGCGTCAATATGGTTCGACGAGGAGTCCGCTCCTTGTCAAGCAAAATAAAACAAAAAACAAAACAAATTGGAAGTAGACCTGGACCTTCAAGAGGCGTTCAAGGATTTGTTTTTTTCTTTTTGTTCAACGTTTTGACTGGAAAGAAGATTACTGCTCATCTGAAGAAACTATGGAGAATGCTGGACCCAAGACAGGGCTTAGTTGTCCTGAGGAAGGTTAAGAGGGTGGTGGCGAGTCTGATGAGAGGTTTGTCCTCGAGGAAACGCCGATCCCAAGATGTTTTGACTATACAATTTTTAATTCTGGGAATGCTGCTGATGGTTGGTGGAGTGACCCTGGTACGCAGAAACAGATGGTTACTTCTGAATGTTACATCTGAGGACCTTGGGAAAACCTTCTCCGTTGGCACAGGCAACTGCACAACCAACATTCTGGAGGCCAAATACTGGTGTCCAGATTCCATGGAATACAACTGCCCCAATCTCAGTCCAAGAGAAGAGCCTGATGACATAGACTGTTGGTGCTATGGAGTGGAAAATGTCAGAGTCGCTTATGGCAAGTGTGATTCAGCGGGTAGGTCAAGAAGGTCCAGAAGGGCCATTGACTTACCCACACATGAAAATCATGGCTTAAAGACCCGGCAAGAAAAGTGGATGACTGGAAGAATGGGCGAGAGACAGCTGCAGAAAATTGAAAGATGGCTGGTGAGGAACCCCTTCTTTGCGGCAACAGCCTTGGCCATTGCCTACCTGGTGGGGAGCAACATGACGCAACGAGTTGTCATTGCCCTGCTAGTCTTGGCTGTTGGCCCAGCCTATTCGGCTCACTGTATAGGAATAACCGACAGGGATTTCATTGAGGGGGTGCATGGGGGAACCTGGGTTTCAGCCACCTTGGAACAGGACAAGTGTGTCACTGTGATGGCCCCCGACAAGCCTTCACTAGACATATCACTAGAAACAGTTGCCATTGATGGACCTGCTGAGGCAAGGAAGGTGTGCTACAGTGCAGTCTTGACCAACGTGAAGATCAATGACAAGTGCCCCAGCACTGGTGAAGCCCACTTGGAAGAAGAAAATGAAGGAGACAATGCTTGCAAGCGAACTTACTCCGATAGAGGTTGGGGAAATGGTTGTGGCTTGTTTGGAAAAGGAAGCATTGTGGCATGTGCCAAGTTTACCTGTGCCAAATCCATGAGTCTATTTGAGGTTGATCAGACCAAAATTCAGTATGTCATTAGGGCACAGCTACATGTCGGAGCCAAGCAGGAGAACTGGAACACTGACATCAAAACTCTCAAGTTTGATGCCCTGTCGGGCTCTCAGGAAGCTGAGTTCACTGGATACGGGAGGGCCACACTGGAGTGCCAGGTGCAGACCGCAGTGGACTTCAGTAACAGTTACATTGCAGAGATGGAGAAAGAGAGCTGGATTGTGGATAAACAGTGGGCCCAAGACCTGACCCTACCTTGGCAGAGTGGAAGTGGCGGCGTGTGGAGAGAGATGCATCATCTCGTGGAATTTGAGCCTCCACATGCCGCAACTATCAAAGTGTTAGCCCTTGGAAACCAAGAAGGATCCTTGAAGACTGCTCTCACTGGTGCAATGCGAGTCACAAAAGACACAAACAACAGCAAGCTGTATAAGCTGCATGGGGGGCATGTCGCGTGTAGGGTGAAGTTGTCAGCTCTCACACTTAAGGGAACATCCTACAAGATGTGTACCGACAAAATGTCTTTTGTCAAGAACCCAACTGACACTGGACATGGCACTGCAGTGATGCAAGTGAAGGTGCCAAAAGGAGCACCCTGCAGGATTCCAGTAATGGTCGCCGATGATCTCACAGCGGCAGTCAACAAGGGCATCTTGGTCACAGTCAATCCAATAGCCTCCACCAATGATGATGAAGTGTTGATCGAGGTGAATCCTCCCTTTGGGGATAGTTACATCATAGTTGGGACAGGGGATTCACGCCTGACTTACCAGTGGCACAAGGAAGGCAGCTCAATAGGGAAGTTGTTTACTCAGACCATGAAGGGCGCAGAGCGTCTGGCCGTCATGGGAGATGCTGCCTGGGACTTTGGTTCTGCTGGAGGATTCTTCACATCAGTCGGAAAAGGCATACACACTGTGTTTGGCTCTGCCTTCCAAGGACTGTTTGGTGGCTTGAGCTGGATAACAAAGGTCATCATGGGGGTAGTCCTCATATGGGTTGGCATTAACACAAGGAATATGACAATGTCCATGAGCATGATCCTAGTTGGAGTCATCATGATGTTCCTGTCCCTAGGAGTTGGGGCGGACCAAGGATGTGCAATAAACTTTGGCAAGAGAGAACTCAAGTGTGGGGATGGCATCTTCGTCTTTAGAGATTCAGATGACTGGCTGAACAAGTATTCATACTATCCAGAGGACCCAGTAAAACTTGCTTCAATAGTGAAAGCTTCCTTTGAGGAAGGGAAGTGTGGCCTGAACTCAGTCGACTCCCTGGAACATGAGATGTGGAGAAGCAGGGCAGATGAGATCAATGCCATTCTTGAGGAAAATGAGGTAGACATCTCAGTGGTGGTCCAAGACTCAAAAAACATTTATCAGAGAGGGACACATCCGTTTTCCAGAATACGTGATGGCCTACAATACGGCTGGAAGACTTGGGGCAAAAACCTTGTGTTCTCCCCAGGAAGAAAGAATGGAAGCTTCATCATAGATGGGAAGTCCAGGAAAGAGTGTCCGTTCTCAAACAGAGTGTGGAATTCCTTCCAGATAGAAGAGTTTGGGACAGGAGTGTTCACCACCCGAGTGTACATGGATGCAGTCTTTGAGTACACTATGGATTGTGATGGATCCATCCTGGGTGCAGCAGTGAATGGAAAGAAGAGCGCGCATGGGTCCCCAACATTCTGGATGGGAAGCCATGAGGTGAATGGAACATGGATGATTCATACTCTAGAGACACTGGACTACAAGGAATGTGAATGGCCGCTGACACACACGATTGGAACATCAGTTGAAGAGAGTGACATGTTCATGCCGAGGTCAATTGGGGGTCCAGTTAGCTCCCACAACCACATTCCGGGATATAAGGTCCAGACAAACGGACCCTGGATGCAGGTGCCACTAGAGGTGAAAAGGGAAGCTTGCCCAGGAACCAGTGTGGTTGTTGACGGAGGCTGTGATGGGCGTGGGAAGTCGACCAGATCGACCACTGACAGCGGGAAGATCATTCCTGAATGGTGTTGCCGCTCATGCACAATGCCACCAGTGAGCTTCCACGGGAGTGATGGTTGCTGGTATCCTATGGAGATTAGACCAAAGAAGACACATGACAGCCACCTGGTCCGCTCATGGGTAACGGCTGGAGAGATCCATGCAATCCCCTTTGGGTTGGTGAGCATGATGATAGCCATGGAAGTGGTATTGAGGAAGAGACAGGGACCCAAGCAAATACTGGTTGGGGGCATGGTGCTTCTAGGAGCCATGCTAGTTGGACAGGTGACTATCTTGGACTTGCTGAAGCTCACAGTGGCGGTTGGACTGCACTTTCATGAGATGAATAATGGAGGGGATGCCATGTATATGGCCCTGATCGCTGCTTTCTCAATCAGACCAGGGCTGCTCATCGGCTTTGGATTGAGGACGCTGTGGAGCCCCCGAGAACGCCTCGTGCTGACCCTGGGGGCCGCCATGGTGGAGATTGCTTTGGGTGGCATGATGGGAGGTCTGTGGAAGTACCTGAACGCAGTGTCCCTTTGCATCCTGACAATAAACGCTGTTGCCTCCAGAAAAGCATCAAATGTCATCCTGCCCTTGATGGCTCTGTTAACACCTGTGACAATGGCTGAGGTGAGACTTGCAACAATGCTCTTCTGCACTGTGGTCATCATCGGCGTTCTCCATCAGAACTCAAAGGACACTTCCATGCAGAAGACCATACCCCTGGTGGCCCTCACACTGACATCCTACCTGGGACTGACGCAGCCCTTCTTGGGCTTGTGTGCCTTCATGGCAACCCGAATATTCGGGCGAAGGAGCATCCCAGTGAATGAAGCGCTTGCAGCTGCTGGTCTCGTGGGAGTCTTGGCAGGGCTAGCTTTCCAGGAGATGGAAAATTTTCTAGGTCCAGTTGCAGTTGGAGGAATCCTGATGATGCTGGTCAGTGTGGCTGGGAGGGTAGATGGACTTGAACTCAGGAAGCTTGGGGAAGTTTCTTGGGAAGAAGAAGCTGAGATCAGTGGAAGTTCTGCCCGTTATGATGTAACTCTCAGTGAGCAAGGGGAATTTAAACTACTCTCTGAAGAGAAGGTGCCATGGGATCAGGTTGTGATGACTTCACTGGCTTTGGTCGGAGCTGCCATCCATCCATTTGCACTTTTATTGGTTCTTGCTGGCTGGTTGTTCCACGTCAAAGGAGCCAGAAGAAGTGGGGATGTCCTTTGGGACATTCCCACACCTAAAATCATTGAGGAGTGTGAATATCTAGAGGATGGAATCTACGGCATATTCCAGTCAACATTCCTAGGGGCCTCTCAACGGGGAGTGGGAGTGGCGCAGGGAGGGGTCTTCCATACGATGTGGCACGTCACGCGAGGGGCCTTTCTCGTTAGAAATGGTAAAAAGCTGGTTCCATCCTGGGCCTCAGTCAAGGAAGACCTTGTTGCTTATGGCGGCTCATGGAAGTTGGATGGTAGATGGGATGGAGAAGAGGAGGTTCAGTTGATAGCAGCTGCCCCCGGAAAAAACGTAGTGAATGTCCAAACAAAGCCAAGCCTATTCAAGGTTAAGAATGGAGGAGAAATTGGGGCGGTTGCCCTTGACTACCCAAGTGGCACTTCTGGTTCTCCCATCGTCAACAGGAATGGTGAGGTAATAGGGCTGTATGGCAATGGAATTCTTGTTGGTGACAACTCTTTTGTGTCTGCCATATCCCAAACTGAGGTGAAAGAGGAGGGGAAAGAGGAGCTACAGGAAATCCCGACAATGTTGAAGAAAGGGATGACAACCATTCTTGATTTCCATCCTGGAGCTGGGAAAACAAGACGTTTTCTTCCTCAGATCCTGGCTGAATGCGCACGAAGACGGTTGCGCACACTTGTGCTGGCTCCTACTAGAGTTGTCCTTTCTGAAATGAAGGAAGCCTTTCACGGTTTAGATGTCAAGTTTCACACACAGGCTTTCTCCGCTCACGGTAGCGGAAAAGAGGTCATTGACGCCATGTGTCATGCCACCCTGACATATAGAATGTTGGAACCAACCAGAGTGGTCAATTGGGAAGTGATCATCATGGACGAAGCACATTTTTTGGATCCGGCTAGCATAGCAGCCAGAGGCTGGGCGGCACATAGAGCCAGAGCAAATGAAAGTGCAACAATCTTGATGACTGCTACCCCTCCGGGAACCAGTGATGAATTTCCACATTCAAATGGGGAAATAGAGGATGTCCAAACGGACATTCCTAGTGAGCCTTGGAACACAGGTCATGACTGGATTTTGGCGGACAAAAGGCCCACGGCCTGGTTTCTTCCATCCATCAGGGCAGCAAATGTCATGGCAGCCTCTTTGCGCAAAGCTGGAAAGAGTGTGGTGGTGCTAAACAGGAAAACCTTTGAGAAAGAATACCCCACAATTAAACAGAAAAAACCTGATTTCATCTTGGCCACTGACATAGCTGAGATGGGAGCCAATCTCTGCGTGGAGAGAGTGTTGGATTGTAGGACGGCTTTCAAACCTGTGCTTGTGGATGAAGGGAGAAAGGTGGCAATAAAAGGGCCACTCCGGATTTCAGCTTCCTCCGCTGCCCAAAGGAGGGGGCGCATTGGAAGGAACCCTAACAGAGACGGGGATTCATACTACTACTCTGAGCCCACAAGTGAAGACAATGCGCATCATGTCTGCTGGCTTGAGGCCTCAATGCTCCTAGACAACATGGAGGTGAGAGGTGGGATGGTTGCTCCACTTTATGGCATAGAAGGAACAAAGACACCAGTTTCCCCAGGTGAAATGAGGCTAAGAGATGACCAGAGGAGAGTCTTCCGAGAGCTGGTGAGGAATTGTGACCTGCCTGTTTGGCTCTCATGGCAAGTGGCTAAGGCTGGATTGAAGACGAATGACCGAAAGTGGTGCTTTGAGGGCCCAGAAGAACATGAGATCTTGAATGACAGTGGTGAGACAGTAAAGTGCAGAGCCCCTGGAGGAGCCAAGAAGCCTCTGCGTCCACGGTGGTGCGATGAAAGGGTGTCGTCTGACCAGAGTGCGCTTGCCGACTTCATAAAGTTTGCTGAGGGCAGGAGAGGGGCTGCTGAGATGCTGGTCGTGCTGAGTGAACTCCCAGACTTCTTGGCCAAGAAAGGTGGAGAGGCGGTGGATACTATCAGCGTGCTCTTGCACTCTGAGGAAGGTTCCAGAGCTTACCGCAATGCATTGTCAATGATGCCTGAGGCAATGACAACAGTCATGCTGTTTGTTCTGGCCGGGCTGCTGACGTCTGGAATGGTTATCTTTTTCATGTCTCCCAAGGGTATCAGCAGAATGTCTATGGCAATGGGCACGATGGCTGGTTGTGGATACCTCATGTTTCTTGGAGGCGTCAAACCCACCCACATCTCTTACATCATGCTAATATTCTTTGTCTTGATGGTGGTTGTGGTTCCGGAGCCGGGGCAGCAGAGAACCATTCAGGACAATCAAGTGGCTTATCTTATTATTGGCATCCTGACGCTGATTTCTGTGGTGGCAGCCAATGAACTAGGCATGCTGGAAAAGACTAAGGAAGACCTCTTTGGAAAGAAGAATTTGATTCCATCTAGTGCCGCACCTTGGAGCTGGCCAGATTTTGACTTGAAACCAGGAGCTGCTTGGACTGTCTATGTTGGCATTGTCACAATGCTCTCCCCAATGCTGCACCACTGGATCAAGGTTGAGTATGGTAATCTGTCTTTGTCTGGAATTGCACAGTCAGCCTCAGTTTTGTCATTCATGGACAAGGGCATCCCGTTTATGAAGATGAACATCTCGGTCATAATTCTACTGGTCAGTGGCTGGAATTCAATAACGGTGATGCCCCTGCTTTGTGGCATTGGATGCGCCATGCTACACTGGACTCTCATCCTGCCCGGAATAAAAGCGCAGCAGTCAAAGCTGGCACAGAGGAGGGTGTTTCATGGTGTTGCTAAGAATCCGGTGGTTGATGGGAATCCAACAGTCGACATTGAGGAAGCCCCGGAAATGCCTGCCCTCTATGAGAAGAAGTTGGCATTGTATCTTCTGCTTGCCCTTAGCTTGGCCTCTGTTGCCATGTGTAGAACACCCTTCTCACTGGCTGAAGGCATTGTGCTGGCATCAGCAGCCCTGGGACCGCTCATCGAGGGAAATACCAGCCTCTTGTGGAATGGACCCATGGCTGTGTCCATGACAGGAGTCATGCGGGGGAACTACTATGCTTTTGTGGGTGTTATGTACAATCTCTGGAAGATGAAGACTGGACGCAGGGGGAGAGCGAATGGGAAGACCCTGGGTGAGGTCTGGAAAAGGGAGCTGAACCTGCTGGACAAACAGCAGTTTGAGCTGTATAAACGGACAGACATTGTGGAGGTGGACCGTGACACAGCTCGCCGACACCTGGCTGAAGGGAAAGTGGACACCGGAGTGGCCGTCTCGAGAGGGACCGCAAAATTGAGATGGTTCCATGAACGTGGCTATGTCAAGTTGGAAGGAAGAGTGACTGACCTGGGATGTGGGCGTGGTGGCTGGTGCTACTACGCTGCTGCACAGAGAGAAGTGAGTGGGGTCAGGGGATTCACCCTTGGAAAGGAAGGCCACGAAAAGCCCATGAATGTGCAGAGCCTGGGGTGGAACATCATCACCTTCAAGGACAAGACTGATGTCCATCGCCTTGAGCCGATAAAGTGTGATACCCTGCTGTGCGACATTGGAGAGTCGTCCCCATCATCAGTGACCGAAGGGGAAAGAACCATGAGAGTTCTTGACACTGTTGAGAAATGGTTGAGCTGTGGTGTTGAAAGCTTCTGTGTGAAGGTGTTGGCTCCATACATGCCTGATGTGCTTGAAAAGTTAGAGTTGCTCCAAAGGAGGTTTGGTGGAACGGTAATCAGGAATCCCCTCTCTAGAAATTCAACCCACGAGATGTATTATGTGTCGGGAGCCCGCAGTAACATCACGTTCACTGTGAATCAAACATCCCGCCTCTTAATGAGGAGAATGAGGCGCCCGACAGGCAAGGTGACTCTTGAAGCCGATGTCATCCTCCCAATTGGAACACGCAGTGTGGAAACAGATAAAGGACCACTTGATAGGGCAGCCATTGAAGAGAGGGTTGAAAGAATAAAATCAGAATACACCGCCACTTGGTTCCATGATAGTGACAACCCTTACAGGACTTGGCATTATTGTGGTTCCTACGTCACAAGAACCTCAGGGAGTGCAGCAAGCATGATTAACGGGGTGATCAAGATCTTGACATACCCCTGGGACAGGATAGAGGAAGTCACGAGAATGGCAATGACAGACACAACTCCTTTTGGACAACAAAGAGTGTTCAAGGAAAAAGTTGACACCAGAGCAAAGGATCCACCAGCAGGGACCAGGAAAATTATGAAGGTTGTCAATAGGTGGCTATTCCGTCACTTGGCCAGAGAAAAGAACCCCAGGTTGTGCACAAAGGAGGAGTTTATAGCAAAAGTTCGCAGTCATGCAGCCATCGGAGCTTTCCTGGAAGAGCAAGAACAGTGGAAGACTGCCAATGAAGCTGTCCAAGATCCGAAGTTCTGGGAATTAGTGGATGAAGAACGACGGCTGCATCAGCAGGGCAGGTGCCGAACTTGTGTGTACAACATGATGGGGAAGAGAGAAAAGAAGCTGTCAGAGTTTGGAAAGGCGAAGGGAAGCCGTGCCATCTGGTACATGTGGCTGGGAGCCCGATATCTTGAGTTTGAAGCCCTGGGATTCCTGAATGAGGACCACTGGGCATCCAGGGAGAACTCAGGGGGAGGGGTTGAAGGTATCGGTCTACAATATCTAGGCTACGTGATCAGGGACCTGGCTGCACTAGAGGGTGGTGGATTCTATGCGGATGACACAGCTGGATGGGACACACGCATAACAGAGGCGGATCTGGATGATGAACAGGAAATCTTGAACTACATGAGCCCACACCATAGGAAGTTGGCGCTGGCTGTAATGGAAATGACATACAAAAACAAAGTGGTGAAAGTCCTGAGGCCAGCTCCAGGTGGGAAAGCTTACATGGATGTCATAAGCCGGCGGGACCAGAGAGGATCTGGGCAGGTGGTGACTTACGCCTTGAACACCATCACCAACCTGAAGGTTCAACTGATTAGGATGGCGGAGGCAGAGATGGTGATACACCACCAGCATGTCCAGGACTGTGACGACACGGCTTTGACCAAGCTTGAAGCATGGCTCGCTGAGCATGGCTGCGACAGGCTTAAGAGGATGGCAGTGAGTGGAGATGACTGTGTTGTCCGACCCATTGATGACAGGTTTGGCCTGGCTCTGTCCCATCTCAATGCCATGTCAAAGGTGCGAAAAGACATATCTGAATGGCAGCCATCAAAAGGATGGGATGACTGGGAGAGTGTGCCCTTTTGCTCTCACCACTTTCATGAACTGCAATTGAAGGATGGCAGGAGAATTGTAGTGCCTTGCCGGGATCAAGATGAGCTGGTTGGCAGGGGGAGAGTGTCTCCAGGGAATGGTTGGATGATCAAGGAGACAGCATGCCTTAGCAAGGCCTACGCCAACATGTGGTCACTGATGTACTTTCACAAGAGGGACATGAGGCTGCTTTCACTGGCTGTTTCTTCTGCTGTTCCCACATCTTGGGTTCCACAGGGACGCACCACGTGGTCTGTTCATGGGAAGGGAGAGTGGATGACCACAGAAGACATGCTTGAGGTGTGGAACAGAGTGTGGATAACCAACAATCCACACATGCAGGACAAAACGACGGTGAAGGAGTGGCGAGACATCCCTTACCTGACCAAGAGACAGGACAAGCTTTGTGGATCACTGATTGGGATGACCAACAGAGCCACTTGGGCATCTCACATCCACTTGGTAATACACCGCATCCGGACACTGATTGGGAAAGAGAGATACACTGACTACCTGACAGTCATGGATAGGTACTCTGTGGATGCTGATCTGCAGCCCGGTGAGCTCATTTGA
		</sequence>
		<sequence>
			<taxon idref="SA1_MF423378_RJ96_BRRJMAC_2017.333"/>
			ATGTCTGGTCGTAAAGCTCAGGGAAAAACCCTGGGCGTCAATATGGTTCGACGAGGAGTCCGCTCCTTGTCAAGCAAAATAAAACAAAAAACAAAACAAATTGGAAGTAGACCTGGACCTTCAAGAGGCGTTCAAGGATTTGTTTTTTTCTTTTTGTTCAACGTTTTGACTGGAAAGAAGATTACTGCTCATCTGAAGAAACTATGGAGAATGCTGGACCCAAGACAGGGCTTAGTTGTCCTGAGGAAGGTTAAGAGGGTGGTGGCGAGTCTGATGAGAGGTTTGTCCTCGAGGAAACGCCGATCCCAAGATGTTTTGACTATACAATTTTTAATTCTGGGAATGCTGCTGATGGTTGGTGGAGTGACCCTGGTACGCAGAAACAGATGGTTACTTCTGAATGTTACATCTGAGGACCTTGGGAAAACCTTCTCCGTTGGCACAGGCAACTGCACAACCAACATTCTGGAGGCCAAATACTGGTGTCCAGATTCCATGGAATACAACTGCCCCAATCTCAGTCCAAGAGAAGAGCCTGATGACATAGACTGTTGGTGCTATGGAGTGGAAAATGTCAGAGTCGCTTATGGCAAGTGTGATTCAGCGGGTAGGTCAAGAAGGTCCAGAAGGGCCATTGACTTACCCACACATGAAAATCATGGCTTAAAGACCCGGCAAGAAAAGTGGATGACTGGAAGAATGGGCGAGAGACAGCTGCAGAAAATTGAAAGATGGCTGGTGAGGAACCCCTTCTTTGCGGCAACAGCCTTGGCCATTGCCTACCTGGTGGGGAGCAACATGACGCAACGAGTTGTCATTGCCCTGCTAGTCTTGGCTGTTGGCCCAGCCTATTCGGCTCACTGTATAGGAATAACCGACAGGGATTTCATTGAGGGGGTGCATGGGGGAACCTGGGTTTCAGCCACCTTGGAACAGGACAAGTGTGTCACTGTGATGGCCCCCGACAAGCCTTCACTAGACATATCACTAGAAACAGTTGCCATTGATGGACCTGCTGAGGCAAGGAAGGTGTGCTACAGTGCAGTCTTGACCAACGTGAAGATCAATGACAAGTGCCCCAGCACTGGTGAAGCCCACTTGGAAGAAGAAAATGAAGGAGACAATGCTTGCAAGCGAACTTACTCCGATAGAGGTTGGGGAAATGGTTGTGGCTTGTTTGGAAAAGGAAGCATTGTGGCATGTGCCAAGTTTACCTGTGCCAAATCCATGAGTCTATTTGAGGTTGATCAGACCAAAATTCAGTATGTCATTAGGGCACAGCTACATGTCGGAGCCAAGCAGGAGAACTGGAACACTGACATCAAAACTCTCAAGTTTGATGCCCTGTCGGGCTCTCAGGAAGCTGAGTTCACTGGATACGGGAGGGCCACACTGGAGTGCCAGGTGCAGACCGCAGTGGACTTCAGTAACAGTTACATTGCAGAGATGGAGAAAGAGAGCTGGATTGTGGATAAACAGTGGGCCCAAGACCTGACCCTACCTTGGCAGAGTGGAAGTGGCGGCGTGTGGAGAGAGATGCATCATCTCGTGGAATTTGAGCCTCCACATGCCGCAACTATCAAAGTGTTAGCCCTTGGAAACCAAGAAGGATCCTTGAAGACTGCTCTCACTGGTGCAATGCGAGTCACAAAAGACACAAACAACAGCAAGCTGTATAAGCTGCATGGGGGGCATGTCGCGTGTAGGGTGAAGTTGTCAGCTCTCACACTTAAGGGAACATCCTACAAGATGTGTACCGACAAAATGTCTTTTGTCAAGAACCCAACTGACACTGGACATGGCACTGCAGTGATGCAAGTGAAGGTGCCAAAAGGAGCACCCTGCAGGATTCCAGTAATGGTCGCCGATGATCTCACAGCGGCAGTCAACAAGGGCATCTTGGTCACAGTCAATCCAATAGCCTCCACCAATGATGATGAAGTGTTGATCGAGGTGAATCCTCCCTTTGGGGATAGTTACATCATAGTTGGGACAGGGGATTCACGCCTGACTTACCAGTGGCACAAGGAAGGCAGCTCAATAGGGAAGTTGTTTACTCAGACCATGAAGGGCGCAGAGCGTCTGGCCGTCATGGGAGATGCTGCCTGGGACTTTGGTTCTGCTGGAGGATTCTTCACATCAGTCGGAAAAGGCATACACACTGTGTTTGGCTCTGCCTTCCAAGGACTGTTTGGTGGCTTGAGCTGGATAACAAAGGTCATCATGGGGGTAGTCCTCATATGGGTTGGCATTAACACAAGGAATATGACAATGTCCATGAGCATGATCCTAGTTGGAGTCATCATGATGTTCCTGTCCCTAGGAGTTGGGGCGGACCAAGGATGTGCAATAAACTTTGGCAAGAGAGAACTCAAGTGTGGGGATGGCATCTTCGTCTTTAGAGATTCAGATGACTGGCTGAACAAGTATTCATACTATCCAGAGGACCCAGTAAAACTTGCTTCAATAGTGAAAGCTTCCTTTGAGGAAGGGAAGTGTGGCCTGAACTCAGTCGACTCCCTGGAACATGAGATGTGGAGAAGCAGGGCAGATGAGATCAATGCCATTCTTGAGGAAAATGAGGTAGACATCTCAGTGGTGGTCCAAGACTCAAAAAACATTTATCAGAGAGGGACACATCCGTTTTCCAGAATACGTGATGGCCTACAATACGGCTGGAAGACTTGGGGCAAAAACCTTGTGTTCTCCCCAGGAAGAAAGAATGGAAGCTTCATCATAGATGGGAAGTCCAGGAAAGAGTGTCCGTTCTCAAACAGAGTGTGGAATTCCTTCCAGATAGAAGAGTTTGGGACAGGAGTGTTCACCACCCGAGTGTACATGGATGCAGTCTTTGAGTACACTATGGATTGTGATGGATCCATCCTGGGTGCAGCAGTGAATGGAAAGAAGAGCGCGCATGGGTCCCCAACATTCTGGATGGGAAGCCATGAGGTGAATGGAACATGGATGATTCATACTCTAGAGACACTGGACTACAAGGAATGTGAATGGCCGCTGACACACACGATTGGAACATCAGTTGAAGAGAGTGACATGTTCATGCCGAGGTCAATTGGGGGTCCAGTTAGCTCCCACAACCACATTCCGGGATATAAGGTCCAGACAAACGGACCCTGGATGCAGGTGCCACTAGAGGTGAAAAGGGAAGCTTGCCCAGGAACCAGTGTGGTTGTTGACGGAGGCTGTGATGGGCGTGGGAAGTCGACCAGATCGACCACTGACAGCGGGAAGATCATTCCTGAATGGTGTTGCCGCTCATGCACAATGCCACCAGTGAGCTTCCACGGGAGTGATGGTTGCTGGTATCCTATGGAGATTAGACCAAAGAAGACACATGACAGCCACCTGGTCCGCTCATGGGTAACGGCTGGAGAGATCCATGCAATCCCCTTTGGGTTGGTGAGCATGATGATAGCCATGGAAGTGGTATTGAGGAAGAGACAGGGACCCAAGCAAATACTGGTTGGGGGCATGGTGCTTCTAGGAGCCATGCTAGTTGGACAGGTGACTATCTTGGACTTGCTGAAGCTCACAGTGGCGGTTGGACTGCACTTTCATGAGATGAATAATGGAGGGGATGCCATGTATATGGCCCTGATCGCTGCTTTCTCAATCAGACCAGGGCTGCTCATCGGCTTTGGATTGAGGACGCTGTGGAGCCCCCGAGAACGCCTCGTGCTGACCCTGGGGGCCGCCATGGTGGAGATTGCTTTGGGTGGCATGATGGGAGGTCTGTGGAAGTACCTGAACGCAGTGTCCCTTTGCATCCTGACAATAAACGCTGTTGCCTCCAGAAAAGCATCAAATGTCATCCTGCCCTTGATGGCTCTGTTAACACCTGTGACAATGGCTGAGGTGAGACTTGCAACAATGCTCTTCTGCACTGTGGTCATCATCGGCGTTCTCCATCAGAACTCAAAGGACACTTCCATGCAGAAGACCATACCCCTGGTGGCCCTCACACTGACATCCTACCTGGGACTGACGCAGCCCTTCTTGGGCTTGTGTGCCTTCATGGCAACCCGAATATTCGGGCGAAGGAGCATCCCAGTGAATGAAGCGCTTGCAGCTGCTGGTCTCGTGGGAGTCTTGGCAGGGCTAGCTTTCCAGGAGATGGAAAATTTTCTAGGTCCAGTTGCAGTTGGAGGAATCCTGATGATGCTGGTCAGTGTGGCTGGGAGGGTAGATGGACTTGAACTCAGGAAGCTTGGGGAAGTTTCTTGGGAAGAAGAAGCTGAGATCAGTGGAAGTTCTGCCCGTTATGATGTAACTCTCAGTGAGCAAGGGGAATTTAAACTACTCTCTGAAGAGAAGGTGCCATGGGATCAGGTTGTGATGACTTCACTGGCTTTGGTCGGAGCTGCCATCCATCCATTTGCACTTTTATTGGTTCTTGCTGGCTGGTTGTTCCACGTCAAAGGAGCCAGAAGAAGTGGGGATGTCCTTTGGGACATTCCCACACCTAAAATCATTGAGGAGTGTGAATATCTAGAGGATGGAATCTACGGCATATTCCAGTCAACATTCCTAGGGGCCTCTCAACGGGGAGTGGGAGTGGCGCAGGGAGGGGTCTTCCATACGATGTGGCACGTCACGCGAGGGGCCTTTCTCGTTAGAAATGGTAAAAAGCTGGTTCCATCCTGGGCCTCAGTCAAGGAAGACCTTGTTGCTTATGGCGGCTCATGGAAGTTGGATGGTAGATGGGATGGAGAAGAGGAGGTTCAGTTGATAGCAGCTGCCCCCGGAAAAAACGTAGTGAATGTCCAAACAAAGCCAAGCCTATTCAAGGTTAAGAATGGAGGAGAAATTGGGGCGGTTGCCCTTGACTACCCAAGTGGCACTTCTGGTTCTCCCATCGTCAACAGGAATGGTGAGGTAATAGGGCTGTATGGCAATGGAATTCTTGTTGGTGACAACTCTTTTGTGTCTGCCATATCCCAAACTGAGGTGAAAGAGGAGGGGAAAGAGGAGCTACAGGAAATCCCGACAATGTTGAAGAAAGGGATGACAACCATTCTTGATTTCCATCCTGGAGCTGGGAAAACAAGACGTTTTCTTCCTCAGATCCTGGCTGAATGCGCACGAAGACGGTTGCGCACACTTGTGCTGGCTCCTACTAGAGTTGTCCTTTCTGAAATGAAGGAAGCCTTTCACGGTTTAGATGTCAAGTTTCACACACAGGCTTTCTCCGCTCACGGTAGCGGAAAAGAGGTCATTGACGCCATGTGTCATGCCACCCTGACATATAGAATGTTGGAACCAACCAGAGTGGTCAATTGGGAAGTGATCATCATGGACGAAGCACATTTTTTGGATCCGGCTAGCATAGCAGCCAGAGGCTGGGCGGCACATAGAGCCAGAGCAAATGAAAGTGCAACAATCTTGATGACTGCTACCCCTCCGGGAACCAGTGATGAATTTCCACATTCAAATGGGGAAATAGAGGATGTCCAAACGGACATTCCTAGTGAGCCTTGGAACACAGGTCATGACTGGATTTTGGCGGACAAAAGGCCCACGGCCTGGTTTCTTCCATCCATCAGGGCAGCAAATGTCATGGCAGCCTCTTTGCGCAAAGCTGGAAAGAGTGTGGTGGTGCTAAACAGGAAAACCTTTGAGAAAGAATACCCCACAATTAAACAGAAAAAACCTGATTTCATCTTGGCCACTGACATAGCTGAGATGGGAGCCAATCTCTGCGTGGAGAGAGTGTTGGATTGTAGGACGGCTTTCAAACCTGTGCTTGTGGATGAAGGGAGAAAGGTGGCAATAAAAGGGCCACTCCGGATTTCAGCTTCCTCCGCTGCCCAAAGGAGGGGGCGCATTGGAAGGAACCCTAACAGAGACGGGGATTCATACTACTACTCTGAGCCCACAAGTGAAGACAATGCGCATCATGTCTGCTGGCTTGAGGCCTCAATGCTCCTAGACAACATGGAGGTGAGAGGTGGGATGGTTGCTCCACTTTATGGCATAGAAGGAACAAAGACACCAGTTTCCCCAGGTGAAATGAGGCTAAGAGATGACCAGAGGAGAGTCTTCCGAGAGCTGGTGAGGAATTGTGACCTGCCTGTTTGGCTCTCATGGCAAGTGGCTAAGGCTGGATTGAAGACGAATGACCGAAAGTGGTGCTTTGAGGGCCCAGAAGAACATGAGATCTTGAATGACAGTGGTGAGACAGTAAAGTGCAGAGCCCCTGGAGGAGCCAAGAAGCCTCTGCGTCCACGGTGGTGCGATGAAAGGGTGTCGTCTGACCAGAGTGCGCTTGCCGACTTCATAAAGTTTGCTGAGGGCAGGAGAGGGGCTGCTGAGATGCTGGTCGTGCTGAGTGAACTCCCAGACTTCTTGGCCAAGAAAGGTGGAGAGGCGGTGGATACTATCAGCGTGCTCTTGCACTCTGAGGAAGGTTCCAGAGCTTACCGCAATGCATTGTCAATGATGCCTGAGGCAATGACAACAGTCATGCTGTTTGTTCTGGCCGGGCTGCTGACGTCTGGAATGGTTGTCTTTTTCATGTCTCCCAAGGGTATCAGCAGAATGTCTATGGCAATGGGCACGATGGCTGGTTGTGGATACCTCATGTTTCTTGGAGGCGTCAAACCCACCCACATCTCTTACATCATGCTAATATTCTTTGTCTTGATGGTGGTTGTGGTTCCGGAGCCGGGGCAGCAGAGAACCATTCAGGACAATCAAGTGGCTTATCTTATTATTGGCATCCTGACGCTGATTTCTGTGGTGGCAGCCAATGAACTAGGCATGCTGGAAAAGACTAAGGAAGACCTCTTTGGAAAAAAGAATTTGATTCCATCTAGTGCCGCACCTTGGAGCTGGCCAGATTTTGACTTGAAACCAGGAGCTGCTTGGACTGTCTATGTTGGCATTGTCACAATGCTCTCCCCAATGCTGCACCACTGGATCAAGGTTGAGTATGGTAATCTGTCTTTGTCTGGAATTGCACAGTCAGCCTCAGTTTTGTCATTCATGGACAAGGGCATCCCGTTTATGAAGATGAACATCTCGGTCATAATTCTACTGGTCAGTGGCTGGAATTCAATAACGGTGATGCCCCTGCTTTGTGGCATTGGATGCGCCATGCTACACTGGACTCTCATCCTGCCCGGAATAAAAGCGCAGCAGTCAAAGCTGGCACAGAGGAGGGTGTTTCATGGTGTTGCTAAGAATCCGGTGGTTGATGGGAATCCAACAGTCGACATTGAGGAAGCCCCGGAAATGCCTGCCCTCTATGAGAAGAAGTTGGCATTGTATCTTCTGCTTGCCCTTAGCTTGGCCTCTGTTGCCATGTGTAGAACACCCTTCTCACTGGCTGAAGGCATTGTGCTGGCATCAGCAGCCCTGGGACCGCTCATAGAGGGAAATACCAGCCTCTTGTGGAATGGACCCATGGCTGTGTCCATGACAGGAGTCATGCGGGGGAACTACTATGCTTTTGTGGGTGTTATGTACAATCTCTGGAAGATGAAGACTGGACGCAGGGGGAGAGCGAATGGGAAGACCCTGGGTGAGGTCTGGAAAAGGGAGCTGAACCTGCTGGACAAACAGCAGTTTGAGCTGTATAAACGGACAGACATTGTGGAGGTGGACCGTGACACAGCTCGCCGACACCTGGCTGAAGGGAAAGTGGACACCGGAGTGGCCGTCTCGAGAGGGACCGCAAAATTGAGATGGTTCCATGAACGTGGCTATGTCAAGTTGGAAGGAAGAGTGACTGACCTGGGATGTGGGCGTGGTGGCTGGTGCTACTACGCTGCTGCACAGAGAGAAGTGAGTGGGGTCAGGGGATTCACCCTTGGAAAGGAAGGCCACGAAAAGCCCATGAATGTGCAGAGCCTGGGGTGGAACATCATCACCTTCAAGGACAAGACTGATGTCCATCGCCTTGAGCCGATAAAGTGTGATACCCTGCTGTGCGACATTGGAGAGTCGTCCCCATCATCAGTGACCGAAGGGGAAAGAACCATGAGAGTTCTTGACACTGTTGAGAAATGGTTGAGCTGTGGTGTTGAAAGCTTCTGTGTGAAGGTGTTGGCTCCATACATGCCTGATGTGCTTGAAAAGTTAGAGTTGCTCCAAAGGAGGTTTGGTGGAACGGTAATCAGGAATCCCCTCTCTAGAAATTCAACCCACGAGATGTATTATGTGTCGGGAGCCCGCAGTAACATCACGTTCACTGTGAATCAAACATCCCGCCTCTTAATGAGGAGAATGAGGCGCCCGACAGGCAAGGTGACTCTTGAAGCCGATGTCATCCTCCCAATTGGAACACGCAGTGTGGAAACAGATAAAGGACCACTTGATAGGGCAGCCATTGAAGAGAGGGTTGAAAGAATAAAATCAGAATACACCGCCACTTGGTTCCATGATAGTGACAACCCTTACAGGACTTGGCATTATTGTGGTTCCTACGTCACAAGAACCTCAGGGAGTGCAGCAAGCATGATTAACGGGGTGATCAAGATCTTGACATACCCCTGGGACAGGATAGAGGAAGTCACGAGAATGGCAATGACAGACACAACTCCTTTTGGACAACAAAGAGTGTTCAAGGAAAAAGTTGACACCAGAGCAAAGGATCCACCAGCAGGGACCAGGAAAATCATGAAGGTTGTCAATAGGTGGCTATTCCGTCACTTGGCCAGAGAAAAGAACCCCAGGTTGTGCACAAAGGAGGAGTTTATAGCAAAAGTTCGCAGTCATGCAGCCATCGGAGCTTTCCTGGAAGAGCAAGAACAGTGGAAGACTGCCAATGAAGCTGTCCAAGATCCGAAGTTCTGGGAATTAGTGGATGAAGAACGACGGCTGCATCAGCAGGGCAGGTGCCGAACTTGTGTGTACAACATGATGGGGAAGAGAGAAAAGAAGCTGTCAGAGTTTGGAAAGGCGAAGGGAAGCCGTGCCATCTGGTACATGTGGCTGGGAGCCCGATATCTTGAGTTTGAAGCCCTGGGATTCCTGAATGAGGACCACTGGGCATCCAGGGAGAACTCAGGGGGAGGGGTTGAAGGTATCGGTCTACAATATCTAGGCTACGTGATCAGGGACCTGGCTGCACTAGAGGGTGGTGGATTCTATGCGGATGACACAGCTGGATGGGACACACGCATAACAGAGGCGGATCTGGATGATGAACAGGAAATCTTGAACTACATGAGCCCACACCATAGGAAGTTGGCGCTGGCTGTAATGGAAATGACATACAAAAACAAAGTGGTGAAAGTCCTGAGGCCAGCTCCAGGTGGGAAAGCTTACATGGATGTCATAAGCCGGCGGGACCAGAGAGGATCTGGGCAGGTGGTGACTTACGCCTTGAACACCATCACCAACCTGAAGGTTCAACTGATTAGGATGGCGGAGGCAGAGATGGTGATACACCACCAGCATGTCCAGGACTGTGACGACACGGCTTTGACCAAGCTTGAAGCATGGCTCGCTGAGCATGGCTGCGACAGGCTTAAGAGGATGGCAGTGAGTGGAGATGACTGTGTTGTCCGACCCATTGATGACAGGTTTGGCCTGGCTCTGTCCCATCTCAATGCCATGTCAAAGGTGCGAAAAGACATATCTGAATGGCAGCCATCAAAAGGATGGGATGACTGGGAGAGTGTGCCCTTTTGCTCTCACCACTTTCATGAACTGCAATTGAAGGATGGCAGGAGAATTGTAGTGCCTTGCCGGGATCAAGATGAGCTGGTTGGCAGGGGGAGAGTGTCTCCAGGGAATGGTTGGATGATCAAGGAGACAGCATGCCTTAGCAAGGCCTACGCCAACATGTGGTCACTGATGTACTTTCACAAGAGGGACATGAGGCTGCTTTCACTGGCTGTTTCTTCTGCTGTTCCCACATCTTGGGTTCCACAGGGACGCACCACGTGGTCTGTTCATGGGAAGGGAGAGTGGATGACCACAGAAGACATGCTTGAGGTGTGGAACAGAGTGTGGATAACCAACAATCCACACATGCAGGACAAAACGACGGTGAAGGAGTGGCGAGACATCCCTTACCTGACCAAGAGACAGGACAAGCTTTGTGGATCACTGATTGGGATGACCAACAGAGCCACTTGGGCATCTCACATCCACTTGGTAATACACCGCATCCGGACACTGATTGGGAAAGAGAGATACACTGACTACCTGACAGTCATGGATAGGTACTCTGTGGATGCTGATCTGCAGCCCGGTGAGCTCATTTGA
		</sequence>
		<sequence>
			<taxon idref="SA1_MF423377_RJ95_BRRJCAR_2017.333"/>
[truncated: 432,355 more chars]
